# Supplementary material for: Pairwise effects between lipid GWAS genes modulate lipid plasma levels and cellular uptake
Source: Nat Commun. 2021 Nov 5;12:6411. doi: 10.1038/s41467-021-26761-3 (PMC8571362; doi:10.1038/s41467-021-26761-3)
Supplement: Supplementary file 4 — Supplementary Data 1 [file 41467_2021_26761_MOESM4_ESM.xlsx]

## Sheet: Sheet1
Supplementary Data 1. GWAS support for 30 lipid/CAD candidate genes analyzed in this study
CHR - chromosome, POS - genomic position built hg19
Locus	Gene	Lead SNP	CHR	POS (hg19)	A1	A2	Lead Trait	Reference for lead SNP
1p36.11	LDLRAP1/TMEM57	rs12027135	1	25775733	T	A	TC	GLGC, 2017
1p32.3	PCSK9	rs2479409	1	55504650	A	G	LDL	GLGC, 2013
1p13.3	SORT1/CELSR2	rs629301	1	109818306	T	G	LDL	GLGC, 2017
1p13.3	MYBPHL	rs590502	1	109835387	G	T	LDL	PhenoScanner V2
2p24.1	APOB	rs1367117	2	21263900	A	G	LDL	GLGC, 2013
2q33.2	WDR12	rs114123510	2	203831212	A	T	CAD	Nelson et al., 2017
5q13.3	HMGCR	rs12916	5	74656539	C	T	TC	GLGC, 2013
5q21.1	FAM174A	rs383830	5	99948982	A	T	CAD	WTCCC, 2007
5q33.3	HAVCR1	rs2277025	5	156460095	C	T	TC	PhenoScanner V2
6p22.3	MYLIP	rs3757354	6	16127407	T	C	LDL	GLGC, 2013
7q11.23	BAZ1B	rs13231516	7	72863249	G	T	TG	PhenoScanner V2
7q11.23	BCL7B	rs13233571	7	72971231	C	T	TG	PhenoScanner V2
7q11.23	MLXIPL	rs17145738	7	72982874	T	C	TG	GLGC, 2013
8p21.3	LPL	rs12678919	8	19844222	G	A	TG	GLGC, 2013
10q11.21	CXCL12	rs1870634	10	44480811	T	G	CAD	Nelson et al., 2017
11q23.3	ZNF259	rs2075290	11	116653296	T	C	TG	PhenoScanner V2
11q23.3	SIK3	rs6589574	11	116730638	G	A	TG	PhenoScanner V2
11q23.3	PAFAH1B2	rs4936367	11	117042377	A	G	TG	PhenoScanner V2
17p13.3	PAFAH1B1	rs8068571	17	2525175	C	T	CAD	PhenoScanner V2
19p13.2	LDLR	rs6511720	19	11202306	T	G	LDL	GLGC, 2013
19p13.11	NCAN	rs2228603	19	1932992	T	C	TC	PhenoScanner V2
19p13.11	TM6SF2	rs58542926	19	19379549	T	C	TG	PhenoScanner V2
19q13.32	CBLC	rs3208856	19	45296806	T	C	LDL	PhenoScanner V2
19q13.32	BCAM	rs118147862	19	45319631	A	G	LDL	PhenoScanner V2
19q13.32	PVRL2	rs7254892	19	45389596	A	G	LDL	PhenoScanner V2
19q13.32	TOMM40	rs2075650	19	45395619	G	A	LDL	PhenoScanner V2
19q13.32	APOE	rs4420638	19	45422946	G	A	LDL	GLGC, 2013
22q12.1	SEZ6L	rs688034	22	26689635	T	C	CAD	WTCCC, 2007
