# Supplementary material for: Pairwise effects between lipid GWAS genes modulate lipid plasma levels and cellular uptake
Source: Nat Commun. 2021 Nov 5;12:6411. doi: 10.1038/s41467-021-26761-3 (PMC8571362; doi:10.1038/s41467-021-26761-3)
Supplement: Supplementary file 5 — Supplementary Data 2 [file 41467_2021_26761_MOESM5_ESM.xlsx]

## Sheet: Sheet1
Supplementary Data 2. A priori evidence for lipid/CAD-relevant biological functions of the candidate lipid genes under study
Prior functional support for lipid-regulatory functions of the 30 selected candidate genes in GWAS loci from Blattmann et al., 2013. Colocalization analyses weer based on based GTEx liver eqTLs and plasma cis-pQTLs as reported by Sun et al., 2018. + (increase), - (decrease) denote genes validated by two independent siRNAs, (+) and (-) genes scoring with one siRNA for the respective biological fun…
Gene	Locus	Results from Blattmann et al., 2013				colocalization with GTEx liver eQTL	plasma cis-pQTL	siRNA selected	KD efficacy		Literature-described functions
		LDL−uptake	Free Cholesterol	LDLR mRNA	LDLR protein				pmol of siRNA in validation screen	% mRNA decrease
APOB	2p24.1	n.s.	+	n.a.	n.a.	n.s.	n.s.	s1476	30	n.d.	apolipoprotein B, major constituent of apoB lipoproteins, incl. chylomicrons, LDL and VLDL
APOE	19q13.32	+	+	n.a.	n.a.	n.a.	+	s1496	n.a.	n.a.	apolipoprotein E, mediates binding, internalization and catabolism of lipoprotein particles, ligand of LDLR, promotes reverse cholesterol transport
BAZ1B	7q11.23	n.s.	+	n.s.	n.s.	n.s.	n.s.	s17209	n.a.	n.a.	atypical protein kinase, transcription regulator
BCAM	19q13.32	n.s.	(+)	n.a.	n.a.	n.s.	+	s8338	30	95.7	Lutheran blood group glycoprotein; In HIV-patients it was shown that increasing cholesterol levels are associated with peripheral monocyte depletion and this imbalance is aggravated in carriers of Lu/BCAM leukocyte adhesion molecules
BCL7B	7q11.23	+	+	n.s.	-	n.s.	n.s.	s228480	n.a.	n.a.	regulates positively apoptosis, role in Wnt signaling pathway
CBLC	19q13.32	+	+	n.a.	n.a.	n.s.	n.s.	s24223	n.a.	n.a.	E3 ubiquitin ligase, regulator of EGFR signaling
CELSR2	1p13.3	n.s.	(+)	n.a.	n.a.	+	n.s.	s4526	30	85	belongs to cadherin superfamily - postulated as receptors involved in contact-mediated communication, with cadherin domains acting as homophilic binding regions and the EGF-like domains involved in cell adhesion and receptor-ligand interactions; included in Low Density Lipoprotein Cholesterol Level Quantitative Trait Locus 6
CXCL12	10q11.21	(+)	+	n.s.	(+)	n.s.	n.s.	s445518	30	n.d.	chemokine ligand, stimulates migration of monocytes and T−lymphocytes, protective role after myocardial infarction
FAM174A	5q21.1	(-)	+	n.s.	(-)	n.s.	n.s.	s445532	n.a.	n.a.	found as a fusion gene in early-onset colorectal cancer patients; induction of FAM174A-WWC1 to normal fibroblast resulted in altered cellular morphology and intercellular expression of E-cadherin and N-cadherin
HAVCR1	5q33.3	n.s.	+	n.a.	n.a.	n.s.	+	s230290	30;15	n.d.;n.d.	membrane receptor for HAV and TIMD4, involved in allergy, kidney injury and repair; a scavenger receptor that binds and internalises oxidized and possibly native LDL; co-localising and interacting with NPC1
HMGCR	5q13.3	n.s.	+	n.s.	n.s.	n.s.	n.s.	s143	30	67.4	rate−limiting enzyme for cholesterol synthesis
LDLR	19p13.2	-	-	-	-	n.s.	n.s.	s224006	30;7.5	76.8;58.6	receptor for LDL-cholesterol
LDLRAP1	1p36.11	n.s.	(+)	n.s.	n.s.	n.s.	n.s.	s25120	30	92.9	clathrin−associated adapter protein required for efficient endocytosis of LDLR in polarized cells
LPL	8p21.3	(-)	(+)	n.s.	n.s.	n.s.	n.s.	s702	30	96.7	lipoprotein lipase, catalyzes the hydrolysis of triglycerides from circulating chylomicrons and very low density lipoproteins (VLDL)
MLXIPL	7q11.23	n.s.	+	n.s.	(+)	n.s.	n.s.	s27387	30;7.5	35.6;44.2	transcriptional repressor; also known as - ChREBP. It was shown that ChREBP-dependent macrophage metabolic reprogramming hinders plaque progression in atherosclerosis
MYBPHL	1p13.3	(+)	+	n.a.	n.a.	n.a.	n.s.	s50999	30	n.d.	protein associated with myofilament structures in atrial tissue; it was suggested to be a precise and reliable biomarker to specifically predict atrial myocardial damage
MYLIP	6p22.3	n.a.	n.a.	n.a.	n.a.	n.s.	n.s.	s26522	n.a.	n.a.	E3 ubiquitin ligase, induces proteasomal degradation of LDLR, VLDLR, and LRP8
NCAN	19p13.11	(+)	+	n.a.	n.a.	n.a.	n.s.	s3648	30	n.d.	may regulate neuronal adhesion and neurite growth; also known as CSPG3, belongs to the family of chondroitin sulfate proteoglycans, which have been shown to retain LDL at the cell surface
PAFAH1B1	17p13.3	-	-	n.s.	(-)	n.s.	n.s.	s445574	7.5	95.3	activates Rho GTPases, required for actin polymerization, may enhance dynein−mediated microtubule sliding, directly interacts with VLDLR in brain
PAFAH1B2	11q23.3	n.a.	n.a.	n.a.	n.a.	n.s.	n.s.	s10001	30	90*	Inactivates platelet−activating factor, component of PAFAH1B-complex, interacts with VLDLR and DAB1 in brain
PCSK9	1p32.3	n.s.	+	n.a.	n.a.	n.s.	n.s.	s48694	15	85.1	binds to LDLR,VLDLR,LRP1 and LRP8 and promotes their degradation in lysosomes
PVRL2	19q13.32	(+)	(+)	n.a.	n.a.	n.s.	n.s.	s445582	n.a.	n.a.	receptor for herpes virus, plasma cholesterol responsive gene, an adherent junction protein with a role in transendothelial migration of leukocytes, a key feature in atherosclerosis development
SEZ6L	22q12.1	(-)	(-)	n.s.	(+)	n.a.	n.s.	s24052	30;15	n.d.;n.d.	may contribute to ER functions in neurons; BACE1-cleavage of Sez6L was found to be elevated in Niemann-Pick type C disease mouse brains
SIK3	11q23.3	n.s.	(+)	n.s.	n.s.	n.s.	n.s.	s445595	30	78.9	5’AMPK family is a major kinase down-regulating gluconeogenesis; in SIK3 deficient mice it was suggested to be, together with vitamin A, a novel regulator of cholesterol-bile acid homeostasis and lipid storage
SORT1	1p13.3	(-)	(-)	n.s.	n.s.	+	n.s.	s224557	30;7.5	93.9,91.7	possibly hepatic clearance receptor for LDL and as a sorting receptor for lipoprotein particles that reduced very-low-density lipoprotein secretion; was also identified as a high-affinity receptor for PCSK9
TM6SF2	19p13.11	(-)	+	n.s.	(-)	n.s.	n.s.	s28703	n.a.	n.a.	regulates liver fat metabolism, influencing TG secretion and hepatic lipid droplet content, associated with fatty liver disease
TMEM57	1p36.11	(+)	+	n.s.	n.s.	n.s.	n.s.	s30473	30	44.8	belongs to family of macoilins, detected in ER - C.elegans
TOMM40	19q13.32	(-)	-	n.a.	n.a.	n.s.	n.s.	s20449	7.5	88.6	channel−forming protein essential for import of protein precursors into mitochondria
WDR12	2q33.2	n.s.	(-)	(-)	n.s.	n.s.	n.s.	s31441	n.a.	n.a.	component of the PeBoW complex, which is required for maturation of 28S and 5.8S rRNAs and formation of 60S ribosome
ZNF259	11q23.3	n.s.	(+)	n.a.	n.a.	n.s.	n.s.	s445636	n.a.	n.a.	signaling molecule, induces neuron differentiation and stimulates axonal growth and formation of growth cone
