# Supplementary material for: Pairwise effects between lipid GWAS genes modulate lipid plasma levels and cellular uptake
Source: Nat Commun. 2021 Nov 5;12:6411. doi: 10.1038/s41467-021-26761-3 (PMC8571362; doi:10.1038/s41467-021-26761-3)
Supplement: Supplementary file 6 — Supplementary Data 3 [file 41467_2021_26761_MOESM6_ESM.xlsx]

## Sheet: Sheet1
Supplementary Data 3. PTVs identified in the 30 lipid/CAD GWAS genes through exome sequencing of 302,331 UK Biobank participants
Gene	CHR	hg38_POS	REF	ALT	TYPE	AA	ALT_AF	CLNDN	CLNHGVS	CLNSIG
MACO1	1	25431114	G	GC	frameshift_variant	A/AX	1.65376e-06
MACO1	1	25446769	T	TTA	frameshift_variant	L/LX	1.65376e-06
MACO1	1	25446894	C	G	stop_gained	Y/*	1.65376e-06
MACO1	1	25448883	C	CT	frameshift_variant	L/LX	1.65376e-06
MACO1	1	25454382	GGTAA	G	splice_donor_variant,intron_variant	NA	1.65376e-06
MACO1	1	25456698	C	G	stop_gained	Y/*	1.65376e-06
MACO1	1	25458390	G	A	splice_acceptor_variant	NA	1.65376e-06
MACO1	1	25458737	TC	T	frameshift_variant	R/X	3.30751e-06
MACO1	1	25484131	TA	T	frameshift_variant	K/X	3.30751e-06
MACO1	1	25484203	T	TTAAA	stop_gained,frameshift_variant	-/*	1.65376e-06
MACO1	1	25491418	GA	G	frameshift_variant	K/X	1.65376e-06
MACO1	1	25491479	GACAAA	G	frameshift_variant	DK/X	1.65376e-06
MACO1	1	25498349	C	G	stop_gained	Y/*	1.65376e-06
LDLRAP1	1	25543748	T	A	stop_gained	L/*	3.30751e-06
LDLRAP1	1	25543762	T	TG	frameshift_variant	W/WX	3.30751e-06	Familial_hypercholesterolemia_4	NC_000001.11:g.25543769dup	Pathogenic
LDLRAP1	1	25543762	TG	T	frameshift_variant	W/X	2.97676e-05	Familial_hypercholesterolemia_4|not_provided	NC_000001.11:g.25543769del	Pathogenic/Likely_pathogenic
LDLRAP1	1	25543763	G	A	stop_gained	W/*	2.48063e-05	Familial_hypercholesterolemia_4	NC_000001.11:g.25543763G>A	Pathogenic
LDLRAP1	1	25543786	A	T	stop_gained,splice_region_variant	K/*	3.30751e-06
LDLRAP1	1	25553974	GT	G	frameshift_variant	F/X	4.96127e-06
LDLRAP1	1	25554970	C	A	stop_gained,splice_region_variant	Y/*	1.65376e-06
LDLRAP1	1	25554973	G	A	splice_donor_variant	NA	1.15763e-05
LDLRAP1	1	25557190	G	GTGTTTGCA	frameshift_variant	V/VFAX	3.30751e-06
LDLRAP1	1	25557208	C	T	stop_gained	Q/*	1.65376e-06
LDLRAP1	1	25557238	C	CA	frameshift_variant	H/QX	3.30751e-06	Familial_hypercholesterolemia_4	NC_000001.11:g.25557239dup	Pathogenic
LDLRAP1	1	25557245	TC	T	frameshift_variant	F/X	8.26878e-06
LDLRAP1	1	25563069	G	C	splice_acceptor_variant	NA	1.65376e-06
LDLRAP1	1	25563135	A	AC	frameshift_variant	T/TX	8.26878e-06	Familial_hypercholesterolemia|Familial_hypercholesterolemia_4	NC_000001.11:g.25563140dup	Pathogenic
LDLRAP1	1	25563140	CT	C	frameshift_variant	S/X	1.32346e-05
LDLRAP1	1	25563659	A	C	splice_acceptor_variant	NA	1.65376e-06
LDLRAP1	1	25563660	G	A	splice_acceptor_variant	NA	1.65376e-06
LDLRAP1	1	25566910	AT	A	frameshift_variant	H/X	4.96129e-06
LDLRAP1	1	25566940	G	A	stop_gained	W/*	1.65376e-06
LDLRAP1	1	25566945	A	T	stop_gained	K/*	1.65376e-06
PCSK9	1	55039870	G	A	stop_gained	W/*	1.65376e-06
PCSK9	1	55039902	T	TGC	frameshift_variant	L/LX	4.96127e-06
PCSK9	1	55039925	G	GCGCA	frameshift_variant	A/AHX	6.44965e-05
PCSK9	1	55039951	C	A	stop_gained	Y/*	1.65376e-06
PCSK9	1	55040006	G	T	stop_gained	E/*	6.61503e-06
PCSK9	1	55040024	AC	A	frameshift_variant	T/X	9.92254e-06
PCSK9	1	55040045	G	A	splice_donor_variant	NA	1.65376e-06
PCSK9	1	55043841	A	G	splice_acceptor_variant	NA	1.65376e-06
PCSK9	1	55043851	G	A	stop_gained	W/*	1.65376e-06
PCSK9	1	55043870	G	GT	frameshift_variant	V/VX	1.65376e-06
PCSK9	1	55043903	C	T	stop_gained	Q/*	1.65376e-06
PCSK9	1	55043975	GT	G	frameshift_variant	V/X	1.65376e-06
PCSK9	1	55043998	CTTCCTGGT	C	frameshift_variant	FLV/X	1.65376e-06
PCSK9	1	55044021	AC	A	frameshift_variant	D/X	1.65376e-06
PCSK9	1	55044023	CTGCTG	C	frameshift_variant	LL/X	1.65376e-06
PCSK9	1	55044035	G	T	splice_donor_variant	NA	1.65376e-06
PCSK9	1	55046549	C	G	stop_gained	Y/*	7.11115e-05	Familial_hypercholesterolemia|Familial_hypercholesterolemia_3|Low_density_lipoprotein_cholesterol_level_quantitative_trait_locus_1|not_provided	NC_000001.11:g.55046549C>G	Conflicting_interpretations_of_pathogenicity
PCSK9	1	55046570	CT	C	frameshift_variant	F/X	1.65376e-06
PCSK9	1	55046570	CTT	C	frameshift_variant	F/X	1.65376e-06	Familial_hypercholesterolemia|Familial_hypercholesterolemia_1	NC_000001.11:g.55046572_55046573del	Likely_benign
PCSK9	1	55046590	G	A	stop_gained	W/*	1.65376e-06	Severe_Myopia|Familial_hypercholesterolemia_3	NC_000001.11:g.55046590G>A	Uncertain_significance
PCSK9	1	55046591	G	A	stop_gained	W/*	1.65376e-06	Severe_Myopia|Familial_hypercholesterolemia_3	NC_000001.11:g.55046591G>A	Uncertain_significance
PCSK9	1	55046647	G	A	splice_donor_variant	NA	3.30751e-06
PCSK9	1	55052374	ATG	A	frameshift_variant	NV/NX	4.96127e-06
PCSK9	1	55052386	AGGACGGGACCC	A	frameshift_variant	EDGTR/EX	1.15763e-05	Familial_hypercholesterolemia	NC_000001.11:g.55052388_55052398del	Likely_benign
PCSK9	1	55052412	G	T	splice_donor_variant	NA	0.000142223	Familial_hypercholesterolemia	NC_000001.11:g.55052412G>T	Uncertain_significance
PCSK9	1	55052648	A	C	splice_acceptor_variant	NA	3.30751e-06
PCSK9	1	55052648	A	G	splice_acceptor_variant	NA	1.65376e-06
PCSK9	1	55052661	T	A	stop_gained	C/*	1.65376e-06
PCSK9	1	55052704	G	GA	frameshift_variant	D/EX	4.96127e-06
PCSK9	1	55052746	GT	G	frameshift_variant	V/X	4.96127e-06	PCSK9-Related_Disorders|Familial_hypercholesterolemia	NC_000001.11:g.55052747del	Conflicting_interpretations_of_pathogenicity
PCSK9	1	55052764	A	T	stop_gained	K/*	3.30751e-06
PCSK9	1	55052792	G	GT	splice_donor_variant	NA	4.96127e-06
PCSK9	1	55055992	G	A	splice_acceptor_variant	NA	1.65376e-06
PCSK9	1	55056006	TC	T	frameshift_variant	R/X	6.61503e-06
PCSK9	1	55056009	GA	G	frameshift_variant	K/X	1.32301e-05
PCSK9	1	55057364	C	T	stop_gained	Q/*	1.32301e-05	PCSK9-Related_Disorders|Familial_hypercholesterolemia	NC_000001.11:g.55057364C>T	Conflicting_interpretations_of_pathogenicity
PCSK9	1	55057468	C	A	stop_gained	C/*	4.96127e-06
PCSK9	1	55057475	TCA	T	frameshift_variant	S/X	1.15763e-05	Familial_hypercholesterolemia	NC_000001.11:g.55057476CA[1]	Likely_benign
PCSK9	1	55057478	C	T	stop_gained	Q/*	2.31526e-05	Familial_hypercholesterolemia	NC_000001.11:g.55057478C>T	Likely_benign
PCSK9	1	55057515	G	A	splice_donor_variant	NA	1.65376e-06	PCSK9-Related_Disorders	NC_000001.11:g.55057515G>A	Uncertain_significance
PCSK9	1	55058113	GC	G	frameshift_variant	A/X	3.63826e-05	Familial_hypercholesterolemia	NC_000001.11:g.55058115del	Likely_benign
PCSK9	1	55058139	G	A	stop_gained	W/*	3.30751e-06
PCSK9	1	55058202	TG	T	frameshift_variant	G/X	1.65376e-06
PCSK9	1	55058597	A	AG	frameshift_variant	S/RX	1.65376e-06
PCSK9	1	55058648	G	A	splice_donor_variant	NA	1.65376e-06
PCSK9	1	55058649	T	C	splice_donor_variant	NA	1.65376e-06
PCSK9	1	55059491	A	AG	frameshift_variant	-/X	1.65376e-06	Familial_hypercholesterolemia	NC_000001.11:g.55059496dup	Likely_benign
PCSK9	1	55059494	G	GGGCA	frameshift_variant	-/GX	1.65376e-06
PCSK9	1	55059545	C	A	stop_gained	Y/*	1.65376e-06
PCSK9	1	55059573	C	T	stop_gained	Q/*	1.65376e-06
PCSK9	1	55061373	A	G	splice_acceptor_variant	NA	1.65376e-06
PCSK9	1	55061374	G	C	splice_acceptor_variant	NA	4.96127e-06
PCSK9	1	55061437	C	T	stop_gained	R/*	6.61503e-06	Familial_hypercholesterolemia	NC_000001.11:g.55061437C>T	Likely_benign
PCSK9	1	55061473	GC	G	frameshift_variant	A/X	4.96127e-06
PCSK9	1	55061557	G	A	splice_donor_variant	NA	0.000315867	Familial_hypercholesterolemia	NC_000001.11:g.55061557G>A	Uncertain_significance
PCSK9	1	55063542	C	A	stop_gained	C/*	0.000180259	Hypocholesterolemia|Familial_hypercholesterolemia|Familial_hypercholesterolemia_3|Low_density_lipoprotein_cholesterol_level_quantitative_trait_locus_1	NC_000001.11:g.55063542C>A	Benign
PCSK9	1	55063570	C	T	stop_gained	Q/*	6.61507e-06	Familial_hypercholesterolemia	NC_000001.11:g.55063570C>T	Uncertain_significance
CELSR2	1	109250174	AC	A	frameshift_variant	D/X	1.65376e-06
CELSR2	1	109250176	C	T	stop_gained	Q/*	1.65376e-06
CELSR2	1	109250233	G	GC	frameshift_variant	A/AX	1.65376e-06
CELSR2	1	109250623	C	T	stop_gained	Q/*	3.30751e-06
CELSR2	1	109250625	G	GC	frameshift_variant	-/X	1.65376e-06
CELSR2	1	109250722	C	T	stop_gained	R/*	1.65376e-06
CELSR2	1	109250833	A	T	stop_gained	K/*	4.96127e-06
CELSR2	1	109250884	C	T	stop_gained	R/*	1.65376e-06
CELSR2	1	109251193	C	T	stop_gained	Q/*	3.30751e-06
CELSR2	1	109251337	C	T	stop_gained	R/*	3.30751e-06
CELSR2	1	109251502	C	T	stop_gained	R/*	1.65376e-06
CELSR2	1	109251533	C	CT	frameshift_variant	S/SX	1.65376e-06
CELSR2	1	109251926	C	CA	frameshift_variant	T/TX	1.65376e-06
CELSR2	1	109252036	C	T	stop_gained	R/*	1.65376e-06
CELSR2	1	109252056	CA	C	frameshift_variant	S/X	1.65376e-06
CELSR2	1	109252207	CCTGT	C	frameshift_variant	PV/X	1.65376e-06
CELSR2	1	109252459	C	T	stop_gained	Q/*	1.65376e-06
CELSR2	1	109252528	C	T	stop_gained	R/*	3.30751e-06
CELSR2	1	109252585	C	T	stop_gained	Q/*	1.65376e-06
CELSR2	1	109252699	C	T	stop_gained	R/*	3.30751e-06
CELSR2	1	109252720	C	T	stop_gained	R/*	1.65376e-06
CELSR2	1	109253279	GA	G	frameshift_variant	G/X	1.65376e-06
CELSR2	1	109253320	G	GAGCTGAAGCTA	frameshift_variant	E/ELKLX	1.65376e-06
CELSR2	1	109258649	C	CG	frameshift_variant	-/X	1.65376e-06
CELSR2	1	109261044	G	GAGCAC	frameshift_variant	E/EHX	1.65376e-06
CELSR2	1	109261137	A	T	stop_gained	K/*	4.96127e-06
CELSR2	1	109261146	TGCCCATCTGGAGA	T	frameshift_variant	CPSGD/X	1.65376e-06
CELSR2	1	109261179	C	T	stop_gained	Q/*	1.65376e-06
CELSR2	1	109261265	G	A	splice_donor_variant	NA	9.92254e-06
CELSR2	1	109261629	G	C	splice_donor_variant	NA	4.96127e-06
CELSR2	1	109262419	C	T	stop_gained	Q/*	1.65376e-06
CELSR2	1	109263149	TG	T	frameshift_variant	A/X	1.65376e-06
CELSR2	1	109263207	C	T	stop_gained	Q/*	1.65376e-06
CELSR2	1	109263269	T	C	splice_donor_variant	NA	1.65376e-06
CELSR2	1	109264094	T	TGA	frameshift_variant	V/VX	8.26878e-06
CELSR2	1	109264172	G	A	stop_gained	W/*	1.65376e-06
CELSR2	1	109264213	GGCCAT	G	frameshift_variant	GH/X	1.65376e-06
CELSR2	1	109264447	CTCCCAGGG	C	splice_acceptor_variant,coding_sequence_variant,intron_variant	NA	1.65376e-06
CELSR2	1	109264452	AG	A	frameshift_variant,splice_region_variant	G/X	1.65376e-06
CELSR2	1	109264948	GC	G	frameshift_variant	A/X	1.65376e-06
CELSR2	1	109265749	GC	G	frameshift_variant	P/X	1.65376e-06
CELSR2	1	109266125	C	T	stop_gained	R/*	1.65376e-06
CELSR2	1	109267863	C	T	stop_gained	Q/*	1.65376e-06
CELSR2	1	109268646	GCAGA	G	frameshift_variant	QT/X	1.65376e-06
CELSR2	1	109268959	G	GC	frameshift_variant	-/X	1.65376e-06
CELSR2	1	109269163	G	T	stop_gained	E/*	1.65376e-06
CELSR2	1	109269175	C	T	stop_gained	R/*	1.65376e-06
CELSR2	1	109269178	C	T	stop_gained	Q/*	1.65376e-06
CELSR2	1	109269181	C	T	stop_gained	R/*	1.65376e-06
CELSR2	1	109269193	G	T	stop_gained	E/*	1.65376e-06
CELSR2	1	109269203	AG	A	frameshift_variant	Q/X	1.65376e-06
CELSR2	1	109269967	AC	A	frameshift_variant	Y/X	1.65376e-06
CELSR2	1	109270926	G	A	splice_acceptor_variant	NA	1.65376e-06
CELSR2	1	109271298	T	G	splice_donor_variant	NA	1.65376e-06
CELSR2	1	109272405	G	GGT	frameshift_variant,splice_region_variant	R/RX	1.65376e-06
CELSR2	1	109272663	GC	G	frameshift_variant	G/X	1.65376e-06
CELSR2	1	109272912	CAGTG	C	frameshift_variant	SE/X	1.65376e-06
CELSR2	1	109273285	C	T	stop_gained	R/*	1.65376e-06
CELSR2	1	109273435	G	A	splice_acceptor_variant	NA	1.65376e-06
CELSR2	1	109273544	GC	G	frameshift_variant	G/X	1.65376e-06
CELSR2	1	109273575	GC	G	frameshift_variant	P/X	1.65376e-06
CELSR2	1	109274028	CTTCT	C	frameshift_variant	FF/X	3.30751e-06
MYBPHL	1	109295110	C	A	splice_donor_variant	NA	1.65376e-06
MYBPHL	1	109295122	AC	A	frameshift_variant	V/X	1.65376e-06
MYBPHL	1	109295299	T	C	splice_acceptor_variant	NA	1.65376e-06
MYBPHL	1	109296233	C	T	splice_donor_variant	NA	1.65376e-06
MYBPHL	1	109296271	T	TA	frameshift_variant	N/IX	1.65376e-06
MYBPHL	1	109296287	TAG	T	frameshift_variant	T/X	4.96127e-06
MYBPHL	1	109296338	G	A	stop_gained	R/*	0.000261294	none_provided	NC_000001.11:g.109296338G>A	Uncertain_significance
MYBPHL	1	109296347	AC	A	frameshift_variant	G/X	3.30751e-06
MYBPHL	1	109296372	T	G	splice_acceptor_variant	NA	1.65376e-06
MYBPHL	1	109296782	C	T	splice_donor_variant	NA	4.96127e-05
MYBPHL	1	109296797	TG	T	frameshift_variant	H/X	1.65376e-06
MYBPHL	1	109296805	GT	G	frameshift_variant	D/X	4.96127e-06
MYBPHL	1	109296838	G	T	stop_gained	C/*	1.65376e-06
MYBPHL	1	109296875	TTG	T	frameshift_variant	GN/GX	8.26878e-06
MYBPHL	1	109296882	TG	T	frameshift_variant	I/X	1.65379e-06
MYBPHL	1	109296938	C	T	stop_gained	W/*	1.32301e-05
MYBPHL	1	109296944	T	C	splice_acceptor_variant	NA	3.30751e-06
MYBPHL	1	109297049	C	G	splice_donor_variant	NA	1.65376e-06
MYBPHL	1	109297111	TGG	T	frameshift_variant	PQ/PX	1.65376e-06
MYBPHL	1	109297421	C	T	splice_donor_variant	NA	1.65376e-06
MYBPHL	1	109297470	G	A	stop_gained	Q/*	6.61503e-06
MYBPHL	1	109297483	G	T	stop_gained	Y/*	4.96127e-06
MYBPHL	1	109297515	G	A	stop_gained	R/*	1.65376e-06
MYBPHL	1	109297619	T	C	splice_acceptor_variant	NA	1.65376e-06
MYBPHL	1	109298168	C	T	splice_donor_variant	NA	1.65376e-06
MYBPHL	1	109298171	G	A	stop_gained,splice_region_variant	Q/*	1.65376e-06
MYBPHL	1	109298189	TCA	T	frameshift_variant	V/X	1.65376e-06
MYBPHL	1	109306867	TG	T	frameshift_variant	Q/X	1.65376e-06
SORT1	1	109314359	GCA	G	frameshift_variant	V/X	3.30751e-06
SORT1	1	109314710	TG	T	frameshift_variant	A/X	1.65376e-06
SORT1	1	109314738	AC	A	frameshift_variant	V/X	1.65376e-06
SORT1	1	109314768	G	T	stop_gained	S/*	3.30751e-06
SORT1	1	109316852	GT	G	frameshift_variant	K/X	1.65376e-06
SORT1	1	109316909	G	A	stop_gained	R/*	3.30751e-06
SORT1	1	109316931	G	T	stop_gained	C/*	1.65376e-06
SORT1	1	109316955	G	C	stop_gained	Y/*	1.65376e-06
SORT1	1	109317922	TG	T	frameshift_variant	Q/X	1.65376e-06
SORT1	1	109317932	ACTTGGAGTCATTTT	A	frameshift_variant	ENDSK/X	1.65376e-06
SORT1	1	109317962	CA	C	frameshift_variant	F/X	8.26878e-06
SORT1	1	109317970	C	G	splice_acceptor_variant	NA	1.65376e-06
SORT1	1	109322993	G	A	stop_gained	R/*	6.61503e-06
SORT1	1	109323033	CTG	C	frameshift_variant	Q/X	1.65376e-06
SORT1	1	109323074	C	A	stop_gained	E/*	1.65376e-06
SORT1	1	109323096	C	T	stop_gained	W/*	1.65376e-06
SORT1	1	109323123	T	C	splice_acceptor_variant	NA	1.65376e-06
SORT1	1	109325021	C	CCA	frameshift_variant	G/VX	1.65376e-06
SORT1	1	109325062	C	T	stop_gained	W/*	1.65376e-06
SORT1	1	109327099	A	ACC	frameshift_variant	G/GX	1.65376e-06
SORT1	1	109327116	TG	T	frameshift_variant	Y/X	1.65376e-06
SORT1	1	109327161	C	G	splice_acceptor_variant	NA	1.65376e-06
SORT1	1	109327498	C	T	splice_donor_variant	NA	1.65376e-06
SORT1	1	109327548	T	TG	frameshift_variant	P/PX	1.65376e-06
SORT1	1	109336260	TAG	T	frameshift_variant	A/X	1.65376e-06
SORT1	1	109336282	AG	A	frameshift_variant	P/X	1.65376e-06
SORT1	1	109336348	T	C	splice_acceptor_variant	NA	1.65376e-06
SORT1	1	109340814	G	A	stop_gained	R/*	4.96127e-06
SORT1	1	109340844	G	A	stop_gained	R/*	1.65376e-06
SORT1	1	109345751	CT	C	frameshift_variant,splice_region_variant	K/X	1.65376e-06
SORT1	1	109350928	C	T	splice_donor_variant	NA	1.65376e-06
SORT1	1	109351003	C	T	splice_acceptor_variant	NA	1.65376e-06
SORT1	1	109351004	T	C	splice_acceptor_variant	NA	1.65376e-06
SORT1	1	109354369	C	CA	frameshift_variant	-/X	4.96127e-06
SORT1	1	109354420	G	A	stop_gained	Q/*	1.65376e-06
SORT1	1	109354533	T	A	splice_acceptor_variant	NA	1.65376e-06
SORT1	1	109355367	CT	C	frameshift_variant,splice_region_variant	K/X	1.65377e-06
SORT1	1	109355456	TC	T	frameshift_variant	G/X	3.30755e-06
SORT1	1	109355465	CCTCA	C	frameshift_variant,splice_region_variant	SE/X	1.65379e-06
SORT1	1	109367412	G	A	stop_gained	R/*	1.65376e-06
SORT1	1	109397585	A	G	splice_donor_variant	NA	3.30751e-06
SORT1	1	109397743	C	CCAGCGCGG	frameshift_variant	W/CRAX	1.65376e-06
SORT1	1	109397792	TG	T	frameshift_variant	Q/X	1.65376e-06
APOB	2	21001775	GT	G	frameshift_variant	N/X	6.61503e-06
APOB	2	21004677	T	A	splice_acceptor_variant	NA	1.65376e-06
APOB	2	21005119	AT	A	frameshift_variant	T/X	1.65376e-06
APOB	2	21005140	C	A	stop_gained	E/*	1.65376e-06
APOB	2	21005226	TGAAAG	T	frameshift_variant	SFQ/SX	1.65376e-06
APOB	2	21005227	G	A	stop_gained	Q/*	1.65376e-06
APOB	2	21005329	TC	T	frameshift_variant	K/X	4.96127e-06
APOB	2	21005400	GA	G	frameshift_variant	S/X	1.65376e-06
APOB	2	21005434	C	CA	frameshift_variant	-/X	1.65376e-06
APOB	2	21005468	A	C	stop_gained	Y/*	1.65376e-06
APOB	2	21005495	GA	G	frameshift_variant	F/X	3.30751e-06
APOB	2	21005538	G	T	stop_gained	S/*	1.65376e-06
APOB	2	21005599	G	A	stop_gained	Q/*	3.30751e-06
APOB	2	21005653	CATTT	C	frameshift_variant	LN/X	6.61503e-06
APOB	2	21005715	G	C	stop_gained	S/*	1.48838e-05
APOB	2	21005743	CA	C	frameshift_variant	F/X	1.15763e-05	Familial_hypercholesterolemia	NC_000002.12:g.21005746del	Likely_benign
APOB	2	21005754	G	T	stop_gained	S/*	1.65376e-06
APOB	2	21005929	G	A	stop_gained	Q/*	1.65376e-06
APOB	2	21005969	C	T	stop_gained	W/*	1.65376e-06
APOB	2	21006019	CA	C	frameshift_variant	L/X	7.60728e-05	not_provided	NC_000002.12:g.21006021del	Uncertain_significance
APOB	2	21006032	AT	A	frameshift_variant	D/X	1.65376e-06
APOB	2	21006087	C	T	stop_gained	W/*	1.32301e-05
APOB	2	21006237	AG	A	frameshift_variant	L/X	3.30751e-06
APOB	2	21006242	C	T	stop_gained	W/*	3.30751e-06
APOB	2	21006541	C	A	stop_gained	E/*	1.65376e-06
APOB	2	21006555	AT	A	frameshift_variant	M/X	3.30751e-06
APOB	2	21006561	A	T	stop_gained	L/*	1.65376e-06
APOB	2	21006629	AG	A	frameshift_variant	T/X	2.14988e-05	Familial_hypercholesterolemia_2|Hypobetalipoproteinemia,_familial,_1|Hypobetalipoproteinemia	NC_000002.12:g.21006630del	Pathogenic
APOB	2	21006928	T	A	stop_gained	K/*	1.65376e-06
APOB	2	21007051	CAT	C	frameshift_variant	Y/X	3.30751e-06
APOB	2	21007147	C	A	stop_gained	E/*	1.65376e-06
APOB	2	21007156	AT	A	frameshift_variant	K/X	1.65376e-06
APOB	2	21007231	TTC	T	frameshift_variant	R/X	1.65376e-06
APOB	2	21007235	G	GT	frameshift_variant	N/KX	1.65376e-06
APOB	2	21007320	CTG	C	frameshift_variant	HR/QX	1.65376e-06
APOB	2	21007353	C	CT	frameshift_variant	S/KX	1.65376e-06
APOB	2	21007365	G	T	stop_gained	S/*	1.65376e-06
APOB	2	21007401	G	GT	frameshift_variant	-/X	4.96127e-06
APOB	2	21007401	GT	G	frameshift_variant	T/X	3.30751e-06
APOB	2	21007468	C	A	stop_gained	E/*	1.65376e-06
APOB	2	21007578	T	TTA	frameshift_variant	K/IX	8.26878e-06
APOB	2	21007580	A	C	stop_gained	Y/*	1.65376e-06
APOB	2	21007597	CACTT	C	frameshift_variant	VS/X	1.65376e-06
APOB	2	21007748	TGAAAA	T	frameshift_variant	FS/X	1.65376e-06	Familial_hypercholesterolemia_2|Hypobetalipoproteinemia,_familial,_1	NC_000002.12:g.21007751_21007755AAAGA[1]	Pathogenic
APOB	2	21007749	G	T	stop_gained	S/*	1.65376e-06
APOB	2	21008273	A	AT	frameshift_variant	N/KX	3.30751e-06
APOB	2	21008329	C	CA	frameshift_variant	-/X	1.65376e-06
APOB	2	21008523	GT	G	frameshift_variant	T/X	8.26878e-06
APOB	2	21008696	TG	T	frameshift_variant	P/X	4.96127e-06
APOB	2	21009268	G	A	stop_gained	R/*	8.26878e-06	Familial_hypercholesterolemia_2	NC_000002.12:g.21009268G>A	Benign
APOB	2	21009304	G	A	stop_gained	R/*	4.46514e-05	Familial_hypercholesterolemia|Hypobetalipoproteinemia,_familial,_1|Familial_hypobetalipoproteinemia	NC_000002.12:g.21009304G>A	Likely_benign
APOB	2	21009310	G	A	stop_gained	R/*	1.65376e-05
APOB	2	21009331	G	A	stop_gained	R/*	4.96127e-06	Familial_hypercholesterolemia_2|Hypobetalipoproteinemia,_familial,_1	NC_000002.12:g.21009331G>A	Pathogenic
APOB	2	21009627	TC	T	frameshift_variant	E/X	1.65376e-06
APOB	2	21009677	AAT	A	frameshift_variant	I/X	1.65376e-06
APOB	2	21009708	TTTATC	T	frameshift_variant	KIK/KX	1.65376e-06
APOB	2	21009764	G	C	stop_gained	Y/*	1.65376e-06
APOB	2	21009811	G	A	stop_gained	Q/*	1.65376e-06
APOB	2	21009888	TC	T	frameshift_variant	D/X	4.96127e-06
APOB	2	21010068	TG	T	frameshift_variant	Q/X	1.65376e-06
APOB	2	21010125	C	T	stop_gained	W/*	1.65376e-06
APOB	2	21010144	C	A	stop_gained	G/*	1.65376e-06
APOB	2	21010188	TG	T	frameshift_variant	H/X	1.65376e-06
APOB	2	21010242	A	C	stop_gained	L/*	1.65378e-06
APOB	2	21010384	C	CA	frameshift_variant	-/X	8.26878e-06
APOB	2	21010439	AGTCAGTTTCTCCTTGGCATGTGAAACTT	A	frameshift_variant	QVSHAKEKLT/X	4.96127e-06
APOB	2	21010510	G	A	stop_gained	Q/*	1.65376e-06
APOB	2	21010570	T	A	stop_gained	K/*	1.65376e-06
APOB	2	21010615	G	A	stop_gained	R/*	1.48838e-05	Familial_hypercholesterolemia|Familial_hypobetalipoproteinemia|not_provided	NC_000002.12:g.21010615G>A	Conflicting_interpretations_of_pathogenicity
APOB	2	21010678	G	A	stop_gained	Q/*	1.65376e-06
APOB	2	21010781	TA	T	frameshift_variant	L/X	1.65376e-06
APOB	2	21010892	G	T	stop_gained	Y/*	1.65376e-06
APOB	2	21010942	C	A	stop_gained	E/*	1.15763e-05	Familial_hypercholesterolemia	NC_000002.12:g.21010942C>A	Likely_benign
APOB	2	21011039	AG	A	frameshift_variant	S/X	1.65376e-06
APOB	2	21011300	AAC	A	frameshift_variant	V/X	3.30751e-05	Familial_hypercholesterolemia|Familial_hypobetalipoproteinemia	NC_000002.12:g.21011302_21011303del	Likely_benign
APOB	2	21011303	A	AG	frameshift_variant	T/TX	3.30751e-06
APOB	2	21011497	A	AG	frameshift_variant	-/X	1.65376e-06
APOB	2	21011509	G	A	stop_gained	Q/*	1.65376e-06
APOB	2	21011524	G	A	stop_gained	Q/*	1.65376e-06
APOB	2	21011601	CTGTT	C	frameshift_variant	NS/X	1.65376e-06	Familial_hypercholesterolemia_2|Hypobetalipoproteinemia,_familial,_1|Familial_hypobetalipoproteinemia	NC_000002.12:g.21011605_21011608del	Pathogenic
APOB	2	21011671	G	A	stop_gained	Q/*	1.65376e-06
APOB	2	21011737	C	A	stop_gained	G/*	1.65376e-06
APOB	2	21011810	T	TG	frameshift_variant	T/TX	1.65376e-06
APOB	2	21012095	GA	G	frameshift_variant	F/X	1.65376e-06
APOB	2	21012170	G	C	stop_gained	Y/*	1.65376e-06
APOB	2	21012179	A	C	stop_gained	Y/*	1.65376e-06
APOB	2	21012202	T	A	stop_gained	K/*	1.65376e-06
APOB	2	21012256	C	A	stop_gained	E/*	1.65376e-06
APOB	2	21012362	GC	G	frameshift_variant	G/X	3.30751e-06
APOB	2	21012430	AC	A	frameshift_variant	L/X	1.65376e-06
APOB	2	21012484	C	A	stop_gained	G/*	1.65376e-06
APOB	2	21013159	C	T	splice_donor_variant	NA	1.65376e-06
APOB	2	21013180	AG	A	frameshift_variant	L/X	1.65376e-06
APOB	2	21013276	T	TC	stop_gained,frameshift_variant	Y/*	4.96127e-06
APOB	2	21013287	G	T	stop_gained	Y/*	1.65376e-06	Hypobetalipoproteinemia,_familial,_1	NC_000002.12:g.21013287G>T	Pathogenic
APOB	2	21013370	G	A	stop_gained	Q/*	1.65376e-06	Familial_hypercholesterolemia|Familial_hypercholesterolemia_2|Hypobetalipoproteinemia,_familial,_1	NC_000002.12:g.21013370G>A	Conflicting_interpretations_of_pathogenicity
APOB	2	21013379	G	A	stop_gained	R/*	3.30751e-06	Familial_hypobetalipoproteinemia	NC_000002.12:g.21013379G>A	Pathogenic
APOB	2	21014490	C	CCCAT	frameshift_variant	G/DGX	1.65376e-06
APOB	2	21015072	C	A	splice_donor_variant	NA	3.30751e-06
APOB	2	21015084	T	A	stop_gained	K/*	1.65376e-06
APOB	2	21015258	C	A	stop_gained,splice_region_variant	E/*	1.65376e-06
APOB	2	21015368	A	G	splice_donor_variant	NA	1.65376e-06
APOB	2	21015462	GC	G	frameshift_variant	A/X	1.65376e-06
APOB	2	21015495	C	CG	frameshift_variant	R/PX	1.65376e-06
APOB	2	21016487	TC	T	frameshift_variant	D/X	3.30751e-06
APOB	2	21019113	TC	T	splice_acceptor_variant	NA	1.65376e-06
APOB	2	21022921	G	T	stop_gained	S/*	1.65376e-06	Familial_hypercholesterolemia	NC_000002.12:g.21022921G>T	Likely_benign
APOB	2	21022925	C	A	stop_gained	E/*	1.65376e-06
APOB	2	21023015	AG	A	frameshift_variant	P/X	1.65376e-06
APOB	2	21023524	C	T	splice_donor_variant	NA	1.48838e-05	APOB-Related_Disorders|Familial_hypercholesterolemia|Familial_hypercholesterolemia_2|Hypobetalipoproteinemia,_familial,_1	NC_000002.12:g.21023524C>T	Conflicting_interpretations_of_pathogenicity
APOB	2	21024994	AG	A	frameshift_variant	L/X	3.30751e-06
APOB	2	21026966	T	A	splice_acceptor_variant	NA	1.65376e-06
APOB	2	21027865	AG	A	frameshift_variant	L/X	3.30751e-06
APOB	2	21027961	AG	A	frameshift_variant	L/X	4.96127e-06
APOB	2	21028067	T	A	splice_acceptor_variant	NA	1.65377e-06
APOB	2	21028403	G	A	stop_gained	Q/*	1.65376e-06
APOB	2	21028484	G	A	stop_gained	R/*	4.96127e-06	Familial_hypercholesterolemia|Hypobetalipoproteinemia,_familial,_1	NC_000002.12:g.21028484G>A	Conflicting_interpretations_of_pathogenicity
APOB	2	21028540	T	G	splice_acceptor_variant	NA	4.96127e-06	Familial_hypercholesterolemia	NC_000002.12:g.21028540T>G	Uncertain_significance
APOB	2	21029897	C	T	splice_donor_variant	NA	1.65376e-06
APOB	2	21032381	A	T	stop_gained	L/*	3.30751e-06
APOB	2	21032391	G	A	stop_gained	R/*	6.28427e-05
APOB	2	21032427	G	A	stop_gained	R/*	4.96127e-06	Hypobetalipoproteinemia,_familial,_1	NC_000002.12:g.21032427G>A	Likely_pathogenic
APOB	2	21033347	C	CTG	frameshift_variant	S/TX	1.65376e-06
APOB	2	21033420	G	GT	frameshift_variant	-/X	3.30751e-06
APOB	2	21034814	A	T	splice_donor_variant	NA	1.65377e-06
APOB	2	21034816	CT	C	frameshift_variant,splice_region_variant	E/X	1.65377e-06
APOB	2	21034882	CT	C	frameshift_variant	V/X	1.65376e-06
APOB	2	21034884	AC	A	frameshift_variant	V/X	1.65376e-06
APOB	2	21034888	TC	T	frameshift_variant	G/X	8.26878e-06
APOB	2	21034903	T	C	splice_acceptor_variant	NA	6.61516e-06	Familial_hypobetalipoproteinemia	NC_000002.12:g.21034903T>C	Pathogenic
APOB	2	21035710	T	C	splice_acceptor_variant	NA	1.65376e-06
APOB	2	21037099	C	T	splice_donor_variant	NA	1.65376e-06
APOB	2	21037162	G	A	stop_gained	Q/*	3.30751e-06	Hypobetalipoproteinemia,_familial,_1|Hypobetalipoproteinemia	NC_000002.12:g.21037162G>A	Likely_pathogenic
APOB	2	21037169	GTC	G	frameshift_variant	D/X	1.65376e-06
APOB	2	21038086	C	A	stop_gained	E/*	2.81139e-05	Familial_hypercholesterolemia_2|Hypobetalipoproteinemia,_familial,_1	NC_000002.12:g.21038086C>A	Pathogenic
APOB	2	21040937	C	T	splice_donor_variant	NA	1.65376e-06
APOB	2	21042442	G	T	stop_gained	Y/*	6.61503e-06
APOB	2	21043511	A	C	splice_donor_variant	NA	1.65376e-06
APOB	2	21043858	ACTCACCGGCC	A	splice_donor_variant,coding_sequence_variant,intron_variant	NA	6.61503e-06
APOB	2	21043895	CAGCGCAG	C	frameshift_variant	PAL/X	0	Familial_hypercholesterolemia_1	NC_000002.12:g.21043896_21043902del	Pathogenic
APOB	2	21043901	AG	A	frameshift_variant	P/X	0
APOB	2	21043906	GCGCCA	G	frameshift_variant	LA/X	7.84455e-05	Familial_hypercholesterolemia_1	NC_000002.12:g.21043907_21043911del	Pathogenic
WDR12	2	202880866	C	CACAT	frameshift_variant	G/GCX	1.65376e-06
WDR12	2	202880885	GGTGA	G	frameshift_variant	SP/X	9.92254e-06
WDR12	2	202880890	A	T	stop_gained	Y/*	1.65376e-06
WDR12	2	202880939	T	C	splice_acceptor_variant	NA	3.30751e-06
WDR12	2	202882710	C	T	splice_donor_variant	NA	1.65376e-06
WDR12	2	202882712	CCT	C	frameshift_variant,splice_region_variant	TG/TX	1.65376e-06
WDR12	2	202882723	C	T	stop_gained	W/*	1.65376e-06
WDR12	2	202883607	A	G	splice_donor_variant	NA	8.26878e-06
WDR12	2	202883608	CCTTCT	C	frameshift_variant,splice_region_variant	RS/X	8.26878e-06
WDR12	2	202883620	C	T	stop_gained	W/*	1.65376e-06
WDR12	2	202884197	C	T	splice_donor_variant	NA	1.65376e-06
WDR12	2	202884207	G	A	stop_gained	R/*	3.30751e-06
WDR12	2	202884215	C	T	stop_gained	W/*	2.48063e-05
WDR12	2	202884285	T	TA	frameshift_variant	-/X	3.30751e-06
WDR12	2	202884304	C	A	splice_acceptor_variant	NA	1.65376e-06
WDR12	2	202884402	G	C	stop_gained	S/*	1.48838e-05
WDR12	2	202884469	C	A	stop_gained	E/*	1.65376e-06
WDR12	2	202892661	G	A	stop_gained	R/*	1.32301e-05
WDR12	2	202892669	GACTCC	G	frameshift_variant	EES/DX	1.65376e-06
WDR12	2	202894594	CTT	C	frameshift_variant	K/X	1.65376e-06
WDR12	2	202894628	T	A	splice_acceptor_variant	NA	1.65376e-06
WDR12	2	202896063	A	G	splice_donor_variant	NA	1.65376e-06
WDR12	2	202896219	TC	T	splice_acceptor_variant	NA	3.30751e-06
WDR12	2	202897321	C	CT	frameshift_variant	-/X	1.65376e-06
WDR12	2	202897417	T	C	splice_acceptor_variant	NA	3.30752e-06
WDR12	2	202899531	C	T	stop_gained,splice_region_variant	W/*	4.96127e-06
WDR12	2	202899592	G	A	stop_gained	Q/*	1.65376e-06
WDR12	2	202899639	T	C	splice_acceptor_variant	NA	1.65376e-06
WDR12	2	202901024	C	A	splice_donor_variant	NA	1.65376e-06
WDR12	2	202901105	CAT	C	frameshift_variant	H/X	1.15763e-05
WDR12	2	202907863	A	C	splice_donor_variant	NA	1.65376e-06
WDR12	2	202907866	AT	A	frameshift_variant,splice_region_variant	N/X	6.61503e-06
WDR12	2	202907894	A	ACC	frameshift_variant	I/RX	1.65376e-06
WDR12	2	202907895	TG	T	frameshift_variant	N/X	1.65376e-06
WDR12	2	202907933	G	C	stop_gained	S/*	1.65376e-06
WDR12	2	202911434	A	C	splice_donor_variant	NA	1.65376e-06
HMGCR	5	75342613	C	G	stop_gained	S/*	1.65376e-06
HMGCR	5	75342623	T	TC	frameshift_variant	-/X	1.65376e-06
HMGCR	5	75342624	C	T	stop_gained	R/*	3.30751e-06
HMGCR	5	75342687	AC	A	frameshift_variant	T/X	1.65376e-06
HMGCR	5	75343892	C	T	stop_gained	R/*	4.96127e-06
HMGCR	5	75343918	C	A	stop_gained	Y/*	1.65376e-06
HMGCR	5	75344312	CA	C	frameshift_variant	K/X	1.65376e-06
HMGCR	5	75344320	T	A	stop_gained	L/*	1.65376e-06
HMGCR	5	75344334	T	A	splice_donor_variant	NA	1.65378e-06
HMGCR	5	75345573	G	T	splice_acceptor_variant	NA	1.65376e-06
HMGCR	5	75345659	GT	G	splice_donor_variant	NA	1.65377e-06
HMGCR	5	75345660	T	A	splice_donor_variant	NA	1.65377e-06
HMGCR	5	75347202	A	T	splice_acceptor_variant	NA	1.65376e-06
HMGCR	5	75347216	GA	G	frameshift_variant	E/X	1.65376e-06
HMGCR	5	75347307	C	A	stop_gained,splice_region_variant	S/*	3.30751e-06
HMGCR	5	75347310	G	GTTTGTAAGC	splice_donor_variant	NA	6.61503e-06
HMGCR	5	75350312	C	T	stop_gained	R/*	4.96127e-06
HMGCR	5	75350369	AT	A	frameshift_variant	I/X	3.30752e-06
HMGCR	5	75350376	T	A	splice_donor_variant	NA	1.65376e-06
HMGCR	5	75350940	ATC	A	frameshift_variant	YL/YX	1.65376e-06
HMGCR	5	75350946	CTAAG	C	splice_donor_variant,coding_sequence_variant	NA	1.65376e-06
HMGCR	5	75351155	G	GAACAA	frameshift_variant	-/NX	1.65376e-06
HMGCR	5	75351159	G	GA	frameshift_variant	E/EX	1.65376e-06
HMGCR	5	75351167	ACT	A	frameshift_variant	L/X	1.65376e-06
HMGCR	5	75351303	C	T	stop_gained	R/*	1.65376e-06
HMGCR	5	75351423	G	A	splice_acceptor_variant	NA	1.65376e-06
HMGCR	5	75351573	G	T	stop_gained	E/*	1.65376e-06
HMGCR	5	75354584	C	CT	frameshift_variant	L/LX	1.65376e-06
HMGCR	5	75354620	C	T	stop_gained	R/*	3.30751e-06
HMGCR	5	75354649	AC	A	frameshift_variant	P/X	1.65376e-06
HMGCR	5	75354687	AT	A	frameshift_variant	N/X	1.65376e-06
HMGCR	5	75355054	A	C	splice_acceptor_variant	NA	1.65376e-06
HMGCR	5	75355091	T	A	stop_gained	Y/*	1.65376e-06
HMGCR	5	75355215	G	A	splice_donor_variant	NA	1.65376e-06
HMGCR	5	75356354	TA	T	frameshift_variant	L/X	1.65376e-06
HMGCR	5	75356379	TG	T	frameshift_variant	G/X	1.65376e-06
HMGCR	5	75356414	CAG	C	frameshift_variant	SG/SX	1.65376e-06
HMGCR	5	75356449	G	T	splice_donor_variant	NA	1.65377e-06
HMGCR	5	75359168	A	G	splice_acceptor_variant	NA	1.65376e-06
HMGCR	5	75359427	CTG	C	frameshift_variant	C/X	3.30751e-06
HMGCR	5	75359557	G	T	splice_donor_variant	NA	1.65376e-06
HMGCR	5	75360045	C	T	stop_gained	R/*	3.30751e-06
HMGCR	5	75360125	CAT	C	frameshift_variant	M/X	4.96127e-06
HMGCR	5	75360140	G	A	splice_donor_variant	NA	1.65376e-06
HMGCR	5	75360331	AAGAC	A	frameshift_variant	KT/X	3.30751e-06
FAM174A	5	100535755	GC	G	frameshift_variant	P/X	1.65376e-06
FAM174A	5	100535757	CG	C	frameshift_variant	P/X	3.30751e-06
FAM174A	5	100535938	GGT	G	frameshift_variant	V/X	1.65376e-06
FAM174A	5	100535965	G	A	splice_donor_variant	NA	1.65376e-06
FAM174A	5	100535966	T	G	splice_donor_variant	NA	1.65376e-06
FAM174A	5	100562070	C	T	stop_gained	R/*	4.79591e-05
FAM174A	5	100562118	G	T	stop_gained	E/*	1.65376e-06
FAM174A	5	100562184	C	T	stop_gained	R/*	3.30751e-06
FAM174A	5	100562190	T	C	splice_donor_variant	NA	3.30751e-06
FAM174A	5	100586180	G	A	splice_acceptor_variant	NA	7.6142e-05
HAVCR1	5	157029595	G	GT	frameshift_variant	T/NX	1.65376e-06
HAVCR1	5	157029732	CT	C	frameshift_variant,stop_lost	*/X	1.65376e-06
HAVCR1	5	157032850	TTA	T	splice_donor_variant,intron_variant	NA	1.65389e-06
HAVCR1	5	157032852	A	G	splice_donor_variant	NA	1.65389e-06
HAVCR1	5	157037245	A	C	splice_donor_variant	NA	1.65378e-06
HAVCR1	5	157037361	G	A	stop_gained,splice_region_variant	Q/*	1.65392e-06
HAVCR1	5	157037363	T	C	splice_acceptor_variant	NA	1.65395e-06
HAVCR1	5	157042626	C	G	splice_donor_variant	NA	1.65376e-06
HAVCR1	5	157042633	ATTGT	A	frameshift_variant	NN/X	1.65376e-06
HAVCR1	5	157042641	TC	T	frameshift_variant	W/X	0
HAVCR1	5	157042643	C	T	stop_gained	W/*	1.65376e-06
HAVCR1	5	157042659	ACT	A	frameshift_variant	E/X	1.65376e-06
HAVCR1	5	157049045	G	T	stop_gained	Y/*	3.30751e-06
HAVCR1	5	157049046	TA	T	frameshift_variant	Y/X	3.30751e-06
HAVCR1	5	157049051	G	T	stop_gained	Y/*	1.65376e-06
HAVCR1	5	157049051	GT	G	frameshift_variant	Y/X	1.65376e-06
HAVCR1	5	157049061	G	T	stop_gained	S/*	9.92254e-06
HAVCR1	5	157049116	C	CTGTCGTAGGG	frameshift_variant	-/PYDX	1.65376e-06
HAVCR1	5	157049136	G	T	stop_gained	S/*	3.30751e-06
HAVCR1	5	157049140	TG	T	frameshift_variant	A/X	3.80364e-05
HAVCR1	5	157049146	C	A	splice_acceptor_variant	NA	3.30751e-06
HAVCR1	5	157049146	C	T	splice_acceptor_variant	NA	1.65376e-06
HAVCR1	5	157052367	C	A	stop_gained	E/*	1.65376e-06
HAVCR1	5	157052480	G	C	stop_gained	S/*	1.65376e-06
HAVCR1	5	157052534	GGAAC	G	frameshift_variant	VP/X	1.65376e-06
HAVCR1	5	157052584	AAC	A	frameshift_variant	V/X	1.65376e-06
HAVCR1	5	157052601	G	A	stop_gained	R/*	3.30755e-06
HAVCR1	5	157052652	T	A	stop_gained,splice_region_variant	K/*	8.26878e-06
HAVCR1	5	157052655	C	A	splice_acceptor_variant	NA	1.65376e-06
HAVCR1	5	157055200	C	T	splice_donor_variant	NA	1.32301e-05
HAVCR1	5	157055218	G	T	stop_gained	S/*	1.65376e-06
HAVCR1	5	157055243	A	AC	frameshift_variant	-/X	3.30751e-06
HAVCR1	5	157055245	C	T	stop_gained	W/*	3.30751e-06
HAVCR1	5	157055361	CT	C	frameshift_variant	K/X	6.61503e-05
HAVCR1	5	157055410	CAT	C	frameshift_variant	TC/TX	1.65376e-06
HAVCR1	5	157055411	ATG	A	frameshift_variant	T/X	1.65376e-06
HAVCR1	5	157055422	G	GA	frameshift_variant	S/FX	1.65376e-06
HAVCR1	5	157055431	C	CCT	frameshift_variant	G/EX	0.000793808
HAVCR1	5	157055440	C	T	stop_gained	W/*	3.30751e-06
HAVCR1	5	157055442	GCA	G	frameshift_variant	C/X	3.30751e-06
HAVCR1	5	157055466	G	C	stop_gained	Y/*	1.15763e-05
HAVCR1	5	157055535	T	C	splice_acceptor_variant	NA	6.61503e-06
HAVCR1	5	157057896	A	G	splice_donor_variant	NA	2.97676e-05
HAVCR1	5	157057913	T	TG	frameshift_variant	-/X	1.65376e-06
HAVCR1	5	157057923	G	GTA	frameshift_variant	I/IX	4.79589e-05
MYLIP	6	16129326	CTG	C	frameshift_variant	L/X	4.96127e-06
MYLIP	6	16129400	C	A	stop_gained	C/*	1.65376e-06
MYLIP	6	16129411	T	C	splice_donor_variant	NA	1.48838e-05
MYLIP	6	16130566	C	T	stop_gained	R/*	1.65376e-05
MYLIP	6	16130579	TA	T	frameshift_variant	I/X	4.96127e-06
MYLIP	6	16130662	C	T	stop_gained	Q/*	3.30751e-06
MYLIP	6	16130734	C	T	stop_gained	Q/*	1.65376e-06
MYLIP	6	16141716	GC	G	frameshift_variant	A/X	1.65376e-06
MYLIP	6	16141728	T	TTTGGAGAC	frameshift_variant	F/FGDX	4.96127e-06
MYLIP	6	16141811	G	C	splice_donor_variant	NA	1.65376e-06
MYLIP	6	16143019	G	T	splice_acceptor_variant	NA	1.65376e-06
MYLIP	6	16143028	CA	C	frameshift_variant	A/X	3.30751e-06
MYLIP	6	16143033	CAT	C	frameshift_variant	H/X	1.65376e-06
MYLIP	6	16143110	T	G	stop_gained	Y/*	3.30751e-06
MYLIP	6	16143831	C	A	stop_gained	Y/*	3.30751e-06
MYLIP	6	16144901	GAC	G	frameshift_variant	D/X	1.65376e-06
MYLIP	6	16144997	A	T	stop_gained	K/*	8.26878e-06
MYLIP	6	16145062	C	A	stop_gained	Y/*	8.26878e-06
MYLIP	6	16145072	GT	G	frameshift_variant	V/X	3.30751e-06
MYLIP	6	16145225	C	CTG	frameshift_variant	L/LX	4.96127e-06
MYLIP	6	16145303	GC	G	frameshift_variant	A/X	1.65376e-06
MYLIP	6	16146746	A	AT	frameshift_variant	I/IX	3.30751e-06
BAZ1B	7	73442201	T	A	stop_gained	K/*	1.65376e-06
BAZ1B	7	73442213	G	A	stop_gained	R/*	4.96127e-06
BAZ1B	7	73442225	G	A	stop_gained	Q/*	1.65376e-06
BAZ1B	7	73442469	AC	A	frameshift_variant	C/X	1.65376e-06
BAZ1B	7	73442759	TG	T	frameshift_variant	H/X	1.65376e-06
BAZ1B	7	73442829	C	G	splice_acceptor_variant	NA	1.65376e-06
BAZ1B	7	73442830	T	C	splice_acceptor_variant	NA	2.81139e-05
BAZ1B	7	73459535	C	A	splice_donor_variant	NA	1.65376e-06
BAZ1B	7	73459667	G	A	stop_gained	Q/*	1.65376e-06
BAZ1B	7	73462945	C	A	stop_gained	E/*	1.65376e-06
BAZ1B	7	73465437	A	T	splice_donor_variant	NA	1.65376e-06
BAZ1B	7	73465438	C	A	splice_donor_variant	NA	1.65376e-06	not_provided	NC_000007.14:g.73465438C>A	not_provided
BAZ1B	7	73465515	C	A	stop_gained	E/*	1.15763e-05
BAZ1B	7	73466298	TAG	T	frameshift_variant	L/X	1.65376e-06
BAZ1B	7	73466376	AT	A	frameshift_variant	N/X	1.65376e-06
BAZ1B	7	73470358	G	A	stop_gained	R/*	1.65376e-06
BAZ1B	7	73477088	CTTCTT	C	frameshift_variant	KK/X	1.65376e-06
BAZ1B	7	73477694	G	GT	frameshift_variant	N/KX	1.65376e-06
BAZ1B	7	73478161	TGGTTTTA	T	frameshift_variant	PKT/X	1.65376e-06
BAZ1B	7	73478173	T	TG	frameshift_variant	-/X	1.65376e-06
BAZ1B	7	73478447	AC	A	frameshift_variant	C/X	1.65376e-06
BAZ1B	7	73478548	TA	T	frameshift_variant	S/X	1.65376e-06
BAZ1B	7	73489197	G	T	stop_gained	Y/*	1.65376e-06
BAZ1B	7	73492903	G	T	stop_gained	S/*	1.65376e-06
BAZ1B	7	73498501	ACT	A	frameshift_variant	S/X	1.65376e-06
BCL7B	7	73537333	G	A	stop_gained	Q/*	1.65376e-06
BCL7B	7	73537959	TC	T	frameshift_variant	E/X	1.65376e-06
BCL7B	7	73539907	T	TGG	frameshift_variant	P/PX	1.65376e-06
BCL7B	7	73539929	CG	C	frameshift_variant	R/X	1.65376e-06
BCL7B	7	73543611	G	A	stop_gained	R/*	1.15763e-05
BCL7B	7	73543645	CT	C	splice_acceptor_variant	NA	1.65376e-06
BCL7B	7	73543646	T	A	splice_acceptor_variant	NA	1.65376e-06
BCL7B	7	73543646	T	C	splice_acceptor_variant	NA	1.65376e-06
BCL7B	7	73552173	GCTGT	G	frameshift_variant	DS/X	1.65376e-06
BCL7B	7	73557534	C	CT	frameshift_variant	K/KX	1.65376e-06
MLXIPL	7	73594309	A	AC	frameshift_variant	L/RX	1.65376e-06
MLXIPL	7	73595640	C	T	stop_gained	W/*	1.65376e-06
MLXIPL	7	73595672	G	A	stop_gained	R/*	4.96127e-06
MLXIPL	7	73595696	G	A	stop_gained	R/*	1.65376e-06
MLXIPL	7	73595761	C	T	splice_acceptor_variant	NA	1.65376e-06
MLXIPL	7	73596231	CT	C	frameshift_variant	K/X	3.30751e-06
MLXIPL	7	73596263	G	GA	frameshift_variant	-/X	1.65376e-06
MLXIPL	7	73596272	TC	T	splice_acceptor_variant	NA	1.65376e-06
MLXIPL	7	73596363	C	T	splice_donor_variant	NA	9.92254e-06
MLXIPL	7	73596363	C	A	splice_donor_variant	NA	1.65376e-06
MLXIPL	7	73596481	T	A	splice_acceptor_variant	NA	4.96127e-06
MLXIPL	7	73596864	C	G	splice_donor_variant	NA	3.30751e-06
MLXIPL	7	73596864	C	T	splice_donor_variant	NA	1.65376e-06
MLXIPL	7	73597230	T	TG	frameshift_variant	-/X	3.30752e-06
MLXIPL	7	73597278	G	A	stop_gained	Q/*	4.96127e-06
MLXIPL	7	73597356	AG	A	frameshift_variant	P/X	3.14214e-05
MLXIPL	7	73597383	TG	T	frameshift_variant	P/X	3.30755e-06
MLXIPL	7	73597420	G	GGT	frameshift_variant	F/LX	1.32301e-05
MLXIPL	7	73597420	G	GGA	frameshift_variant	F/FX	1.65377e-06
MLXIPL	7	73597420	G	GGC	frameshift_variant	F/LX	1.65377e-06
MLXIPL	7	73597555	G	T	stop_gained	C/*	1.65376e-06
MLXIPL	7	73597582	AG	A	frameshift_variant	P/X	1.65376e-06
MLXIPL	7	73597591	G	T	stop_gained	Y/*	1.65376e-06
MLXIPL	7	73597674	A	ACC	frameshift_variant	-/X	1.65376e-06
MLXIPL	7	73599524	A	C	splice_donor_variant	NA	1.65376e-06
MLXIPL	7	73599583	TG	T	frameshift_variant	P/X	1.65376e-06
MLXIPL	7	73599590	AG	A	frameshift_variant	L/X	1.65376e-06
MLXIPL	7	73599633	T	TG	frameshift_variant	-/X	1.32301e-05
MLXIPL	7	73605687	C	T	splice_donor_variant	NA	1.65376e-06
MLXIPL	7	73605690	G	C	stop_gained,splice_region_variant	S/*	4.96127e-06
MLXIPL	7	73605697	CCATGAAGT	C	frameshift_variant	DFM/X	3.30751e-06
MLXIPL	7	73605908	A	C	splice_donor_variant	NA	3.30751e-06
MLXIPL	7	73606079	C	T	stop_gained	W/*	1.65376e-06
MLXIPL	7	73606112	C	T	splice_acceptor_variant	NA	3.30751e-06
MLXIPL	7	73607330	C	T	splice_donor_variant	NA	4.96127e-06
MLXIPL	7	73607413	A	AC	frameshift_variant	V/GX	4.96127e-06
MLXIPL	7	73607421	C	T	splice_acceptor_variant	NA	1.65376e-06
MLXIPL	7	73607590	C	CTCCGGCT	frameshift_variant,splice_region_variant	E/EAGX	3.30751e-06
MLXIPL	7	73607674	T	A	splice_acceptor_variant	NA	1.65376e-06
MLXIPL	7	73616138	GC	G	frameshift_variant	G/X	1.65376e-06
MLXIPL	7	73624291	G	A	stop_gained	Q/*	1.32301e-05
LPL	8	19939485	CCA	C	frameshift_variant	Q/X	6.61503e-06
LPL	8	19939486	CAG	C	frameshift_variant	Q/X	3.30751e-06
LPL	8	19939529	G	GT	splice_donor_variant	NA	1.65376e-06
LPL	8	19948203	G	T	stop_gained	E/*	1.65376e-06
LPL	8	19948228	CT	C	frameshift_variant	P/X	8.26886e-06
LPL	8	19951783	T	A	stop_gained	Y/*	1.65376e-06	Hyperlipoproteinemia,_type_I	NC_000008.11:g.19951783T>A	Pathogenic
LPL	8	19951791	G	A	stop_gained	W/*	6.61503e-06	Hyperlipoproteinemia,_type_I	NC_000008.11:g.19951791G>A	Pathogenic
LPL	8	19951854	ACTGG	A	frameshift_variant	DW/X	1.65376e-06
LPL	8	19951857	G	A	stop_gained	W/*	1.65376e-06
LPL	8	19951916	C	T	stop_gained	Q/*	3.14214e-05	Hyperlipoproteinemia,_type_I	NC_000008.11:g.19951916C>T	Pathogenic
LPL	8	19951941	G	A	stop_gained	W/*	3.30751e-06
LPL	8	19953317	TTAAC	T	frameshift_variant	FN/X	3.80364e-05
LPL	8	19954119	G	A	splice_acceptor_variant	NA	1.65376e-06
LPL	8	19954142	C	CT	frameshift_variant	-/X	1.65376e-06
LPL	8	19954233	C	T	stop_gained	R/*	1.15763e-05
LPL	8	19954251	A	T	stop_gained	K/*	1.65376e-06
LPL	8	19954265	TG	T	frameshift_variant	V/X	1.32301e-05
LPL	8	19954336	CAG	C	frameshift_variant	AE/AX	1.65376e-06
LPL	8	19955849	C	T	stop_gained	Q/*	4.96127e-06	Hypertriglyceridemia|Hyperlipoproteinemia,_type_I|not_provided	NC_000008.11:g.19955849C>T	Pathogenic/Likely_pathogenic
LPL	8	19956010	T	G	stop_gained	Y/*	4.96127e-06
LPL	8	19959259	G	C	splice_acceptor_variant	NA	4.96127e-06
LPL	8	19959381	G	A	splice_donor_variant	NA	1.65376e-06	Hyperlipoproteinemia,_type_I	NC_000008.11:g.19959381G>A	Likely_pathogenic
LPL	8	19961023	G	A	stop_gained	W/*	6.61503e-06
LPL	8	19961024	G	A	stop_gained	W/*	1.65376e-06
LPL	8	19961079	A	T	stop_gained	K/*	3.30751e-06
LPL	8	19962213	C	A	stop_gained	S/*	1.65377e-06	not_provided	NC_000008.11:g.19962213C>A	Benign
LPL	8	19962213	C	G	stop_gained	S/*	0.0997552	LIPOPROTEIN_LIPASE_POLYMORPHISM|Hyperlipoproteinemia,_type_I	NC_000008.11:g.19962213C>G	Benign
LPL	8	19962220	G	C	splice_donor_variant	NA	3.30751e-06
CXCL12	10	44375980	G	A	stop_gained	R/*	7.4419e-05
CXCL12	10	44375992	CTA	C	frameshift_variant	I/X	3.30752e-06
CXCL12	10	44376001	C	A	stop_gained	E/*	2.48063e-05
CXCL12	10	44376019	C	A	stop_gained	E/*	1.65376e-06
CXCL12	10	44377756	TC	T	frameshift_variant	D/X	1.65376e-06
CXCL12	10	44377906	C	G	splice_acceptor_variant	NA	1.65376e-06
CXCL12	10	44378635	A	T	splice_donor_variant	NA	1.65376e-06
CXCL12	10	44378636	C	T	splice_donor_variant	NA	1.65376e-06
CXCL12	10	44380761	A	T	splice_donor_variant	NA	1.65376e-06
CXCL12	10	44380845	G	A	stop_gained	R/*	1.65376e-06
CXCL12	10	44384952	GA	G	frameshift_variant	L/X	1.65376e-06
ZPR1	11	116778957	CCT	C	frameshift_variant	E/X	1.65376e-06
ZPR1	11	116778991	AT	A	frameshift_variant	N/X	1.65376e-06
ZPR1	11	116779009	CT	C	frameshift_variant	K/X	4.96127e-06
ZPR1	11	116779020	C	A	stop_gained	E/*	1.65376e-06
ZPR1	11	116779775	CAA	C	frameshift_variant	L/X	1.65376e-06
ZPR1	11	116779807	TA	T	frameshift_variant	F/X	1.65376e-06
ZPR1	11	116779828	CT	C	frameshift_variant	E/X	1.98451e-05
ZPR1	11	116782157	CCT	C	frameshift_variant,splice_region_variant	Q/X	1.65376e-06
ZPR1	11	116782184	G	A	stop_gained	Q/*	3.30751e-06
ZPR1	11	116782246	T	A	splice_acceptor_variant	NA	1.65376e-06
ZPR1	11	116784437	AG	A	frameshift_variant	H/X	3.30751e-06
ZPR1	11	116784854	C	T	splice_donor_variant	NA	2.81139e-05
ZPR1	11	116784855	G	A	stop_gained,splice_region_variant	Q/*	1.81913e-05
ZPR1	11	116784876	G	A	stop_gained	Q/*	2.81139e-05
ZPR1	11	116785146	C	A	stop_gained,splice_region_variant	E/*	1.65376e-06
ZPR1	11	116785147	C	T	splice_acceptor_variant	NA	3.30751e-06
ZPR1	11	116786510	C	T	splice_donor_variant	NA	1.65376e-06
ZPR1	11	116786516	G	A	stop_gained	R/*	6.1189e-05
ZPR1	11	116786968	C	A	splice_donor_variant	NA	1.65376e-06
ZPR1	11	116787026	CAG	C	frameshift_variant	S/X	1.65376e-06
ZPR1	11	116787493	TGACA	T	frameshift_variant	SV/X	3.30751e-06
ZPR1	11	116787540	G	T	stop_gained	S/*	1.65376e-06
ZPR1	11	116787550	C	A	stop_gained	E/*	1.65376e-06
ZPR1	11	116787575	G	T	stop_gained	C/*	8.26878e-06
ZPR1	11	116787587	GCTCA	G	frameshift_variant	VS/X	1.65376e-06
ZPR1	11	116787644	C	G	splice_acceptor_variant	NA	3.30751e-06
ZPR1	11	116787864	G	A	stop_gained	Q/*	1.65376e-06
ZPR1	11	116787867	GCT	G	frameshift_variant	E/X	1.65376e-06
ZPR1	11	116787873	C	A	stop_gained	E/*	3.30751e-06
ZPR1	11	116787906	CA	C	frameshift_variant	P/X	1.32301e-05
ZPR1	11	116787919	CG	C	frameshift_variant	P/X	8.26968e-06
ZPR1	11	116787930	C	CGGGCGACG	frameshift_variant	-/RRX	8.26968e-06
SIK3	11	116846455	T	TTC	frameshift_variant	-/X	6.61503e-06
SIK3	11	116847563	CT	C	frameshift_variant	K/X	1.65376e-06
SIK3	11	116847609	C	G	splice_acceptor_variant	NA	4.96127e-06
SIK3	11	116857988	AC	A	frameshift_variant	S/X	3.30751e-06
SIK3	11	116858421	TG	T	frameshift_variant	H/X	1.65376e-06
SIK3	11	116859548	G	A	stop_gained	Q/*	1.65376e-06
SIK3	11	116861284	GA	G	frameshift_variant	I/X	1.65376e-06
SIK3	11	116861301	T	TG	frameshift_variant	-/X	1.65376e-06
SIK3	11	116861359	TG	T	frameshift_variant	P/X	1.65376e-06
SIK3	11	116861373	G	A	stop_gained	Q/*	3.30752e-06
SIK3	11	116861839	A	T	splice_donor_variant	NA	1.65376e-06
SIK3	11	116861920	T	TA	frameshift_variant	-/X	1.65376e-06
SIK3	11	116863734	G	GCT	frameshift_variant	S/RX	1.65376e-06
SIK3	11	116867945	C	T	splice_donor_variant	NA	1.65376e-06
SIK3	11	116867998	G	A	stop_gained	Q/*	1.65376e-06
SIK3	11	116870330	C	T	splice_donor_variant	NA	1.65376e-06
SIK3	11	116870373	TC	T	frameshift_variant	E/X	1.65376e-06
SIK3	11	116870374	C	A	stop_gained	E/*	2.48063e-05
SIK3	11	116873541	CA	C	frameshift_variant	L/X	1.65376e-06
SIK3	11	116873929	G	A	stop_gained	Q/*	1.65376e-06
SIK3	11	116873929	G	GC	frameshift_variant	-/X	1.65376e-06
SIK3	11	116875952	G	A	stop_gained	R/*	1.65376e-06
SIK3	11	116875999	G	C	stop_gained	S/*	1.65376e-06
SIK3	11	116896377	C	T	splice_acceptor_variant	NA	1.65376e-06
SIK3	11	116897194	C	T	stop_gained,splice_region_variant	W/*	1.65376e-06
SIK3	11	116954043	C	G	splice_donor_variant	NA	4.96127e-06
SIK3	11	116956950	G	A	stop_gained,splice_region_variant	Q/*	1.65376e-06
PAFAH1B2	11	117160003	C	T	stop_gained	Q/*	1.65376e-06
PAFAH1B2	11	117160010	T	TG	frameshift_variant	M/MX	1.65376e-06
PAFAH1B2	11	117161143	A	G	splice_acceptor_variant	NA	1.65376e-06
PAFAH1B2	11	117161144	G	C	splice_acceptor_variant	NA	1.65376e-06
PAFAH1B2	11	117161157	CT	C	frameshift_variant	L/X	1.65376e-06
PAFAH1B2	11	117161263	T	A	splice_donor_variant	NA	1.65376e-06
PAFAH1B2	11	117161263	T	C	splice_donor_variant	NA	1.65376e-06
PAFAH1B2	11	117163802	C	CG	frameshift_variant	-/X	1.65376e-06
PAFAH1B2	11	117167424	TTG	T	frameshift_variant	L/X	1.65376e-06
PAFAH1B2	11	117167425	T	A	stop_gained	L/*	8.26878e-06
PAFAH1B2	11	117167520	C	T	stop_gained	Q/*	1.65376e-06
PAFAH1B2	11	117167579	CAT	C	frameshift_variant	M/X	1.65376e-06
PAFAH1B2	11	117167583	TTTGA	T	frameshift_variant	FD/X	1.65376e-06
PAFAH1B2	11	117167686	CCA	C	frameshift_variant	TT/TX	1.65376e-06
PAFAH1B1	17	2665376	C	T	stop_gained	R/*	1.65376e-06	Lissencephaly_due_to_LIS1_mutation	NC_000017.11:g.2665376C>T	Pathogenic
PAFAH1B1	17	2665380	CTA	C	frameshift_variant	AI/AX	1.65376e-06
PAFAH1B1	17	2665432	TA	T	frameshift_variant	K/X	0
PAFAH1B1	17	2666078	AT	A	frameshift_variant	L/X	1.65891e-06
PAFAH1B1	17	2672653	AG	A	splice_acceptor_variant	NA	1.65377e-06
PAFAH1B1	17	2672757	GGTAA	G	splice_donor_variant,intron_variant	NA	1.15763e-05
PAFAH1B1	17	2674284	C	CTGAGG	frameshift_variant	S/SEX	1.65376e-06
PAFAH1B1	17	2676595	CT	C	frameshift_variant	L/X	3.30751e-06
LDLR	19	11089550	TG	T	frameshift_variant,start_lost	M/X	3.30751e-06	Familial_hypercholesterolemia|Familial_hypercholesterolemia_1	NC_000019.10:g.11089554del	Pathogenic
LDLR	19	11089560	G	A	stop_gained	W/*	1.65376e-06	Familial_hypercholesterolemia|Familial_hypercholesterolemia_1	NC_000019.10:g.11089560G>A	Pathogenic
LDLR	19	11089574	GC	G	frameshift_variant	R/X	1.65376e-06
LDLR	19	11100272	CA	C	frameshift_variant	I/X	1.65376e-06	Familial_hypercholesterolemia_1	NC_000019.10:g.11100273del	Pathogenic
LDLR	19	11102662	A	G	splice_acceptor_variant	NA	1.65376e-06	Familial_hypercholesterolemia|Familial_hypercholesterolemia_1	NC_000019.10:g.11102662A>G	Pathogenic/Likely_pathogenic
LDLR	19	11102667	CTG	C	frameshift_variant	SV/SX	1.65376e-06	Familial_hypercholesterolemia|Familial_hypercholesterolemia_1	NC_000019.10:g.11102669_11102670del	Pathogenic
LDLR	19	11102775	AG	A	frameshift_variant	E/X	3.30751e-06	Familial_hypercholesterolemia|Familial_hypercholesterolemia_1	NC_000019.10:g.11102776del	Pathogenic
LDLR	19	11102787	G	A	splice_donor_variant	NA	1.81914e-05	Familial_hypercholesterolemia|Familial_hypercholesterolemia_1|Homozygous_familial_hypercholesterolemia|not_provided	NC_000019.10:g.11102787G>A	Conflicting_interpretations_of_pathogenicity
LDLR	19	11102787	G	C	splice_donor_variant	NA	3.30752e-06	Familial_hypercholesterolemia|Familial_hypercholesterolemia_1|Homozygous_familial_hypercholesterolemia	NC_000019.10:g.11102787G>C	Pathogenic/Likely_pathogenic
LDLR	19	11102787	G	GT	splice_donor_variant	NA	3.30752e-06	Familial_hypercholesterolemia|Familial_hypercholesterolemia_1	NC_000019.10:g.11102788dup	Pathogenic/Likely_pathogenic
LDLR	19	11105407	C	A	stop_gained	C/*	3.30751e-06	Familial_hypercholesterolemia|Familial_hypercholesterolemia_1|Homozygous_familial_hypercholesterolemia|not_provided	NC_000019.10:g.11105407C>A	Pathogenic/Likely_pathogenic
LDLR	19	11105415	AC	A	frameshift_variant	D/X	4.96127e-06	Familial_hypercholesterolemia|Familial_hypercholesterolemia_1|not_provided	NC_000019.10:g.11105419del	Pathogenic
LDLR	19	11105470	C	G	stop_gained	Y/*	3.30751e-06	Familial_hypercholesterolemia|Familial_hypercholesterolemia_1	NC_000019.10:g.11105470C>G	Pathogenic/Likely_pathogenic
LDLR	19	11105579	A	T	stop_gained	K/*	1.65376e-06
LDLR	19	11105585	GAC	G	frameshift_variant	D/X	9.92254e-06	Familial_hypercholesterolemia|Familial_hypercholesterolemia_1|Homozygous_familial_hypercholesterolemia|not_provided	NC_000019.10:g.11105586_11105587del	Pathogenic/Likely_pathogenic
LDLR	19	11105588	G	T	stop_gained	E/*	3.30751e-06	Familial_hypercholesterolemia|Familial_hypercholesterolemia_1|Homozygous_familial_hypercholesterolemia|not_provided	NC_000019.10:g.11105588G>T	Pathogenic/Likely_pathogenic
LDLR	19	11106642	G	T	stop_gained	E/*	1.65376e-06	Familial_hypercholesterolemia_1	NC_000019.10:g.11106642G>T	Pathogenic
LDLR	19	11106689	T	C	splice_donor_variant	NA	1.65376e-06	Familial_hypercholesterolemia_1	NC_000019.10:g.11106689T>C	Likely_pathogenic
LDLR	19	11107391	G	A	splice_acceptor_variant	NA	1.65376e-06	Familial_hypercholesterolemia|Familial_hypercholesterolemia_1	NC_000019.10:g.11107391G>A	Pathogenic/Likely_pathogenic
LDLR	19	11107504	CA	C	frameshift_variant	K/X	1.65376e-06	Familial_hypercholesterolemia_1	NC_000019.10:g.11107507del	Pathogenic
LDLR	19	11110759	C	T	stop_gained	R/*	8.26878e-06	Familial_hypercholesterolemia|Familial_hypercholesterolemia_1|not_provided	NC_000019.10:g.11110759C>T	Pathogenic
LDLR	19	11111603	C	T	stop_gained	Q/*	1.65376e-06	Familial_hypercholesterolemia_1	NC_000019.10:g.11111603C>T	Pathogenic
LDLR	19	11113295	TTC	T	frameshift_variant	F/X	4.96127e-06	Familial_hypercholesterolemia_1	NC_000019.10:g.11113297_11113298del	Pathogenic/Likely_pathogenic
LDLR	19	11113348	C	G	stop_gained	Y/*	1.65376e-06	Familial_hypercholesterolemia|Familial_hypercholesterolemia_1	NC_000019.10:g.11113348C>G	Pathogenic
LDLR	19	11113539	C	T	stop_gained	Q/*	1.65376e-06	Familial_hypercholesterolemia_1	NC_000019.10:g.11113539C>T	Pathogenic
LDLR	19	11113544	T	TGACA	frameshift_variant	-/DX	1.65376e-06	Familial_hypercholesterolemia_1	NC_000019.10:g.11113547_11113550dup	Pathogenic
LDLR	19	11113554	CA	C	frameshift_variant	H/X	1.65376e-06
LDLR	19	11116106	G	A	stop_gained	W/*	1.65376e-06	Familial_hypercholesterolemia|Familial_hypercholesterolemia_1	NC_000019.10:g.11116106G>A	Pathogenic
LDLR	19	11116114	G	A	stop_gained	W/*	1.65376e-06	Familial_hypercholesterolemia_1	NC_000019.10:g.11116114G>A	Pathogenic
LDLR	19	11116139	AG	A	frameshift_variant	G/X	3.30751e-06
LDLR	19	11116858	G	A	splice_acceptor_variant	NA	1.65376e-06	Familial_hypercholesterolemia|Familial_hypercholesterolemia_1	NC_000019.10:g.11116858G>A	Likely_pathogenic
LDLR	19	11120091	G	A	splice_acceptor_variant	NA	3.30751e-06	Familial_hypercholesterolemia|Familial_hypercholesterolemia_1	NC_000019.10:g.11120091G>A	Pathogenic/Likely_pathogenic
LDLR	19	11120110	GAT	G	frameshift_variant	D/X	1.65376e-06	Familial_hypercholesterolemia_1	NC_000019.10:g.11120111_11120112AT[1]	Pathogenic
LDLR	19	11120185	C	CT	frameshift_variant	L/LX	1.65376e-06
LDLR	19	11120419	T	A	stop_gained	Y/*	1.65376e-06	Familial_hypercholesterolemia|Familial_hypercholesterolemia_1	NC_000019.10:g.11120419T>A	Pathogenic
LDLR	19	11120442	T	TC	frameshift_variant	I/IX	3.30751e-06	Familial_hypercholesterolemia|Familial_hypercholesterolemia_1|Homozygous_familial_hypercholesterolemia|not_provided	NC_000019.10:g.11120443dup	Pathogenic
LDLR	19	11123200	G	T	stop_gained	E/*	1.65376e-06	Familial_hypercholesterolemia_1|not_provided	NC_000019.10:g.11123200G>T	Pathogenic/Likely_pathogenic
LDLR	19	11123291	C	CT	frameshift_variant	P/PX	1.65376e-06	Familial_hypercholesterolemia_1|Homozygous_familial_hypercholesterolemia	NC_000019.10:g.11123292dup	Pathogenic
LDLR	19	11123324	TA	T	frameshift_variant	I/X	1.65376e-06	Familial_hypercholesterolemia|Familial_hypercholesterolemia_1	NC_000019.10:g.11123325del	Pathogenic
LDLR	19	11128027	C	CA	frameshift_variant	-/X	1.65376e-06
LDLR	19	11129534	T	TG	frameshift_variant	L/LX	1.65376e-06	Familial_hypercholesterolemia|Familial_hypercholesterolemia_1|not_provided	NC_000019.10:g.11129539dup	Conflicting_interpretations_of_pathogenicity
NCAN	19	19216996	C	T	stop_gained	Q/*	1.65376e-06
NCAN	19	19219052	C	T	stop_gained	R/*	3.30751e-06
NCAN	19	19219103	C	T	stop_gained	R/*	3.30751e-06
NCAN	19	19219162	G	A	stop_gained	W/*	9.92254e-06
NCAN	19	19219163	C	T	stop_gained	Q/*	1.65376e-06
NCAN	19	19219169	C	T	stop_gained	R/*	4.96127e-06
NCAN	19	19224038	C	T	stop_gained	R/*	8.26878e-06
NCAN	19	19224104	GC	G	frameshift_variant	A/X	1.65376e-06
NCAN	19	19224119	CCTCGGCAT	C	frameshift_variant	PRH/X	1.65376e-06
NCAN	19	19225116	G	GGGCT	frameshift_variant	-/GX	1.65376e-06
NCAN	19	19226517	A	AGAGACCCC	frameshift_variant	-/ETX	1.65376e-06
NCAN	19	19226621	ACTTCCAGGAGCCT	A	frameshift_variant	DFQEP/X	1.65376e-06
NCAN	19	19226626	C	CA	frameshift_variant	Q/QX	1.65376e-06
NCAN	19	19226717	AC	A	frameshift_variant	D/X	9.92254e-06
NCAN	19	19226929	G	GCCAGCGC	frameshift_variant	A/ASAX	1.65376e-06
NCAN	19	19227477	G	A	stop_gained	W/*	1.65376e-06
NCAN	19	19228166	AG	A	frameshift_variant	Q/X	1.65376e-06
NCAN	19	19228351	TC	T	frameshift_variant	S/X	6.61503e-06
NCAN	19	19228389	A	AG	frameshift_variant	-/X	3.30752e-06
NCAN	19	19228438	G	T	stop_gained	E/*	1.65376e-06
NCAN	19	19228545	AG	A	frameshift_variant	G/X	3.30751e-06
NCAN	19	19228594	G	T	stop_gained	E/*	3.30751e-06
NCAN	19	19233805	TGA	T	frameshift_variant	E/X	1.65376e-06
NCAN	19	19233844	CAA	C	frameshift_variant	N/X	1.65376e-06
NCAN	19	19234981	A	G	splice_acceptor_variant	NA	4.96127e-06
NCAN	19	19238252	G	C	splice_acceptor_variant	NA	1.65376e-06
NCAN	19	19238277	G	A	stop_gained	W/*	1.65376e-06
NCAN	19	19245404	G	A	stop_gained	W/*	1.65376e-06
NCAN	19	19248698	A	C	splice_acceptor_variant	NA	1.65376e-06
NCAN	19	19248736	C	CA	frameshift_variant	S/SX	5.95352e-05
NCAN	19	19248831	C	T	stop_gained	R/*	1.65376e-06
NCAN	19	19248853	G	A	stop_gained	W/*	1.65376e-06
NCAN	19	19248854	G	A	stop_gained	W/*	1.65376e-06
NCAN	19	19248883	G	A	splice_donor_variant	NA	6.61503e-06
NCAN	19	19249809	AC	A	frameshift_variant	H/X	1.65378e-06
TM6SF2	19	19264687	C	CT	frameshift_variant	-/X	1.65376e-06
TM6SF2	19	19264874	C	T	splice_acceptor_variant	NA	1.65376e-06
TM6SF2	19	19266488	A	C	splice_donor_variant	NA	1.65376e-06
TM6SF2	19	19266552	T	TGAGA	frameshift_variant	-/SX	1.65376e-06
TM6SF2	19	19266610	C	T	splice_acceptor_variant	NA	1.65376e-06
TM6SF2	19	19267623	G	A	stop_gained,splice_region_variant	Q/*	3.47289e-05
TM6SF2	19	19267663	A	C	stop_gained	Y/*	1.65376e-06
TM6SF2	19	19267689	C	CA	frameshift_variant	-/X	4.96127e-06
TM6SF2	19	19267995	GA	G	frameshift_variant	F/X	4.96127e-06
TM6SF2	19	19268064	TC	T	frameshift_variant	G/X	1.65376e-06
TM6SF2	19	19268075	G	A	stop_gained	Q/*	1.65376e-06
TM6SF2	19	19268707	AG	A	frameshift_variant	P/X	1.65376e-06
TM6SF2	19	19268742	GAGCTGTATTTGCCTTCCATGGTGCA	G	splice_acceptor_variant,coding_sequence_variant,intron_variant	NA	3.30751e-06
TM6SF2	19	19268755	C	T	splice_acceptor_variant	NA	1.65376e-06
TM6SF2	19	19268756	T	C	splice_acceptor_variant	NA	1.65376e-06
TM6SF2	19	19270198	CCAGG	C	frameshift_variant	YL/X	1.65376e-06
TM6SF2	19	19270211	G	T	stop_gained	Y/*	1.32301e-05
TM6SF2	19	19270249	C	A	stop_gained	G/*	6.61503e-06
TM6SF2	19	19270252	GC	G	frameshift_variant	A/X	1.65376e-06
TM6SF2	19	19270436	GC	G	frameshift_variant	A/X	1.65376e-06
TM6SF2	19	19271039	TA	T	frameshift_variant	Y/X	5.29202e-05
TM6SF2	19	19271116	C	T	stop_gained	W/*	2.31526e-05
TM6SF2	19	19273119	A	C	splice_donor_variant	NA	1.65376e-06
TM6SF2	19	19273175	G	T	stop_gained	S/*	4.96127e-06
TM6SF2	19	19273191	T	A	stop_gained	K/*	3.30751e-06
TM6SF2	19	19273194	CG	C	frameshift_variant	A/X	1.65376e-06
CBLC	19	44777954	G	A	stop_gained	W/*	0.000380364
CBLC	19	44777958	GC	G	frameshift_variant	R/X	4.96127e-06
CBLC	19	44777959	C	T	stop_gained	R/*	9.92254e-06
CBLC	19	44777967	G	A	stop_gained	W/*	1.65376e-06
CBLC	19	44777974	GC	G	frameshift_variant	A/X	1.65376e-06
CBLC	19	44778075	GC	G	frameshift_variant	P/X	3.30751e-06
CBLC	19	44778115	C	CGGCG	frameshift_variant	R/RRX	2.48065e-05
CBLC	19	44778141	CG	C	frameshift_variant	G/X	1.65376e-06
CBLC	19	44780906	C	T	stop_gained,splice_region_variant	R/*	6.1189e-05
CBLC	19	44780967	T	TC	frameshift_variant	F/FX	4.96127e-06
CBLC	19	44781257	CT	C	frameshift_variant	P/X	4.96127e-06
CBLC	19	44781290	GCA	G	frameshift_variant	T/X	1.65376e-06
CBLC	19	44781364	G	A	splice_donor_variant	NA	1.65376e-06
CBLC	19	44782487	GGCAGGTAAAGGGTCCAGGGCTCA	G	splice_donor_variant,coding_sequence_variant,intron_variant	NA	3.30751e-06
CBLC	19	44782492	G	A	splice_donor_variant	NA	1.65376e-06
CBLC	19	44784363	CCT	C	frameshift_variant	L/X	1.65376e-06
CBLC	19	44790054	GC	G	frameshift_variant	G/X	1.65376e-06
CBLC	19	44792381	A	G	splice_acceptor_variant	NA	3.30751e-06
CBLC	19	44792382	G	A	splice_acceptor_variant	NA	1.65376e-06
CBLC	19	44792494	T	TGCTGCCTG	frameshift_variant	C/CCLX	1.32301e-05
CBLC	19	44792505	T	TGCCTGGCA	frameshift_variant	-/AWX	3.30751e-06
CBLC	19	44792516	T	G	splice_donor_variant	NA	3.30751e-06
CBLC	19	44793524	G	A	stop_gained	W/*	1.65376e-06
CBLC	19	44793542	C	G	stop_gained	Y/*	3.63826e-05
CBLC	19	44793555	C	T	stop_gained	Q/*	1.65376e-06
CBLC	19	44793574	CAG	C	frameshift_variant	SG/SX	3.30752e-06
CBLC	19	44793574	C	G	stop_gained	S/*	0
CBLC	19	44793589	A	AC	frameshift_variant	D/DX	0.00669771
CBLC	19	44793618	C	T	stop_gained,splice_region_variant	Q/*	9.92254e-06
CBLC	19	44794203	G	A	splice_acceptor_variant	NA	6.61503e-06
CBLC	19	44794227	G	GC	frameshift_variant	-/X	1.65376e-06
CBLC	19	44794245	G	GC	frameshift_variant	-/X	4.96127e-05
CBLC	19	44794282	G	A	splice_donor_variant	NA	3.30751e-06
BCAM	19	44809154	GCGCGGGGCCC	G	frameshift_variant	RGAP/X	3.30751e-06
BCAM	19	44809207	G	A	splice_donor_variant	NA	1.65376e-06
BCAM	19	44809207	G	GT	splice_donor_variant	NA	3.30751e-06
BCAM	19	44809207	G	T	splice_donor_variant	NA	1.65376e-06
BCAM	19	44811227	GCC	G	frameshift_variant	A/X	1.65376e-06
BCAM	19	44811264	T	TGG	frameshift_variant	V/VX	1.15763e-05
BCAM	19	44811275	C	T	stop_gained	R/*	1.65376e-05
BCAM	19	44811283	GTC	G	frameshift_variant	S/X	1.65376e-06
BCAM	19	44811339	G	A	stop_gained	W/*	1.65376e-06
BCAM	19	44811348	T	C	splice_donor_variant	NA	1.65376e-06
BCAM	19	44812278	A	AG	frameshift_variant	Q/QX	1.65376e-06
BCAM	19	44812392	GT	G	splice_donor_variant	NA	8.10341e-05
BCAM	19	44812518	ACTGT	A	frameshift_variant	LS/X	1.65376e-06
BCAM	19	44812521	GTC	G	frameshift_variant	S/X	4.96127e-06
BCAM	19	44812549	G	A	splice_donor_variant	NA	1.48838e-05
BCAM	19	44813458	A	ACGGTC	frameshift_variant	T/TVX	6.94578e-05
BCAM	19	44813459	C	CG	frameshift_variant	T/TX	3.30751e-06
BCAM	19	44813527	C	T	stop_gained	R/*	3.30751e-06	BLOOD_GROUP--LUTHERAN_NULL	NC_000019.10:g.44813527C>T	Pathogenic
BCAM	19	44813569	G	T	stop_gained	E/*	3.30751e-06
BCAM	19	44813573	GC	G	frameshift_variant	G/X	1.65376e-06
BCAM	19	44813617	CA	C	frameshift_variant,splice_region_variant	H/X	1.65376e-06
BCAM	19	44813620	TGTGA	T	splice_donor_variant,intron_variant	NA	1.65376e-06
BCAM	19	44813622	T	A	splice_donor_variant	NA	1.65376e-06
BCAM	19	44814214	G	T	stop_gained	E/*	3.30751e-06
BCAM	19	44814241	C	CG	frameshift_variant	R/RX	1.65376e-06
BCAM	19	44814289	G	A	splice_donor_variant	NA	1.65376e-06
BCAM	19	44814290	T	A	splice_donor_variant	NA	1.32301e-05
BCAM	19	44814621	GC	G	frameshift_variant	L/X	1.65376e-06
BCAM	19	44814673	C	T	stop_gained	Q/*	1.65376e-06
BCAM	19	44814761	G	C	splice_donor_variant	NA	1.65376e-06
BCAM	19	44818523	T	G	stop_gained,splice_region_variant	Y/*	1.65376e-06
BCAM	19	44818528	A	AC	frameshift_variant	D/DX	1.65376e-06
BCAM	19	44818638	G	A	splice_donor_variant	NA	1.65376e-06
BCAM	19	44818739	A	T	splice_acceptor_variant	NA	1.65376e-06
BCAM	19	44818782	TTC	T	frameshift_variant	S/X	4.96127e-06
BCAM	19	44819174	G	A	stop_gained	W/*	6.61503e-06
BCAM	19	44819178	C	T	stop_gained	Q/*	6.61503e-06
BCAM	19	44819193	G	A	splice_donor_variant	NA	1.65376e-06
BCAM	19	44819370	C	T	stop_gained	Q/*	1.65376e-06
BCAM	19	44819412	GC	G	frameshift_variant	A/X	1.65376e-05
BCAM	19	44819599	C	T	stop_gained	Q/*	1.81913e-05
BCAM	19	44819685	A	AG	frameshift_variant	-/X	4.96127e-06
BCAM	19	44820710	CA	C	frameshift_variant	P/X	3.30751e-06
BCAM	19	44820745	C	T	stop_gained	Q/*	3.30751e-06
BCAM	19	44820820	G	T	stop_gained,splice_region_variant	E/*	2.14988e-05
BCAM	19	44820823	G	A	splice_donor_variant	NA	1.65376e-06
BCAM	19	44820914	A	G	splice_acceptor_variant	NA	1.65376e-06
BCAM	19	44820915	G	T	splice_acceptor_variant	NA	3.30751e-06
NECTIN2	19	44865264	TGCCCAGGA	T	splice_acceptor_variant,coding_sequence_variant,intron_variant	NA	3.30751e-06
NECTIN2	19	44865266	CCCAGG	C	splice_acceptor_variant,coding_sequence_variant,intron_variant	NA	3.30751e-06
NECTIN2	19	44865285	C	T	stop_gained	R/*	3.30751e-06
NECTIN2	19	44865309	C	T	stop_gained	R/*	1.65376e-06
NECTIN2	19	44865313	GC	G	frameshift_variant	G/X	1.65376e-06
NECTIN2	19	44865366	G	T	stop_gained	G/*	1.65376e-06
NECTIN2	19	44865514	G	GCACT	frameshift_variant	S/STX	1.65376e-06
NECTIN2	19	44865537	G	T	stop_gained	E/*	1.65376e-06
NECTIN2	19	44865633	C	T	stop_gained	R/*	1.65376e-06
NECTIN2	19	44865646	G	A	stop_gained	W/*	3.30751e-06
NECTIN2	19	44872062	C	T	stop_gained	R/*	3.30751e-06
NECTIN2	19	44872141	CTG	C	frameshift_variant	SV/SX	1.65376e-06
NECTIN2	19	44874008	G	T	stop_gained	E/*	1.65376e-06
NECTIN2	19	44874034	G	C	splice_donor_variant	NA	1.65376e-06
NECTIN2	19	44874034	G	A	splice_donor_variant	NA	1.65376e-06
NECTIN2	19	44874475	C	T	stop_gained	R/*	1.65376e-06
NECTIN2	19	44882213	A	AC	frameshift_variant	T/TX	3.30751e-06
NECTIN2	19	44882352	AG	A	frameshift_variant	E/X	6.61503e-06
NECTIN2	19	44885939	TG	T	frameshift_variant	L/X	0
NECTIN2	19	44885956	TA	T	frameshift_variant	Y/X	1.65376e-06
NECTIN2	19	44885972	CA	C	frameshift_variant	P/X	1.65377e-06
NECTIN2	19	44886001	G	A	splice_donor_variant	NA	1.65376e-06
NECTIN2	19	44886146	TC	T	frameshift_variant	F/X	1.65376e-06
NECTIN2	19	44886152	TG	T	frameshift_variant	L/X	1.65376e-06
NECTIN2	19	44886210	C	A	stop_gained	C/*	3.30751e-06
NECTIN2	19	44888109	G	A	splice_acceptor_variant	NA	1.65376e-06
NECTIN2	19	44888179	AGC	A	frameshift_variant	S/X	1.65376e-06
TOMM40	19	44891460	A	ACCGC	frameshift_variant	P/PPX	1.65376e-06
TOMM40	19	44891687	A	AGGGTGAG	frameshift_variant,splice_region_variant	K/KGEX	8.26878e-06
TOMM40	19	44892925	CAG	C	frameshift_variant,splice_region_variant	TE/TX	1.65376e-06
TOMM40	19	44893779	G	A	splice_acceptor_variant	NA	1.65376e-06
TOMM40	19	44893784	T	TC	frameshift_variant	F/FX	1.65376e-06
TOMM40	19	44893798	G	GGT	frameshift_variant	G/GX	1.65376e-06
TOMM40	19	44894067	G	A	splice_donor_variant	NA	3.30751e-06
TOMM40	19	44900771	CT	C	frameshift_variant	L/X	3.30751e-06
TOMM40	19	44900850	CAT	C	frameshift_variant,splice_region_variant	TL/TX	1.65376e-06
TOMM40	19	44901037	G	A	stop_gained	W/*	3.30751e-06
TOMM40	19	44903098	C	CT	frameshift_variant	L/LX	1.65376e-06
APOE	19	44906667	G	T	stop_gained,splice_region_variant	G/*	1.65376e-06
APOE	19	44906668	G	T	splice_donor_variant	NA	1.65376e-06
APOE	19	44907896	ACTGT	A	frameshift_variant	LS/X	1.65376e-06
APOE	19	44907953	G	A	splice_donor_variant	NA	4.96127e-06
SEZ6L	22	26169672	GC	G	frameshift_variant	P/X	1.65376e-06
SEZ6L	22	26169678	G	GGCCCGGCC	frameshift_variant	P/PPGX	1.65376e-06
SEZ6L	22	26169689	C	CCGCCGCGGGA	frameshift_variant	P/PAAGX	1.65376e-06
SEZ6L	22	26169713	C	A	stop_gained	S/*	1.65376e-06
SEZ6L	22	26292499	AAG	A	frameshift_variant	EE/EX	1.65376e-06
SEZ6L	22	26292501	G	T	stop_gained	E/*	1.65376e-06
SEZ6L	22	26292550	T	TG	frameshift_variant	L/LX	1.65376e-06
SEZ6L	22	26292857	G	GC	frameshift_variant	-/X	1.65376e-06
SEZ6L	22	26292873	C	T	stop_gained	R/*	1.65376e-06
SEZ6L	22	26293144	CAGG	C	splice_donor_variant,coding_sequence_variant	NA	4.96127e-06
SEZ6L	22	26293148	T	C	splice_donor_variant	NA	4.96127e-06
SEZ6L	22	26297030	TC	T	frameshift_variant	F/X	1.65376e-06
SEZ6L	22	26297041	C	T	stop_gained	Q/*	1.65376e-06
SEZ6L	22	26299057	TG	T	frameshift_variant	G/X	3.30751e-06
SEZ6L	22	26299097	C	T	stop_gained	Q/*	1.65376e-06
SEZ6L	22	26306030	CAA	C	frameshift_variant	PS/PX	1.65376e-06
SEZ6L	22	26306131	C	CA	frameshift_variant	H/QX	1.65376e-06
SEZ6L	22	26310668	A	G	splice_acceptor_variant	NA	1.65376e-06
SEZ6L	22	26311766	A	T	splice_acceptor_variant	NA	1.65376e-06
SEZ6L	22	26313812	CA	C	frameshift_variant	P/X	1.65376e-06
SEZ6L	22	26313901	TTG	T	splice_donor_variant,coding_sequence_variant	NA	1.65376e-06
SEZ6L	22	26313903	G	A	splice_donor_variant	NA	1.65376e-06
SEZ6L	22	26347837	T	G	stop_gained	Y/*	3.30751e-06
SEZ6L	22	26347853	GAC	G	frameshift_variant	D/X	1.65376e-06
SEZ6L	22	26347864	C	CT	frameshift_variant	-/X	1.65376e-06
SEZ6L	22	26347867	C	A	stop_gained	C/*	1.65376e-06
SEZ6L	22	26347915	T	A	splice_donor_variant	NA	1.65376e-06
SEZ6L	22	26351103	C	A	stop_gained	S/*	1.65376e-06
SEZ6L	22	26365410	G	T	stop_gained	E/*	0.000137262
SEZ6L	22	26373449	A	G	splice_acceptor_variant	NA	9.92254e-06
SEZ6L	22	26373450	G	T	splice_acceptor_variant	NA	1.65376e-06
SEZ6L	22	26373484	GT	G	splice_donor_variant	NA	1.65376e-06
SEZ6L	22	26375573	A	G	splice_acceptor_variant	NA	1.65376e-06
SEZ6L	22	26375665	GA	G	frameshift_variant	G/X	1.65376e-06
SEZ6L	22	26377771	CAG	C	frameshift_variant,splice_region_variant	TG/TX	4.96127e-06
SEZ6L	22	26377776	G	A	splice_donor_variant	NA	1.65376e-06
SEZ6L	22	26377776	G	T	splice_donor_variant	NA	1.65376e-06
SEZ6L	22	26380280	TGA	T	frameshift_variant	E/X	1.65376e-06
SEZ6L	22	26380280	T	G	stop_gained	Y/*	1.65376e-06
