# Supplementary material for: Pairwise effects between lipid GWAS genes modulate lipid plasma levels and cellular uptake
Source: Nat Commun. 2021 Nov 5;12:6411. doi: 10.1038/s41467-021-26761-3 (PMC8571362; doi:10.1038/s41467-021-26761-3)
Supplement: Supplementary file 7 — Supplementary Data 4 [file 41467_2021_26761_MOESM7_ESM.xlsx]

## Sheet: Sheet1
Supplementary Data 4. Single-gene PTV-burden association results for the 30 lipid/CAD GWAS genes with four lipid traits
Shown are unadjusted p-values from robust linear regression models for single-gene PTV-burden associations. Gene-trait associations that individually reach exome-wide significance (Bonferroni-correction p<0.05) are highlighted in grey.
Trait	Gene	Beta	P-value	N_ptv_carriers
HDL	LPL	0.0610998	0	38021
LDL	APOB	-1.81593	0	301
TG	LPL	-0.146598	0	41419
TC	APOB	-2.13909	6.93927e-298	302
LDL	PCSK9	-0.88399	1.28738e-101	349
TC	PCSK9	-1.01871	8.4141e-80	351
TG	APOB	-0.674566	1.49187e-57	302
LDL	LDLR	1.09105	3.24975e-22	47
TC	LDLR	1.18767	7.07456e-16	47
HDL	APOB	0.12659	6.92011e-12	281
LDL	LPL	-0.0233517	1.99984e-09	41373
TG	TM6SF2	-0.21383	0.0154055	69
TG	LDLR	-0.248889	0.0199433	47
TG	MLXIPL	-0.188088	0.0234745	78
TC	CBLC	-0.0884931	0.0310848	603
HDL	TOMM40	-0.190261	0.0412511	11
TG	PCSK9	-0.0790114	0.0436229	351
LDL	MLXIPL	0.175909	0.0469411	76
LDL	MYLIP	-0.217806	0.0530343	47
LDL	CBLC	-0.060716	0.0535004	601
HDL	SEZ6L	0.0592652	0.067517	91
HDL	WDR12	0.0630481	0.0754874	61
LDL	PAFAH1B2	-0.449682	0.0804509	9
HDL	TM6SF2	0.0660933	0.0872718	64
TC	MYLIP	-0.251052	0.0880898	47
TC	MLXIPL	0.186809	0.102097	78
TC	CELSR2	-0.204432	0.107864	63
TG	APOE	0.639824	0.130597	3
LDL	NCAN	-0.134366	0.139644	72
TC	PAFAH1B2	-0.496624	0.139808	9
TG	PAFAH1B1	0.340513	0.163458	9
TG	FAM174A	0.129212	0.165224	62
TC	NCAN	-0.161059	0.175687	72
LDL	SEZ6L	-0.103953	0.182483	98
LDL	LDLRAP1	0.1514	0.193192	44
LDL	CELSR2	-0.124827	0.199259	63
TG	MACO1	-0.271375	0.19971	12
LDL	HAVCR1	-0.0458923	0.204129	454
TG	PAFAH1B2	-0.309025	0.205994	9
LDL	HMGCR	-0.149052	0.210729	39
TG	CBLC	-0.0372165	0.213525	599
HDL	MACO1	0.112868	0.225993	11
TC	SORT1	-0.192673	0.227219	40
TG	SORT1	-0.139837	0.227674	40
TG	ZPR1	0.0891662	0.231029	97
TC	LDLRAP1	0.180257	0.236071	44
LDL	NECTIN2	0.175326	0.246724	26
TG	WDR12	0.0895293	0.265911	65
TG	BAZ1B	0.130647	0.271965	35
HDL	PCSK9	0.0189262	0.276142	317
LDL	TM6SF2	-0.100887	0.277591	69
TC	HMGCR	-0.160649	0.302219	39
TC	SIK3	0.22453	0.307876	21
HDL	HAVCR1	-0.0152279	0.313868	416
TG	SIK3	0.157963	0.323421	21
LDL	SORT1	-0.119626	0.326947	40
TC	HAVCR1	-0.0457374	0.33359	453
HDL	BCL7B	-0.104921	0.337131	8
HDL	HMGCR	-0.0461806	0.35721	35
TC	TM6SF2	-0.109109	0.369145	69
LDL	SIK3	0.145012	0.389212	21
TC	SEZ6L	-0.0876428	0.389983	98
TC	PAFAH1B1	-0.271874	0.418911	9
TC	NECTIN2	0.158498	0.423192	26
HDL	NECTIN2	-0.0524429	0.436996	21
LDL	PAFAH1B1	-0.198315	0.440761	9
TC	TOMM40	-0.228787	0.452058	11
HDL	SORT1	0.0373801	0.474474	35
TG	HAVCR1	0.024413	0.47696	454
HDL	BCAM	-0.0180802	0.484518	143
LDL	APOE	0.299082	0.502069	3
TG	CELSR2	-0.061134	0.50807	63
TG	NCAN	-0.0545314	0.527965	72
TG	MYLIP	0.0663587	0.534905	47
TG	CXCL12	-0.0615348	0.545005	49
TG	LDLRAP1	-0.0647434	0.558014	44
HDL	LDLRAP1	0.0282708	0.563085	40
TC	LPL	-0.00285658	0.574312	41451
HDL	PAFAH1B2	0.0553657	0.591116	9
TG	TOMM40	0.116705	0.597494	11
HDL	SIK3	0.0395902	0.597534	17
TC	CXCL12	0.0715642	0.609086	49
HDL	LDLR	0.02321	0.62256	43
TC	FAM174A	0.0629049	0.623559	62
TC	MYBPHL	-0.0423582	0.642979	122
TC	BCL7B	-0.143305	0.653357	10
HDL	BAZ1B	0.0206555	0.680484	35
HDL	MYBPHL	-0.0120206	0.682161	111
LDL	WDR12	-0.0324538	0.701667	65
LDL	CXCL12	0.0339248	0.751274	49
TG	BCL7B	0.069418	0.764595	10
HDL	PAFAH1B1	-0.031472	0.773412	8
LDL	BAZ1B	-0.0357636	0.775149	35
LDL	TOMM40	-0.0664668	0.775152	11
TC	APOE	0.165646	0.776152	3
TC	WDR12	0.0284348	0.79741	65
HDL	CBLC	-0.00335417	0.798548	552
LDL	MACO1	-0.0558049	0.802212	12
TG	MYBPHL	0.0160117	0.809408	122
HDL	FAM174A	-0.00949255	0.823151	53
TG	HMGCR	-0.0230004	0.838882	39
HDL	NCAN	0.0075295	0.839713	69
LDL	BCAM	-0.0121608	0.844522	155
HDL	CELSR2	-0.00776715	0.850898	56
TC	ZPR1	0.017154	0.867057	97
HDL	ZPR1	0.00554089	0.869558	84
TG	SEZ6L	-0.0115124	0.87648	98
HDL	MYLIP	-0.00616988	0.894699	44
TG	NECTIN2	0.0177638	0.901667	26
HDL	MLXIPL	-0.00393745	0.914557	71
HDL	APOE	-0.017918	0.920042	3
TC	BCAM	-0.00593213	0.941673	155
TG	BCAM	-0.00377885	0.948846	155
LDL	FAM174A	0.00524349	0.957341	62
LDL	BCL7B	-0.0101375	0.966867	10
LDL	MYBPHL	0.00284249	0.967558	122
LDL	ZPR1	-0.00312978	0.968146	97
TC	BAZ1B	0.00319489	0.984429	35
TC	MACO1	-0.00434738	0.988092	12
HDL	CXCL12	-0.000419043	0.992203	49
