# Supplementary material for: Pairwise effects between lipid GWAS genes modulate lipid plasma levels and cellular uptake
Source: Nat Commun. 2021 Nov 5;12:6411. doi: 10.1038/s41467-021-26761-3 (PMC8571362; doi:10.1038/s41467-021-26761-3)
Supplement: Supplementary file 8 — Supplementary Data 5 [file 41467_2021_26761_MOESM8_ESM.xlsx]

## Sheet: Sheet1
Supplementary Data 5. Pairwise gene-based PTV-PTV burden interaction analysis results in 240,970 UK Biobank participants
Shown are both unadjusted and FDR-adjusted p-values from robust linear regression models. P-values were derived from robust linear model fit (see Methods). Gene pairs meeting study-wide significance to be classified as additive effects are highlighted in grey.
Trait	gene1	gene2	Number of PTV carriers			Bayesian information criterion (BIC)				BETA coefficients			SE			T-statistics			95% CI for BETA coefficients			P-values			FDR-p values			Categorization
			gene1	gene2	both	model1	model2	model3	model4	gene1	gene2	interaction	gene1	gene2	interaction	gene1	gene2	interaction	gene1	gene2	interaction	gene1	gene2	interaction	gene1	gene2	interaction	BIC_best_model	FDR_category
LDL	LDLR	LPL	47	41373	9	506095	506179	506073	506083	1.15101	-0.0233069	-0.300233	0.124116	0.00389337	0.245637	9.27363	-5.98632	-1.22226	(0.908,1.394)	(-0.031,-0.016)	(-0.782,0.181)	1.7991e-20	2.14646e-09	0.221608	2.83746e-19	2.51415e-08	0.633069	3	AE
LDL	PCSK9	APOB	349	301	3	505753	504653	504214	504226	-0.875511	-1.81149	0.348831	0.0413895	0.0445935	0.448284	-21.153	-40.6222	0.778148	(-0.957,-0.794)	(-1.899,-1.724)	(-0.53,1.227)	2.59083e-99	0	0.436482	6.58323e-98	0	0.814787	3	AE
LDL	APOB	LPL	301	41373	64	504653	506179	504632	504644	-1.82609	-0.0231791	0.046835	0.0496614	0.00388743	0.0969485	-36.7708	-5.96258	0.483092	(-1.923,-1.729)	(-0.031,-0.016)	(-0.143,0.237)	5.41554e-296	2.48285e-09	0.629031	1.7382e-294	2.86585e-08	0.905794	3	AE
HDL	APOB	LPL	281	38021	57	114219	112950	112905	112917	0.121763	0.0610643	0.0182534	0.0204248	0.00162293	0.0403543	5.96155	37.6259	0.452329	(0.082,0.162)	(0.058,0.064)	(-0.061,0.097)	2.49851e-09	0	0.651032	2.87486e-08	0	0.917592	3	AE
LDL	PCSK9	LPL	349	41373	63	505753	506179	505731	505743	-0.876426	-0.0233377	-0.0384169	0.0453835	0.00389283	0.0978965	-19.3116	-5.99506	-0.392423	(-0.965,-0.787)	(-0.031,-0.016)	(-0.23,0.153)	4.29312e-83	2.03413e-09	0.694745	1.08335e-81	2.42742e-08	0.949005	3	AE
TC	PCSK9	APOB	351	302	3	622622	621716	621372	621385	-1.00753	-2.13195	0.121793	0.0539814	0.0582303	0.586326	-18.6643	-36.6124	0.207723	(-1.113,-0.902)	(-2.246,-2.018)	(-1.027,1.271)	9.65966e-78	1.81697e-293	0.835445	2.04305e-76	5.78112e-292	0.982076	3	AE
TG	APOB	LPL	302	41419	64	592539	591259	591093	591105	-0.666463	-0.146408	-0.0150016	0.0470016	0.00368531	0.0919081	-14.1796	-39.7276	-0.163224	(-0.759,-0.574)	(-0.154,-0.139)	(-0.195,0.165)	1.22569e-45	0	0.870342	2.20926e-44	0	0.983762	3	AE
LDL	LDLR	APOB	47	301	0	506095	504653	504546	NA	1.08926	-1.81575	NA	0.11231	0.0444059	NA	9.69868	-40.8898	NA	(0.869,1.309)	(-1.903,-1.729)	NA	3.05418e-22	0	NA	5.24086e-21	0	NA	3	AE
LDL	LDLR	PCSK9	47	349	0	506095	505753	505647	NA	1.08962	-0.883795	NA	0.11246	0.0412989	NA	9.689	-21.4	NA	(0.869,1.31)	(-0.965,-0.803)	NA	3.35807e-22	1.33682e-101	NA	5.31912e-21	3.46911e-100	NA	3	AE
TC	LDLR	APOB	47	302	0	622901	621716	621642	NA	1.18549	-2.13888	NA	0.146888	0.0579814	NA	8.07069	-36.8892	NA	(0.898,1.473)	(-2.253,-2.025)	NA	6.99042e-16	6.89312e-298	NA	1.01116e-14	2.33797e-296	NA	3	AE
TC	LDLR	PCSK9	47	351	0	622901	622622	622549	NA	1.18608	-1.01849	NA	0.147056	0.0538496	NA	8.06549	-18.9135	NA	(0.898,1.474)	(-1.124,-0.913)	NA	7.29407e-16	8.8278e-80	NA	1.0265e-14	1.90005e-78	NA	3	AE
TG	HMGCR	HAVCR1	39	454	1	592718	592717	592729	592735	-0.0503332	0.0218541	2.56037	0.114493	0.0343641	0.742729	-0.43962	0.635959	3.44724	(-0.275,0.174)	(-0.045,0.089)	(1.105,4.016)	0.660213	0.524803	0.000566336	0.924854	0.875505	0.00645552	2	other
TG	BAZ1B	LPL	35	41419	11	592716	591259	591269	591280	-0.0710832	-0.146737	0.728992	0.140634	0.0036849	0.261396	-0.505449	-39.8211	2.78885	(-0.347,0.205)	(-0.154,-0.14)	(0.217,1.241)	0.613244	0	0.00528961	0.900454	0	0.0601078	2	other
HDL	PAFAH1B2	LPL	9	38021	2	114276	112950	112961	112966	0.0311638	0.0610949	0.631915	0.116394	0.00162174	0.24691	0.267743	37.6724	2.55929	(-0.197,0.259)	(0.058,0.064)	(0.148,1.116)	0.788897	0	0.0104885	0.98077	0	0.118449	2	other
TC	BCAM	LPL	155	41451	35	622987	622987	622999	623006	-0.097927	-0.00322506	0.389877	0.0911374	0.00508784	0.165527	-1.0745	-0.633876	2.35537	(-0.277,0.081)	(-0.013,0.007)	(0.065,0.714)	0.2826	0.526161	0.0185042	0.680732	0.875505	0.190724	2	other
HDL	MYBPHL	LPL	111	38021	19	114277	112950	112962	112969	-0.039131	0.0610276	0.169294	0.0321147	0.00162207	0.0776174	-1.21848	37.6233	2.18113	(-0.102,0.024)	(0.058,0.064)	(0.017,0.321)	0.223043	0	0.029174	0.633069	0	0.257223	2	other
TC	SEZ6L	LPL	98	41451	22	622987	622987	622998	623007	-0.206178	-0.00313584	0.466456	0.114687	0.00508696	0.214572	-1.79775	-0.616446	2.17389	(-0.431,0.019)	(-0.013,0.007)	(0.046,0.887)	0.0722167	0.5376	0.0297135	0.426195	0.877769	0.260194	2	other
LDL	NECTIN2	LPL	26	41373	5	506212	506179	506190	506200	0.0433493	-0.0234008	0.814533	0.168431	0.00389358	0.384078	0.257371	-6.01011	2.12075	(-0.287,0.373)	(-0.031,-0.016)	(0.062,1.567)	0.796892	1.85396e-09	0.0339431	0.98077	2.31524e-08	0.281627	2	other
HDL	MACO1	LPL	11	38021	3	114276	112950	112961	112970	0.19807	0.0611199	-0.400321	0.108874	0.0016217	0.208478	1.81927	37.6887	-1.9202	(-0.015,0.411)	(0.058,0.064)	(-0.809,0.008)	0.0688704	0	0.0548323	0.407762	0	0.344175	2	other
HDL	PCSK9	APOB	317	281	3	114275	114219	114229	114238	0.0211865	0.130271	-0.335431	0.0174595	0.0185539	0.180288	1.21346	7.02124	-1.86052	(-0.013,0.055)	(0.094,0.167)	(-0.689,0.018)	0.224953	2.19903e-12	0.0628117	0.633069	3.07109e-11	0.39153	2	other
TG	APOE	LPL	3	41419	1	592718	591259	591271	591281	0.0498025	-0.14662	1.64251	0.516709	0.0036847	0.894969	0.0963841	-39.7915	1.83528	(-0.963,1.063)	(-0.154,-0.139)	(-0.112,3.397)	0.923216	0	0.0664649	0.993787	0	0.401277	2	other
HDL	HAVCR1	LPL	416	38021	77	114276	112950	112962	112971	-0.00217613	0.0612127	-0.0640177	0.0166617	0.00162332	0.0355559	-0.130606	37.7083	-1.80048	(-0.035,0.03)	(0.058,0.064)	(-0.134,0.006)	0.896087	0	0.0717845	0.990441	0	0.424329	2	other
TG	SEZ6L	LPL	98	41419	22	592718	591259	591272	591280	-0.0676977	-0.146709	0.272719	0.0830622	0.00368571	0.155405	-0.815025	-39.8047	1.75489	(-0.23,0.095)	(-0.154,-0.139)	(-0.032,0.577)	0.415058	0	0.0792776	0.807902	0	0.434037	2	other
TC	APOE	LPL	3	41451	1	622987	622987	622999	623008	-0.492235	-0.00289511	2.13804	0.713446	0.00508563	1.23573	-0.689941	-0.569273	1.73019	(-1.891,0.906)	(-0.013,0.007)	(-0.284,4.56)	0.490231	0.569171	0.0835966	0.852546	0.892669	0.438411	2	other
HDL	SEZ6L	LPL	91	38021	20	114273	112950	112959	112970	0.0336472	0.0610371	0.116871	0.036202	0.00162212	0.067732	0.92943	37.6279	1.72549	(-0.037,0.105)	(0.058,0.064)	(-0.016,0.25)	0.352666	0	0.0844386	0.743643	0	0.438411	2	other
TG	SIK3	LPL	21	41419	2	592718	591259	591272	591282	0.228	-0.146515	-0.589665	0.166776	0.0036849	0.34179	1.36711	-39.7608	-1.72522	(-0.099,0.555)	(-0.154,-0.139)	(-1.26,0.08)	0.171592	0	0.0844872	0.633069	0	0.438411	2	other
LDL	APOE	LPL	3	41373	1	506213	506179	506191	506201	-0.210274	-0.0233792	1.58388	0.54575	0.00389342	0.945269	-0.385295	-6.00481	1.67559	(-1.28,0.859)	(-0.031,-0.016)	(-0.269,3.437)	0.700019	1.9156e-09	0.093819	0.949005	2.35208e-08	0.463897	2	other
HDL	ZPR1	LPL	84	38021	21	114277	112950	112962	112972	-0.0279015	0.0610329	0.111743	0.0383793	0.00162221	0.0677008	-0.726992	37.6234	1.65055	(-0.103,0.047)	(0.058,0.064)	(-0.021,0.244)	0.467231	0	0.0988309	0.845538	0	0.487362	2	other
TG	MLXIPL	LPL	78	41419	13	592713	591259	591266	591277	-0.12379	-0.146494	-0.355342	0.090654	0.00368522	0.222046	-1.36552	-39.7517	-1.60031	(-0.301,0.054)	(-0.154,-0.139)	(-0.791,0.08)	0.172089	0	0.10953	0.633069	0	0.501589	2	other
LDL	BCAM	LPL	155	41373	35	506213	506179	506191	506201	-0.0581768	-0.0235318	0.198505	0.069721	0.00389542	0.12663	-0.834423	-6.0409	1.5676	(-0.195,0.078)	(-0.031,-0.016)	(-0.05,0.447)	0.404043	1.53261e-09	0.116974	0.794834	1.93374e-08	0.53301	2	other
LDL	SEZ6L	LPL	98	41373	22	506212	506179	506190	506201	-0.168457	-0.0234894	0.247402	0.0877308	0.0038945	0.164139	-1.92015	-6.03142	1.50727	(-0.34,0.003)	(-0.031,-0.016)	(-0.074,0.569)	0.0548384	1.62524e-09	0.131742	0.344175	2.04356e-08	0.571007	2	other
LDL	MYBPHL	LPL	122	41373	20	506214	506179	506192	506202	0.0392449	-0.0232523	-0.281927	0.0764409	0.00389417	0.188781	0.513402	-5.97106	-1.49341	(-0.111,0.189)	(-0.031,-0.016)	(-0.652,0.088)	0.60767	2.35719e-09	0.13533	0.900454	2.73808e-08	0.571007	2	other
TG	PAFAH1B1	LPL	9	41419	2	592716	591259	591270	591282	0.12612	-0.146638	0.790423	0.276192	0.00368467	0.585891	0.45664	-39.7968	1.34909	(-0.415,0.667)	(-0.154,-0.139)	(-0.358,1.939)	0.64793	0	0.177307	0.917592	0	0.633069	2	other
HDL	CXCL12	LPL	49	38021	11	114277	112950	112962	112973	-0.0321386	0.0610685	0.0971938	0.0490439	0.00162206	0.0737501	-0.655302	37.6487	1.31788	(-0.128,0.064)	(0.058,0.064)	(-0.047,0.242)	0.512273	0	0.187544	0.863782	0	0.633069	2	other
LDL	SIK3	LPL	21	41373	2	506213	506179	506191	506202	0.0819551	-0.023385	0.449716	0.17615	0.00389364	0.361001	0.465258	-6.00594	1.24575	(-0.263,0.427)	(-0.031,-0.016)	(-0.258,1.157)	0.641747	1.90226e-09	0.212857	0.915239	2.35062e-08	0.633069	2	other
TG	MYBPHL	LPL	122	41419	20	592718	591259	591272	591283	0.0504909	-0.1465	-0.219609	0.0723758	0.00368553	0.178741	0.697622	-39.7501	-1.22864	(-0.091,0.192)	(-0.154,-0.139)	(-0.57,0.131)	0.485414	0	0.219205	0.846179	0	0.633069	2	other
HDL	FAM174A	LPL	53	38021	6	114277	112950	112962	112974	-0.025404	0.0610719	0.162628	0.044924	0.00162181	0.133509	-0.565488	37.6567	1.2181	(-0.113,0.063)	(0.058,0.064)	(-0.099,0.424)	0.571742	0	0.223185	0.894019	0	0.633069	2	other
TG	BCAM	LPL	155	41419	35	592718	591259	591272	591283	-0.0323485	-0.146733	0.13861	0.0660092	0.00368649	0.119888	-0.49006	-39.8028	1.15616	(-0.162,0.097)	(-0.154,-0.14)	(-0.096,0.374)	0.624092	0	0.247615	0.900454	0	0.648085	2	other
HDL	LDLRAP1	LPL	40	38021	10	114277	112950	112962	112973	-0.00267243	0.0610722	0.12924	0.056228	0.00162188	0.112457	-0.0475285	37.6551	1.14923	(-0.113,0.108)	(0.058,0.064)	(-0.091,0.35)	0.962092	0	0.25046	0.993787	0	0.653662	2	other
TG	CELSR2	LPL	63	41419	9	592718	591259	591271	591282	-0.014814	-0.146534	-0.300102	0.0994576	0.00368512	0.263126	-0.148948	-39.7637	-1.14053	(-0.21,0.18)	(-0.154,-0.139)	(-0.816,0.216)	0.881594	0	0.254066	0.98695	0	0.661657	2	other
LDL	MYBPHL	HAVCR1	122	454	1	506214	506212	506225	506235	0.0123993	-0.0435719	-0.877804	0.0701797	0.0361789	0.775787	0.17668	-1.20435	-1.1315	(-0.125,0.15)	(-0.114,0.027)	(-2.398,0.643)	0.85976	0.228456	0.257844	0.983762	0.633069	0.670687	2	other
TC	SORT1	LPL	40	41451	7	622988	622987	623000	623010	-0.110597	-0.00274222	-0.342824	0.173639	0.00508622	0.304597	-0.636936	-0.539147	-1.1255	(-0.451,0.23)	(-0.013,0.007)	(-0.94,0.254)	0.524167	0.589785	0.260376	0.875505	0.89442	0.670687	2	other
HDL	PCSK9	LPL	317	38021	58	114275	112950	112960	112971	0.00984534	0.0610317	0.0435577	0.0190604	0.001623	0.0414578	0.516534	37.6042	1.05065	(-0.028,0.047)	(0.058,0.064)	(-0.038,0.125)	0.605482	0	0.293419	0.900454	0	0.704012	2	other
TG	CBLC	LPL	599	41419	106	592716	591259	591269	591281	-0.0250423	-0.146404	-0.0755019	0.0326987	0.00368958	0.0720402	-0.76585	-39.6804	-1.04805	(-0.089,0.039)	(-0.154,-0.139)	(-0.217,0.066)	0.443765	0	0.294614	0.818829	0	0.706418	2	other
HDL	NCAN	LPL	69	38021	9	114277	112950	112962	112974	0.026009	0.0611312	-0.0970074	0.0395419	0.00162187	0.0948143	0.657758	37.6918	-1.02313	(-0.051,0.104)	(0.058,0.064)	(-0.283,0.089)	0.510693	0	0.306246	0.861884	0	0.711675	2	other
TC	MYBPHL	HAVCR1	122	453	1	622987	622986	622999	623010	-0.031677	-0.0430275	-0.990876	0.0917578	0.0473545	1.01432	-0.345224	-0.908625	-0.976887	(-0.212,0.148)	(-0.136,0.05)	(-2.979,0.997)	0.729926	0.363548	0.328625	0.979706	0.753204	0.717069	2	other
LDL	HAVCR1	LPL	454	41373	83	506212	506179	506190	506202	-0.0302435	-0.0231932	-0.0828783	0.0399337	0.00389733	0.086229	-0.757341	-5.95104	-0.961142	(-0.109,0.048)	(-0.031,-0.016)	(-0.252,0.086)	0.448845	2.66438e-09	0.336481	0.822334	3.0561e-08	0.717069	2	other
HDL	BCAM	LPL	143	38021	29	114276	112950	112962	112973	-0.0321554	0.061054	0.0521685	0.0285957	0.0016224	0.0554762	-1.12449	37.6319	0.940378	(-0.088,0.024)	(0.058,0.064)	(-0.057,0.161)	0.260807	0	0.347024	0.670687	0	0.735667	2	other
LDL	TM6SF2	LPL	69	41373	16	506211	506179	506189	506200	-0.149887	-0.0234161	0.206809	0.106034	0.0038941	0.220197	-1.41357	-6.01323	0.9392	(-0.358,0.058)	(-0.031,-0.016)	(-0.225,0.638)	0.157488	1.81866e-09	0.347628	0.633069	2.27893e-08	0.736095	2	other
HDL	MYBPHL	HAVCR1	111	416	1	114277	114276	114288	114300	-0.0152012	-0.0160721	0.291106	0.0294867	0.015138	0.310944	-0.515528	-1.06171	0.9362	(-0.073,0.043)	(-0.046,0.014)	(-0.318,0.901)	0.606184	0.288369	0.34917	0.900454	0.69326	0.738719	2	other
TC	MACO1	LPL	12	41451	3	622987	622987	622999	623010	0.173699	-0.00281461	-0.629279	0.336318	0.00508558	0.672639	0.516472	-0.553448	-0.935537	(-0.485,0.833)	(-0.013,0.007)	(-1.948,0.689)	0.605525	0.579957	0.349511	0.900454	0.89442	0.7388	2	other
TC	MYBPHL	LPL	122	41451	20	622987	622987	622999	623011	-0.0128376	-0.0027895	-0.226771	0.0999289	0.00508658	0.246787	-0.128467	-0.548403	-0.918892	(-0.209,0.183)	(-0.013,0.007)	(-0.71,0.257)	0.897779	0.583415	0.358152	0.990441	0.89442	0.74459	2	other
LDL	SORT1	LPL	40	41373	7	506214	506179	506192	506203	-0.069975	-0.0232854	-0.196337	0.132828	0.00389395	0.233006	-0.526809	-5.97988	-0.842627	(-0.33,0.19)	(-0.031,-0.016)	(-0.653,0.26)	0.598326	2.23298e-09	0.399437	0.894678	2.60206e-08	0.787467	2	other
TG	MACO1	LPL	12	41419	3	592717	591259	591271	591282	-0.158295	-0.146571	-0.408224	0.243588	0.00368483	0.487177	-0.649849	-39.777	-0.837937	(-0.636,0.319)	(-0.154,-0.139)	(-1.363,0.547)	0.51579	0	0.402066	0.868911	0	0.791797	2	other
HDL	SORT1	HMGCR	35	35	1	114277	114276	114288	114299	0.0481628	-0.0393607	-0.26615	0.0530271	0.0508318	0.317777	0.908268	-0.774332	-0.837536	(-0.056,0.152)	(-0.139,0.06)	(-0.889,0.357)	0.363736	0.438734	0.402291	0.753204	0.814787	0.791815	2	other
HDL	TM6SF2	LPL	64	38021	15	114274	112950	112960	112972	0.0401899	0.0610637	0.0751295	0.0439972	0.00162191	0.0908809	0.913466	37.6493	0.826681	(-0.046,0.126)	(0.058,0.064)	(-0.103,0.253)	0.360998	0	0.408418	0.749229	0	0.802579	2	other
TC	CELSR2	LPL	63	41451	9	622987	622987	622998	623010	-0.158894	-0.0028118	-0.285359	0.137321	0.00508602	0.363297	-1.1571	-0.552848	-0.785471	(-0.428,0.11)	(-0.013,0.007)	(-0.997,0.427)	0.247231	0.580367	0.432178	0.647544	0.89442	0.814787	2	other
HDL	CELSR2	LPL	56	38021	8	114277	112950	112962	112974	0.00765707	0.0611146	-0.0903159	0.0444535	0.00162183	0.117607	0.172249	37.6825	-0.767948	(-0.079,0.095)	(0.058,0.064)	(-0.321,0.14)	0.863242	0	0.442518	0.983762	0	0.816939	2	other
LDL	FAM174A	LPL	62	41373	6	506214	506179	506192	506203	0.0262747	-0.023317	-0.244472	0.103153	0.00389371	0.331562	0.254714	-5.98837	-0.737333	(-0.176,0.228)	(-0.031,-0.016)	(-0.894,0.405)	0.798944	2.11952e-09	0.46092	0.98077	2.49367e-08	0.83656	2	other
TG	HMGCR	LPL	39	41419	6	592718	591259	591272	591283	0.0223047	-0.146567	-0.197238	0.127218	0.00368493	0.274813	0.175327	-39.7746	-0.717716	(-0.227,0.272)	(-0.154,-0.139)	(-0.736,0.341)	0.860823	0	0.472932	0.983762	0	0.845538	2	other
TG	NCAN	LPL	72	41419	9	592719	591259	591272	591285	-0.0870626	-0.146647	0.154994	0.0915968	0.00368517	0.224355	-0.950498	-39.7939	0.690842	(-0.267,0.092)	(-0.154,-0.139)	(-0.285,0.595)	0.341859	0	0.489665	0.72598	0	0.851966	2	other
TC	FAM174A	HAVCR1	62	453	1	622987	622986	622998	623010	0.0777355	-0.0440506	-0.702213	0.129215	0.0473548	1.0184	0.601598	-0.930224	-0.689527	(-0.176,0.331)	(-0.137,0.049)	(-2.698,1.294)	0.547441	0.352255	0.490492	0.882807	0.743643	0.852593	2	other
TG	TM6SF2	LPL	69	41419	16	592713	591259	591266	591279	-0.243791	-0.146633	0.143262	0.100389	0.00368523	0.208474	-2.42847	-39.7894	0.687194	(-0.441,-0.047)	(-0.154,-0.139)	(-0.265,0.552)	0.0151627	0	0.491961	0.159508	0	0.854741	2	other
TG	PAFAH1B2	LPL	9	41419	2	592717	591259	591270	591282	-0.407634	-0.14661	0.385189	0.276201	0.0036848	0.585911	-1.47586	-39.7879	0.657419	(-0.949,0.134)	(-0.154,-0.139)	(-0.763,1.534)	0.139982	0	0.510912	0.571007	0	0.861884	2	other
LDL	PAFAH1B1	LPL	9	41373	2	506213	506179	506191	506203	-0.0983307	-0.023331	-0.39547	0.291721	0.00389348	0.618833	-0.337071	-5.99234	-0.639057	(-0.67,0.473)	(-0.031,-0.016)	(-1.608,0.817)	0.736063	2.06846e-09	0.522786	0.979706	2.44146e-08	0.875505	2	other
HDL	NECTIN2	LPL	21	38021	4	114276	112950	112961	112973	-0.074042	0.0610878	0.108909	0.0746909	0.00162177	0.171137	-0.991313	37.6674	0.636382	(-0.22,0.072)	(0.058,0.064)	(-0.227,0.444)	0.321533	0	0.524527	0.717069	0	0.875505	2	other
TG	HAVCR1	ZPR1	454	97	1	592717	592715	592726	592739	0.0229437	0.0826851	0.4668	0.0343645	0.0748338	0.737664	0.667659	1.10492	0.632808	(-0.044,0.09)	(-0.064,0.229)	(-0.979,1.913)	0.504351	0.269196	0.526859	0.858474	0.670687	0.875505	2	other
LDL	MLXIPL	LPL	76	41373	13	506211	506179	506189	506201	0.148101	-0.0233866	0.148114	0.0972534	0.00389384	0.235137	1.52284	-6.00604	0.629904	(-0.043,0.339)	(-0.031,-0.016)	(-0.313,0.609)	0.127799	1.90113e-09	0.528757	0.571007	2.35062e-08	0.875505	2	other
TC	BAZ1B	LPL	35	41451	11	622987	622987	622999	623011	-0.0551306	-0.00289286	0.224984	0.194186	0.00508606	0.360932	-0.283907	-0.568783	0.623342	(-0.436,0.325)	(-0.013,0.007)	(-0.482,0.932)	0.776482	0.569503	0.53306	0.979706	0.892698	0.875505	2	other
HDL	SORT1	LPL	35	38021	7	114277	112950	112962	112974	0.0488	0.0611165	-0.0577843	0.0574162	0.00162191	0.0942156	0.849934	37.6819	-0.61332	(-0.064,0.161)	(0.058,0.064)	(-0.242,0.127)	0.395362	0	0.539665	0.779854	0	0.879801	2	other
HDL	CBLC	LPL	552	38021	99	114277	112950	112962	112975	-0.005495	0.061052	0.0180082	0.0143661	0.00162387	0.031287	-0.382497	37.5965	0.57558	(-0.034,0.023)	(0.058,0.064)	(-0.043,0.079)	0.702093	0	0.564899	0.949005	0	0.88749	2	other
HDL	LDLR	LPL	43	38021	9	114277	112950	112963	112974	0.0341443	0.0611155	-0.0554617	0.052306	0.00162188	0.0990163	0.652781	37.6818	-0.560127	(-0.068,0.137)	(0.058,0.064)	(-0.25,0.139)	0.513898	0	0.575393	0.866122	0	0.89442	2	other
LDL	SORT1	HMGCR	40	39	1	506214	506211	506224	506236	-0.128148	-0.15721	0.437372	0.123589	0.120537	0.790818	-1.03688	-1.30425	0.553063	(-0.37,0.114)	(-0.393,0.079)	(-1.113,1.987)	0.299789	0.192149	0.58022	0.711675	0.633069	0.89442	2	other
TC	ZPR1	LPL	97	41451	23	622987	622987	622999	623011	-0.0111153	-0.00292407	0.110788	0.115854	0.00508717	0.201729	-0.0959417	-0.574793	0.549191	(-0.238,0.216)	(-0.013,0.007)	(-0.285,0.506)	0.923567	0.565431	0.582874	0.993787	0.887946	0.89442	2	other
TG	MYBPHL	CXCL12	122	49	1	592718	592718	592730	592742	0.0124677	-0.0714215	0.403054	0.0666599	0.102659	0.743201	0.187034	-0.695714	0.542321	(-0.118,0.143)	(-0.273,0.13)	(-1.054,1.86)	0.851634	0.486608	0.587597	0.982076	0.847856	0.89442	2	other
TG	PCSK9	LPL	351	41419	64	592716	591259	591269	591281	-0.0697913	-0.146522	-0.0495832	0.042935	0.00368772	0.0922672	-1.62551	-39.7325	-0.537387	(-0.154,0.014)	(-0.154,-0.139)	(-0.23,0.131)	0.104053	0	0.591	0.495099	0	0.89442	2	other
LDL	CBLC	LPL	601	41373	107	506210	506179	506188	506200	-0.0540855	-0.0232705	-0.0394146	0.034502	0.00389863	0.0758345	-1.56761	-5.96889	-0.519744	(-0.122,0.014)	(-0.031,-0.016)	(-0.188,0.109)	0.116973	2.38878e-09	0.603242	0.53301	2.766e-08	0.900454	2	other
HDL	APOE	LPL	3	38021	1	114277	112950	112962	112974	-0.0868191	0.061096	0.182526	0.217749	0.00162171	0.377153	-0.398712	37.6739	0.483958	(-0.514,0.34)	(0.058,0.064)	(-0.557,0.922)	0.690105	0	0.628416	0.944314	0	0.905622	2	other
TG	FAM174A	LPL	62	41419	6	592716	591259	591270	591282	0.129006	-0.146559	-0.15174	0.0976659	0.00368503	0.313924	1.32089	-39.7714	-0.483365	(-0.062,0.32)	(-0.154,-0.139)	(-0.767,0.464)	0.186539	0	0.628837	0.633069	0	0.905794	2	other
HDL	HMGCR	LPL	35	38021	6	114276	112950	112962	112973	-0.0320662	0.0611099	-0.0566042	0.0571877	0.00162178	0.117507	-0.560719	37.6808	-0.48171	(-0.144,0.08)	(0.058,0.064)	(-0.287,0.174)	0.574989	0	0.630012	0.89442	0	0.90685	2	other
HDL	BCL7B	LPL	8	38021	1	114276	112950	112961	112973	-0.0812109	0.0611024	-0.152316	0.116392	0.00162169	0.329203	-0.697735	37.6782	-0.462679	(-0.309,0.147)	(0.058,0.064)	(-0.798,0.493)	0.485343	0	0.643594	0.846179	0	0.915239	2	other
TC	SORT1	HMGCR	40	39	1	622988	622985	622999	623011	-0.201622	-0.168176	0.471384	0.161592	0.157601	1.03399	-1.24772	-1.0671	0.455889	(-0.518,0.115)	(-0.477,0.141)	(-1.555,2.498)	0.212133	0.285927	0.64847	0.633069	0.687841	0.917592	2	other
TG	BCL7B	LPL	10	41419	1	592718	591259	591272	591284	0.0995256	-0.146588	-0.337872	0.243588	0.00368478	0.770282	0.408582	-39.7821	-0.438633	(-0.378,0.577)	(-0.154,-0.139)	(-1.848,1.172)	0.682847	0	0.660927	0.935478	0	0.9255	2	other
TG	MYLIP	LPL	47	41419	6	592718	591259	591271	591283	0.0796197	-0.146569	-0.11312	0.113372	0.00368514	0.259076	0.702286	-39.773	-0.436628	(-0.143,0.302)	(-0.154,-0.139)	(-0.621,0.395)	0.482501	0	0.662381	0.846179	0	0.926827	2	other
HDL	MLXIPL	LPL	71	38021	12	114277	112950	112962	112975	0.00434133	0.0611108	-0.0384646	0.0400974	0.0016219	0.0975293	0.10827	37.6786	-0.39439	(-0.074,0.083)	(0.058,0.064)	(-0.23,0.153)	0.913782	0	0.693293	0.992604	0	0.947967	2	other
TG	CXCL12	LPL	49	41419	11	592718	591259	591271	591284	-0.0156618	-0.14656	-0.068657	0.11638	0.0036855	0.175006	-0.134575	-39.7666	-0.392313	(-0.244,0.212)	(-0.154,-0.139)	(-0.412,0.274)	0.892948	0	0.694827	0.990441	0	0.949005	2	other
TC	FAM174A	LPL	62	41451	6	622987	622987	622998	623010	0.0808162	-0.00282333	-0.169498	0.134846	0.00508587	0.433431	0.59932	-0.555132	-0.39106	(-0.183,0.345)	(-0.013,0.007)	(-1.019,0.68)	0.548959	0.578804	0.695753	0.884864	0.89442	0.949005	2	other
LDL	LDLRAP1	LPL	44	41373	11	506212	506179	506190	506202	0.180521	-0.0233397	-0.103024	0.134366	0.0038938	0.268735	1.3435	-5.99407	-0.383366	(-0.083,0.444)	(-0.031,-0.016)	(-0.63,0.424)	0.17911	2.04649e-09	0.701449	0.633069	2.42742e-08	0.949005	2	other
TG	ZPR1	LPL	97	41419	23	592715	591259	591268	591281	0.113546	-0.146575	-0.0558183	0.083911	0.003686	0.146108	1.35317	-39.7653	-0.382034	(-0.051,0.278)	(-0.154,-0.139)	(-0.342,0.231)	0.176002	0	0.702436	0.633069	0	0.949119	2	other
TG	SORT1	LPL	40	41419	7	592716	591259	591270	591283	-0.114414	-0.146568	-0.083627	0.12576	0.00368522	0.220608	-0.909781	-39.7719	-0.379075	(-0.361,0.132)	(-0.154,-0.139)	(-0.516,0.349)	0.362938	0	0.704632	0.752402	0	0.95134	2	other
TG	PCSK9	APOB	351	302	3	592716	592539	592550	592563	-0.0751466	-0.675683	0.161691	0.0393023	0.0423958	0.426887	-1.91202	-15.9375	0.378769	(-0.152,0.002)	(-0.759,-0.593)	(-0.675,0.998)	0.0558742	3.48044e-57	0.70486	0.349477	6.30442e-56	0.95134	2	other
TC	BCL7B	LPL	10	41451	1	622987	622987	622999	623011	-0.0934822	-0.00284853	-0.400377	0.336324	0.00508559	1.06354	-0.277953	-0.560119	-0.376458	(-0.753,0.566)	(-0.013,0.007)	(-2.485,1.684)	0.781049	0.575398	0.706576	0.98077	0.89442	0.953305	2	other
LDL	CELSR2	LPL	63	41373	9	506213	506179	506191	506204	-0.11039	-0.0233387	-0.0981369	0.105046	0.0038938	0.27791	-1.05088	-5.9938	-0.353125	(-0.316,0.095)	(-0.031,-0.016)	(-0.643,0.447)	0.293314	2.04994e-09	0.723994	0.704012	2.42742e-08	0.975367	2	other
TG	PCSK9	CBLC	351	599	2	592716	592716	592727	592739	-0.0800771	-0.0377492	0.178074	0.0392701	0.0299674	0.520678	-2.03913	-1.25968	0.342004	(-0.157,-0.003)	(-0.096,0.021)	(-0.842,1.199)	0.0414366	0.207786	0.732348	0.322588	0.633069	0.979706	2	other
LDL	HMGCR	LPL	39	41373	6	506211	506179	506189	506201	-0.172016	-0.0233702	0.0961483	0.13437	0.00389372	0.290262	-1.28017	-6.00202	0.331246	(-0.435,0.091)	(-0.031,-0.016)	(-0.473,0.665)	0.200485	1.94873e-09	0.740458	0.633069	2.37702e-08	0.979706	2	other
HDL	MYLIP	LPL	44	38021	5	114277	112950	112962	112974	-0.00744034	0.0610925	0.0371993	0.049003	0.00162186	0.11492	-0.151834	37.6682	0.323699	(-0.103,0.089)	(0.058,0.064)	(-0.188,0.262)	0.879318	0	0.746166	0.985428	0	0.979706	2	other
LDL	MACO1	LPL	12	41373	3	506213	506179	506191	506204	-0.0135027	-0.0233393	-0.164827	0.257275	0.00389352	0.514552	-0.0524835	-5.99439	-0.32033	(-0.518,0.491)	(-0.031,-0.016)	(-1.173,0.844)	0.958143	2.04252e-09	0.748718	0.993787	2.42742e-08	0.979706	2	other
LDL	MYLIP	LPL	47	41373	6	506208	506179	506186	506198	-0.229169	-0.0233925	0.0873055	0.119744	0.00389389	0.273637	-1.91382	-6.00748	0.319056	(-0.464,0.006)	(-0.031,-0.016)	(-0.449,0.624)	0.0556427	1.88432e-09	0.749684	0.348624	2.34514e-08	0.979706	2	other
LDL	BCL7B	LPL	10	41373	1	506214	506179	506192	506204	0.0248084	-0.0233451	-0.254367	0.257274	0.00389344	0.813561	0.096428	-5.99601	-0.312658	(-0.479,0.529)	(-0.031,-0.016)	(-1.849,1.34)	0.923181	2.02221e-09	0.75454	0.993787	2.42742e-08	0.979706	2	other
LDL	NCAN	LPL	72	41373	9	506211	506179	506189	506201	-0.146025	-0.0233854	0.0708957	0.0967474	0.00389402	0.236971	-1.50935	-6.00545	0.299174	(-0.336,0.044)	(-0.031,-0.016)	(-0.394,0.535)	0.13121	1.90799e-09	0.764807	0.571007	2.35062e-08	0.979706	2	other
TG	LDLR	LPL	47	41419	9	592713	591259	591267	591279	-0.23125	-0.146575	-0.0614522	0.117529	0.00368518	0.2326	-1.96761	-39.7743	-0.264197	(-0.462,-0.001)	(-0.154,-0.139)	(-0.517,0.394)	0.0491132	0	0.791628	0.339496	0	0.98077	2	other
TC	CXCL12	LPL	49	41451	11	622987	622987	622999	623011	0.0520646	-0.00288749	0.0636643	0.160689	0.00508664	0.241635	0.324009	-0.567662	0.263473	(-0.263,0.367)	(-0.013,0.007)	(-0.41,0.537)	0.745931	0.570265	0.792186	0.979706	0.892698	0.98077	2	other
LDL	BAZ1B	LPL	35	41373	11	506213	506179	506191	506204	-0.0534848	-0.0233625	0.0705613	0.148544	0.00389381	0.276099	-0.360059	-5.99991	0.255565	(-0.345,0.238)	(-0.031,-0.016)	(-0.471,0.612)	0.718803	1.97424e-09	0.798287	0.969086	2.39991e-08	0.98077	2	other
TG	MYBPHL	HAVCR1	122	454	1	592718	592717	592729	592741	0.0177895	0.0248864	-0.18707	0.0666599	0.0343643	0.736878	0.26687	0.724193	-0.253869	(-0.113,0.148)	(-0.042,0.092)	(-1.631,1.257)	0.789569	0.468947	0.799597	0.98077	0.845538	0.98077	2	other
TG	NECTIN2	LPL	26	41419	5	592718	591259	591272	591284	0.039079	-0.146589	-0.083513	0.159473	0.00368496	0.363652	0.245051	-39.7803	-0.229651	(-0.273,0.352)	(-0.154,-0.139)	(-0.796,0.629)	0.806417	0	0.818363	0.98077	0	0.982076	2	other
HDL	CBLC	HAVCR1	552	416	1	114277	114276	114288	114300	-0.00350998	-0.0154392	0.0701164	0.0131538	0.015138	0.309822	-0.266841	-1.01989	0.226312	(-0.029,0.022)	(-0.045,0.014)	(-0.537,0.677)	0.789592	0.307779	0.820959	0.98077	0.711675	0.982076	2	other
LDL	CXCL12	LPL	49	41373	11	506214	506179	506192	506204	0.0218889	-0.0233728	0.0409263	0.122917	0.00389416	0.184837	0.178078	-6.00201	0.221419	(-0.219,0.263)	(-0.031,-0.016)	(-0.321,0.403)	0.858662	1.94891e-09	0.824766	0.983762	2.37702e-08	0.982076	2	other
TG	LDLRAP1	LPL	44	41419	11	592718	591259	591272	591285	-0.0546216	-0.14659	-0.0502975	0.127218	0.00368511	0.254439	-0.429355	-39.779	-0.19768	(-0.304,0.195)	(-0.154,-0.139)	(-0.549,0.448)	0.667665	0	0.843295	0.933506	0	0.982076	2	other
TG	HAVCR1	LPL	454	41419	83	592717	591259	591270	591282	0.0203942	-0.146623	0.0134889	0.0378081	0.00368833	0.0816392	0.539414	-39.7531	0.165225	(-0.054,0.094)	(-0.154,-0.139)	(-0.147,0.174)	0.589601	0	0.868766	0.89442	0	0.983762	2	other
LDL	ZPR1	LPL	97	41373	23	506214	506179	506192	506204	-0.00797418	-0.0233653	0.0238104	0.0886242	0.00389467	0.154315	-0.0899774	-5.9993	0.154298	(-0.182,0.166)	(-0.031,-0.016)	(-0.279,0.326)	0.928305	1.98174e-09	0.877375	0.993787	2.40106e-08	0.983854	2	other
HDL	SIK3	LPL	17	38021	2	114277	112950	112962	112974	0.0427997	0.0611024	-0.0216646	0.078988	0.00162177	0.145649	0.541851	37.6763	-0.148745	(-0.112,0.198)	(0.058,0.064)	(-0.307,0.264)	0.587921	0	0.881755	0.89442	0	0.98695	2	other
LDL	FAM174A	HAVCR1	62	454	1	506214	506212	506225	506237	0.00763907	-0.0456859	-0.0839948	0.0988275	0.0361788	0.778899	0.077297	-1.26278	-0.107838	(-0.186,0.201)	(-0.117,0.025)	(-1.611,1.443)	0.938387	0.206668	0.914124	0.993787	0.633069	0.992604	2	other
HDL	HAVCR1	TOMM40	416	11	1	114276	114272	114284	114296	-0.0147504	-0.191722	0.0305082	0.0151376	0.0977693	0.324609	-0.974418	-1.96097	0.0939845	(-0.044,0.015)	(-0.383,0)	(-0.606,0.667)	0.329849	0.0498827	0.925121	0.717069	0.339496	0.993787	2	other
HDL	CBLC	BCAM	552	143	2	114277	114276	114289	114301	-0.00319586	-0.0176953	-0.0198199	0.0131657	0.0260465	0.220558	-0.242741	-0.679375	-0.0898629	(-0.029,0.023)	(-0.069,0.033)	(-0.452,0.412)	0.808206	0.4969	0.928396	0.98077	0.858474	0.993787	2	other
LDL	PAFAH1B2	LPL	9	41373	2	506212	506179	506190	506202	-0.460654	-0.0233487	0.0483558	0.29172	0.00389346	0.618831	-1.5791	-5.9969	0.0781407	(-1.032,0.111)	(-0.031,-0.016)	(-1.165,1.261)	0.114314	2.01118e-09	0.937716	0.522843	2.42742e-08	0.993787	2	other
HDL	FAM174A	CXCL12	53	49	1	114277	114277	114289	114302	-0.00897171	0.000352044	-0.0227371	0.0428801	0.0432979	0.31512	-0.209228	0.00813073	-0.0721539	(-0.093,0.075)	(-0.085,0.085)	(-0.64,0.595)	0.83427	0.993513	0.942479	0.982076	0.994328	0.993787	2	other
HDL	MLXIPL	WDR12	71	61	1	114277	114275	114287	114299	-0.00483043	0.0632832	-0.00933656	0.0369605	0.035706	0.31342	-0.130692	1.77234	-0.0297893	(-0.077,0.068)	(-0.007,0.133)	(-0.624,0.605)	0.896019	0.0763379	0.976235	0.990441	0.43105	0.993787	2	other
HDL	PAFAH1B1	LPL	8	38021	1	114277	112950	112962	112974	-0.025797	0.0610995	-0.00804327	0.116393	0.0016217	0.329205	-0.221638	37.6761	-0.0244324	(-0.254,0.202)	(0.058,0.064)	(-0.653,0.637)	0.824596	0	0.980508	0.982076	0	0.993787	2	other
HDL	BAZ1B	LPL	35	38021	11	114277	112950	112962	112975	0.0177141	0.0610989	0.000166937	0.0592676	0.00162187	0.110161	0.298884	37.6718	0.00151539	(-0.098,0.134)	(0.058,0.064)	(-0.216,0.216)	0.765029	0	0.998791	0.979706	0	0.998791	2	other
HDL	APOE	BAZ1B	3	35	0	114277	114277	114289	NA	-0.0179153	0.0206552	NA	0.178503	0.0501588	NA	-0.100364	0.411796	NA	(-0.368,0.332)	(-0.078,0.119)	NA	0.920055	0.680489	NA	0.992604	0.935478	NA	2	other
HDL	APOE	BCL7B	3	8	0	114277	114276	114288	NA	-0.017923	-0.104921	NA	0.1785	0.10931	NA	-0.100409	-0.95985	NA	(-0.368,0.332)	(-0.319,0.109)	NA	0.92002	0.337131	NA	0.992604	0.717069	NA	2	other
HDL	APOE	HAVCR1	3	416	0	114277	114276	114288	NA	-0.0179473	-0.0152283	NA	0.178504	0.0151201	NA	-0.100543	-1.00716	NA	(-0.368,0.332)	(-0.045,0.014)	NA	0.919913	0.313859	NA	0.992604	0.715589	NA	2	other
HDL	APOE	LDLRAP1	3	40	0	114277	114277	114289	NA	-0.0179124	0.0282704	NA	0.178503	0.0488897	NA	-0.100348	0.578249	NA	(-0.368,0.332)	(-0.068,0.124)	NA	0.920068	0.563096	NA	0.992604	0.886119	NA	2	other
HDL	APOE	MACO1	3	11	0	114277	114276	114288	NA	-0.0179126	0.112867	NA	0.178503	0.093222	NA	-0.100349	1.21074	NA	(-0.368,0.332)	(-0.07,0.296)	NA	0.920067	0.225996	NA	0.992604	0.633069	NA	2	other
HDL	APOE	PAFAH1B1	3	8	0	114277	114277	114289	NA	-0.0179192	-0.0314724	NA	0.178502	0.109311	NA	-0.100387	-0.287916	NA	(-0.368,0.332)	(-0.246,0.183)	NA	0.920037	0.773411	NA	0.992604	0.979706	NA	2	other
HDL	APOE	PAFAH1B2	3	9	0	114277	114276	114288	NA	-0.0179161	0.0553653	NA	0.178504	0.103061	NA	-0.100368	0.537209	NA	(-0.368,0.332)	(-0.147,0.257)	NA	0.920052	0.591123	NA	0.992604	0.89442	NA	2	other
HDL	APOE	SIK3	3	17	0	114277	114277	114289	NA	-0.0179154	0.0395899	NA	0.178502	0.0749887	NA	-0.100365	0.527944	NA	(-0.368,0.332)	(-0.107,0.187)	NA	0.920055	0.597538	NA	0.992604	0.89442	NA	2	other
HDL	APOE	TM6SF2	3	64	0	114277	114274	114287	NA	-0.0178966	0.066093	NA	0.178498	0.0386519	NA	-0.100262	1.70995	NA	(-0.368,0.332)	(-0.01,0.142)	NA	0.920136	0.0872746	NA	0.992604	0.438411	NA	2	other
HDL	APOE	TOMM40	3	11	0	114277	114272	114285	NA	-0.0179292	-0.190261	NA	0.178499	0.0932198	NA	-0.100444	-2.04099	NA	(-0.368,0.332)	(-0.373,-0.008)	NA	0.919992	0.0412514	NA	0.992604	0.322588	NA	2	other
HDL	APOE	WDR12	3	61	0	114277	114275	114287	NA	-0.0178962	0.0630478	NA	0.178506	0.0354704	NA	-0.100256	1.77748	NA	(-0.368,0.332)	(-0.006,0.133)	NA	0.920141	0.0754899	NA	0.992604	0.42761	NA	2	other
HDL	BAZ1B	BCL7B	35	8	0	114277	114276	114288	NA	0.020651	-0.104918	NA	0.0501584	0.109311	NA	0.411716	-0.959815	NA	(-0.078,0.119)	(-0.319,0.109)	NA	0.680547	0.337148	NA	0.935478	0.717069	NA	2	other
HDL	BAZ1B	TOMM40	35	11	0	114277	114272	114284	NA	0.0206454	-0.190258	NA	0.0501578	0.09322	NA	0.411608	-2.04096	NA	(-0.078,0.119)	(-0.373,-0.008)	NA	0.680627	0.0412552	NA	0.935478	0.322588	NA	2	other
HDL	BAZ1B	WDR12	35	61	0	114277	114275	114287	NA	0.0206758	0.0630505	NA	0.0501603	0.0354708	NA	0.412193	1.77753	NA	(-0.078,0.119)	(-0.006,0.133)	NA	0.680198	0.0754805	NA	0.935478	0.42761	NA	2	other
HDL	BCAM	BCL7B	143	8	0	114276	114276	114287	NA	-0.0180853	-0.104933	NA	0.0258638	0.109312	NA	-0.699251	-0.959938	NA	(-0.069,0.033)	(-0.319,0.109)	NA	0.484395	0.337086	NA	0.846179	0.717069	NA	2	other
HDL	BCAM	HAVCR1	143	416	0	114276	114276	114288	NA	-0.0181113	-0.0152411	NA	0.0258638	0.01512	NA	-0.700256	-1.00801	NA	(-0.069,0.033)	(-0.045,0.014)	NA	0.483768	0.313451	NA	0.846179	0.715589	NA	2	other
HDL	BCAM	MACO1	143	11	0	114276	114276	114288	NA	-0.018074	0.112856	NA	0.0258637	0.0932219	NA	-0.698815	1.21062	NA	(-0.069,0.033)	(-0.07,0.296)	NA	0.484668	0.226042	NA	0.846179	0.633069	NA	2	other
HDL	BCAM	NECTIN2	143	21	0	114276	114276	114287	NA	-0.0180867	-0.0524537	NA	0.0258641	0.0674716	NA	-0.6993	-0.777418	NA	(-0.069,0.033)	(-0.185,0.08)	NA	0.484364	0.436912	NA	0.846179	0.814787	NA	2	other
HDL	BCAM	PAFAH1B2	143	9	0	114276	114276	114287	NA	-0.0180779	0.055347	NA	0.0258641	0.103062	NA	-0.698956	0.537028	NA	(-0.069,0.033)	(-0.147,0.257)	NA	0.48458	0.591249	NA	0.846179	0.89442	NA	2	other
HDL	BCAM	TM6SF2	143	64	0	114276	114274	114286	NA	-0.0180595	0.066081	NA	0.0258634	0.0386524	NA	-0.698265	1.70962	NA	(-0.069,0.033)	(-0.01,0.142)	NA	0.485012	0.0873355	NA	0.846179	0.438411	NA	2	other
HDL	BCAM	TOMM40	143	11	0	114276	114272	114284	NA	-0.0180923	-0.190273	NA	0.0258631	0.0932197	NA	-0.699541	-2.04113	NA	(-0.069,0.033)	(-0.373,-0.008)	NA	0.484214	0.0412383	NA	0.846179	0.322588	NA	2	other
HDL	BCAM	WDR12	143	61	0	114276	114275	114286	NA	-0.0180586	0.0630371	NA	0.0258643	0.0354705	NA	-0.698207	1.77717	NA	(-0.069,0.033)	(-0.006,0.133)	NA	0.485047	0.0755404	NA	0.846179	0.42761	NA	2	other
HDL	BCL7B	TOMM40	8	11	0	114276	114272	114283	NA	-0.104932	-0.190266	NA	0.109309	0.0932194	NA	-0.959961	-2.04105	NA	(-0.319,0.109)	(-0.373,-0.008)	NA	0.337075	0.0412455	NA	0.717069	0.322588	NA	2	other
HDL	BCL7B	WDR12	8	61	0	114276	114275	114286	NA	-0.104899	0.0630434	NA	0.109313	0.0354702	NA	-0.959626	1.77736	NA	(-0.319,0.109)	(-0.006,0.133)	NA	0.337243	0.0755085	NA	0.717069	0.42761	NA	2	other
HDL	CBLC	BAZ1B	552	35	0	114277	114277	114289	NA	-0.00335085	0.0206479	NA	0.0131417	0.050158	NA	-0.254978	0.411657	NA	(-0.029,0.022)	(-0.078,0.119)	NA	0.79874	0.680591	NA	0.98077	0.935478	NA	2	other
HDL	CBLC	BCL7B	552	8	0	114277	114276	114288	NA	-0.00335921	-0.104929	NA	0.0131419	0.109311	NA	-0.255611	-0.959915	NA	(-0.029,0.022)	(-0.319,0.109)	NA	0.798252	0.337098	NA	0.98077	0.717069	NA	2	other
HDL	CBLC	LDLRAP1	552	40	0	114277	114277	114289	NA	-0.00334834	0.0282609	NA	0.0131418	0.0488887	NA	-0.254786	0.578066	NA	(-0.029,0.022)	(-0.068,0.124)	NA	0.798888	0.56322	NA	0.98077	0.886119	NA	2	other
HDL	CBLC	MACO1	552	11	0	114277	114276	114288	NA	-0.00334789	0.112859	NA	0.0131418	0.0932203	NA	-0.254752	1.21067	NA	(-0.029,0.022)	(-0.07,0.296)	NA	0.798915	0.22602	NA	0.98077	0.633069	NA	2	other
HDL	CBLC	NECTIN2	552	21	0	114277	114276	114288	NA	-0.00336064	-0.0524506	NA	0.013142	0.0674708	NA	-0.255718	-0.777382	NA	(-0.029,0.022)	(-0.185,0.08)	NA	0.798169	0.436934	NA	0.98077	0.814787	NA	2	other
HDL	CBLC	PAFAH1B1	552	8	0	114277	114277	114289	NA	-0.00335573	-0.0314807	NA	0.013142	0.109312	NA	-0.255344	-0.28799	NA	(-0.029,0.022)	(-0.246,0.183)	NA	0.798457	0.773354	NA	0.98077	0.979706	NA	2	other
HDL	CBLC	PAFAH1B2	552	9	0	114277	114276	114288	NA	-0.00335177	0.0553532	NA	0.0131418	0.103059	NA	-0.255047	0.537104	NA	(-0.029,0.022)	(-0.147,0.257)	NA	0.798687	0.591196	NA	0.98077	0.89442	NA	2	other
HDL	CBLC	SIK3	552	17	0	114277	114277	114289	NA	-0.00335099	0.039582	NA	0.0131417	0.0749874	NA	-0.254988	0.527848	NA	(-0.029,0.022)	(-0.107,0.187)	NA	0.798732	0.597605	NA	0.98077	0.89442	NA	2	other
HDL	CBLC	TM6SF2	552	64	0	114277	114274	114286	NA	-0.00333349	0.0660839	NA	0.0131416	0.0386519	NA	-0.253659	1.70972	NA	(-0.029,0.022)	(-0.01,0.142)	NA	0.799759	0.0873181	NA	0.98077	0.438411	NA	2	other
HDL	CBLC	TOMM40	552	11	0	114277	114272	114285	NA	-0.00336624	-0.190269	NA	0.0131416	0.093219	NA	-0.256152	-2.0411	NA	(-0.029,0.022)	(-0.373,-0.008)	NA	0.797834	0.0412409	NA	0.98077	0.322588	NA	2	other
HDL	CBLC	WDR12	552	61	0	114277	114275	114287	NA	-0.00333256	0.06304	NA	0.0131421	0.0354702	NA	-0.253579	1.77727	NA	(-0.029,0.022)	(-0.006,0.133)	NA	0.799821	0.0755238	NA	0.98077	0.42761	NA	2	other
HDL	CELSR2	APOB	56	281	0	114277	114219	114231	NA	-0.00760732	0.126587	NA	0.0413168	0.018455	NA	-0.184122	6.85921	NA	(-0.089,0.073)	(0.09,0.163)	NA	0.853918	6.92431e-12	NA	0.983762	8.89015e-11	NA	2	other
HDL	CELSR2	BAZ1B	56	35	0	114277	114277	114289	NA	-0.00776372	0.020654	NA	0.0413209	0.0501589	NA	-0.187888	0.411772	NA	(-0.089,0.073)	(-0.078,0.119)	NA	0.850964	0.680507	NA	0.982076	0.935478	NA	2	other
HDL	CELSR2	BCAM	56	143	0	114277	114276	114289	NA	-0.00778058	-0.0180824	NA	0.0413212	0.0258639	NA	-0.188295	-0.699136	NA	(-0.089,0.073)	(-0.069,0.033)	NA	0.850645	0.484467	NA	0.982076	0.846179	NA	2	other
HDL	CELSR2	BCL7B	56	8	0	114277	114276	114288	NA	-0.00777219	-0.104923	NA	0.0413204	0.10931	NA	-0.188096	-0.959863	NA	(-0.089,0.073)	(-0.319,0.109)	NA	0.850802	0.337124	NA	0.982076	0.717069	NA	2	other
HDL	CELSR2	HAVCR1	56	416	0	114277	114276	114288	NA	-0.00779857	-0.0152302	NA	0.0413205	0.0151198	NA	-0.188734	-1.0073	NA	(-0.089,0.073)	(-0.045,0.014)	NA	0.850301	0.313791	NA	0.982076	0.715589	NA	2	other
HDL	CELSR2	HMGCR	56	35	0	114277	114276	114288	NA	-0.00777588	-0.0461827	NA	0.0413204	0.0501583	NA	-0.188185	-0.920739	NA	(-0.089,0.073)	(-0.144,0.052)	NA	0.850732	0.357187	NA	0.982076	0.743643	NA	2	other
HDL	CELSR2	LDLRAP1	56	40	0	114277	114277	114289	NA	-0.00776129	0.0282678	NA	0.0413203	0.0488889	NA	-0.187832	0.578204	NA	(-0.089,0.073)	(-0.068,0.124)	NA	0.851008	0.563127	NA	0.982076	0.886119	NA	2	other
HDL	CELSR2	MACO1	56	11	0	114277	114276	114288	NA	-0.00776072	0.112866	NA	0.0413208	0.0932216	NA	-0.187817	1.21073	NA	(-0.089,0.073)	(-0.07,0.296)	NA	0.85102	0.225999	NA	0.982076	0.633069	NA	2	other
HDL	CELSR2	MYBPHL	56	111	0	114277	114277	114289	NA	-0.00777379	-0.0120228	NA	0.0413207	0.0293535	NA	-0.188133	-0.409586	NA	(-0.089,0.073)	(-0.07,0.046)	NA	0.850772	0.68211	NA	0.982076	0.935478	NA	2	other
HDL	CELSR2	NECTIN2	56	21	0	114277	114276	114288	NA	-0.00777365	-0.0524445	NA	0.0413211	0.0674711	NA	-0.188128	-0.777288	NA	(-0.089,0.073)	(-0.185,0.08)	NA	0.850776	0.436989	NA	0.982076	0.814787	NA	2	other
HDL	CELSR2	PAFAH1B1	56	8	0	114277	114277	114289	NA	-0.00776881	-0.0314738	NA	0.0413209	0.109312	NA	-0.188011	-0.287927	NA	(-0.089,0.073)	(-0.246,0.183)	NA	0.850868	0.773403	NA	0.982076	0.979706	NA	2	other
HDL	CELSR2	PAFAH1B2	56	9	0	114277	114276	114288	NA	-0.00776465	0.0553614	NA	0.0413208	0.10306	NA	-0.187912	0.537177	NA	(-0.089,0.073)	(-0.147,0.257)	NA	0.850946	0.591145	NA	0.982076	0.89442	NA	2	other
HDL	CELSR2	PCSK9	56	317	0	114277	114275	114287	NA	-0.00773868	0.0189241	NA	0.0413211	0.0173789	NA	-0.187281	1.08891	NA	(-0.089,0.073)	(-0.015,0.053)	NA	0.85144	0.276193	NA	0.982076	0.670687	NA	2	other
HDL	CELSR2	SEZ6L	56	91	0	114277	114273	114285	NA	-0.00773955	0.059263	NA	0.0413201	0.032417	NA	-0.187307	1.82815	NA	(-0.089,0.073)	(-0.004,0.123)	NA	0.85142	0.0675276	NA	0.982076	0.401277	NA	2	other
HDL	CELSR2	SIK3	56	17	0	114277	114277	114289	NA	-0.00776386	0.0395886	NA	0.0413209	0.0749888	NA	-0.187892	0.527926	NA	(-0.089,0.073)	(-0.107,0.187)	NA	0.850961	0.59755	NA	0.982076	0.89442	NA	2	other
HDL	CELSR2	SORT1	56	35	0	114277	114277	114289	NA	-0.0077604	0.0373786	NA	0.0413205	0.052264	NA	-0.18781	0.715189	NA	(-0.089,0.073)	(-0.065,0.14)	NA	0.851026	0.474493	NA	0.982076	0.845538	NA	2	other
HDL	CELSR2	TM6SF2	56	64	0	114277	114274	114286	NA	-0.00774645	0.066091	NA	0.0413197	0.0386518	NA	-0.187476	1.70991	NA	(-0.089,0.073)	(-0.01,0.142)	NA	0.851287	0.0872828	NA	0.982076	0.438411	NA	2	other
HDL	CELSR2	TOMM40	56	11	0	114277	114272	114284	NA	-0.00777944	-0.190263	NA	0.0413197	0.0932191	NA	-0.188275	-2.04103	NA	(-0.089,0.073)	(-0.373,-0.008)	NA	0.850661	0.0412483	NA	0.982076	0.322588	NA	2	other
HDL	CELSR2	WDR12	56	61	0	114277	114275	114287	NA	-0.00774551	0.0630465	NA	0.0413213	0.0354701	NA	-0.187446	1.77746	NA	(-0.089,0.073)	(-0.006,0.133)	NA	0.851311	0.0754931	NA	0.982076	0.42761	NA	2	other
HDL	CXCL12	BAZ1B	49	35	0	114277	114277	114289	NA	-0.000415108	0.0206554	NA	0.0428798	0.0501589	NA	-0.00968073	0.4118	NA	(-0.084,0.084)	(-0.078,0.119)	NA	0.992276	0.680486	NA	0.993787	0.935478	NA	2	other
HDL	CXCL12	BCL7B	49	8	0	114277	114276	114288	NA	-0.000423944	-0.104921	NA	0.0428792	0.10931	NA	-0.00988694	-0.959848	NA	(-0.084,0.084)	(-0.319,0.109)	NA	0.992111	0.337132	NA	0.993787	0.717069	NA	2	other
HDL	CXCL12	HAVCR1	49	416	0	114277	114276	114288	NA	-0.000450714	-0.015228	NA	0.0428801	0.0151201	NA	-0.010511	-1.00714	NA	(-0.084,0.084)	(-0.045,0.014)	NA	0.991614	0.313867	NA	0.993787	0.715589	NA	2	other
HDL	CXCL12	PAFAH1B1	49	8	0	114277	114277	114289	NA	-0.000421104	-0.0314721	NA	0.0428795	0.109311	NA	-0.00982064	-0.287914	NA	(-0.084,0.084)	(-0.246,0.183)	NA	0.992164	0.773412	NA	0.993787	0.979706	NA	2	other
HDL	CXCL12	PAFAH1B2	49	9	0	114277	114276	114288	NA	-0.000416102	0.0553656	NA	0.0428802	0.103061	NA	-0.00970384	0.537212	NA	(-0.084,0.084)	(-0.147,0.257)	NA	0.992258	0.591121	NA	0.993787	0.89442	NA	2	other
HDL	CXCL12	SIK3	49	17	0	114277	114277	114289	NA	-0.000415256	0.0395901	NA	0.0428798	0.0749887	NA	-0.00968418	0.527947	NA	(-0.084,0.084)	(-0.107,0.187)	NA	0.992273	0.597536	NA	0.993787	0.89442	NA	2	other
HDL	CXCL12	TM6SF2	49	64	0	114277	114274	114287	NA	-0.000400214	0.0660932	NA	0.0428787	0.0386519	NA	-0.00933362	1.70996	NA	(-0.084,0.084)	(-0.01,0.142)	NA	0.992553	0.0872735	NA	0.993787	0.438411	NA	2	other
HDL	CXCL12	TOMM40	49	11	0	114277	114272	114285	NA	-0.000431702	-0.190261	NA	0.0428789	0.0932199	NA	-0.0100679	-2.04099	NA	(-0.084,0.084)	(-0.373,-0.008)	NA	0.991967	0.0412517	NA	0.993787	0.322588	NA	2	other
HDL	CXCL12	WDR12	49	61	0	114277	114275	114287	NA	-0.000398649	0.063048	NA	0.0428806	0.0354704	NA	-0.00929671	1.77748	NA	(-0.084,0.084)	(-0.006,0.133)	NA	0.992582	0.0754889	NA	0.993787	0.42761	NA	2	other
HDL	FAM174A	APOB	53	281	0	114277	114219	114232	NA	-0.00932827	0.126587	NA	0.0424697	0.018455	NA	-0.219645	6.8592	NA	(-0.093,0.074)	(0.09,0.163)	NA	0.826147	6.92494e-12	NA	0.982076	8.89015e-11	NA	2	other
HDL	FAM174A	APOE	53	3	0	114277	114277	114289	NA	-0.00949288	-0.0179202	NA	0.0424736	0.178501	NA	-0.223501	-0.100392	NA	(-0.093,0.074)	(-0.368,0.332)	NA	0.823146	0.920033	NA	0.982076	0.992604	NA	2	other
HDL	FAM174A	BAZ1B	53	35	0	114277	114277	114289	NA	-0.00948861	0.0206537	NA	0.0424736	0.0501585	NA	-0.2234	0.411768	NA	(-0.093,0.074)	(-0.078,0.119)	NA	0.823224	0.68051	NA	0.982076	0.935478	NA	2	other
HDL	FAM174A	BCAM	53	143	0	114277	114276	114289	NA	-0.00950765	-0.0180828	NA	0.0424745	0.0258641	NA	-0.223844	-0.699146	NA	(-0.093,0.074)	(-0.069,0.033)	NA	0.822879	0.484461	NA	0.982076	0.846179	NA	2	other
HDL	FAM174A	BCL7B	53	8	0	114277	114276	114288	NA	-0.00949754	-0.104923	NA	0.0424733	0.10931	NA	-0.223612	-0.959867	NA	(-0.093,0.074)	(-0.319,0.109)	NA	0.823059	0.337122	NA	0.982076	0.717069	NA	2	other
HDL	FAM174A	CBLC	53	552	0	114277	114277	114289	NA	-0.00950242	-0.0033567	NA	0.0424739	0.013142	NA	-0.223724	-0.255418	NA	(-0.093,0.074)	(-0.029,0.022)	NA	0.822972	0.7984	NA	0.982076	0.98077	NA	2	other
HDL	FAM174A	HAVCR1	53	416	0	114277	114276	114289	NA	-0.00952652	-0.0152305	NA	0.0424737	0.0151199	NA	-0.224292	-1.00732	NA	(-0.093,0.074)	(-0.045,0.014)	NA	0.82253	0.313781	NA	0.982076	0.715589	NA	2	other
HDL	FAM174A	HMGCR	53	35	0	114277	114276	114289	NA	-0.0095032	-0.0461831	NA	0.0424737	0.0501586	NA	-0.223743	-0.920741	NA	(-0.093,0.074)	(-0.144,0.052)	NA	0.822957	0.357186	NA	0.982076	0.743643	NA	2	other
HDL	FAM174A	LDLR	53	43	0	114277	114277	114290	NA	-0.00948751	0.0232078	NA	0.0424736	0.0471533	NA	-0.223374	0.492177	NA	(-0.093,0.074)	(-0.069,0.116)	NA	0.823244	0.622594	NA	0.982076	0.900454	NA	2	other
HDL	FAM174A	LDLRAP1	53	40	0	114277	114277	114289	NA	-0.00948681	0.0282674	NA	0.0424733	0.0488888	NA	-0.223359	0.578197	NA	(-0.093,0.074)	(-0.068,0.124)	NA	0.823256	0.563131	NA	0.982076	0.886119	NA	2	other
HDL	FAM174A	MACO1	53	11	0	114277	114276	114288	NA	-0.00948551	0.112866	NA	0.0424737	0.0932215	NA	-0.223327	1.21073	NA	(-0.093,0.074)	(-0.07,0.296)	NA	0.823281	0.226	NA	0.982076	0.633069	NA	2	other
HDL	FAM174A	MLXIPL	53	71	0	114277	114277	114289	NA	-0.00949476	-0.00394033	NA	0.0424739	0.0366987	NA	-0.223543	-0.10737	NA	(-0.093,0.074)	(-0.076,0.068)	NA	0.823113	0.914496	NA	0.982076	0.992604	NA	2	other
HDL	FAM174A	MYLIP	53	44	0	114277	114277	114290	NA	-0.00949378	-0.00617265	NA	0.0424734	0.0466142	NA	-0.223523	-0.13242	NA	(-0.093,0.074)	(-0.098,0.085)	NA	0.823128	0.894652	NA	0.982076	0.990441	NA	2	other
HDL	FAM174A	NCAN	53	69	0	114277	114277	114289	NA	-0.00948946	0.00752784	NA	0.0424739	0.0372266	NA	-0.223419	0.202217	NA	(-0.093,0.074)	(-0.065,0.08)	NA	0.82321	0.839747	NA	0.982076	0.982076	NA	2	other
HDL	FAM174A	NECTIN2	53	21	0	114277	114276	114288	NA	-0.00949919	-0.0524448	NA	0.0424741	0.067471	NA	-0.223647	-0.777294	NA	(-0.093,0.074)	(-0.185,0.08)	NA	0.823032	0.436986	NA	0.982076	0.814787	NA	2	other
HDL	FAM174A	PAFAH1B1	53	8	0	114277	114277	114289	NA	-0.00949488	-0.0314741	NA	0.0424739	0.109312	NA	-0.223546	-0.28793	NA	(-0.093,0.074)	(-0.246,0.183)	NA	0.823111	0.7734	NA	0.982076	0.979706	NA	2	other
HDL	FAM174A	PAFAH1B2	53	9	0	114277	114276	114288	NA	-0.00948956	0.055361	NA	0.0424738	0.10306	NA	-0.223422	0.537174	NA	(-0.093,0.074)	(-0.147,0.257)	NA	0.823207	0.591147	NA	0.982076	0.89442	NA	2	other
HDL	FAM174A	PCSK9	53	317	0	114277	114275	114287	NA	-0.00946466	0.0189237	NA	0.0424741	0.0173789	NA	-0.222834	1.08889	NA	(-0.093,0.074)	(-0.015,0.053)	NA	0.823665	0.276202	NA	0.982076	0.670687	NA	2	other
HDL	FAM174A	SEZ6L	53	91	0	114277	114273	114286	NA	-0.00946508	0.0592627	NA	0.042473	0.0324169	NA	-0.222849	1.82814	NA	(-0.093,0.074)	(-0.004,0.123)	NA	0.823653	0.0675288	NA	0.982076	0.401277	NA	2	other
HDL	FAM174A	SIK3	53	17	0	114277	114277	114289	NA	-0.00948875	0.0395882	NA	0.0424736	0.0749882	NA	-0.223403	0.527926	NA	(-0.093,0.074)	(-0.107,0.187)	NA	0.823221	0.597551	NA	0.982076	0.89442	NA	2	other
HDL	FAM174A	TM6SF2	53	64	0	114277	114274	114287	NA	-0.00947207	0.0660906	NA	0.0424727	0.0386518	NA	-0.223016	1.7099	NA	(-0.093,0.074)	(-0.01,0.142)	NA	0.823523	0.0872847	NA	0.982076	0.438411	NA	2	other
HDL	FAM174A	TOMM40	53	11	0	114277	114272	114285	NA	-0.0095061	-0.190263	NA	0.0424729	0.0932196	NA	-0.223816	-2.04102	NA	(-0.093,0.074)	(-0.373,-0.008)	NA	0.822901	0.0412489	NA	0.982076	0.322588	NA	2	other
HDL	FAM174A	WDR12	53	61	0	114277	114275	114287	NA	-0.00947104	0.0630462	NA	0.0424743	0.0354701	NA	-0.222983	1.77745	NA	(-0.093,0.074)	(-0.006,0.133)	NA	0.823549	0.0754946	NA	0.982076	0.42761	NA	2	other
HDL	FAM174A	ZPR1	53	84	0	114277	114277	114290	NA	-0.00949045	0.00553905	NA	0.0424734	0.0337404	NA	-0.223444	0.164167	NA	(-0.093,0.074)	(-0.061,0.072)	NA	0.82319	0.8696	NA	0.982076	0.983762	NA	2	other
HDL	HAVCR1	BCL7B	416	8	0	114276	114276	114287	NA	-0.0152329	-0.104951	NA	0.01512	0.109312	NA	-1.00747	-0.960105	NA	(-0.045,0.014)	(-0.319,0.109)	NA	0.313711	0.337002	NA	0.715589	0.717069	NA	2	other
HDL	HAVCR1	PAFAH1B2	416	9	0	114276	114276	114287	NA	-0.0152255	0.0553264	NA	0.0151202	0.103062	NA	-1.00697	0.536828	NA	(-0.045,0.014)	(-0.147,0.257)	NA	0.313951	0.591386	NA	0.715589	0.89442	NA	2	other
HDL	HAVCR1	TM6SF2	416	64	0	114276	114274	114286	NA	-0.0152074	0.0660636	NA	0.0151197	0.0386523	NA	-1.0058	1.70918	NA	(-0.045,0.014)	(-0.01,0.142)	NA	0.314513	0.0874185	NA	0.715745	0.438411	NA	2	other
HDL	HAVCR1	WDR12	416	61	0	114276	114275	114286	NA	-0.0152064	0.0630226	NA	0.0151205	0.035471	NA	-1.00568	1.77674	NA	(-0.045,0.014)	(-0.007,0.133)	NA	0.314569	0.0756117	NA	0.715745	0.42761	NA	2	other
HDL	HMGCR	APOB	35	281	0	114276	114219	114230	NA	-0.0460306	0.12658	NA	0.0501543	0.0184551	NA	-0.917782	6.85881	NA	(-0.144,0.052)	(0.09,0.163)	NA	0.358733	6.94352e-12	NA	0.745375	8.89015e-11	NA	2	other
HDL	HMGCR	BCL7B	35	8	0	114276	114276	114287	NA	-0.0461853	-0.104928	NA	0.0501584	0.109311	NA	-0.920788	-0.95991	NA	(-0.144,0.052)	(-0.319,0.109)	NA	0.357161	0.337101	NA	0.743643	0.717069	NA	2	other
HDL	HMGCR	MACO1	35	11	0	114276	114276	114287	NA	-0.0461746	0.112861	NA	0.0501585	0.0932212	NA	-0.920573	1.21068	NA	(-0.144,0.052)	(-0.07,0.296)	NA	0.357273	0.226019	NA	0.743643	0.633069	NA	2	other
HDL	HMGCR	NECTIN2	35	21	0	114276	114276	114287	NA	-0.0461867	-0.0524493	NA	0.0501588	0.0674706	NA	-0.92081	-0.777365	NA	(-0.144,0.052)	(-0.185,0.08)	NA	0.35715	0.436943	NA	0.743643	0.814787	NA	2	other
HDL	HMGCR	PAFAH1B2	35	9	0	114276	114276	114287	NA	-0.0461782	0.0553515	NA	0.0501586	0.10306	NA	-0.920644	0.537083	NA	(-0.144,0.052)	(-0.147,0.257)	NA	0.357236	0.591211	NA	0.743643	0.89442	NA	2	other
HDL	HMGCR	PCSK9	35	317	0	114276	114275	114286	NA	-0.0461537	0.0189178	NA	0.0501588	0.0173788	NA	-0.920152	1.08856	NA	(-0.144,0.052)	(-0.015,0.053)	NA	0.357493	0.276349	NA	0.743643	0.670687	NA	2	other
HDL	HMGCR	SEZ6L	35	91	0	114276	114273	114284	NA	-0.0461546	0.0592568	NA	0.0501576	0.0324168	NA	-0.920192	1.82797	NA	(-0.144,0.052)	(-0.004,0.123)	NA	0.357472	0.0675547	NA	0.743643	0.401277	NA	2	other
HDL	HMGCR	TM6SF2	35	64	0	114276	114274	114286	NA	-0.0461612	0.0660857	NA	0.0501578	0.0386521	NA	-0.92032	1.70976	NA	(-0.144,0.052)	(-0.01,0.142)	NA	0.357406	0.0873105	NA	0.743643	0.438411	NA	2	other
HDL	HMGCR	TOMM40	35	11	0	114276	114272	114284	NA	-0.046192	-0.190268	NA	0.0501573	0.093219	NA	-0.920943	-2.04109	NA	(-0.145,0.052)	(-0.373,-0.008)	NA	0.35708	0.0412419	NA	0.743643	0.322588	NA	2	other
HDL	HMGCR	WDR12	35	61	0	114276	114275	114286	NA	-0.04616	0.0630408	NA	0.0501594	0.0354701	NA	-0.920267	1.77729	NA	(-0.144,0.052)	(-0.006,0.133)	NA	0.357433	0.07552	NA	0.743643	0.42761	NA	2	other
HDL	LDLR	APOB	43	281	0	114277	114219	114232	NA	0.0233655	0.126595	NA	0.0471491	0.0184551	NA	0.495567	6.85961	NA	(-0.069,0.116)	(0.09,0.163)	NA	0.6202	6.90476e-12	NA	0.900454	8.89015e-11	NA	2	other
HDL	LDLR	APOE	43	3	0	114277	114277	114289	NA	0.0232097	-0.0179124	NA	0.0471533	0.178501	NA	0.492217	-0.100349	NA	(-0.069,0.116)	(-0.368,0.332)	NA	0.622566	0.920067	NA	0.900454	0.992604	NA	2	other
HDL	LDLR	BAZ1B	43	35	0	114277	114277	114289	NA	0.0232127	0.0206606	NA	0.0471536	0.0501588	NA	0.492279	0.411905	NA	(-0.069,0.116)	(-0.078,0.119)	NA	0.622522	0.680409	NA	0.900454	0.935478	NA	2	other
HDL	LDLR	BCAM	43	143	0	114277	114276	114289	NA	0.0231981	-0.0180749	NA	0.047154	0.0258639	NA	0.491964	-0.698847	NA	(-0.069,0.116)	(-0.069,0.033)	NA	0.622744	0.484648	NA	0.900454	0.846179	NA	2	other
HDL	LDLR	BCL7B	43	8	0	114277	114276	114288	NA	0.0232046	-0.104916	NA	0.047153	0.10931	NA	0.492114	-0.959799	NA	(-0.069,0.116)	(-0.319,0.109)	NA	0.622639	0.337157	NA	0.900454	0.717069	NA	2	other
HDL	LDLR	CBLC	43	552	0	114277	114277	114289	NA	0.0232015	-0.00334886	NA	0.0471533	0.0131419	NA	0.492045	-0.254824	NA	(-0.069,0.116)	(-0.029,0.022)	NA	0.622688	0.798859	NA	0.900454	0.98077	NA	2	other
HDL	LDLR	CXCL12	43	49	0	114277	114277	114289	NA	0.0232099	-0.000414294	NA	0.0471533	0.0428796	NA	0.492222	-0.00966182	NA	(-0.069,0.116)	(-0.084,0.084)	NA	0.622563	0.992291	NA	0.900454	0.993787	NA	2	other
HDL	LDLR	HAVCR1	43	416	0	114277	114276	114289	NA	0.0231803	-0.0152226	NA	0.047154	0.0151201	NA	0.491587	-1.00678	NA	(-0.069,0.116)	(-0.045,0.014)	NA	0.623011	0.314039	NA	0.900454	0.715589	NA	2	other
HDL	LDLR	HMGCR	43	35	0	114277	114276	114289	NA	0.0232025	-0.0461756	NA	0.0471534	0.0501586	NA	0.492065	-0.920591	NA	(-0.069,0.116)	(-0.144,0.052)	NA	0.622673	0.357264	NA	0.900454	0.743643	NA	2	other
HDL	LDLR	LDLRAP1	43	40	0	114277	114277	114289	NA	0.0232153	0.0282761	NA	0.0471534	0.0488893	NA	0.492336	0.578369	NA	(-0.069,0.116)	(-0.068,0.124)	NA	0.622482	0.563015	NA	0.900454	0.886119	NA	2	other
HDL	LDLR	MACO1	43	11	0	114277	114276	114288	NA	0.0232157	0.112873	NA	0.0471533	0.0932213	NA	0.492345	1.21081	NA	(-0.069,0.116)	(-0.07,0.296)	NA	0.622476	0.225968	NA	0.900454	0.633069	NA	2	other
HDL	LDLR	MLXIPL	43	71	0	114277	114277	114289	NA	0.0232088	-0.0039322	NA	0.0471533	0.0366985	NA	0.492199	-0.107149	NA	(-0.069,0.116)	(-0.076,0.068)	NA	0.622578	0.914671	NA	0.900454	0.992604	NA	2	other
HDL	LDLR	MYLIP	43	44	0	114277	114277	114290	NA	0.0232089	-0.00616475	NA	0.0471529	0.0466141	NA	0.492204	-0.132251	NA	(-0.069,0.116)	(-0.098,0.085)	NA	0.622575	0.894786	NA	0.900454	0.990441	NA	2	other
HDL	LDLR	NCAN	43	69	0	114277	114277	114289	NA	0.0232119	0.00753509	NA	0.0471539	0.0372268	NA	0.492258	0.20241	NA	(-0.069,0.116)	(-0.065,0.08)	NA	0.622537	0.839596	NA	0.900454	0.982076	NA	2	other
HDL	LDLR	NECTIN2	43	21	0	114277	114276	114288	NA	0.0232032	-0.0524378	NA	0.0471534	0.0674704	NA	0.49208	-0.777197	NA	(-0.069,0.116)	(-0.185,0.08)	NA	0.622663	0.437043	NA	0.900454	0.814787	NA	2	other
HDL	LDLR	PAFAH1B1	43	8	0	114277	114277	114289	NA	0.0232087	-0.0314666	NA	0.0471533	0.109311	NA	0.492197	-0.287863	NA	(-0.069,0.116)	(-0.246,0.183)	NA	0.62258	0.773451	NA	0.900454	0.979706	NA	2	other
HDL	LDLR	PAFAH1B2	43	9	0	114277	114276	114288	NA	0.0232118	0.0553704	NA	0.0471537	0.10306	NA	0.492257	0.537262	NA	(-0.069,0.116)	(-0.147,0.257)	NA	0.622537	0.591087	NA	0.900454	0.89442	NA	2	other
HDL	LDLR	PCSK9	43	317	0	114277	114275	114287	NA	0.0232386	0.0189315	NA	0.0471543	0.0173791	NA	0.492821	1.08933	NA	(-0.069,0.116)	(-0.015,0.053)	NA	0.622139	0.276008	NA	0.900454	0.670687	NA	2	other
HDL	LDLR	SEZ6L	43	91	0	114277	114273	114286	NA	0.0232375	0.0592705	NA	0.0471531	0.0324173	NA	0.49281	1.82836	NA	(-0.069,0.116)	(-0.004,0.123)	NA	0.622147	0.0674954	NA	0.900454	0.401277	NA	2	other
HDL	LDLR	SIK3	43	17	0	114277	114277	114289	NA	0.0232125	0.0395957	NA	0.0471535	0.0749887	NA	0.492276	0.528023	NA	(-0.069,0.116)	(-0.107,0.187)	NA	0.622524	0.597484	NA	0.900454	0.89442	NA	2	other
HDL	LDLR	TM6SF2	43	64	0	114277	114274	114287	NA	0.0232315	0.066099	NA	0.0471531	0.0386525	NA	0.492683	1.71008	NA	(-0.069,0.116)	(-0.01,0.142)	NA	0.622237	0.0872504	NA	0.900454	0.438411	NA	2	other
HDL	LDLR	TOMM40	43	11	0	114277	114272	114285	NA	0.0231989	-0.190255	NA	0.0471524	0.0932195	NA	0.491998	-2.04094	NA	(-0.069,0.116)	(-0.373,-0.008)	NA	0.622721	0.041257	NA	0.900454	0.322588	NA	2	other
HDL	LDLR	WDR12	43	61	0	114277	114275	114287	NA	0.0232317	0.0630529	NA	0.0471544	0.0354703	NA	0.492673	1.77762	NA	(-0.069,0.116)	(-0.006,0.133)	NA	0.622243	0.0754658	NA	0.900454	0.42761	NA	2	other
HDL	LDLR	ZPR1	43	84	0	114277	114277	114290	NA	0.023212	0.00554628	NA	0.0471535	0.0337407	NA	0.492266	0.16438	NA	(-0.069,0.116)	(-0.061,0.072)	NA	0.622532	0.869432	NA	0.900454	0.983762	NA	2	other
HDL	LDLRAP1	BCL7B	40	8	0	114277	114276	114288	NA	0.0282657	-0.104915	NA	0.048889	0.10931	NA	0.578161	-0.959793	NA	(-0.068,0.124)	(-0.319,0.109)	NA	0.563156	0.337159	NA	0.886119	0.717069	NA	2	other
HDL	LDLRAP1	HAVCR1	40	416	0	114277	114276	114288	NA	0.0282376	-0.0152221	NA	0.0488899	0.0151201	NA	0.577575	-1.00675	NA	(-0.068,0.124)	(-0.045,0.014)	NA	0.563551	0.314056	NA	0.886134	0.715589	NA	2	other
HDL	LDLRAP1	PAFAH1B2	40	9	0	114277	114276	114287	NA	0.0282736	0.0553723	NA	0.0488896	0.10306	NA	0.578315	0.537281	NA	(-0.068,0.124)	(-0.147,0.257)	NA	0.563051	0.591073	NA	0.886119	0.89442	NA	2	other
HDL	LDLRAP1	TM6SF2	40	64	0	114277	114274	114286	NA	0.0282903	0.0660992	NA	0.048888	0.0386517	NA	0.578675	1.71012	NA	(-0.068,0.124)	(-0.01,0.142)	NA	0.562808	0.087243	NA	0.886119	0.438411	NA	2	other
HDL	LDLRAP1	TOMM40	40	11	0	114277	114272	114284	NA	0.0282573	-0.190255	NA	0.0488881	0.0932192	NA	0.578	-2.04094	NA	(-0.068,0.124)	(-0.373,-0.008)	NA	0.563264	0.0412564	NA	0.886119	0.322588	NA	2	other
HDL	LDLRAP1	WDR12	40	61	0	114277	114275	114287	NA	0.028292	0.0630531	NA	0.0488902	0.0354702	NA	0.578684	1.77763	NA	(-0.068,0.124)	(-0.006,0.133)	NA	0.562803	0.0754639	NA	0.886119	0.42761	NA	2	other
HDL	MACO1	BCL7B	11	8	0	114276	114276	114287	NA	0.112863	-0.104915	NA	0.0932211	0.109311	NA	1.2107	-0.95979	NA	(-0.07,0.296)	(-0.319,0.109)	NA	0.22601	0.337161	NA	0.633069	0.717069	NA	2	other
HDL	MACO1	PAFAH1B2	11	9	0	114276	114276	114287	NA	0.11287	0.0553728	NA	0.0932218	0.10306	NA	1.21077	0.537286	NA	(-0.07,0.296)	(-0.147,0.257)	NA	0.225984	0.59107	NA	0.633069	0.89442	NA	2	other
HDL	MACO1	TM6SF2	11	64	0	114276	114274	114286	NA	0.11289	0.0660992	NA	0.093219	0.0386517	NA	1.21101	1.71012	NA	(-0.07,0.296)	(-0.01,0.142)	NA	0.22589	0.087243	NA	0.633069	0.438411	NA	2	other
HDL	MACO1	TOMM40	11	11	0	114276	114272	114283	NA	0.112857	-0.190255	NA	0.0932183	0.0932183	NA	1.21067	-2.04096	NA	(-0.07,0.296)	(-0.373,-0.008)	NA	0.226021	0.0412545	NA	0.633069	0.322588	NA	2	other
HDL	MACO1	WDR12	11	61	0	114276	114275	114286	NA	0.11289	0.0630532	NA	0.0932237	0.0354705	NA	1.21096	1.77763	NA	(-0.07,0.296)	(-0.006,0.133)	NA	0.225912	0.0754654	NA	0.633069	0.42761	NA	2	other
HDL	MLXIPL	PAFAH1B1	71	8	0	114277	114277	114289	NA	-0.00393937	-0.031473	NA	0.036699	0.109312	NA	-0.107343	-0.287918	NA	(-0.076,0.068)	(-0.246,0.183)	NA	0.914517	0.773409	NA	0.992604	0.979706	NA	2	other
HDL	MLXIPL	TOMM40	71	11	0	114277	114272	114285	NA	-0.00395028	-0.190262	NA	0.0366979	0.0932197	NA	-0.107643	-2.04101	NA	(-0.076,0.068)	(-0.373,-0.008)	NA	0.914279	0.0412503	NA	0.992604	0.322588	NA	2	other
HDL	MYBPHL	APOB	111	281	0	114277	114219	114231	NA	-0.0118614	0.126582	NA	0.029351	0.0184551	NA	-0.404122	6.85893	NA	(-0.069,0.046)	(0.09,0.163)	NA	0.686123	6.93791e-12	NA	0.939568	8.89015e-11	NA	2	other
HDL	MYBPHL	BAZ1B	111	35	0	114277	114277	114289	NA	-0.0120173	0.02065	NA	0.0293533	0.0501582	NA	-0.409401	0.411698	NA	(-0.07,0.046)	(-0.078,0.119)	NA	0.682245	0.680561	NA	0.935478	0.935478	NA	2	other
HDL	MYBPHL	BCAM	111	143	0	114277	114276	114289	NA	-0.0120338	-0.0180868	NA	0.0293538	0.0258639	NA	-0.409957	-0.699307	NA	(-0.07,0.045)	(-0.069,0.033)	NA	0.681837	0.48436	NA	0.935478	0.846179	NA	2	other
HDL	MYBPHL	BCL7B	111	8	0	114277	114276	114288	NA	-0.0120257	-0.104927	NA	0.0293534	0.109311	NA	-0.409686	-0.959896	NA	(-0.07,0.046)	(-0.319,0.109)	NA	0.682037	0.337107	NA	0.935478	0.717069	NA	2	other
HDL	MYBPHL	HMGCR	111	35	0	114277	114276	114288	NA	-0.0120291	-0.0461868	NA	0.0293534	0.0501585	NA	-0.409802	-0.920818	NA	(-0.07,0.046)	(-0.144,0.052)	NA	0.681951	0.357146	NA	0.935478	0.743643	NA	2	other
HDL	MYBPHL	LDLRAP1	111	40	0	114277	114277	114289	NA	-0.0120148	0.0282633	NA	0.0293531	0.0488885	NA	-0.409319	0.578116	NA	(-0.07,0.046)	(-0.068,0.124)	NA	0.682306	0.563185	NA	0.935478	0.886119	NA	2	other
HDL	MYBPHL	MACO1	111	11	0	114277	114276	114288	NA	-0.0120143	0.112862	NA	0.0293532	0.0932203	NA	-0.409301	1.2107	NA	(-0.07,0.046)	(-0.07,0.296)	NA	0.682319	0.22601	NA	0.935478	0.633069	NA	2	other
HDL	MYBPHL	NECTIN2	111	21	0	114277	114276	114288	NA	-0.0120271	-0.0524485	NA	0.0293537	0.0674708	NA	-0.409731	-0.777351	NA	(-0.07,0.046)	(-0.185,0.08)	NA	0.682003	0.436951	NA	0.935478	0.814787	NA	2	other
HDL	MYBPHL	PAFAH1B1	111	8	0	114277	114277	114289	NA	-0.0120222	-0.0314782	NA	0.0293535	0.109311	NA	-0.409565	-0.287969	NA	(-0.07,0.046)	(-0.246,0.183)	NA	0.682125	0.77337	NA	0.935478	0.979706	NA	2	other
HDL	MYBPHL	PAFAH1B2	111	9	0	114277	114276	114288	NA	-0.0120182	0.0553563	NA	0.0293533	0.103059	NA	-0.409432	0.537133	NA	(-0.07,0.046)	(-0.147,0.257)	NA	0.682223	0.591176	NA	0.935478	0.89442	NA	2	other
HDL	MYBPHL	PCSK9	111	317	0	114277	114275	114287	NA	-0.0119921	0.0189197	NA	0.0293538	0.0173789	NA	-0.408535	1.08866	NA	(-0.07,0.046)	(-0.015,0.053)	NA	0.682881	0.276304	NA	0.935478	0.670687	NA	2	other
HDL	MYBPHL	SEZ6L	111	91	0	114277	114273	114285	NA	-0.011993	0.0592587	NA	0.0293528	0.0324167	NA	-0.408581	1.82803	NA	(-0.07,0.046)	(-0.004,0.123)	NA	0.682847	0.0675451	NA	0.935478	0.401277	NA	2	other
HDL	MYBPHL	SIK3	111	17	0	114277	114277	114289	NA	-0.0120174	0.0395843	NA	0.0293533	0.0749878	NA	-0.409406	0.527877	NA	(-0.07,0.046)	(-0.107,0.187)	NA	0.682242	0.597585	NA	0.935478	0.89442	NA	2	other
HDL	MYBPHL	SORT1	111	35	0	114277	114277	114289	NA	-0.0120139	0.0373744	NA	0.0293531	0.0522634	NA	-0.409288	0.715115	NA	(-0.07,0.046)	(-0.065,0.14)	NA	0.682328	0.474538	NA	0.935478	0.845538	NA	2	other
HDL	MYBPHL	TM6SF2	111	64	0	114277	114274	114286	NA	-0.0119999	0.0660863	NA	0.0293527	0.0386517	NA	-0.408816	1.70979	NA	(-0.07,0.046)	(-0.01,0.142)	NA	0.682675	0.0873046	NA	0.935478	0.438411	NA	2	other
HDL	MYBPHL	TOMM40	111	11	0	114277	114272	114284	NA	-0.0120327	-0.190267	NA	0.0293528	0.0932192	NA	-0.409935	-2.04107	NA	(-0.07,0.045)	(-0.373,-0.008)	NA	0.681854	0.041244	NA	0.935478	0.322588	NA	2	other
HDL	MYBPHL	WDR12	111	61	0	114277	114275	114287	NA	-0.0119989	0.0630423	NA	0.0293541	0.0354702	NA	-0.408766	1.77733	NA	(-0.07,0.046)	(-0.006,0.133)	NA	0.682712	0.0755138	NA	0.935478	0.42761	NA	2	other
HDL	MYLIP	APOE	44	3	0	114277	114277	114289	NA	-0.00617021	-0.0179192	NA	0.0466143	0.178501	NA	-0.132367	-0.100387	NA	(-0.098,0.085)	(-0.368,0.332)	NA	0.894694	0.920037	NA	0.990441	0.992604	NA	2	other
HDL	MYLIP	BAZ1B	44	35	0	114277	114277	114289	NA	-0.00616619	0.0206545	NA	0.0466147	0.0501587	NA	-0.13228	0.411782	NA	(-0.098,0.085)	(-0.078,0.119)	NA	0.894763	0.680499	NA	0.990441	0.935478	NA	2	other
HDL	MYLIP	BCAM	44	143	0	114277	114276	114289	NA	-0.00618381	-0.0180815	NA	0.0466149	0.0258638	NA	-0.132657	-0.699104	NA	(-0.098,0.085)	(-0.069,0.033)	NA	0.894464	0.484487	NA	0.990441	0.846179	NA	2	other
HDL	MYLIP	BCL7B	44	8	0	114277	114276	114288	NA	-0.00617499	-0.104922	NA	0.0466138	0.109309	NA	-0.132471	-0.959865	NA	(-0.098,0.085)	(-0.319,0.109)	NA	0.894612	0.337123	NA	0.990441	0.717069	NA	2	other
HDL	MYLIP	CBLC	44	552	0	114277	114277	114289	NA	-0.00617939	-0.00335539	NA	0.0466144	0.0131419	NA	-0.132564	-0.255321	NA	(-0.098,0.085)	(-0.029,0.022)	NA	0.894538	0.798475	NA	0.990441	0.98077	NA	2	other
HDL	MYLIP	CXCL12	44	49	0	114277	114277	114289	NA	-0.00616998	-0.000420235	NA	0.0466143	0.0428794	NA	-0.132362	-0.00980039	NA	(-0.098,0.085)	(-0.084,0.084)	NA	0.894698	0.992181	NA	0.990441	0.993787	NA	2	other
HDL	MYLIP	HAVCR1	44	416	0	114277	114276	114288	NA	-0.00620197	-0.0152292	NA	0.0466149	0.01512	NA	-0.133047	-1.00722	NA	(-0.098,0.085)	(-0.045,0.014)	NA	0.894156	0.313828	NA	0.990441	0.715589	NA	2	other
HDL	MYLIP	LDLRAP1	44	40	0	114277	114277	114289	NA	-0.00616387	0.0282694	NA	0.0466145	0.0488893	NA	-0.132231	0.578233	NA	(-0.098,0.085)	(-0.068,0.124)	NA	0.894802	0.563107	NA	0.990441	0.886119	NA	2	other
HDL	MYLIP	MACO1	44	11	0	114277	114276	114288	NA	-0.00616305	0.112866	NA	0.0466145	0.0932212	NA	-0.132213	1.21074	NA	(-0.098,0.085)	(-0.07,0.296)	NA	0.894816	0.225996	NA	0.990441	0.633069	NA	2	other
HDL	MYLIP	MLXIPL	44	71	0	114277	114277	114289	NA	-0.00617156	-0.0039386	NA	0.0466142	0.0366983	NA	-0.132396	-0.107324	NA	(-0.098,0.085)	(-0.076,0.068)	NA	0.894671	0.914532	NA	0.990441	0.992604	NA	2	other
HDL	MYLIP	NCAN	44	69	0	114277	114277	114289	NA	-0.00616707	0.00752847	NA	0.0466149	0.0372267	NA	-0.132298	0.202233	NA	(-0.098,0.085)	(-0.065,0.08)	NA	0.894748	0.839734	NA	0.990441	0.982076	NA	2	other
HDL	MYLIP	NECTIN2	44	21	0	114277	114276	114288	NA	-0.00617642	-0.0524441	NA	0.0466142	0.0674699	NA	-0.132501	-0.777297	NA	(-0.098,0.085)	(-0.185,0.08)	NA	0.894588	0.436984	NA	0.990441	0.814787	NA	2	other
HDL	MYLIP	PAFAH1B1	44	8	0	114277	114277	114289	NA	-0.00617168	-0.0314733	NA	0.0466143	0.10931	NA	-0.132399	-0.287927	NA	(-0.098,0.085)	(-0.246,0.183)	NA	0.894669	0.773403	NA	0.990441	0.979706	NA	2	other
HDL	MYLIP	PAFAH1B2	44	9	0	114277	114276	114288	NA	-0.00616718	0.055364	NA	0.0466148	0.10306	NA	-0.132301	0.537202	NA	(-0.098,0.085)	(-0.147,0.257)	NA	0.894746	0.591128	NA	0.990441	0.89442	NA	2	other
HDL	MYLIP	SIK3	44	17	0	114277	114277	114289	NA	-0.00616634	0.0395891	NA	0.0466147	0.0749885	NA	-0.132283	0.527935	NA	(-0.098,0.085)	(-0.107,0.187)	NA	0.89476	0.597545	NA	0.990441	0.89442	NA	2	other
HDL	MYLIP	TM6SF2	44	64	0	114277	114274	114287	NA	-0.00614951	0.066092	NA	0.0466134	0.0386517	NA	-0.131926	1.70994	NA	(-0.098,0.085)	(-0.01,0.142)	NA	0.895043	0.0872777	NA	0.990441	0.438411	NA	2	other
HDL	MYLIP	TOMM40	44	11	0	114277	114272	114285	NA	-0.00618258	-0.190262	NA	0.0466134	0.093219	NA	-0.132635	-2.04102	NA	(-0.098,0.085)	(-0.373,-0.008)	NA	0.894482	0.0412488	NA	0.990441	0.322588	NA	2	other
HDL	MYLIP	WDR12	44	61	0	114277	114275	114287	NA	-0.00614824	0.0630469	NA	0.0466155	0.0354703	NA	-0.131893	1.77746	NA	(-0.098,0.085)	(-0.006,0.133)	NA	0.895069	0.0754927	NA	0.990441	0.42761	NA	2	other
HDL	MYLIP	ZPR1	44	84	0	114277	114277	114289	NA	-0.00616754	0.00553968	NA	0.0466146	0.0337406	NA	-0.132309	0.164185	NA	(-0.098,0.085)	(-0.061,0.072)	NA	0.89474	0.869586	NA	0.990441	0.983762	NA	2	other
HDL	NCAN	BAZ1B	69	35	0	114277	114277	114289	NA	0.00753213	0.0206575	NA	0.0372271	0.0501595	NA	0.202329	0.411836	NA	(-0.065,0.08)	(-0.078,0.119)	NA	0.839659	0.68046	NA	0.982076	0.935478	NA	2	other
HDL	NCAN	BCL7B	69	8	0	114277	114276	114288	NA	0.00752475	-0.104919	NA	0.0372265	0.109311	NA	0.202134	-0.959816	NA	(-0.065,0.08)	(-0.319,0.109)	NA	0.839812	0.337148	NA	0.982076	0.717069	NA	2	other
HDL	NCAN	MLXIPL	69	71	0	114277	114277	114289	NA	0.00752891	-0.00393453	NA	0.0372268	0.036699	NA	0.202244	-0.107211	NA	(-0.065,0.08)	(-0.076,0.068)	NA	0.839726	0.914622	NA	0.982076	0.992604	NA	2	other
HDL	NCAN	PAFAH1B1	69	8	0	114277	114277	114289	NA	0.00752879	-0.03147	NA	0.0372269	0.109312	NA	0.202241	-0.28789	NA	(-0.065,0.08)	(-0.246,0.183)	NA	0.839728	0.773431	NA	0.982076	0.979706	NA	2	other
HDL	NCAN	TM6SF2	69	64	0	114277	114274	114287	NA	0.00755211	0.0660957	NA	0.0372257	0.038652	NA	0.202874	1.71002	NA	(-0.065,0.081)	(-0.01,0.142)	NA	0.839234	0.0872619	NA	0.982076	0.438411	NA	2	other
HDL	NCAN	TOMM40	69	11	0	114277	114272	114285	NA	0.00751939	-0.190259	NA	0.037226	0.0932204	NA	0.201993	-2.04096	NA	(-0.065,0.08)	(-0.373,-0.008)	NA	0.839922	0.0412552	NA	0.982076	0.322588	NA	2	other
HDL	NCAN	WDR12	69	61	0	114277	114275	114287	NA	0.00755125	0.0630497	NA	0.037228	0.0354711	NA	0.202838	1.7775	NA	(-0.065,0.081)	(-0.006,0.133)	NA	0.839262	0.0754864	NA	0.982076	0.42761	NA	2	other
HDL	NECTIN2	BCL7B	21	8	0	114276	114276	114287	NA	-0.0524478	-0.104927	NA	0.0674708	0.109312	NA	-0.77734	-0.95989	NA	(-0.185,0.08)	(-0.319,0.109)	NA	0.436958	0.337111	NA	0.814787	0.717069	NA	2	other
HDL	NECTIN2	PAFAH1B2	21	9	0	114276	114276	114287	NA	-0.0524412	0.0553583	NA	0.067471	0.10306	NA	-0.777241	0.537144	NA	(-0.185,0.08)	(-0.147,0.257)	NA	0.437016	0.591168	NA	0.814787	0.89442	NA	2	other
HDL	NECTIN2	TM6SF2	21	64	0	114276	114274	114285	NA	-0.0524224	0.0660861	NA	0.0674693	0.0386521	NA	-0.776981	1.70977	NA	(-0.185,0.08)	(-0.01,0.142)	NA	0.43717	0.0873088	NA	0.814787	0.438411	NA	2	other
HDL	NECTIN2	TOMM40	21	11	0	114276	114272	114283	NA	-0.052453	-0.190267	NA	0.0674698	0.0932206	NA	-0.777429	-2.04104	NA	(-0.185,0.08)	(-0.373,-0.008)	NA	0.436906	0.0412466	NA	0.814787	0.322588	NA	2	other
HDL	NECTIN2	WDR12	21	61	0	114276	114275	114286	NA	-0.0524217	0.0630422	NA	0.067472	0.0354704	NA	-0.776941	1.77732	NA	(-0.185,0.08)	(-0.006,0.133)	NA	0.437194	0.0755158	NA	0.814787	0.42761	NA	2	other
HDL	PAFAH1B1	TOMM40	8	11	0	114277	114272	114284	NA	-0.0314833	-0.190262	NA	0.109309	0.0932197	NA	-0.288021	-2.04101	NA	(-0.246,0.183)	(-0.373,-0.008)	NA	0.773331	0.0412502	NA	0.979706	0.322588	NA	2	other
HDL	PAFAH1B1	WDR12	8	61	0	114277	114275	114287	NA	-0.0314502	0.0630471	NA	0.109313	0.0354703	NA	-0.287708	1.77746	NA	(-0.246,0.183)	(-0.006,0.133)	NA	0.77357	0.0754919	NA	0.979706	0.42761	NA	2	other
HDL	PAFAH1B2	TM6SF2	9	64	0	114276	114274	114285	NA	0.0553818	0.0660956	NA	0.103057	0.0386519	NA	0.537388	1.71002	NA	(-0.147,0.257)	(-0.01,0.142)	NA	0.590999	0.0872614	NA	0.89442	0.438411	NA	2	other
HDL	PAFAH1B2	TOMM40	9	11	0	114276	114272	114283	NA	0.0553486	-0.190259	NA	0.103058	0.09322	NA	0.537062	-2.04096	NA	(-0.147,0.257)	(-0.373,-0.008)	NA	0.591225	0.0412545	NA	0.89442	0.322588	NA	2	other
HDL	PAFAH1B2	WDR12	9	61	0	114276	114275	114286	NA	0.0553873	0.0630496	NA	0.103064	0.035471	NA	0.537408	1.7775	NA	(-0.147,0.257)	(-0.006,0.133)	NA	0.590986	0.075486	NA	0.89442	0.42761	NA	2	other
HDL	PCSK9	SEZ6L	317	91	0	114275	114273	114283	NA	0.0189537	0.0592938	NA	0.0173784	0.0324168	NA	1.09065	1.82911	NA	(-0.015,0.053)	(-0.004,0.123)	NA	0.275427	0.0673836	NA	0.670687	0.401277	NA	2	other
HDL	PCSK9	TM6SF2	317	64	0	114275	114274	114284	NA	0.018947	0.0661219	NA	0.0173788	0.0386529	NA	1.09024	1.71066	NA	(-0.015,0.053)	(-0.01,0.142)	NA	0.275609	0.0871443	NA	0.670687	0.438411	NA	2	other
HDL	PCSK9	TOMM40	317	11	0	114275	114272	114282	NA	0.0189141	-0.190233	NA	0.0173785	0.0932203	NA	1.08836	-2.04068	NA	(-0.015,0.053)	(-0.373,-0.008)	NA	0.276436	0.0412826	NA	0.670687	0.322588	NA	2	other
HDL	PCSK9	WDR12	317	61	0	114275	114275	114285	NA	0.0189478	0.063072	NA	0.0173789	0.0354699	NA	1.09027	1.77818	NA	(-0.015,0.053)	(-0.006,0.133)	NA	0.275592	0.0753735	NA	0.670687	0.42761	NA	2	other
HDL	SEZ6L	TOMM40	91	11	0	114273	114272	114281	NA	0.0592531	-0.190234	NA	0.0324161	0.0932176	NA	1.82789	-2.04075	NA	(-0.004,0.123)	(-0.373,-0.008)	NA	0.0675663	0.0412755	NA	0.401277	0.322588	NA	2	other
HDL	SIK3	BAZ1B	17	35	0	114277	114277	114289	NA	0.0395932	0.0206582	NA	0.0749892	0.0501591	NA	0.527985	0.411852	NA	(-0.107,0.187)	(-0.078,0.119)	NA	0.59751	0.680448	NA	0.89442	0.935478	NA	2	other
HDL	SIK3	BCL7B	17	8	0	114277	114276	114288	NA	0.0395854	-0.104918	NA	0.0749881	0.10931	NA	0.527889	-0.959817	NA	(-0.107,0.187)	(-0.319,0.109)	NA	0.597577	0.337148	NA	0.89442	0.717069	NA	2	other
HDL	SIK3	PAFAH1B1	17	8	0	114277	114277	114289	NA	0.0395892	-0.0314693	NA	0.0749888	0.109312	NA	0.527934	-0.287886	NA	(-0.107,0.187)	(-0.246,0.183)	NA	0.597545	0.773434	NA	0.89442	0.979706	NA	2	other
HDL	SIK3	PAFAH1B2	17	9	0	114277	114276	114288	NA	0.0395922	0.0553707	NA	0.0749895	0.103061	NA	0.52797	0.537261	NA	(-0.107,0.187)	(-0.147,0.257)	NA	0.59752	0.591087	NA	0.89442	0.89442	NA	2	other
HDL	SIK3	TM6SF2	17	64	0	114277	114274	114286	NA	0.0396121	0.0660964	NA	0.0749869	0.038652	NA	0.528253	1.71004	NA	(-0.107,0.187)	(-0.01,0.142)	NA	0.597324	0.0872587	NA	0.89442	0.438411	NA	2	other
HDL	SIK3	TOMM40	17	11	0	114277	114272	114284	NA	0.0395793	-0.190258	NA	0.0749872	0.0932199	NA	0.527814	-2.04096	NA	(-0.107,0.187)	(-0.373,-0.008)	NA	0.597629	0.0412549	NA	0.89442	0.322588	NA	2	other
HDL	SIK3	WDR12	17	61	0	114277	114275	114287	NA	0.039612	0.0630504	NA	0.0749909	0.0354708	NA	0.528224	1.77753	NA	(-0.107,0.187)	(-0.006,0.133)	NA	0.597344	0.0754811	NA	0.89442	0.42761	NA	2	other
HDL	SORT1	APOB	35	281	0	114277	114219	114231	NA	0.0375359	0.126596	NA	0.0522594	0.018455	NA	0.718262	6.85971	NA	(-0.065,0.14)	(0.09,0.163)	NA	0.472596	6.90015e-12	NA	0.845538	8.89015e-11	NA	2	other
HDL	SORT1	BCAM	35	143	0	114277	114276	114288	NA	0.0373685	-0.0180735	NA	0.0522647	0.0258638	NA	0.714986	-0.698795	NA	(-0.065,0.14)	(-0.069,0.033)	NA	0.474618	0.48468	NA	0.845538	0.846179	NA	2	other
HDL	SORT1	BCL7B	35	8	0	114277	114276	114288	NA	0.0373749	-0.104915	NA	0.0522641	0.109311	NA	0.715117	-0.959783	NA	(-0.065,0.14)	(-0.319,0.109)	NA	0.474537	0.337164	NA	0.845538	0.717069	NA	2	other
HDL	SORT1	HAVCR1	35	416	0	114277	114276	114288	NA	0.0373509	-0.0152212	NA	0.0522649	0.0151201	NA	0.714645	-1.00669	NA	(-0.065,0.14)	(-0.045,0.014)	NA	0.474828	0.314085	NA	0.845538	0.715589	NA	2	other
HDL	SORT1	MACO1	35	11	0	114277	114276	114288	NA	0.0373864	0.112875	NA	0.052264	0.0932211	NA	0.715337	1.21083	NA	(-0.065,0.14)	(-0.07,0.296)	NA	0.474401	0.225961	NA	0.845538	0.633069	NA	2	other
HDL	SORT1	NECTIN2	35	21	0	114277	114276	114288	NA	0.0373736	-0.0524369	NA	0.0522644	0.0674707	NA	0.715088	-0.777181	NA	(-0.065,0.14)	(-0.185,0.08)	NA	0.474555	0.437052	NA	0.845538	0.814787	NA	2	other
HDL	SORT1	PAFAH1B2	35	9	0	114277	114276	114287	NA	0.0373822	0.0553728	NA	0.0522645	0.10306	NA	0.715251	0.537286	NA	(-0.065,0.14)	(-0.147,0.257)	NA	0.474454	0.59107	NA	0.845538	0.89442	NA	2	other
HDL	SORT1	PCSK9	35	317	0	114277	114275	114287	NA	0.0374092	0.0189329	NA	0.0522654	0.0173791	NA	0.715754	1.08941	NA	(-0.065,0.14)	(-0.015,0.053)	NA	0.474143	0.275975	NA	0.845538	0.670687	NA	2	other
HDL	SORT1	SEZ6L	35	91	0	114277	114273	114285	NA	0.037408	0.0592719	NA	0.0522638	0.0324172	NA	0.715754	1.82841	NA	(-0.065,0.14)	(-0.004,0.123)	NA	0.474143	0.0674883	NA	0.845538	0.401277	NA	2	other
HDL	SORT1	TM6SF2	35	64	0	114277	114274	114286	NA	0.0374018	0.0661	NA	0.052263	0.0386518	NA	0.715647	1.71014	NA	(-0.065,0.14)	(-0.01,0.142)	NA	0.47421	0.0872403	NA	0.845538	0.438411	NA	2	other
HDL	SORT1	TOMM40	35	11	0	114277	114272	114284	NA	0.0373692	-0.190254	NA	0.052263	0.0932193	NA	0.715022	-2.04093	NA	(-0.065,0.14)	(-0.373,-0.008)	NA	0.474596	0.0412575	NA	0.845538	0.322588	NA	2	other
HDL	SORT1	WDR12	35	61	0	114277	114275	114287	NA	0.0374022	0.0630539	NA	0.0522652	0.0354703	NA	0.715622	1.77765	NA	(-0.065,0.14)	(-0.006,0.133)	NA	0.474225	0.0754607	NA	0.845538	0.42761	NA	2	other
HDL	TM6SF2	TOMM40	64	11	0	114274	114272	114282	NA	0.0660815	-0.19024	NA	0.0386505	0.0932161	NA	1.70972	-2.04085	NA	(-0.01,0.142)	(-0.373,-0.008)	NA	0.0873182	0.0412658	NA	0.438411	0.322588	NA	2	other
HDL	WDR12	TOMM40	61	11	0	114275	114272	114282	NA	0.0630377	-0.19024	NA	0.0354696	0.0932214	NA	1.77723	-2.04073	NA	(-0.006,0.133)	(-0.373,-0.008)	NA	0.0755299	0.0412776	NA	0.42761	0.322588	NA	2	other
HDL	ZPR1	BAZ1B	84	35	0	114277	114277	114289	NA	0.00554323	0.0206574	NA	0.0337409	0.0501591	NA	0.164288	0.411838	NA	(-0.061,0.072)	(-0.078,0.119)	NA	0.869504	0.680458	NA	0.983762	0.935478	NA	2	other
HDL	ZPR1	BCL7B	84	8	0	114277	114276	114288	NA	0.0055357	-0.104919	NA	0.0337404	0.10931	NA	0.164067	-0.959824	NA	(-0.061,0.072)	(-0.319,0.109)	NA	0.869678	0.337144	NA	0.983762	0.717069	NA	2	other
HDL	ZPR1	MLXIPL	84	71	0	114277	114277	114289	NA	0.00554012	-0.00393517	NA	0.0337404	0.0366983	NA	0.164198	-0.10723	NA	(-0.061,0.072)	(-0.076,0.068)	NA	0.869575	0.914606	NA	0.983762	0.992604	NA	2	other
HDL	ZPR1	NCAN	84	69	0	114277	114277	114289	NA	0.0055425	0.00753145	NA	0.0337411	0.0372269	NA	0.164266	0.202312	NA	(-0.061,0.072)	(-0.065,0.08)	NA	0.869522	0.839673	NA	0.983762	0.982076	NA	2	other
HDL	ZPR1	PAFAH1B1	84	8	0	114277	114277	114289	NA	0.00554	-0.0314696	NA	0.0337404	0.10931	NA	0.164195	-0.287892	NA	(-0.061,0.072)	(-0.246,0.183)	NA	0.869578	0.773429	NA	0.983762	0.979706	NA	2	other
HDL	ZPR1	PAFAH1B2	84	9	0	114277	114276	114288	NA	0.00554241	0.055369	NA	0.0337409	0.103061	NA	0.164264	0.537246	NA	(-0.061,0.072)	(-0.147,0.257)	NA	0.869524	0.591098	NA	0.983762	0.89442	NA	2	other
HDL	ZPR1	SIK3	84	17	0	114277	114277	114289	NA	0.00554311	0.0395923	NA	0.0337409	0.0749891	NA	0.164285	0.527973	NA	(-0.061,0.072)	(-0.107,0.187)	NA	0.869507	0.597518	NA	0.983762	0.89442	NA	2	other
HDL	ZPR1	TM6SF2	84	64	0	114277	114274	114287	NA	0.00556274	0.0660958	NA	0.0337399	0.038652	NA	0.164871	1.71002	NA	(-0.061,0.072)	(-0.01,0.142)	NA	0.869045	0.087262	NA	0.983762	0.438411	NA	2	other
HDL	ZPR1	TOMM40	84	11	0	114277	114272	114285	NA	0.00552987	-0.190259	NA	0.0337401	0.0932201	NA	0.163896	-2.04096	NA	(-0.061,0.072)	(-0.373,-0.008)	NA	0.869813	0.0412547	NA	0.983762	0.322588	NA	2	other
HDL	ZPR1	WDR12	84	61	0	114277	114275	114287	NA	0.00556274	0.0630501	NA	0.0337413	0.0354704	NA	0.164864	1.77754	NA	(-0.061,0.072)	(-0.006,0.133)	NA	0.869051	0.0754791	NA	0.983762	0.42761	NA	2	other
LDL	APOE	HAVCR1	3	454	0	506213	506212	506224	NA	0.298977	-0.045889	NA	0.445581	0.0361395	NA	0.670982	-1.26977	NA	(-0.574,1.172)	(-0.117,0.025)	NA	0.502232	0.204166	NA	0.858474	0.633069	NA	2	other
LDL	APOE	LDLRAP1	3	44	0	506213	506212	506224	NA	0.299131	0.151404	NA	0.445567	0.116356	NA	0.671349	1.30121	NA	(-0.574,1.172)	(-0.077,0.379)	NA	0.501998	0.193186	NA	0.858474	0.633069	NA	2	other
LDL	APOE	MLXIPL	3	76	0	506213	506211	506223	NA	0.299156	0.175912	NA	0.445556	0.088538	NA	0.671422	1.98686	NA	(-0.574,1.172)	(0.002,0.349)	NA	0.501952	0.0469384	NA	0.858474	0.32987	NA	2	other
LDL	APOE	NCAN	3	72	0	506213	506211	506223	NA	0.299038	-0.134362	NA	0.445566	0.0909654	NA	0.671142	-1.47707	NA	(-0.574,1.172)	(-0.313,0.044)	NA	0.50213	0.139657	NA	0.858474	0.571007	NA	2	other
LDL	APOE	PAFAH1B1	3	9	0	506213	506213	506225	NA	0.299066	-0.198311	NA	0.445563	0.25725	NA	0.671209	-0.770888	NA	(-0.574,1.172)	(-0.703,0.306)	NA	0.502088	0.440773	NA	0.858474	0.814787	NA	2	other
LDL	APOE	PAFAH1B2	3	9	0	506213	506212	506223	NA	0.299043	-0.449678	NA	0.445557	0.257246	NA	0.671167	-1.74805	NA	(-0.574,1.172)	(-0.954,0.055)	NA	0.502114	0.0804561	NA	0.858474	0.434037	NA	2	other
LDL	APOE	SIK3	3	21	0	506213	506213	506225	NA	0.299099	0.145015	NA	0.445567	0.168416	NA	0.671277	0.861056	NA	(-0.574,1.172)	(-0.185,0.475)	NA	0.502044	0.389207	NA	0.858474	0.772074	NA	2	other
LDL	APOE	TM6SF2	3	69	0	506213	506211	506223	NA	0.299041	-0.100884	NA	0.445561	0.0929201	NA	0.671156	-1.0857	NA	(-0.574,1.172)	(-0.283,0.081)	NA	0.502121	0.27761	NA	0.858474	0.670687	NA	2	other
LDL	BAZ1B	MLXIPL	35	76	0	506213	506211	506223	NA	-0.0357061	0.175901	NA	0.125201	0.088539	NA	-0.285191	1.98671	NA	(-0.281,0.21)	(0.002,0.349)	NA	0.775498	0.0469543	NA	0.979706	0.32987	NA	2	other
LDL	BAZ1B	PAFAH1B1	35	9	0	506213	506213	506225	NA	-0.0357714	-0.19832	NA	0.125202	0.25725	NA	-0.28571	-0.770922	NA	(-0.281,0.21)	(-0.703,0.306)	NA	0.7751	0.440753	NA	0.979706	0.814787	NA	2	other
LDL	BAZ1B	WDR12	35	65	0	506213	506213	506226	NA	-0.0357727	-0.0324592	NA	0.125201	0.0847205	NA	-0.285722	-0.383132	NA	(-0.281,0.21)	(-0.199,0.134)	NA	0.775091	0.701622	NA	0.979706	0.949005	NA	2	other
LDL	BCAM	APOE	155	3	0	506213	506213	506225	NA	-0.0121575	0.299069	NA	0.0620097	0.445566	NA	-0.196057	0.671211	NA	(-0.134,0.109)	(-0.574,1.172)	NA	0.844565	0.502086	NA	0.982076	0.858474	NA	2	other
LDL	BCAM	HAVCR1	155	454	0	506213	506212	506224	NA	-0.0122579	-0.0459012	NA	0.0620102	0.0361386	NA	-0.197675	-1.27014	NA	(-0.134,0.109)	(-0.117,0.025)	NA	0.843299	0.204034	NA	0.982076	0.633069	NA	2	other
LDL	BCAM	LDLRAP1	155	44	0	506213	506212	506224	NA	-0.0121293	0.151391	NA	0.0620095	0.116355	NA	-0.195603	1.30111	NA	(-0.134,0.109)	(-0.077,0.379)	NA	0.844921	0.19322	NA	0.982076	0.633069	NA	2	other
LDL	BCAM	MLXIPL	155	76	0	506213	506211	506223	NA	-0.0120971	0.1759	NA	0.0620086	0.0885383	NA	-0.195088	1.98671	NA	(-0.134,0.109)	(0.002,0.349)	NA	0.845324	0.0469544	NA	0.982076	0.32987	NA	2	other
LDL	BCAM	NCAN	155	72	0	506213	506211	506223	NA	-0.0122023	-0.134375	NA	0.0620105	0.0909664	NA	-0.196778	-1.47719	NA	(-0.134,0.109)	(-0.313,0.044)	NA	0.844001	0.139624	NA	0.982076	0.571007	NA	2	other
LDL	BCAM	NECTIN2	155	26	0	506213	506212	506224	NA	-0.0121452	0.175316	NA	0.0620102	0.151361	NA	-0.195858	1.15827	NA	(-0.134,0.109)	(-0.121,0.472)	NA	0.844721	0.246754	NA	0.982076	0.647544	NA	2	other
LDL	BCAM	PAFAH1B1	155	9	0	506213	506213	506225	NA	-0.0121697	-0.198324	NA	0.0620092	0.257249	NA	-0.196256	-0.770941	NA	(-0.134,0.109)	(-0.703,0.306)	NA	0.84441	0.440742	NA	0.982076	0.814787	NA	2	other
LDL	BCAM	PAFAH1B2	155	9	0	506213	506212	506224	NA	-0.0121808	-0.449692	NA	0.0620092	0.257249	NA	-0.196435	-1.74808	NA	(-0.134,0.109)	(-0.954,0.055)	NA	0.84427	0.0804501	NA	0.982076	0.434037	NA	2	other
LDL	BCAM	SIK3	155	21	0	506213	506213	506225	NA	-0.0121479	0.145004	NA	0.06201	0.168416	NA	-0.195902	0.860989	NA	(-0.134,0.109)	(-0.185,0.475)	NA	0.844687	0.389244	NA	0.982076	0.772074	NA	2	other
LDL	BCAM	TM6SF2	155	69	0	506213	506211	506223	NA	-0.0121955	-0.100895	NA	0.0620098	0.0929212	NA	-0.196671	-1.08582	NA	(-0.134,0.109)	(-0.283,0.081)	NA	0.844085	0.27756	NA	0.982076	0.670687	NA	2	other
LDL	BCL7B	MLXIPL	10	76	0	506214	506211	506223	NA	-0.010071	0.175909	NA	0.244044	0.0885378	NA	-0.0412672	1.98682	NA	(-0.488,0.468)	(0.002,0.349)	NA	0.967083	0.0469423	NA	0.993787	0.32987	NA	2	other
LDL	BCL7B	PAFAH1B1	10	9	0	506214	506213	506225	NA	-0.0101481	-0.198315	NA	0.244048	0.257248	NA	-0.0415825	-0.770908	NA	(-0.488,0.468)	(-0.703,0.306)	NA	0.966832	0.440761	NA	0.993787	0.814787	NA	2	other
LDL	BCL7B	WDR12	10	65	0	506214	506213	506226	NA	-0.0101484	-0.0324542	NA	0.244048	0.0847202	NA	-0.0415838	-0.383075	NA	(-0.488,0.468)	(-0.199,0.134)	NA	0.96683	0.701664	NA	0.993787	0.949005	NA	2	other
LDL	CELSR2	APOB	63	301	0	506213	504653	504665	NA	-0.126538	-1.81597	NA	0.0970203	0.0444109	NA	-1.30424	-40.8902	NA	(-0.317,0.064)	(-1.903,-1.729)	NA	0.192152	0	NA	0.633069	0	NA	2	other
LDL	CELSR2	APOE	63	3	0	506213	506213	506225	NA	-0.124823	0.29903	NA	0.0972429	0.445561	NA	-1.28362	0.671132	NA	(-0.315,0.066)	(-0.574,1.172)	NA	0.199274	0.502136	NA	0.633069	0.858474	NA	2	other
LDL	CELSR2	BAZ1B	63	35	0	506213	506213	506226	NA	-0.124832	-0.0357946	NA	0.0972435	0.125202	NA	-1.28371	-0.285896	NA	(-0.315,0.066)	(-0.281,0.21)	NA	0.199245	0.774958	NA	0.633069	0.979706	NA	2	other
LDL	CELSR2	BCAM	63	155	0	506213	506213	506226	NA	-0.124836	-0.0121951	NA	0.0972435	0.0620094	NA	-1.28375	-0.196665	NA	(-0.315,0.066)	(-0.134,0.109)	NA	0.19923	0.84409	NA	0.633069	0.982076	NA	2	other
LDL	CELSR2	CBLC	63	601	0	506213	506210	506222	NA	-0.125001	-0.0607508	NA	0.0972452	0.0314457	NA	-1.28542	-1.93193	NA	(-0.316,0.066)	(-0.122,0.001)	NA	0.198647	0.0533686	NA	0.633069	0.339496	NA	2	other
LDL	CELSR2	HAVCR1	63	454	0	506213	506212	506224	NA	-0.124921	-0.0459266	NA	0.0972447	0.0361386	NA	-1.28461	-1.27085	NA	(-0.316,0.066)	(-0.117,0.025)	NA	0.19893	0.203783	NA	0.633069	0.633069	NA	2	other
LDL	CELSR2	HMGCR	63	39	0	506213	506211	506223	NA	-0.124858	-0.149083	NA	0.0972451	0.119094	NA	-1.28395	-1.25182	NA	(-0.315,0.066)	(-0.383,0.084)	NA	0.19916	0.210637	NA	0.633069	0.633069	NA	2	other
LDL	CELSR2	LDLR	63	47	0	506213	506095	506107	NA	-0.124641	1.09101	NA	0.0972318	0.112568	NA	-1.2819	9.69208	NA	(-0.315,0.066)	(0.87,1.312)	NA	0.199878	3.25813e-22	NA	0.633069	5.24086e-21	NA	2	other
LDL	CELSR2	LDLRAP1	63	44	0	506213	506212	506225	NA	-0.124792	0.151365	NA	0.0972408	0.116352	NA	-1.28333	1.30092	NA	(-0.315,0.066)	(-0.077,0.379)	NA	0.199376	0.193284	NA	0.633069	0.633069	NA	2	other
LDL	CELSR2	MACO1	63	12	0	506213	506213	506226	NA	-0.124831	-0.0558377	NA	0.0972434	0.222786	NA	-1.28369	-0.250634	NA	(-0.315,0.066)	(-0.492,0.381)	NA	0.199249	0.802097	NA	0.633069	0.98077	NA	2	other
LDL	CELSR2	MLXIPL	63	76	0	506213	506211	506223	NA	-0.124762	0.175877	NA	0.0972407	0.088537	NA	-1.28302	1.98648	NA	(-0.315,0.066)	(0.002,0.349)	NA	0.199485	0.0469799	NA	0.633069	0.32987	NA	2	other
LDL	CELSR2	MYLIP	63	47	0	506213	506208	506220	NA	-0.124872	-0.217838	NA	0.0972439	0.112582	NA	-1.28412	-1.93493	NA	(-0.315,0.066)	(-0.438,0.003)	NA	0.199102	0.0529985	NA	0.633069	0.339496	NA	2	other
LDL	CELSR2	NCAN	63	72	0	506213	506211	506223	NA	-0.124868	-0.1344	NA	0.0972457	0.090967	NA	-1.28405	-1.47746	NA	(-0.315,0.066)	(-0.313,0.044)	NA	0.199125	0.139554	NA	0.633069	0.571007	NA	2	other
LDL	CELSR2	NECTIN2	63	26	0	506213	506212	506224	NA	-0.12481	0.175288	NA	0.0972419	0.151356	NA	-1.2835	1.15812	NA	(-0.315,0.066)	(-0.121,0.472)	NA	0.199316	0.246815	NA	0.633069	0.647544	NA	2	other
LDL	CELSR2	PAFAH1B1	63	9	0	506213	506213	506225	NA	-0.124837	-0.198352	NA	0.0972428	0.257248	NA	-1.28376	-0.771054	NA	(-0.315,0.066)	(-0.703,0.306)	NA	0.199226	0.440675	NA	0.633069	0.814787	NA	2	other
LDL	CELSR2	PAFAH1B2	63	9	0	506213	506212	506224	NA	-0.12485	-0.449721	NA	0.0972428	0.257248	NA	-1.2839	-1.7482	NA	(-0.315,0.066)	(-0.954,0.054)	NA	0.199176	0.0804296	NA	0.633069	0.434037	NA	2	other
LDL	CELSR2	PCSK9	63	349	0	506213	505753	505765	NA	-0.126208	-0.884024	NA	0.0971495	0.0413034	NA	-1.29911	-21.4031	NA	(-0.317,0.064)	(-0.965,-0.803)	NA	0.193904	1.24884e-101	NA	0.633069	3.41284e-100	NA	2	other
LDL	CELSR2	SEZ6L	63	98	0	506213	506212	506224	NA	-0.124875	-0.103988	NA	0.097245	0.0779758	NA	-1.28413	-1.33359	NA	(-0.315,0.066)	(-0.257,0.049)	NA	0.199098	0.182338	NA	0.633069	0.633069	NA	2	other
LDL	CELSR2	SIK3	63	21	0	506213	506213	506225	NA	-0.124813	0.144983	NA	0.0972415	0.168411	NA	-1.28353	0.860886	NA	(-0.315,0.066)	(-0.185,0.475)	NA	0.199305	0.389301	NA	0.633069	0.772074	NA	2	other
LDL	CELSR2	TM6SF2	63	69	0	506213	506211	506224	NA	-0.124862	-0.10092	NA	0.0972444	0.0929215	NA	-1.284	-1.08608	NA	(-0.315,0.066)	(-0.283,0.081)	NA	0.199141	0.277446	NA	0.633069	0.670687	NA	2	other
LDL	CELSR2	WDR12	63	65	0	506213	506213	506226	NA	-0.124837	-0.0324839	NA	0.097243	0.0847202	NA	-1.28376	-0.383426	NA	(-0.315,0.066)	(-0.199,0.134)	NA	0.199224	0.701404	NA	0.633069	0.949005	NA	2	other
LDL	CXCL12	BAZ1B	49	35	0	506214	506213	506226	NA	0.0339185	-0.035757	NA	0.107033	0.125202	NA	0.316899	-0.285594	NA	(-0.176,0.244)	(-0.281,0.21)	NA	0.751321	0.775189	NA	0.979706	0.979706	NA	2	other
LDL	CXCL12	BCL7B	49	10	0	506214	506214	506226	NA	0.0339244	-0.0101289	NA	0.107032	0.244049	NA	0.316956	-0.0415034	NA	(-0.176,0.244)	(-0.488,0.468)	NA	0.751277	0.966895	NA	0.979706	0.993787	NA	2	other
LDL	CXCL12	HAVCR1	49	454	0	506214	506212	506225	NA	0.0338351	-0.0458846	NA	0.107034	0.0361389	NA	0.316115	-1.26968	NA	(-0.176,0.244)	(-0.117,0.025)	NA	0.751915	0.2042	NA	0.979706	0.633069	NA	2	other
LDL	CXCL12	MLXIPL	49	76	0	506214	506211	506223	NA	0.0339831	0.175916	NA	0.10703	0.0885375	NA	0.317511	1.98691	NA	(-0.176,0.244)	(0.002,0.349)	NA	0.750856	0.0469322	NA	0.979706	0.32987	NA	2	other
LDL	CXCL12	NCAN	49	72	0	506214	506211	506223	NA	0.0338861	-0.134358	NA	0.107033	0.0909657	NA	0.316595	-1.47702	NA	(-0.176,0.244)	(-0.313,0.044)	NA	0.751551	0.13967	NA	0.979706	0.571007	NA	2	other
LDL	CXCL12	PAFAH1B1	49	9	0	506214	506213	506225	NA	0.0339173	-0.198305	NA	0.107032	0.25725	NA	0.316889	-0.770864	NA	(-0.176,0.244)	(-0.703,0.306)	NA	0.751328	0.440787	NA	0.979706	0.814787	NA	2	other
LDL	CXCL12	PAFAH1B2	49	9	0	506214	506212	506224	NA	0.033909	-0.449673	NA	0.10703	0.257246	NA	0.316816	-1.74803	NA	(-0.176,0.244)	(-0.954,0.055)	NA	0.751383	0.080459	NA	0.979706	0.434037	NA	2	other
LDL	CXCL12	SIK3	49	21	0	506214	506213	506225	NA	0.0339356	0.145019	NA	0.107033	0.168416	NA	0.317057	0.861074	NA	(-0.176,0.244)	(-0.185,0.475)	NA	0.7512	0.389197	NA	0.979706	0.772074	NA	2	other
LDL	CXCL12	TM6SF2	49	69	0	506214	506211	506224	NA	0.0338934	-0.10088	NA	0.107031	0.0929201	NA	0.316668	-1.08566	NA	(-0.176,0.244)	(-0.283,0.081)	NA	0.751496	0.277628	NA	0.979706	0.670687	NA	2	other
LDL	CXCL12	WDR12	49	65	0	506214	506213	506226	NA	0.0339159	-0.0324472	NA	0.107032	0.0847209	NA	0.316876	-0.382989	NA	(-0.176,0.244)	(-0.199,0.134)	NA	0.751338	0.701728	NA	0.979706	0.949005	NA	2	other
LDL	CXCL12	ZPR1	49	97	0	506214	506214	506226	NA	0.0339234	-0.00312262	NA	0.107032	0.0783753	NA	0.316946	-0.0398418	NA	(-0.176,0.244)	(-0.157,0.15)	NA	0.751285	0.968219	NA	0.979706	0.993787	NA	2	other
LDL	FAM174A	APOB	62	301	0	506214	504653	504665	NA	0.00353257	-1.81593	NA	0.097802	0.0444121	NA	0.0361196	-40.8882	NA	(-0.188,0.195)	(-1.903,-1.729)	NA	0.971187	0	NA	0.993787	0	NA	2	other
LDL	FAM174A	APOE	62	3	0	506214	506213	506225	NA	0.00524703	0.299086	NA	0.0980248	0.445566	NA	0.0535276	0.67125	NA	(-0.187,0.197)	(-0.574,1.172)	NA	0.957312	0.502061	NA	0.993787	0.858474	NA	2	other
LDL	FAM174A	BAZ1B	62	35	0	506214	506213	506226	NA	0.00523792	-0.0357627	NA	0.0980259	0.125204	NA	0.0534341	-0.285636	NA	(-0.187,0.197)	(-0.281,0.21)	NA	0.957386	0.775157	NA	0.993787	0.979706	NA	2	other
LDL	FAM174A	BCAM	62	155	0	506214	506213	506226	NA	0.00523315	-0.0121593	NA	0.0980248	0.0620097	NA	0.053386	-0.196088	NA	(-0.187,0.197)	(-0.134,0.109)	NA	0.957424	0.844541	NA	0.993787	0.982076	NA	2	other
LDL	FAM174A	CBLC	62	601	0	506214	506210	506222	NA	0.00506733	-0.0607144	NA	0.0980238	0.031445	NA	0.0516949	-1.93081	NA	(-0.187,0.197)	(-0.122,0.001)	NA	0.958772	0.053506	NA	0.993787	0.339496	NA	2	other
LDL	FAM174A	HMGCR	62	39	0	506214	506211	506224	NA	0.00521116	-0.14905	NA	0.0980254	0.119093	NA	0.0531613	-1.25155	NA	(-0.187,0.197)	(-0.382,0.084)	NA	0.957603	0.210735	NA	0.993787	0.633069	NA	2	other
LDL	FAM174A	LDLR	62	47	0	506214	506095	506107	NA	0.0054264	1.09105	NA	0.0980136	0.112569	NA	0.0553637	9.69232	NA	(-0.187,0.198)	(0.87,1.312)	NA	0.955849	3.25053e-22	NA	0.993787	5.24086e-21	NA	2	other
LDL	FAM174A	LDLRAP1	62	44	0	506214	506212	506225	NA	0.00527885	0.151402	NA	0.0980248	0.116356	NA	0.0538522	1.3012	NA	(-0.187,0.197)	(-0.077,0.379)	NA	0.957053	0.19319	NA	0.993787	0.633069	NA	2	other
LDL	FAM174A	MACO1	62	12	0	506214	506213	506226	NA	0.0052392	-0.0558037	NA	0.0980253	0.222789	NA	0.0534474	-0.250478	NA	(-0.187,0.197)	(-0.492,0.381)	NA	0.957375	0.802218	NA	0.993787	0.98077	NA	2	other
LDL	FAM174A	MLXIPL	62	76	0	506214	506211	506223	NA	0.00531013	0.17591	NA	0.0980229	0.0885382	NA	0.0541723	1.98683	NA	(-0.187,0.197)	(0.002,0.349)	NA	0.956798	0.0469416	NA	0.993787	0.32987	NA	2	other
LDL	FAM174A	MYLIP	62	47	0	506214	506208	506220	NA	0.00519612	-0.217806	NA	0.0980251	0.112582	NA	0.053008	-1.93465	NA	(-0.187,0.197)	(-0.438,0.003)	NA	0.957726	0.0530338	NA	0.993787	0.339496	NA	2	other
LDL	FAM174A	NCAN	62	72	0	506214	506211	506223	NA	0.0052011	-0.134365	NA	0.0980253	0.0909657	NA	0.0530588	-1.47709	NA	(-0.187,0.197)	(-0.313,0.044)	NA	0.957685	0.139652	NA	0.993787	0.571007	NA	2	other
LDL	FAM174A	NECTIN2	62	26	0	506214	506212	506224	NA	0.00526024	0.175328	NA	0.0980255	0.15136	NA	0.0536619	1.15835	NA	(-0.187,0.197)	(-0.121,0.472)	NA	0.957205	0.246722	NA	0.993787	0.647544	NA	2	other
LDL	FAM174A	PAFAH1B1	62	9	0	506214	506213	506225	NA	0.00523292	-0.198312	NA	0.0980242	0.257249	NA	0.053384	-0.770895	NA	(-0.187,0.197)	(-0.703,0.306)	NA	0.957426	0.440769	NA	0.993787	0.814787	NA	2	other
LDL	FAM174A	PAFAH1B2	62	9	0	506214	506212	506224	NA	0.00521993	-0.44968	NA	0.0980229	0.257246	NA	0.0532522	-1.74805	NA	(-0.187,0.197)	(-0.954,0.055)	NA	0.957531	0.0804548	NA	0.993787	0.434037	NA	2	other
LDL	FAM174A	PCSK9	62	349	0	506214	505753	505765	NA	0.00386189	-0.883989	NA	0.0979332	0.0413049	NA	0.0394339	-21.4015	NA	(-0.188,0.196)	(-0.965,-0.803)	NA	0.968544	1.29299e-101	NA	0.993787	3.41284e-100	NA	2	other
LDL	FAM174A	SEZ6L	62	98	0	506214	506212	506225	NA	0.00519273	-0.103951	NA	0.0980255	0.0779755	NA	0.0529733	-1.33313	NA	(-0.187,0.197)	(-0.257,0.049)	NA	0.957753	0.18249	NA	0.993787	0.633069	NA	2	other
LDL	FAM174A	SIK3	62	21	0	506214	506213	506225	NA	0.00525743	0.145013	NA	0.0980249	0.168415	NA	0.0536337	0.861047	NA	(-0.187,0.197)	(-0.185,0.475)	NA	0.957227	0.389212	NA	0.993787	0.772074	NA	2	other
LDL	FAM174A	TM6SF2	62	69	0	506214	506211	506224	NA	0.005207	-0.100886	NA	0.0980238	0.0929202	NA	0.0531197	-1.08573	NA	(-0.187,0.197)	(-0.283,0.081)	NA	0.957637	0.2776	NA	0.993787	0.670687	NA	2	other
LDL	FAM174A	WDR12	62	65	0	506214	506213	506226	NA	0.00523208	-0.0324525	NA	0.0980241	0.0847205	NA	0.0533754	-0.383053	NA	(-0.187,0.197)	(-0.199,0.134)	NA	0.957433	0.70168	NA	0.993787	0.949005	NA	2	other
LDL	HAVCR1	MLXIPL	454	76	0	506212	506211	506222	NA	-0.0458287	0.175815	NA	0.0361377	0.0885386	NA	-1.26817	1.98574	NA	(-0.117,0.025)	(0.002,0.349)	NA	0.204738	0.0470619	NA	0.633069	0.32987	NA	2	other
LDL	HAVCR1	NCAN	454	72	0	506212	506211	506222	NA	-0.045933	-0.134464	NA	0.0361388	0.0909665	NA	-1.27102	-1.47817	NA	(-0.117,0.025)	(-0.313,0.044)	NA	0.203723	0.139363	NA	0.633069	0.571007	NA	2	other
LDL	HAVCR1	PAFAH1B2	454	9	0	506212	506212	506223	NA	-0.045913	-0.44978	NA	0.0361388	0.257255	NA	-1.27046	-1.74838	NA	(-0.117,0.025)	(-0.954,0.054)	NA	0.20392	0.080398	NA	0.633069	0.434037	NA	2	other
LDL	HAVCR1	TM6SF2	454	69	0	506212	506211	506222	NA	-0.0459265	-0.100986	NA	0.0361387	0.092922	NA	-1.27084	-1.08678	NA	(-0.117,0.025)	(-0.283,0.081)	NA	0.203785	0.277133	NA	0.633069	0.670687	NA	2	other
LDL	HMGCR	APOB	39	301	0	506211	504653	504663	NA	-0.150499	-1.81596	NA	0.118821	0.0444121	NA	-1.2666	-40.8889	NA	(-0.383,0.082)	(-1.903,-1.729)	NA	0.205299	0	NA	0.633069	0	NA	2	other
LDL	HMGCR	CBLC	39	601	0	506211	506210	506220	NA	-0.149212	-0.0607468	NA	0.119096	0.0314463	NA	-1.25287	-1.93176	NA	(-0.383,0.084)	(-0.122,0.001)	NA	0.210253	0.053389	NA	0.633069	0.339496	NA	2	other
LDL	HMGCR	MLXIPL	39	76	0	506211	506211	506221	NA	-0.148993	0.175878	NA	0.119091	0.0885389	NA	-1.25109	1.98646	NA	(-0.382,0.084)	(0.002,0.349)	NA	0.210903	0.0469828	NA	0.633069	0.32987	NA	2	other
LDL	HMGCR	MYLIP	39	47	0	506211	506208	506218	NA	-0.149098	-0.217836	NA	0.119094	0.112583	NA	-1.25194	-1.93489	NA	(-0.383,0.084)	(-0.438,0.003)	NA	0.210591	0.0530034	NA	0.633069	0.339496	NA	2	other
LDL	HMGCR	NCAN	39	72	0	506211	506211	506221	NA	-0.149091	-0.134396	NA	0.119094	0.090967	NA	-1.25187	-1.47742	NA	(-0.383,0.084)	(-0.313,0.044)	NA	0.210617	0.139564	NA	0.633069	0.571007	NA	2	other
LDL	HMGCR	PCSK9	39	349	0	506211	505753	505763	NA	-0.15026	-0.88402	NA	0.118979	0.0413044	NA	-1.26291	-21.4025	NA	(-0.383,0.083)	(-0.965,-0.803)	NA	0.206623	1.26527e-101	NA	0.633069	3.41284e-100	NA	2	other
LDL	LDLRAP1	HAVCR1	44	454	0	506212	506212	506223	NA	0.151302	-0.0458604	NA	0.116358	0.036139	NA	1.30032	-1.269	NA	(-0.077,0.379)	(-0.117,0.025)	NA	0.193491	0.204441	NA	0.633069	0.633069	NA	2	other
LDL	LDLRAP1	MLXIPL	44	76	0	506212	506211	506222	NA	0.151464	0.17594	NA	0.116351	0.0885366	NA	1.30179	1.98721	NA	(-0.077,0.38)	(0.002,0.349)	NA	0.19299	0.0468997	NA	0.633069	0.32987	NA	2	other
LDL	LDLRAP1	NCAN	44	72	0	506212	506211	506222	NA	0.151358	-0.134334	NA	0.116354	0.0909641	NA	1.30084	-1.47678	NA	(-0.077,0.379)	(-0.313,0.044)	NA	0.193313	0.139734	NA	0.633069	0.571007	NA	2	other
LDL	LDLRAP1	PAFAH1B2	44	9	0	506212	506212	506223	NA	0.151379	-0.449647	NA	0.116353	0.257245	NA	1.30104	-1.74793	NA	(-0.077,0.379)	(-0.954,0.055)	NA	0.193246	0.0804756	NA	0.633069	0.434037	NA	2	other
LDL	LDLRAP1	TM6SF2	44	69	0	506212	506211	506223	NA	0.151365	-0.100856	NA	0.116353	0.0929192	NA	1.30091	-1.08542	NA	(-0.077,0.379)	(-0.283,0.081)	NA	0.19329	0.277736	NA	0.633069	0.670687	NA	2	other
LDL	MACO1	HAVCR1	12	454	0	506213	506212	506224	NA	-0.0559014	-0.045896	NA	0.222792	0.036139	NA	-0.250913	-1.26998	NA	(-0.493,0.381)	(-0.117,0.025)	NA	0.801881	0.20409	NA	0.98077	0.633069	NA	2	other
LDL	MACO1	LDLRAP1	12	44	0	506213	506212	506225	NA	-0.0557748	0.151396	NA	0.222786	0.116355	NA	-0.250351	1.30116	NA	(-0.492,0.381)	(-0.077,0.379)	NA	0.802316	0.193203	NA	0.98077	0.633069	NA	2	other
LDL	MACO1	MLXIPL	12	76	0	506213	506211	506223	NA	-0.0557424	0.175905	NA	0.222783	0.0885383	NA	-0.250209	1.98677	NA	(-0.492,0.381)	(0.002,0.349)	NA	0.802426	0.0469478	NA	0.98077	0.32987	NA	2	other
LDL	MACO1	NCAN	12	72	0	506213	506211	506223	NA	-0.0558458	-0.134369	NA	0.222789	0.0909659	NA	-0.250667	-1.47714	NA	(-0.493,0.381)	(-0.313,0.044)	NA	0.802072	0.139638	NA	0.98077	0.571007	NA	2	other
LDL	MACO1	PAFAH1B1	12	9	0	506213	506213	506225	NA	-0.0558132	-0.198318	NA	0.222786	0.25725	NA	-0.250524	-0.770918	NA	(-0.492,0.381)	(-0.703,0.306)	NA	0.802182	0.440755	NA	0.98077	0.814787	NA	2	other
LDL	MACO1	PAFAH1B2	12	9	0	506213	506212	506224	NA	-0.0558238	-0.449686	NA	0.222782	0.257245	NA	-0.250576	-1.74809	NA	(-0.492,0.381)	(-0.954,0.055)	NA	0.802142	0.0804491	NA	0.98077	0.434037	NA	2	other
LDL	MACO1	SIK3	12	21	0	506213	506213	506225	NA	-0.0557924	0.145009	NA	0.222786	0.168414	NA	-0.25043	0.861028	NA	(-0.492,0.381)	(-0.185,0.475)	NA	0.802255	0.389223	NA	0.98077	0.772074	NA	2	other
LDL	MACO1	TM6SF2	12	69	0	506213	506211	506224	NA	-0.0558388	-0.10089	NA	0.222787	0.0929208	NA	-0.250638	-1.08576	NA	(-0.493,0.381)	(-0.283,0.081)	NA	0.802094	0.277583	NA	0.98077	0.670687	NA	2	other
LDL	MACO1	WDR12	12	65	0	506213	506213	506226	NA	-0.0558146	-0.0324571	NA	0.222786	0.0847206	NA	-0.25053	-0.383108	NA	(-0.492,0.381)	(-0.199,0.134)	NA	0.802178	0.70164	NA	0.98077	0.949005	NA	2	other
LDL	MYBPHL	APOB	122	301	0	506214	504653	504665	NA	0.00126543	-1.81593	NA	0.0697307	0.0444121	NA	0.0181474	-40.8882	NA	(-0.135,0.138)	(-1.903,-1.729)	NA	0.985521	0	NA	0.993787	0	NA	2	other
LDL	MYBPHL	APOE	122	3	0	506214	506213	506225	NA	0.00284584	0.299084	NA	0.0698902	0.44557	NA	0.0407188	0.671239	NA	(-0.134,0.14)	(-0.574,1.172)	NA	0.96752	0.502068	NA	0.993787	0.858474	NA	2	other
LDL	MYBPHL	BAZ1B	122	35	0	506214	506213	506226	NA	0.00283642	-0.0357622	NA	0.0698899	0.125203	NA	0.040584	-0.285634	NA	(-0.134,0.14)	(-0.281,0.21)	NA	0.967628	0.775158	NA	0.993787	0.979706	NA	2	other
LDL	MYBPHL	BCAM	122	155	0	506214	506213	506226	NA	0.00283349	-0.0121593	NA	0.0698893	0.0620095	NA	0.0405425	-0.196088	NA	(-0.134,0.14)	(-0.134,0.109)	NA	0.967661	0.844541	NA	0.993787	0.982076	NA	2	other
LDL	MYBPHL	CBLC	122	601	0	506214	506210	506222	NA	0.00267181	-0.0607146	NA	0.0698892	0.0314451	NA	0.0382293	-1.93081	NA	(-0.134,0.14)	(-0.122,0.001)	NA	0.969505	0.0535066	NA	0.993787	0.339496	NA	2	other
LDL	MYBPHL	FAM174A	122	62	0	506214	506214	506226	NA	0.00284396	0.00524516	NA	0.0698902	0.0980257	NA	0.0406918	0.053508	NA	(-0.134,0.14)	(-0.187,0.197)	NA	0.967542	0.957327	NA	0.993787	0.993787	NA	2	other
LDL	MYBPHL	HMGCR	122	39	0	506214	506211	506224	NA	0.00281208	-0.14905	NA	0.0698898	0.119093	NA	0.0402359	-1.25155	NA	(-0.134,0.14)	(-0.382,0.084)	NA	0.967905	0.210734	NA	0.993787	0.633069	NA	2	other
LDL	MYBPHL	LDLR	122	47	0	506214	506095	506107	NA	0.00303246	1.09105	NA	0.0698814	0.112569	NA	0.0433943	9.69234	NA	(-0.134,0.14)	(0.87,1.312)	NA	0.965387	3.25009e-22	NA	0.993787	5.24086e-21	NA	2	other
LDL	MYBPHL	LDLRAP1	122	44	0	506214	506212	506225	NA	0.00287401	0.151402	NA	0.0698895	0.116356	NA	0.0411222	1.3012	NA	(-0.134,0.14)	(-0.077,0.379)	NA	0.967198	0.19319	NA	0.993787	0.633069	NA	2	other
LDL	MYBPHL	MACO1	122	12	0	506214	506213	506226	NA	0.00283876	-0.0558035	NA	0.0698897	0.222788	NA	0.0406177	-0.250478	NA	(-0.134,0.14)	(-0.492,0.381)	NA	0.967601	0.802218	NA	0.993787	0.98077	NA	2	other
LDL	MYBPHL	MLXIPL	122	76	0	506214	506211	506223	NA	0.00290624	0.175911	NA	0.0698879	0.0885378	NA	0.0415843	1.98684	NA	(-0.134,0.14)	(0.002,0.349)	NA	0.96683	0.0469399	NA	0.993787	0.32987	NA	2	other
LDL	MYBPHL	MYLIP	122	47	0	506214	506208	506220	NA	0.00279407	-0.217805	NA	0.0698902	0.112583	NA	0.039978	-1.93462	NA	(-0.134,0.14)	(-0.438,0.003)	NA	0.968111	0.0530368	NA	0.993787	0.339496	NA	2	other
LDL	MYBPHL	NCAN	122	72	0	506214	506211	506223	NA	0.0028012	-0.134364	NA	0.0698894	0.0909651	NA	0.0400805	-1.4771	NA	(-0.134,0.14)	(-0.313,0.044)	NA	0.968029	0.13965	NA	0.993787	0.571007	NA	2	other
LDL	MYBPHL	NECTIN2	122	26	0	506214	506212	506224	NA	0.00285809	0.175327	NA	0.0698899	0.15136	NA	0.0408942	1.15835	NA	(-0.134,0.14)	(-0.121,0.472)	NA	0.96738	0.246722	NA	0.993787	0.647544	NA	2	other
LDL	MYBPHL	PAFAH1B1	122	9	0	506214	506213	506225	NA	0.00283371	-0.198313	NA	0.0698889	0.257249	NA	0.040546	-0.770899	NA	(-0.134,0.14)	(-0.703,0.306)	NA	0.967658	0.440767	NA	0.993787	0.814787	NA	2	other
LDL	MYBPHL	PAFAH1B2	122	9	0	506214	506212	506224	NA	0.00282251	-0.44968	NA	0.069888	0.257245	NA	0.0403863	-1.74806	NA	(-0.134,0.14)	(-0.954,0.055)	NA	0.967785	0.0804535	NA	0.993787	0.434037	NA	2	other
LDL	MYBPHL	PCSK9	122	349	0	506214	505753	505765	NA	0.00153798	-0.883989	NA	0.0698239	0.0413047	NA	0.0220265	-21.4016	NA	(-0.135,0.138)	(-0.965,-0.803)	NA	0.982427	1.29018e-101	NA	0.993787	3.41284e-100	NA	2	other
LDL	MYBPHL	SEZ6L	122	98	0	506214	506212	506225	NA	0.00279549	-0.103951	NA	0.0698902	0.0779757	NA	0.0399983	-1.33313	NA	(-0.134,0.14)	(-0.257,0.049)	NA	0.968095	0.18249	NA	0.993787	0.633069	NA	2	other
LDL	MYBPHL	SIK3	122	21	0	506214	506213	506225	NA	0.00285542	0.145014	NA	0.0698895	0.168415	NA	0.0408562	0.86105	NA	(-0.134,0.14)	(-0.185,0.475)	NA	0.967411	0.38921	NA	0.993787	0.772074	NA	2	other
LDL	MYBPHL	TM6SF2	122	69	0	506214	506211	506224	NA	0.00280788	-0.100885	NA	0.0698885	0.0929197	NA	0.0401766	-1.08573	NA	(-0.134,0.14)	(-0.283,0.081)	NA	0.967952	0.2776	NA	0.993787	0.670687	NA	2	other
LDL	MYBPHL	WDR12	122	65	0	506214	506213	506226	NA	0.00283255	-0.0324525	NA	0.0698889	0.0847203	NA	0.0405294	-0.383054	NA	(-0.134,0.14)	(-0.199,0.134)	NA	0.967671	0.701679	NA	0.993787	0.949005	NA	2	other
LDL	MYBPHL	ZPR1	122	97	0	506214	506214	506226	NA	0.00284104	-0.00312835	NA	0.0698898	0.078376	NA	0.0406503	-0.0399147	NA	(-0.134,0.14)	(-0.157,0.15)	NA	0.967575	0.968161	NA	0.993787	0.993787	NA	2	other
LDL	NCAN	MLXIPL	72	76	0	506211	506211	506221	NA	-0.134303	0.175868	NA	0.0909642	0.0885388	NA	-1.47644	1.98633	NA	(-0.313,0.044)	(0.002,0.349)	NA	0.139827	0.0469964	NA	0.571007	0.32987	NA	2	other
LDL	NECTIN2	MLXIPL	26	76	0	506212	506211	506221	NA	0.175392	0.175925	NA	0.151356	0.0885377	NA	1.15881	1.987	NA	(-0.121,0.472)	(0.002,0.349)	NA	0.246535	0.0469223	NA	0.647544	0.32987	NA	2	other
LDL	NECTIN2	NCAN	26	72	0	506212	506211	506221	NA	0.175283	-0.13435	NA	0.151359	0.0909653	NA	1.15806	-1.47694	NA	(-0.121,0.472)	(-0.313,0.044)	NA	0.246839	0.139693	NA	0.647544	0.571007	NA	2	other
LDL	NECTIN2	PAFAH1B2	26	9	0	506212	506212	506222	NA	0.175301	-0.449667	NA	0.151356	0.257245	NA	1.15821	-1.74801	NA	(-0.121,0.472)	(-0.954,0.055)	NA	0.24678	0.0804629	NA	0.647544	0.434037	NA	2	other
LDL	NECTIN2	TM6SF2	26	69	0	506212	506211	506222	NA	0.175289	-0.100871	NA	0.151358	0.0929201	NA	1.15812	-1.08557	NA	(-0.121,0.472)	(-0.283,0.081)	NA	0.246817	0.27767	NA	0.647544	0.670687	NA	2	other
LDL	PAFAH1B2	MLXIPL	9	76	0	506212	506211	506221	NA	-0.449616	0.175891	NA	0.257242	0.0885369	NA	-1.74783	1.98664	NA	(-0.954,0.055)	(0.002,0.349)	NA	0.0804933	0.0469623	NA	0.434037	0.32987	NA	2	other
LDL	PAFAH1B2	NCAN	9	72	0	506212	506211	506221	NA	-0.449725	-0.134385	NA	0.257255	0.0909668	NA	-1.74817	-1.4773	NA	(-0.954,0.054)	(-0.313,0.044)	NA	0.0804352	0.139596	NA	0.434037	0.571007	NA	2	other
LDL	PAFAH1B2	TM6SF2	9	69	0	506212	506211	506222	NA	-0.449719	-0.100905	NA	0.257251	0.092921	NA	-1.74817	-1.08592	NA	(-0.954,0.054)	(-0.283,0.081)	NA	0.0804338	0.277513	NA	0.434037	0.670687	NA	2	other
LDL	SEZ6L	CBLC	98	601	0	506212	506210	506221	NA	-0.104125	-0.0607636	NA	0.0779774	0.0314463	NA	-1.33532	-1.9323	NA	(-0.257,0.049)	(-0.122,0.001)	NA	0.181772	0.0533227	NA	0.633069	0.339496	NA	2	other
LDL	SEZ6L	HAVCR1	98	454	0	506212	506212	506223	NA	-0.104049	-0.0459391	NA	0.0779774	0.0361394	NA	-1.33435	-1.27116	NA	(-0.257,0.049)	(-0.117,0.025)	NA	0.18209	0.203671	NA	0.633069	0.633069	NA	2	other
LDL	SEZ6L	MLXIPL	98	76	0	506212	506211	506222	NA	-0.103888	0.175863	NA	0.0779724	0.088537	NA	-1.33237	1.98632	NA	(-0.257,0.049)	(0.002,0.349)	NA	0.182739	0.0469976	NA	0.633069	0.32987	NA	2	other
LDL	SEZ6L	MYLIP	98	47	0	506212	506208	506219	NA	-0.104	-0.217852	NA	0.0779751	0.112582	NA	-1.33377	-1.93505	NA	(-0.257,0.049)	(-0.439,0.003)	NA	0.182281	0.0529842	NA	0.633069	0.339496	NA	2	other
LDL	SEZ6L	NCAN	98	72	0	506212	506211	506222	NA	-0.103994	-0.134413	NA	0.0779759	0.0909664	NA	-1.33367	-1.47761	NA	(-0.257,0.049)	(-0.313,0.044)	NA	0.182312	0.139512	NA	0.633069	0.571007	NA	2	other
LDL	SEZ6L	NECTIN2	98	26	0	506212	506212	506223	NA	-0.103937	0.175275	NA	0.077975	0.151359	NA	-1.33296	1.15801	NA	(-0.257,0.049)	(-0.121,0.472)	NA	0.182546	0.246861	NA	0.633069	0.647544	NA	2	other
LDL	SEZ6L	PAFAH1B2	98	9	0	506212	506212	506223	NA	-0.103974	-0.449733	NA	0.0779756	0.257253	NA	-1.33342	-1.74821	NA	(-0.257,0.049)	(-0.954,0.054)	NA	0.182395	0.0804275	NA	0.633069	0.434037	NA	2	other
LDL	SEZ6L	TM6SF2	98	69	0	506212	506211	506222	NA	-0.103988	-0.100933	NA	0.0779767	0.0929231	NA	-1.33358	-1.0862	NA	(-0.257,0.049)	(-0.283,0.081)	NA	0.182343	0.277389	NA	0.633069	0.670687	NA	2	other
LDL	SIK3	MLXIPL	21	76	0	506213	506211	506223	NA	0.145074	0.175922	NA	0.16841	0.0885374	NA	0.861433	1.98698	NA	(-0.185,0.475)	(0.002,0.349)	NA	0.389	0.0469248	NA	0.772074	0.32987	NA	2	other
LDL	SIK3	NCAN	21	72	0	506213	506211	506223	NA	0.144973	-0.134353	NA	0.168415	0.0909651	NA	0.860812	-1.47697	NA	(-0.185,0.475)	(-0.313,0.044)	NA	0.389341	0.139684	NA	0.772074	0.571007	NA	2	other
LDL	SIK3	PAFAH1B2	21	9	0	506213	506212	506223	NA	0.144997	-0.449668	NA	0.168412	0.257246	NA	0.860966	-1.74801	NA	(-0.185,0.475)	(-0.954,0.055)	NA	0.389257	0.0804625	NA	0.772074	0.434037	NA	2	other
LDL	SIK3	TM6SF2	21	69	0	506213	506211	506223	NA	0.144981	-0.100874	NA	0.168413	0.0929198	NA	0.860864	-1.0856	NA	(-0.185,0.475)	(-0.283,0.081)	NA	0.389313	0.277654	NA	0.772074	0.670687	NA	2	other
LDL	SORT1	APOB	40	301	0	506214	504653	504666	NA	-0.12139	-1.81595	NA	0.121754	0.0444111	NA	-0.997012	-40.8896	NA	(-0.36,0.117)	(-1.903,-1.729)	NA	0.318758	0	NA	0.717069	0	NA	2	other
LDL	SORT1	APOE	40	3	0	506214	506213	506226	NA	-0.119623	0.299056	NA	0.122032	0.445561	NA	-0.980255	0.671189	NA	(-0.359,0.12)	(-0.574,1.172)	NA	0.32696	0.5021	NA	0.717069	0.858474	NA	2	other
LDL	SORT1	BAZ1B	40	35	0	506214	506213	506226	NA	-0.11963	-0.0357841	NA	0.122032	0.125201	NA	-0.980315	-0.285813	NA	(-0.359,0.12)	(-0.281,0.21)	NA	0.326931	0.775021	NA	0.717069	0.979706	NA	2	other
LDL	SORT1	BCAM	40	155	0	506214	506213	506226	NA	-0.119635	-0.0121826	NA	0.122032	0.0620089	NA	-0.980358	-0.196466	NA	(-0.359,0.12)	(-0.134,0.109)	NA	0.32691	0.844246	NA	0.717069	0.982076	NA	2	other
LDL	SORT1	BCL7B	40	10	0	506214	506214	506226	NA	-0.119626	-0.0101595	NA	0.122032	0.244048	NA	-0.980281	-0.0416291	NA	(-0.359,0.12)	(-0.488,0.468)	NA	0.326947	0.966794	NA	0.717069	0.993787	NA	2	other
LDL	SORT1	CBLC	40	601	0	506214	506210	506223	NA	-0.119802	-0.0607378	NA	0.122035	0.0314455	NA	-0.981707	-1.93152	NA	(-0.359,0.119)	(-0.122,0.001)	NA	0.326244	0.0534185	NA	0.717069	0.339496	NA	2	other
LDL	SORT1	CXCL12	40	49	0	506214	506214	506226	NA	-0.119618	0.0339055	NA	0.122032	0.107031	NA	-0.980217	0.316782	NA	(-0.359,0.12)	(-0.176,0.244)	NA	0.326979	0.751409	NA	0.717069	0.979706	NA	2	other
LDL	SORT1	FAM174A	40	62	0	506214	506214	506226	NA	-0.119624	0.0052204	NA	0.122033	0.0980239	NA	-0.980262	0.0532564	NA	(-0.359,0.12)	(-0.187,0.197)	NA	0.326957	0.957528	NA	0.717069	0.993787	NA	2	other
LDL	SORT1	HAVCR1	40	454	0	506214	506212	506225	NA	-0.11972	-0.0459134	NA	0.122034	0.0361384	NA	-0.981036	-1.27049	NA	(-0.359,0.119)	(-0.117,0.025)	NA	0.326575	0.203911	NA	0.717069	0.633069	NA	2	other
LDL	SORT1	LDLR	40	47	0	506214	506095	506108	NA	-0.119444	1.09103	NA	0.122019	0.112568	NA	-0.978895	9.69219	NA	(-0.359,0.12)	(0.87,1.312)	NA	0.327632	3.25481e-22	NA	0.717069	5.24086e-21	NA	2	other
LDL	SORT1	LDLRAP1	40	44	0	506214	506212	506225	NA	-0.11959	0.151378	NA	0.122031	0.116353	NA	-0.980002	1.30103	NA	(-0.359,0.12)	(-0.077,0.379)	NA	0.327085	0.193249	NA	0.717069	0.633069	NA	2	other
LDL	SORT1	MACO1	40	12	0	506214	506213	506226	NA	-0.119629	-0.0558265	NA	0.122032	0.222785	NA	-0.980308	-0.250585	NA	(-0.359,0.12)	(-0.492,0.381)	NA	0.326934	0.802135	NA	0.717069	0.98077	NA	2	other
LDL	SORT1	MLXIPL	40	76	0	506214	506211	506224	NA	-0.119553	0.175886	NA	0.122031	0.088538	NA	-0.979698	1.98656	NA	(-0.359,0.12)	(0.002,0.349)	NA	0.327235	0.0469709	NA	0.717069	0.32987	NA	2	other
LDL	SORT1	MYLIP	40	47	0	506214	506208	506221	NA	-0.119671	-0.217828	NA	0.122031	0.112579	NA	-0.980667	-1.9349	NA	(-0.359,0.12)	(-0.438,0.003)	NA	0.326757	0.053003	NA	0.717069	0.339496	NA	2	other
LDL	SORT1	NCAN	40	72	0	506214	506211	506224	NA	-0.119667	-0.134388	NA	0.122034	0.0909652	NA	-0.98061	-1.47735	NA	(-0.359,0.12)	(-0.313,0.044)	NA	0.326785	0.139581	NA	0.717069	0.571007	NA	2	other
LDL	SORT1	NECTIN2	40	26	0	506214	506212	506224	NA	-0.11961	0.175303	NA	0.122032	0.151357	NA	-0.980149	1.15821	NA	(-0.359,0.12)	(-0.121,0.472)	NA	0.327013	0.246779	NA	0.717069	0.647544	NA	2	other
LDL	SORT1	PAFAH1B1	40	9	0	506214	506213	506226	NA	-0.119636	-0.198336	NA	0.122031	0.257246	NA	-0.980368	-0.770998	NA	(-0.359,0.12)	(-0.703,0.306)	NA	0.326905	0.440708	NA	0.717069	0.814787	NA	2	other
LDL	SORT1	PAFAH1B2	40	9	0	506214	506212	506224	NA	-0.119651	-0.449705	NA	0.122032	0.257247	NA	-0.980493	-1.74815	NA	(-0.359,0.12)	(-0.954,0.054)	NA	0.326843	0.0804383	NA	0.717069	0.434037	NA	2	other
LDL	SORT1	PCSK9	40	349	0	506214	505753	505766	NA	-0.12104	-0.884012	NA	0.121916	0.0413039	NA	-0.992808	-21.4026	NA	(-0.36,0.118)	(-0.965,-0.803)	NA	0.320804	1.26301e-101	NA	0.717069	3.41284e-100	NA	2	other
LDL	SORT1	SEZ6L	40	98	0	506214	506212	506225	NA	-0.119676	-0.103974	NA	0.122034	0.077975	NA	-0.980676	-1.33343	NA	(-0.359,0.12)	(-0.257,0.049)	NA	0.326753	0.18239	NA	0.717069	0.633069	NA	2	other
LDL	SORT1	SIK3	40	21	0	506214	506213	506225	NA	-0.119612	0.144993	NA	0.122032	0.168412	NA	-0.980174	0.86094	NA	(-0.359,0.12)	(-0.185,0.475)	NA	0.327	0.389271	NA	0.717069	0.772074	NA	2	other
LDL	SORT1	TM6SF2	40	69	0	506214	506211	506224	NA	-0.119662	-0.100909	NA	0.122033	0.0929205	NA	-0.980572	-1.08597	NA	(-0.359,0.12)	(-0.283,0.081)	NA	0.326804	0.277494	NA	0.717069	0.670687	NA	2	other
LDL	SORT1	TOMM40	40	11	0	506214	506214	506226	NA	-0.119629	-0.0664886	NA	0.122032	0.232691	NA	-0.980302	-0.285738	NA	(-0.359,0.12)	(-0.523,0.39)	NA	0.326937	0.775079	NA	0.717069	0.979706	NA	2	other
LDL	SORT1	WDR12	40	65	0	506214	506213	506226	NA	-0.119636	-0.0324729	NA	0.122031	0.0847196	NA	-0.98037	-0.383299	NA	(-0.359,0.12)	(-0.199,0.134)	NA	0.326903	0.701498	NA	0.717069	0.949005	NA	2	other
LDL	SORT1	ZPR1	40	97	0	506214	506214	506226	NA	-0.119627	-0.00315126	NA	0.122032	0.0783748	NA	-0.980289	-0.0402076	NA	(-0.359,0.12)	(-0.157,0.15)	NA	0.326943	0.967928	NA	0.717069	0.993787	NA	2	other
LDL	TM6SF2	MLXIPL	69	76	0	506211	506211	506221	NA	-0.100826	0.175874	NA	0.092919	0.0885379	NA	-1.08509	1.98643	NA	(-0.283,0.081)	(0.002,0.349)	NA	0.27788	0.0469858	NA	0.670687	0.32987	NA	2	other
LDL	ZPR1	BAZ1B	97	35	0	506214	506213	506226	NA	-0.00313592	-0.0357649	NA	0.0783758	0.125202	NA	-0.0400113	-0.285656	NA	(-0.157,0.15)	(-0.281,0.21)	NA	0.968084	0.775141	NA	0.993787	0.979706	NA	2	other
LDL	ZPR1	MLXIPL	97	76	0	506214	506211	506223	NA	-0.00306711	0.175908	NA	0.0783738	0.0885378	NA	-0.0391343	1.98681	NA	(-0.157,0.151)	(0.002,0.349)	NA	0.968783	0.0469437	NA	0.993787	0.32987	NA	2	other
LDL	ZPR1	NCAN	97	72	0	506214	506211	506223	NA	-0.00317054	-0.134367	NA	0.0783758	0.0909654	NA	-0.0404531	-1.47712	NA	(-0.157,0.15)	(-0.313,0.044)	NA	0.967732	0.139643	NA	0.993787	0.571007	NA	2	other
LDL	ZPR1	PAFAH1B1	97	9	0	506214	506213	506225	NA	-0.00313804	-0.198316	NA	0.0783753	0.25725	NA	-0.0400386	-0.770908	NA	(-0.157,0.15)	(-0.703,0.306)	NA	0.968062	0.440761	NA	0.993787	0.814787	NA	2	other
LDL	ZPR1	PAFAH1B2	97	9	0	506214	506212	506224	NA	-0.00314849	-0.449684	NA	0.0783737	0.257245	NA	-0.0401728	-1.74808	NA	(-0.157,0.15)	(-0.954,0.055)	NA	0.967955	0.0804508	NA	0.993787	0.434037	NA	2	other
LDL	ZPR1	SIK3	97	21	0	506214	506213	506225	NA	-0.00311726	0.145011	NA	0.0783754	0.168415	NA	-0.0397734	0.861038	NA	(-0.157,0.15)	(-0.185,0.475)	NA	0.968274	0.389217	NA	0.993787	0.772074	NA	2	other
LDL	ZPR1	TM6SF2	97	69	0	506214	506211	506224	NA	-0.00316366	-0.100888	NA	0.0783747	0.09292	NA	-0.0403658	-1.08575	NA	(-0.157,0.15)	(-0.283,0.081)	NA	0.967802	0.277589	NA	0.993787	0.670687	NA	2	other
LDL	ZPR1	WDR12	97	65	0	506214	506213	506226	NA	-0.00313943	-0.0324551	NA	0.0783749	0.0847203	NA	-0.0400566	-0.383086	NA	(-0.157,0.15)	(-0.199,0.134)	NA	0.968048	0.701656	NA	0.993787	0.949005	NA	2	other
TC	APOE	BCL7B	3	10	0	622987	622987	622999	NA	0.16564	-0.143303	NA	0.582573	0.319093	NA	0.284325	-0.449095	NA	(-0.976,1.307)	(-0.769,0.482)	NA	0.776161	0.653363	NA	0.979706	0.917592	NA	2	other
TC	APOE	HAVCR1	3	453	0	622987	622986	622999	NA	0.165497	-0.0457355	NA	0.582584	0.047303	NA	0.284074	-0.966864	NA	(-0.976,1.307)	(-0.138,0.047)	NA	0.776354	0.333612	NA	0.979706	0.717069	NA	2	other
TC	APOE	LDLRAP1	3	44	0	622987	622985	622998	NA	0.165677	0.180259	NA	0.582574	0.152134	NA	0.284387	1.18487	NA	(-0.976,1.308)	(-0.118,0.478)	NA	0.776114	0.236069	NA	0.979706	0.633069	NA	2	other
TC	APOE	MLXIPL	3	78	0	622987	622986	622998	NA	0.165682	0.186811	NA	0.582578	0.114273	NA	0.284395	1.63478	NA	(-0.976,1.308)	(-0.037,0.411)	NA	0.776108	0.102095	NA	0.979706	0.48853	NA	2	other
TC	APOE	NCAN	3	72	0	622987	622986	622998	NA	0.165568	-0.161057	NA	0.582575	0.118937	NA	0.2842	-1.35414	NA	(-0.976,1.307)	(-0.394,0.072)	NA	0.776257	0.175691	NA	0.979706	0.633069	NA	2	other
TC	APOE	PAFAH1B1	3	9	0	622987	622986	622999	NA	0.165651	-0.271872	NA	0.582564	0.336348	NA	0.284347	-0.808306	NA	(-0.976,1.307)	(-0.931,0.387)	NA	0.776144	0.418915	NA	0.979706	0.807902	NA	2	other
TC	APOE	PAFAH1B2	3	9	0	622987	622986	622998	NA	0.165591	-0.496623	NA	0.582574	0.336354	NA	0.284241	-1.47649	NA	(-0.976,1.307)	(-1.156,0.163)	NA	0.776226	0.139813	NA	0.979706	0.571007	NA	2	other
TC	APOE	SIK3	3	21	0	622987	622986	622999	NA	0.165689	0.224532	NA	0.582559	0.220196	NA	0.284417	1.01969	NA	(-0.976,1.308)	(-0.207,0.656)	NA	0.776091	0.307875	NA	0.979706	0.711675	NA	2	other
TC	APOE	TM6SF2	3	69	0	622987	622985	622998	NA	0.165617	-0.109107	NA	0.582571	0.121493	NA	0.284287	-0.898056	NA	(-0.976,1.307)	(-0.347,0.129)	NA	0.776191	0.369156	NA	0.979706	0.753999	NA	2	other
TC	APOE	TOMM40	3	11	0	622987	622987	622999	NA	0.165634	-0.228785	NA	0.582573	0.304244	NA	0.284315	-0.751977	NA	(-0.976,1.307)	(-0.825,0.368)	NA	0.776169	0.452065	NA	0.979706	0.822334	NA	2	other
TC	BAZ1B	BCL7B	35	10	0	622987	622987	622999	NA	0.00318882	-0.143305	NA	0.1637	0.319093	NA	0.0194796	-0.4491	NA	(-0.318,0.324)	(-0.769,0.482)	NA	0.984458	0.653359	NA	0.993787	0.917592	NA	2	other
TC	BAZ1B	MLXIPL	35	78	0	622987	622986	622998	NA	0.00325678	0.186809	NA	0.163702	0.114273	NA	0.0198946	1.63477	NA	(-0.318,0.324)	(-0.037,0.411)	NA	0.984127	0.102098	NA	0.993787	0.48853	NA	2	other
TC	BAZ1B	PAFAH1B1	35	9	0	622987	622986	622999	NA	0.00318528	-0.271873	NA	0.163698	0.336348	NA	0.0194583	-0.808309	NA	(-0.318,0.324)	(-0.931,0.387)	NA	0.984476	0.418913	NA	0.993787	0.807902	NA	2	other
TC	BAZ1B	TOMM40	35	11	0	622987	622987	622999	NA	0.00318502	-0.228787	NA	0.1637	0.304244	NA	0.0194564	-0.751984	NA	(-0.318,0.324)	(-0.825,0.368)	NA	0.984477	0.452061	NA	0.993787	0.822334	NA	2	other
TC	BCAM	BCL7B	155	10	0	622987	622987	622999	NA	-0.0059387	-0.14331	NA	0.0810765	0.319091	NA	-0.0732481	-0.449118	NA	(-0.165,0.153)	(-0.769,0.482)	NA	0.941609	0.653347	NA	0.993787	0.917592	NA	2	other
TC	BCAM	HAVCR1	155	453	0	622987	622986	622999	NA	-0.00602324	-0.0457417	NA	0.081079	0.0473032	NA	-0.0742885	-0.966989	NA	(-0.165,0.153)	(-0.138,0.047)	NA	0.940781	0.33355	NA	0.993787	0.717069	NA	2	other
TC	BCAM	LDLRAP1	155	44	0	622987	622985	622998	NA	-0.00589564	0.180255	NA	0.081077	0.152134	NA	-0.0727165	1.18484	NA	(-0.165,0.153)	(-0.118,0.478)	NA	0.942032	0.236079	NA	0.993787	0.633069	NA	2	other
TC	BCAM	MLXIPL	155	78	0	622987	622986	622998	NA	-0.00586012	0.186802	NA	0.0810778	0.114273	NA	-0.0722777	1.6347	NA	(-0.165,0.153)	(-0.037,0.411)	NA	0.942381	0.102111	NA	0.993787	0.48853	NA	2	other
TC	BCAM	NCAN	155	72	0	622987	622986	622998	NA	-0.00597717	-0.161064	NA	0.0810766	0.118936	NA	-0.0737225	-1.35422	NA	(-0.165,0.153)	(-0.394,0.072)	NA	0.941231	0.175667	NA	0.993787	0.633069	NA	2	other
TC	BCAM	NECTIN2	155	26	0	622987	622986	622998	NA	-0.00591658	0.158494	NA	0.0810777	0.197902	NA	-0.0729742	0.800871	NA	(-0.165,0.153)	(-0.229,0.546)	NA	0.941827	0.423206	NA	0.993787	0.807902	NA	2	other
TC	BCAM	PAFAH1B1	155	9	0	622987	622986	622999	NA	-0.00594729	-0.271877	NA	0.081076	0.336349	NA	-0.0733545	-0.808317	NA	(-0.165,0.153)	(-0.931,0.387)	NA	0.941524	0.418908	NA	0.993787	0.807902	NA	2	other
TC	BCAM	PAFAH1B2	155	9	0	622987	622986	622998	NA	-0.0059467	-0.496621	NA	0.0810765	0.336351	NA	-0.0733467	-1.4765	NA	(-0.165,0.153)	(-1.156,0.163)	NA	0.94153	0.139811	NA	0.993787	0.571007	NA	2	other
TC	BCAM	SIK3	155	21	0	622987	622986	622999	NA	-0.00591483	0.224525	NA	0.0810755	0.220197	NA	-0.0729546	1.01965	NA	(-0.165,0.153)	(-0.207,0.656)	NA	0.941842	0.307893	NA	0.993787	0.711675	NA	2	other
TC	BCAM	TM6SF2	155	69	0	622987	622985	622998	NA	-0.00597162	-0.109115	NA	0.0810772	0.121494	NA	-0.0736536	-0.898113	NA	(-0.165,0.153)	(-0.347,0.129)	NA	0.941286	0.369125	NA	0.993787	0.753999	NA	2	other
TC	BCAM	TOMM40	155	11	0	622987	622987	622999	NA	-0.00594263	-0.22879	NA	0.0810768	0.304243	NA	-0.0732963	-0.751997	NA	(-0.165,0.153)	(-0.825,0.368)	NA	0.94157	0.452053	NA	0.993787	0.822334	NA	2	other
TC	BCL7B	MLXIPL	10	78	0	622987	622986	622998	NA	-0.143233	0.186802	NA	0.319096	0.114273	NA	-0.448871	1.63471	NA	(-0.769,0.482)	(-0.037,0.411)	NA	0.653524	0.10211	NA	0.917592	0.48853	NA	2	other
TC	BCL7B	PAFAH1B1	10	9	0	622987	622986	622998	NA	-0.143318	-0.27188	NA	0.319089	0.336348	NA	-0.449149	-0.808329	NA	(-0.769,0.482)	(-0.931,0.387)	NA	0.653324	0.418901	NA	0.917592	0.807902	NA	2	other
TC	CELSR2	APOB	63	302	0	622987	621716	621728	NA	-0.206545	-2.13915	NA	0.126888	0.0579865	NA	-1.62778	-36.8905	NA	(-0.455,0.042)	(-2.253,-2.025)	NA	0.103572	6.57158e-298	NA	0.49345	2.33797e-296	NA	2	other
TC	CELSR2	CBLC	63	603	0	622987	622983	622995	NA	-0.204681	-0.0885518	NA	0.12714	0.0410448	NA	-1.60989	-2.15745	NA	(-0.454,0.045)	(-0.169,-0.008)	NA	0.107422	0.030971	NA	0.495738	0.260194	NA	2	other
TC	CELSR2	FAM174A	63	62	0	622987	622987	622998	NA	-0.204415	0.0628469	NA	0.127144	0.128165	NA	-1.60774	0.49036	NA	(-0.454,0.045)	(-0.188,0.314)	NA	0.107892	0.62388	NA	0.495738	0.900454	NA	2	other
TC	CELSR2	HAVCR1	63	453	0	622987	622986	622998	NA	-0.204534	-0.0457957	NA	0.127146	0.0473021	NA	-1.60866	-0.968153	NA	(-0.454,0.045)	(-0.139,0.047)	NA	0.10769	0.332968	NA	0.495738	0.717069	NA	2	other
TC	CELSR2	HMGCR	63	39	0	622987	622985	622997	NA	-0.204463	-0.160707	NA	0.127147	0.155714	NA	-1.60808	-1.03207	NA	(-0.454,0.045)	(-0.466,0.144)	NA	0.107817	0.302042	NA	0.495738	0.711675	NA	2	other
TC	CELSR2	LDLR	63	47	0	622987	622901	622913	NA	-0.204234	1.18761	NA	0.127134	0.147186	NA	-1.60645	8.06874	NA	(-0.453,0.045)	(0.899,1.476)	NA	0.108176	7.10299e-16	NA	0.49601	1.01116e-14	NA	2	other
TC	CELSR2	LDLRAP1	63	44	0	622987	622985	622997	NA	-0.204394	0.1802	NA	0.127143	0.152131	NA	-1.60759	1.1845	NA	(-0.454,0.045)	(-0.118,0.478)	NA	0.107926	0.236214	NA	0.495738	0.633069	NA	2	other
TC	CELSR2	MLXIPL	63	78	0	622987	622986	622998	NA	-0.204368	0.186751	NA	0.127147	0.114273	NA	-1.60733	1.63425	NA	(-0.454,0.045)	(-0.037,0.411)	NA	0.107981	0.102206	NA	0.495738	0.48853	NA	2	other
TC	CELSR2	MYLIP	63	47	0	622987	622983	622995	NA	-0.204486	-0.251111	NA	0.127142	0.147196	NA	-1.60833	-1.70597	NA	(-0.454,0.045)	(-0.54,0.037)	NA	0.107763	0.0880141	NA	0.495738	0.438411	NA	2	other
TC	CELSR2	NCAN	63	72	0	622987	622986	622997	NA	-0.20448	-0.161121	NA	0.127143	0.118934	NA	-1.60827	-1.35471	NA	(-0.454,0.045)	(-0.394,0.072)	NA	0.107777	0.17551	NA	0.495738	0.633069	NA	2	other
TC	CELSR2	NECTIN2	63	26	0	622987	622986	622998	NA	-0.204419	0.15844	NA	0.127147	0.197903	NA	-1.60774	0.800593	NA	(-0.454,0.045)	(-0.229,0.546)	NA	0.107892	0.423367	NA	0.495738	0.807902	NA	2	other
TC	CELSR2	PAFAH1B1	63	9	0	622987	622986	622998	NA	-0.20444	-0.271931	NA	0.127142	0.336345	NA	-1.60796	-0.808488	NA	(-0.454,0.045)	(-0.931,0.387)	NA	0.107843	0.41881	NA	0.495738	0.807902	NA	2	other
TC	CELSR2	PAFAH1B2	63	9	0	622987	622986	622998	NA	-0.204453	-0.496674	NA	0.127144	0.336349	NA	-1.60804	-1.47666	NA	(-0.454,0.045)	(-1.156,0.163)	NA	0.107825	0.139767	NA	0.495738	0.571007	NA	2	other
TC	CELSR2	PCSK9	63	351	0	622987	622622	622634	NA	-0.206003	-1.01877	NA	0.127031	0.0538538	NA	-1.62167	-18.9173	NA	(-0.455,0.043)	(-1.124,-0.913)	NA	0.104873	8.22298e-80	NA	0.495738	1.86817e-78	NA	2	other
TC	CELSR2	SEZ6L	63	98	0	622987	622987	622999	NA	-0.204472	-0.0877	NA	0.127144	0.10195	NA	-1.6082	-0.860224	NA	(-0.454,0.045)	(-0.288,0.112)	NA	0.107792	0.389665	NA	0.495738	0.772074	NA	2	other
TC	CELSR2	SIK3	63	21	0	622987	622986	622998	NA	-0.204407	0.224471	NA	0.127142	0.220196	NA	-1.6077	1.01941	NA	(-0.454,0.045)	(-0.207,0.656)	NA	0.107901	0.308006	NA	0.495738	0.711675	NA	2	other
TC	CELSR2	TM6SF2	63	69	0	622987	622985	622997	NA	-0.204467	-0.109171	NA	0.127146	0.121494	NA	-1.60813	-0.898573	NA	(-0.454,0.045)	(-0.347,0.129)	NA	0.107807	0.36888	NA	0.495738	0.753999	NA	2	other
TC	CXCL12	BAZ1B	49	35	0	622987	622987	622999	NA	0.0715646	0.00320864	NA	0.139944	0.163701	NA	0.51138	0.0196006	NA	(-0.203,0.346)	(-0.318,0.324)	NA	0.609085	0.984362	NA	0.900454	0.993787	NA	2	other
TC	CXCL12	BCL7B	49	10	0	622987	622987	622999	NA	0.071558	-0.143287	NA	0.139944	0.319093	NA	0.511333	-0.449044	NA	(-0.203,0.346)	(-0.769,0.482)	NA	0.609118	0.6534	NA	0.900454	0.917592	NA	2	other
TC	CXCL12	HAVCR1	49	453	0	622987	622986	622999	NA	0.0714797	-0.0457211	NA	0.139947	0.0473031	NA	0.510761	-0.966554	NA	(-0.203,0.346)	(-0.138,0.047)	NA	0.609518	0.333767	NA	0.900454	0.717069	NA	2	other
TC	CXCL12	MLXIPL	49	78	0	622987	622986	622998	NA	0.0716352	0.186828	NA	0.139945	0.114272	NA	0.511882	1.63493	NA	(-0.203,0.346)	(-0.037,0.411)	NA	0.608733	0.102063	NA	0.900454	0.48853	NA	2	other
TC	CXCL12	NCAN	49	72	0	622987	622986	622998	NA	0.0715216	-0.161041	NA	0.139945	0.118937	NA	0.511068	-1.354	NA	(-0.203,0.346)	(-0.394,0.072)	NA	0.609304	0.175736	NA	0.900454	0.633069	NA	2	other
TC	CXCL12	PAFAH1B1	49	9	0	622987	622986	622999	NA	0.0715476	-0.271859	NA	0.139943	0.336351	NA	0.511262	-0.80826	NA	(-0.203,0.346)	(-0.931,0.387)	NA	0.609168	0.418941	NA	0.900454	0.807902	NA	2	other
TC	CXCL12	PAFAH1B2	49	9	0	622987	622986	622999	NA	0.0715517	-0.496612	NA	0.139945	0.336355	NA	0.511285	-1.47645	NA	(-0.203,0.346)	(-1.156,0.163)	NA	0.609152	0.139823	NA	0.900454	0.571007	NA	2	other
TC	CXCL12	SIK3	49	21	0	622987	622986	622999	NA	0.0715791	0.224547	NA	0.139942	0.220198	NA	0.51149	1.01975	NA	(-0.203,0.346)	(-0.207,0.656)	NA	0.609008	0.307847	NA	0.900454	0.711675	NA	2	other
TC	CXCL12	TM6SF2	49	69	0	622987	622985	622998	NA	0.0715263	-0.10909	NA	0.139948	0.121497	NA	0.511093	-0.89789	NA	(-0.203,0.346)	(-0.347,0.129)	NA	0.609286	0.369244	NA	0.900454	0.753999	NA	2	other
TC	CXCL12	TOMM40	49	11	0	622987	622987	622999	NA	0.0715543	-0.228774	NA	0.139944	0.304243	NA	0.511308	-0.751943	NA	(-0.203,0.346)	(-0.825,0.368)	NA	0.609135	0.452085	NA	0.900454	0.822334	NA	2	other
TC	CXCL12	WDR12	49	65	0	622987	622987	622999	NA	0.0715736	0.0284492	NA	0.139943	0.110771	NA	0.511447	0.256828	NA	(-0.203,0.346)	(-0.189,0.246)	NA	0.609038	0.797311	NA	0.900454	0.98077	NA	2	other
TC	CXCL12	ZPR1	49	97	0	622987	622987	623000	NA	0.0715701	0.0171735	NA	0.139945	0.102476	NA	0.511417	0.167585	NA	(-0.203,0.346)	(-0.184,0.218)	NA	0.609059	0.866909	NA	0.900454	0.983762	NA	2	other
TC	FAM174A	APOB	62	302	0	622987	621716	621728	NA	0.0608259	-2.13907	NA	0.127907	0.0579868	NA	0.475546	-36.889	NA	(-0.19,0.312)	(-2.253,-2.025)	NA	0.634398	6.94641e-298	NA	0.911729	2.33797e-296	NA	2	other
TC	FAM174A	CBLC	62	603	0	622987	622983	622994	NA	0.062655	-0.0884757	NA	0.128163	0.0410454	NA	0.488871	-2.15556	NA	(-0.189,0.314)	(-0.169,-0.008)	NA	0.624933	0.0311184	NA	0.901313	0.260194	NA	2	other
TC	FAM174A	HMGCR	62	39	0	622987	622985	622997	NA	0.062872	-0.160633	NA	0.128168	0.155713	NA	0.490545	-1.03159	NA	(-0.188,0.314)	(-0.466,0.145)	NA	0.623749	0.302264	NA	0.900454	0.711675	NA	2	other
TC	FAM174A	LDLR	62	47	0	622987	622901	622913	NA	0.0631115	1.18769	NA	0.128154	0.147185	NA	0.492467	8.06937	NA	(-0.188,0.314)	(0.899,1.476)	NA	0.622389	7.06628e-16	NA	0.900454	1.01116e-14	NA	2	other
TC	FAM174A	LDLRAP1	62	44	0	622987	622985	622997	NA	0.0629437	0.180276	NA	0.128165	0.152132	NA	0.491114	1.185	NA	(-0.188,0.314)	(-0.118,0.478)	NA	0.623346	0.236019	NA	0.900454	0.633069	NA	2	other
TC	FAM174A	MLXIPL	62	78	0	622987	622986	622998	NA	0.0629723	0.186826	NA	0.128167	0.114272	NA	0.49133	1.63493	NA	(-0.188,0.314)	(-0.037,0.411)	NA	0.623193	0.102065	NA	0.900454	0.48853	NA	2	other
TC	FAM174A	MYLIP	62	47	0	622987	622983	622995	NA	0.0628493	-0.251034	NA	0.128164	0.147196	NA	0.490383	-1.70544	NA	(-0.188,0.314)	(-0.54,0.037)	NA	0.623863	0.0881127	NA	0.900454	0.438411	NA	2	other
TC	FAM174A	NCAN	62	72	0	622987	622986	622997	NA	0.0628551	-0.161041	NA	0.128164	0.118934	NA	0.490425	-1.35403	NA	(-0.188,0.314)	(-0.394,0.072)	NA	0.623833	0.175725	NA	0.900454	0.633069	NA	2	other
TC	FAM174A	NECTIN2	62	26	0	622987	622986	622998	NA	0.062919	0.158516	NA	0.128166	0.197901	NA	0.490917	0.800987	NA	(-0.188,0.314)	(-0.229,0.546)	NA	0.623485	0.423139	NA	0.900454	0.807902	NA	2	other
TC	FAM174A	PAFAH1B1	62	9	0	622987	622986	622998	NA	0.0628948	-0.271858	NA	0.128164	0.336347	NA	0.490737	-0.808266	NA	(-0.188,0.314)	(-0.931,0.387)	NA	0.623613	0.418938	NA	0.900454	0.807902	NA	2	other
TC	FAM174A	PAFAH1B2	62	9	0	622987	622986	622998	NA	0.062884	-0.496607	NA	0.128165	0.33635	NA	0.490648	-1.47646	NA	(-0.188,0.314)	(-1.156,0.163)	NA	0.623676	0.139821	NA	0.900454	0.571007	NA	2	other
TC	FAM174A	PCSK9	62	351	0	622987	622622	622634	NA	0.0613501	-1.01869	NA	0.128053	0.0538547	NA	0.479098	-18.9155	NA	(-0.19,0.312)	(-1.124,-0.913)	NA	0.631869	8.49669e-80	NA	0.908452	1.86817e-78	NA	2	other
TC	FAM174A	SIK3	62	21	0	622987	622986	622998	NA	0.0629297	0.224547	NA	0.128163	0.220196	NA	0.491012	1.01976	NA	(-0.188,0.314)	(-0.207,0.656)	NA	0.623418	0.307842	NA	0.900454	0.711675	NA	2	other
TC	FAM174A	TM6SF2	62	69	0	622987	622985	622997	NA	0.062868	-0.109092	NA	0.128165	0.121492	NA	0.490523	-0.89793	NA	(-0.188,0.314)	(-0.347,0.129)	NA	0.623764	0.369223	NA	0.900454	0.753999	NA	2	other
TC	HAVCR1	MLXIPL	453	78	0	622986	622986	622998	NA	-0.0456682	0.186719	NA	0.0473036	0.114275	NA	-0.965428	1.63394	NA	(-0.138,0.047)	(-0.037,0.411)	NA	0.33433	0.102272	NA	0.717069	0.48853	NA	2	other
TC	HAVCR1	NCAN	453	72	0	622986	622986	622997	NA	-0.0457851	-0.161151	NA	0.0473026	0.118938	NA	-0.967918	-1.35492	NA	(-0.138,0.047)	(-0.394,0.072)	NA	0.333085	0.175443	NA	0.717069	0.633069	NA	2	other
TC	HAVCR1	PAFAH1B1	453	9	0	622986	622986	622998	NA	-0.0457489	-0.271978	NA	0.0473022	0.336354	NA	-0.967163	-0.808606	NA	(-0.138,0.047)	(-0.931,0.387)	NA	0.333463	0.418742	NA	0.717069	0.807902	NA	2	other
TC	HAVCR1	PAFAH1B2	453	9	0	622986	622986	622998	NA	-0.0457555	-0.496746	NA	0.0473021	0.336354	NA	-0.967304	-1.47686	NA	(-0.138,0.047)	(-1.156,0.163)	NA	0.333392	0.139714	NA	0.717069	0.571007	NA	2	other
TC	HAVCR1	SIK3	453	21	0	622986	622986	622998	NA	-0.045716	0.224437	NA	0.0473017	0.2202	NA	-0.966477	1.01924	NA	(-0.138,0.047)	(-0.207,0.656)	NA	0.333806	0.308088	NA	0.717069	0.711675	NA	2	other
TC	HAVCR1	TM6SF2	453	69	0	622986	622985	622997	NA	-0.0457752	-0.109199	NA	0.0473027	0.121495	NA	-0.967708	-0.898796	NA	(-0.138,0.047)	(-0.347,0.129)	NA	0.33319	0.368762	NA	0.717069	0.753999	NA	2	other
TC	HMGCR	APOB	39	302	0	622985	621716	621727	NA	-0.162486	-2.13912	NA	0.1554	0.057988	NA	-1.0456	-36.8891	NA	(-0.467,0.142)	(-2.253,-2.025)	NA	0.295748	6.91721e-298	NA	0.708672	2.33797e-296	NA	2	other
TC	HMGCR	CBLC	39	603	0	622985	622983	622993	NA	-0.160892	-0.088526	NA	0.155709	0.0410459	NA	-1.03328	-2.15676	NA	(-0.466,0.144)	(-0.169,-0.008)	NA	0.301471	0.0310246	NA	0.711675	0.260194	NA	2	other
TC	HMGCR	MYLIP	39	47	0	622985	622983	622994	NA	-0.160704	-0.251085	NA	0.155711	0.147199	NA	-1.03207	-1.70576	NA	(-0.466,0.144)	(-0.54,0.037)	NA	0.302041	0.0880531	NA	0.711675	0.438411	NA	2	other
TC	HMGCR	PCSK9	39	351	0	622985	622622	622633	NA	-0.162069	-1.01874	NA	0.155573	0.0538544	NA	-1.04175	-18.9166	NA	(-0.467,0.143)	(-1.124,-0.913)	NA	0.297527	8.32969e-80	NA	0.711675	1.86817e-78	NA	2	other
TC	MACO1	BAZ1B	12	35	0	622987	622987	622999	NA	-0.00434691	0.00319466	NA	0.291292	0.1637	NA	-0.0149229	0.0195153	NA	(-0.575,0.567)	(-0.318,0.324)	NA	0.988094	0.98443	NA	0.993787	0.993787	NA	2	other
TC	MACO1	BCL7B	12	10	0	622987	622987	622999	NA	-0.00435433	-0.143305	NA	0.291292	0.319093	NA	-0.0149483	-0.449103	NA	(-0.575,0.567)	(-0.769,0.482)	NA	0.988073	0.653358	NA	0.993787	0.917592	NA	2	other
TC	MACO1	HAVCR1	12	453	0	622987	622986	622999	NA	-0.00446378	-0.0457376	NA	0.291298	0.0473029	NA	-0.0153238	-0.966909	NA	(-0.575,0.566)	(-0.138,0.047)	NA	0.987774	0.333589	NA	0.993787	0.717069	NA	2	other
TC	MACO1	LDLRAP1	12	44	0	622987	622985	622998	NA	-0.00431327	0.180257	NA	0.291292	0.152134	NA	-0.0148073	1.18486	NA	(-0.575,0.567)	(-0.118,0.478)	NA	0.988186	0.236074	NA	0.993787	0.633069	NA	2	other
TC	MACO1	MLXIPL	12	78	0	622987	622986	622998	NA	-0.00428947	0.186809	NA	0.291295	0.114273	NA	-0.0147255	1.63476	NA	(-0.575,0.567)	(-0.037,0.411)	NA	0.988251	0.102099	NA	0.993787	0.48853	NA	2	other
TC	MACO1	NCAN	12	72	0	622987	622986	622998	NA	-0.00440607	-0.161059	NA	0.291295	0.118937	NA	-0.0151258	-1.35415	NA	(-0.575,0.567)	(-0.394,0.072)	NA	0.987932	0.175688	NA	0.993787	0.633069	NA	2	other
TC	MACO1	PAFAH1B1	12	9	0	622987	622986	622999	NA	-0.00435306	-0.271874	NA	0.291288	0.336349	NA	-0.0149442	-0.808311	NA	(-0.575,0.567)	(-0.931,0.387)	NA	0.988077	0.418912	NA	0.993787	0.807902	NA	2	other
TC	MACO1	PAFAH1B2	12	9	0	622987	622986	622998	NA	-0.00437947	-0.496624	NA	0.291292	0.336352	NA	-0.0150347	-1.4765	NA	(-0.575,0.567)	(-1.156,0.163)	NA	0.988005	0.13981	NA	0.993787	0.571007	NA	2	other
TC	MACO1	SIK3	12	21	0	622987	622986	622999	NA	-0.00431847	0.22453	NA	0.291285	0.220195	NA	-0.0148256	1.01968	NA	(-0.575,0.567)	(-0.207,0.656)	NA	0.988171	0.307878	NA	0.993787	0.711675	NA	2	other
TC	MACO1	TM6SF2	12	69	0	622987	622985	622998	NA	-0.00438379	-0.10911	NA	0.291291	0.121493	NA	-0.0150495	-0.898075	NA	(-0.575,0.567)	(-0.347,0.129)	NA	0.987993	0.369145	NA	0.993787	0.753999	NA	2	other
TC	MACO1	TOMM40	12	11	0	622987	622987	622999	NA	-0.00435927	-0.228787	NA	0.291292	0.304244	NA	-0.0149653	-0.751987	NA	(-0.575,0.567)	(-0.825,0.368)	NA	0.98806	0.452059	NA	0.993787	0.822334	NA	2	other
TC	MYBPHL	APOB	122	302	0	622987	621716	621729	NA	-0.0443384	-2.13911	NA	0.0911954	0.057987	NA	-0.486191	-36.8896	NA	(-0.223,0.134)	(-2.253,-2.025)	NA	0.626832	6.79313e-298	NA	0.903695	2.33797e-296	NA	2	other
TC	MYBPHL	APOE	122	3	0	622987	622987	622999	NA	-0.0423564	0.165615	NA	0.0913809	0.582579	NA	-0.463515	0.28428	NA	(-0.221,0.137)	(-0.976,1.307)	NA	0.642995	0.776196	NA	0.915239	0.979706	NA	2	other
TC	MYBPHL	BAZ1B	122	35	0	622987	622987	622999	NA	-0.0423578	0.00317291	NA	0.0913807	0.163702	NA	-0.463531	0.0193822	NA	(-0.221,0.137)	(-0.318,0.324)	NA	0.642984	0.984536	NA	0.915239	0.993787	NA	2	other
TC	MYBPHL	BCAM	122	155	0	622987	622987	622999	NA	-0.0423632	-0.00595526	NA	0.0913783	0.0810756	NA	-0.463602	-0.0734532	NA	(-0.221,0.137)	(-0.165,0.153)	NA	0.642933	0.941446	NA	0.915239	0.993787	NA	2	other
TC	MYBPHL	BCL7B	122	10	0	622987	622987	622999	NA	-0.0423648	-0.143327	NA	0.0913807	0.319096	NA	-0.463607	-0.449166	NA	(-0.221,0.137)	(-0.769,0.482)	NA	0.642929	0.653312	NA	0.915239	0.917592	NA	2	other
TC	MYBPHL	CBLC	122	603	0	622987	622983	622995	NA	-0.0426131	-0.088516	NA	0.0913767	0.0410452	NA	-0.466345	-2.15655	NA	(-0.222,0.136)	(-0.169,-0.008)	NA	0.640968	0.0310406	NA	0.915239	0.260194	NA	2	other
TC	MYBPHL	FAM174A	122	62	0	622987	622987	622999	NA	-0.042341	0.0628828	NA	0.0913788	0.128165	NA	-0.463357	0.49064	NA	(-0.221,0.137)	(-0.188,0.314)	NA	0.643108	0.623681	NA	0.915239	0.900454	NA	2	other
TC	MYBPHL	HMGCR	122	39	0	622987	622985	622998	NA	-0.0423916	-0.160671	NA	0.0913807	0.155713	NA	-0.463902	-1.03184	NA	(-0.221,0.137)	(-0.466,0.145)	NA	0.642718	0.302146	NA	0.915239	0.711675	NA	2	other
TC	MYBPHL	LDLR	122	47	0	622987	622901	622913	NA	-0.0421414	1.18765	NA	0.091371	0.147185	NA	-0.461212	8.06906	NA	(-0.221,0.137)	(0.899,1.476)	NA	0.644647	7.08405e-16	NA	0.91638	1.01116e-14	NA	2	other
TC	MYBPHL	LDLRAP1	122	44	0	622987	622985	622998	NA	-0.0423211	0.180236	NA	0.0913799	0.152134	NA	-0.463134	1.18472	NA	(-0.221,0.137)	(-0.118,0.478)	NA	0.643269	0.236129	NA	0.915239	0.633069	NA	2	other
TC	MYBPHL	MACO1	122	12	0	622987	622987	622999	NA	-0.0423585	-0.00437469	NA	0.0913807	0.291295	NA	-0.463539	-0.0150181	NA	(-0.221,0.137)	(-0.575,0.567)	NA	0.642978	0.988018	NA	0.915239	0.993787	NA	2	other
TC	MYBPHL	MLXIPL	122	78	0	622987	622986	622998	NA	-0.0422881	0.186786	NA	0.0913808	0.114273	NA	-0.462768	1.63456	NA	(-0.221,0.137)	(-0.037,0.411)	NA	0.643531	0.102142	NA	0.915239	0.48853	NA	2	other
TC	MYBPHL	MYLIP	122	47	0	622987	622983	622996	NA	-0.0424152	-0.251075	NA	0.0913771	0.147195	NA	-0.464177	-1.70573	NA	(-0.222,0.137)	(-0.54,0.037)	NA	0.642521	0.0880579	NA	0.915239	0.438411	NA	2	other
TC	MYBPHL	NCAN	122	72	0	622987	622986	622998	NA	-0.0424055	-0.161082	NA	0.0913794	0.118936	NA	-0.46406	-1.35437	NA	(-0.222,0.137)	(-0.394,0.072)	NA	0.642605	0.17562	NA	0.915239	0.633069	NA	2	other
TC	MYBPHL	NECTIN2	122	26	0	622987	622986	622998	NA	-0.0423433	0.158475	NA	0.0913798	0.197901	NA	-0.463377	0.800783	NA	(-0.221,0.137)	(-0.229,0.546)	NA	0.643094	0.423257	NA	0.915239	0.807902	NA	2	other
TC	MYBPHL	PAFAH1B1	122	9	0	622987	622986	622999	NA	-0.0423711	-0.271897	NA	0.0913783	0.336347	NA	-0.463689	-0.808383	NA	(-0.221,0.137)	(-0.931,0.387)	NA	0.642871	0.41887	NA	0.915239	0.807902	NA	2	other
TC	MYBPHL	PAFAH1B2	122	9	0	622987	622986	622999	NA	-0.0423756	-0.496642	NA	0.0913795	0.336352	NA	-0.463732	-1.47655	NA	(-0.221,0.137)	(-1.156,0.163)	NA	0.64284	0.139795	NA	0.915239	0.571007	NA	2	other
TC	MYBPHL	PCSK9	122	351	0	622987	622622	622635	NA	-0.0438758	-1.01873	NA	0.0912973	0.0538536	NA	-0.480582	-18.9167	NA	(-0.223,0.135)	(-1.124,-0.913)	NA	0.630814	8.31123e-80	NA	0.90729	1.86817e-78	NA	2	other
TC	MYBPHL	SEZ6L	122	98	0	622987	622987	622999	NA	-0.0423997	-0.0876649	NA	0.0913792	0.101951	NA	-0.463997	-0.859875	NA	(-0.222,0.137)	(-0.287,0.112)	NA	0.64265	0.389858	NA	0.915239	0.772074	NA	2	other
TC	MYBPHL	SIK3	122	21	0	622987	622986	622999	NA	-0.0423382	0.224507	NA	0.0913772	0.220195	NA	-0.463334	1.01958	NA	(-0.221,0.137)	(-0.207,0.656)	NA	0.643125	0.307925	NA	0.915239	0.711675	NA	2	other
TC	MYBPHL	TM6SF2	122	69	0	622987	622985	622998	NA	-0.0423969	-0.109132	NA	0.0913806	0.121494	NA	-0.463959	-0.898252	NA	(-0.222,0.137)	(-0.347,0.129)	NA	0.642677	0.369051	NA	0.915239	0.753999	NA	2	other
TC	MYBPHL	TOMM40	122	11	0	622987	622987	622999	NA	-0.0423687	-0.22881	NA	0.0913801	0.304245	NA	-0.463654	-0.752059	NA	(-0.221,0.137)	(-0.825,0.368)	NA	0.642896	0.452015	NA	0.915239	0.822334	NA	2	other
TC	MYBPHL	WDR12	122	65	0	622987	622987	622999	NA	-0.0423489	0.0284149	NA	0.0913802	0.110772	NA	-0.463436	0.256516	NA	(-0.221,0.137)	(-0.189,0.246)	NA	0.643052	0.797552	NA	0.915239	0.98077	NA	2	other
TC	MYBPHL	ZPR1	122	97	0	622987	622987	622999	NA	-0.0423511	0.0171319	NA	0.0913792	0.102475	NA	-0.463466	0.167182	NA	(-0.221,0.137)	(-0.184,0.218)	NA	0.643031	0.867227	NA	0.915239	0.983762	NA	2	other
TC	MYLIP	CBLC	47	603	0	622983	622983	622991	NA	-0.251306	-0.0885493	NA	0.147191	0.0410442	NA	-1.70735	-2.15742	NA	(-0.54,0.037)	(-0.169,-0.008)	NA	0.0877573	0.0309732	NA	0.438411	0.260194	NA	2	other
TC	NCAN	TM6SF2	72	69	0	622986	622985	622996	NA	-0.161099	-0.109155	NA	0.118936	0.121494	NA	-1.3545	-0.898442	NA	(-0.394,0.072)	(-0.347,0.129)	NA	0.175577	0.36895	NA	0.633069	0.753999	NA	2	other
TC	NECTIN2	LDLRAP1	26	44	0	622986	622985	622997	NA	0.158536	0.180272	NA	0.197902	0.152135	NA	0.801083	1.18495	NA	(-0.229,0.546)	(-0.118,0.478)	NA	0.423084	0.236036	NA	0.807902	0.633069	NA	2	other
TC	NECTIN2	MLXIPL	26	78	0	622986	622986	622997	NA	0.158566	0.186826	NA	0.197902	0.114273	NA	0.801234	1.63492	NA	(-0.229,0.546)	(-0.037,0.411)	NA	0.422996	0.102067	NA	0.807902	0.48853	NA	2	other
TC	NECTIN2	NCAN	26	72	0	622986	622986	622997	NA	0.158449	-0.161043	NA	0.197902	0.118937	NA	0.800647	-1.35402	NA	(-0.229,0.546)	(-0.394,0.072)	NA	0.423336	0.175728	NA	0.807902	0.633069	NA	2	other
TC	NECTIN2	TM6SF2	26	69	0	622986	622985	622997	NA	0.158461	-0.109092	NA	0.197907	0.121497	NA	0.800684	-0.897899	NA	(-0.229,0.546)	(-0.347,0.129)	NA	0.423314	0.369239	NA	0.807902	0.753999	NA	2	other
TC	PAFAH1B2	MLXIPL	9	78	0	622986	622986	622997	NA	-0.496567	0.186795	NA	0.33635	0.114271	NA	-1.47634	1.63467	NA	(-1.156,0.163)	(-0.037,0.411)	NA	0.139853	0.102118	NA	0.571007	0.48853	NA	2	other
TC	PAFAH1B2	NCAN	9	72	0	622986	622986	622997	NA	-0.496677	-0.161074	NA	0.33635	0.118935	NA	-1.47667	-1.35431	NA	(-1.156,0.163)	(-0.394,0.072)	NA	0.139765	0.175639	NA	0.571007	0.633069	NA	2	other
TC	PAFAH1B2	TM6SF2	9	69	0	622986	622985	622997	NA	-0.49665	-0.109124	NA	0.336349	0.121492	NA	-1.47659	-0.898203	NA	(-1.156,0.163)	(-0.347,0.129)	NA	0.139785	0.369077	NA	0.571007	0.753999	NA	2	other
TC	SEZ6L	CBLC	98	603	0	622987	622983	622995	NA	-0.0878934	-0.0885344	NA	0.101947	0.041045	NA	-0.862145	-2.15701	NA	(-0.288,0.112)	(-0.169,-0.008)	NA	0.388608	0.0310048	NA	0.772074	0.260194	NA	2	other
TC	SEZ6L	HAVCR1	98	453	0	622987	622986	622998	NA	-0.0877418	-0.0457785	NA	0.101954	0.0473031	NA	-0.860606	-0.96777	NA	(-0.288,0.112)	(-0.138,0.047)	NA	0.389455	0.333159	NA	0.772074	0.717069	NA	2	other
TC	SEZ6L	LDLRAP1	98	44	0	622987	622985	622997	NA	-0.087604	0.180217	NA	0.101951	0.152133	NA	-0.859277	1.1846	NA	(-0.287,0.112)	(-0.118,0.478)	NA	0.390188	0.236175	NA	0.772074	0.633069	NA	2	other
TC	SEZ6L	MLXIPL	98	78	0	622987	622986	622998	NA	-0.0875742	0.186768	NA	0.101954	0.114274	NA	-0.85896	1.63439	NA	(-0.287,0.112)	(-0.037,0.411)	NA	0.390363	0.102178	NA	0.772074	0.48853	NA	2	other
TC	SEZ6L	MYLIP	98	47	0	622987	622983	622995	NA	-0.0876976	-0.251093	NA	0.101949	0.147195	NA	-0.860214	-1.70585	NA	(-0.288,0.112)	(-0.54,0.037)	NA	0.389671	0.0880357	NA	0.772074	0.438411	NA	2	other
TC	SEZ6L	NCAN	98	72	0	622987	622986	622997	NA	-0.0876908	-0.161101	NA	0.101951	0.118935	NA	-0.860129	-1.35452	NA	(-0.288,0.112)	(-0.394,0.072)	NA	0.389718	0.175569	NA	0.772074	0.633069	NA	2	other
TC	SEZ6L	NECTIN2	98	26	0	622987	622986	622998	NA	-0.0876282	0.158456	NA	0.101953	0.197903	NA	-0.859497	0.800676	NA	(-0.287,0.112)	(-0.229,0.546)	NA	0.390066	0.423319	NA	0.772074	0.807902	NA	2	other
TC	SEZ6L	PAFAH1B1	98	9	0	622987	622986	622998	NA	-0.0876534	-0.271918	NA	0.101951	0.336351	NA	-0.859762	-0.808433	NA	(-0.287,0.112)	(-0.931,0.387)	NA	0.38992	0.418841	NA	0.772074	0.807902	NA	2	other
TC	SEZ6L	PAFAH1B2	98	9	0	622987	622986	622998	NA	-0.0876617	-0.496665	NA	0.101951	0.336353	NA	-0.859839	-1.47662	NA	(-0.287,0.112)	(-1.156,0.163)	NA	0.389878	0.139778	NA	0.772074	0.571007	NA	2	other
TC	SEZ6L	SIK3	98	21	0	622987	622986	622998	NA	-0.0876197	0.224489	NA	0.101949	0.220196	NA	-0.859445	1.0195	NA	(-0.287,0.112)	(-0.207,0.656)	NA	0.390095	0.307968	NA	0.772074	0.711675	NA	2	other
TC	SEZ6L	TM6SF2	98	69	0	622987	622985	622997	NA	-0.0876793	-0.109151	NA	0.101951	0.121493	NA	-0.86001	-0.898414	NA	(-0.288,0.112)	(-0.347,0.129)	NA	0.389783	0.368965	NA	0.772074	0.753999	NA	2	other
TC	SIK3	MLXIPL	21	78	0	622986	622986	622997	NA	0.2246	0.186824	NA	0.220201	0.114272	NA	1.01998	1.63491	NA	(-0.207,0.656)	(-0.037,0.411)	NA	0.307738	0.102068	NA	0.711675	0.48853	NA	2	other
TC	SIK3	NCAN	21	72	0	622986	622986	622997	NA	0.224485	-0.16104	NA	0.220198	0.118935	NA	1.01947	-1.35402	NA	(-0.207,0.656)	(-0.394,0.072)	NA	0.307981	0.17573	NA	0.711675	0.633069	NA	2	other
TC	SIK3	PAFAH1B2	21	9	0	622986	622986	622998	NA	0.224514	-0.496582	NA	0.220196	0.336345	NA	1.01961	-1.47641	NA	(-0.207,0.656)	(-1.156,0.163)	NA	0.307914	0.139835	NA	0.711675	0.571007	NA	2	other
TC	SIK3	TM6SF2	21	69	0	622986	622985	622997	NA	0.224491	-0.109093	NA	0.220199	0.121492	NA	1.01949	-0.897943	NA	(-0.207,0.656)	(-0.347,0.129)	NA	0.307969	0.369216	NA	0.711675	0.753999	NA	2	other
TC	SORT1	APOB	40	302	0	622988	621716	621730	NA	-0.194912	-2.13913	NA	0.159236	0.057987	NA	-1.22405	-36.8898	NA	(-0.507,0.117)	(-2.253,-2.025)	NA	0.220935	6.7361e-298	NA	0.633069	2.33797e-296	NA	2	other
TC	SORT1	APOE	40	3	0	622988	622987	623000	NA	-0.192672	0.165575	NA	0.159557	0.58257	NA	-1.20754	0.284215	NA	(-0.505,0.12)	(-0.976,1.307)	NA	0.227224	0.776246	NA	0.633069	0.979706	NA	2	other
TC	SORT1	BAZ1B	40	35	0	622988	622987	623000	NA	-0.192673	0.00315851	NA	0.159557	0.1637	NA	-1.20755	0.0192945	NA	(-0.505,0.12)	(-0.318,0.324)	NA	0.227221	0.984606	NA	0.633069	0.993787	NA	2	other
TC	SORT1	BCAM	40	155	0	622988	622987	623000	NA	-0.192676	-0.00596427	NA	0.159558	0.081077	NA	-1.20757	-0.0735631	NA	(-0.505,0.12)	(-0.165,0.153)	NA	0.227214	0.941358	NA	0.633069	0.993787	NA	2	other
TC	SORT1	BCL7B	40	10	0	622988	622987	623000	NA	-0.192679	-0.143339	NA	0.159557	0.319093	NA	-1.20759	-0.449207	NA	(-0.505,0.12)	(-0.769,0.482)	NA	0.227206	0.653282	NA	0.633069	0.917592	NA	2	other
TC	SORT1	CBLC	40	603	0	622988	622983	622996	NA	-0.192913	-0.0885298	NA	0.15955	0.0410447	NA	-1.2091	-2.15691	NA	(-0.506,0.12)	(-0.169,-0.008)	NA	0.226624	0.0310124	NA	0.633069	0.260194	NA	2	other
TC	SORT1	CXCL12	40	49	0	622988	622987	623001	NA	-0.192663	0.0715358	NA	0.159559	0.139945	NA	-1.20748	0.511172	NA	(-0.505,0.12)	(-0.203,0.346)	NA	0.227249	0.609231	NA	0.633069	0.900454	NA	2	other
TC	SORT1	FAM174A	40	62	0	622988	622987	623000	NA	-0.19266	0.0628653	NA	0.159556	0.128165	NA	-1.20747	0.490502	NA	(-0.505,0.12)	(-0.188,0.314)	NA	0.227251	0.623779	NA	0.633069	0.900454	NA	2	other
TC	SORT1	HAVCR1	40	453	0	622988	622986	623000	NA	-0.192784	-0.0457736	NA	0.159558	0.0473021	NA	-1.20823	-0.967686	NA	(-0.506,0.12)	(-0.138,0.047)	NA	0.226957	0.333201	NA	0.633069	0.717069	NA	2	other
TC	SORT1	LDLR	40	47	0	622988	622901	622914	NA	-0.192486	1.18763	NA	0.159541	0.147184	NA	-1.2065	8.06901	NA	(-0.505,0.12)	(0.899,1.476)	NA	0.227625	7.08727e-16	NA	0.633069	1.01116e-14	NA	2	other
TC	SORT1	LDLRAP1	40	44	0	622988	622985	622999	NA	-0.192638	0.180218	NA	0.159557	0.152133	NA	-1.20733	1.18461	NA	(-0.505,0.12)	(-0.118,0.478)	NA	0.227304	0.236171	NA	0.633069	0.633069	NA	2	other
TC	SORT1	MACO1	40	12	0	622988	622987	623000	NA	-0.192673	-0.00439551	NA	0.159557	0.291291	NA	-1.20755	-0.0150897	NA	(-0.505,0.12)	(-0.575,0.567)	NA	0.22722	0.987961	NA	0.633069	0.993787	NA	2	other
TC	SORT1	MLXIPL	40	78	0	622988	622986	622999	NA	-0.192618	0.186779	NA	0.159559	0.114273	NA	-1.20719	1.6345	NA	(-0.505,0.12)	(-0.037,0.411)	NA	0.227361	0.102153	NA	0.633069	0.48853	NA	2	other
TC	SORT1	MYLIP	40	47	0	622988	622983	622997	NA	-0.192726	-0.251088	NA	0.159553	0.147195	NA	-1.20791	-1.70581	NA	(-0.505,0.12)	(-0.54,0.037)	NA	0.227081	0.0880431	NA	0.633069	0.438411	NA	2	other
TC	SORT1	NCAN	40	72	0	622988	622986	622999	NA	-0.192731	-0.161091	NA	0.159555	0.118934	NA	-1.20793	-1.35445	NA	(-0.505,0.12)	(-0.394,0.072)	NA	0.227075	0.175592	NA	0.633069	0.633069	NA	2	other
TC	SORT1	NECTIN2	40	26	0	622988	622986	622999	NA	-0.192665	0.15846	NA	0.159559	0.197903	NA	-1.20748	0.800696	NA	(-0.505,0.12)	(-0.229,0.546)	NA	0.227247	0.423308	NA	0.633069	0.807902	NA	2	other
TC	SORT1	PAFAH1B1	40	9	0	622988	622986	623000	NA	-0.192682	-0.271918	NA	0.159554	0.336346	NA	-1.20762	-0.808445	NA	(-0.505,0.12)	(-0.931,0.387)	NA	0.227192	0.418834	NA	0.633069	0.807902	NA	2	other
TC	SORT1	PAFAH1B2	40	9	0	622988	622986	622999	NA	-0.192697	-0.496667	NA	0.159556	0.33635	NA	-1.2077	-1.47664	NA	(-0.505,0.12)	(-1.156,0.163)	NA	0.227162	0.139773	NA	0.633069	0.571007	NA	2	other
TC	SORT1	PCSK9	40	351	0	622988	622622	622636	NA	-0.194289	-1.01874	NA	0.159414	0.0538536	NA	-1.21877	-18.9169	NA	(-0.507,0.118)	(-1.124,-0.913)	NA	0.22293	8.28165e-80	NA	0.633069	1.86817e-78	NA	2	other
TC	SORT1	SEZ6L	40	98	0	622988	622987	623000	NA	-0.192714	-0.0876797	NA	0.159558	0.101951	NA	-1.2078	-0.860014	NA	(-0.505,0.12)	(-0.288,0.112)	NA	0.227123	0.389781	NA	0.633069	0.772074	NA	2	other
TC	SORT1	SIK3	40	21	0	622988	622986	623000	NA	-0.192647	0.224497	NA	0.159555	0.220197	NA	-1.2074	1.01953	NA	(-0.505,0.12)	(-0.207,0.656)	NA	0.227278	0.307954	NA	0.633069	0.711675	NA	2	other
TC	SORT1	TM6SF2	40	69	0	622988	622985	622999	NA	-0.192708	-0.109141	NA	0.159557	0.121493	NA	-1.20777	-0.898337	NA	(-0.505,0.12)	(-0.347,0.129)	NA	0.227136	0.369006	NA	0.633069	0.753999	NA	2	other
TC	SORT1	TOMM40	40	11	0	622988	622987	623000	NA	-0.192684	-0.22883	NA	0.159557	0.304244	NA	-1.20762	-0.752126	NA	(-0.505,0.12)	(-0.825,0.367)	NA	0.227195	0.451975	NA	0.633069	0.822334	NA	2	other
TC	SORT1	WDR12	40	65	0	622988	622987	623000	NA	-0.19267	0.0284021	NA	0.159558	0.110772	NA	-1.20752	0.256401	NA	(-0.505,0.12)	(-0.189,0.246)	NA	0.22723	0.797641	NA	0.633069	0.98077	NA	2	other
TC	SORT1	ZPR1	40	97	0	622988	622987	623000	NA	-0.192666	0.0171234	NA	0.159556	0.102474	NA	-1.20751	0.1671	NA	(-0.505,0.12)	(-0.184,0.218)	NA	0.227236	0.867292	NA	0.633069	0.983762	NA	2	other
TC	WDR12	TOMM40	65	11	0	622987	622987	622999	NA	0.0284258	-0.22878	NA	0.11077	0.30424	NA	0.256619	-0.751973	NA	(-0.189,0.246)	(-0.825,0.368)	NA	0.797473	0.452068	NA	0.98077	0.822334	NA	2	other
TC	ZPR1	BAZ1B	97	35	0	622987	622987	622999	NA	0.0171545	0.0032026	NA	0.102475	0.1637	NA	0.167401	0.0195638	NA	(-0.184,0.218)	(-0.318,0.324)	NA	0.867054	0.984391	NA	0.983762	0.993787	NA	2	other
TC	ZPR1	BCL7B	97	10	0	622987	622987	622999	NA	0.0171479	-0.143298	NA	0.102476	0.319094	NA	0.167337	-0.449077	NA	(-0.184,0.218)	(-0.769,0.482)	NA	0.867105	0.653376	NA	0.983762	0.917592	NA	2	other
TC	ZPR1	MLXIPL	97	78	0	622987	622986	622998	NA	0.0172267	0.186814	NA	0.102476	0.114272	NA	0.168105	1.63481	NA	(-0.184,0.218)	(-0.037,0.411)	NA	0.866501	0.102089	NA	0.983762	0.48853	NA	2	other
TC	ZPR1	NCAN	97	72	0	622987	622986	622998	NA	0.0171113	-0.161051	NA	0.102476	0.118936	NA	0.166979	-1.3541	NA	(-0.184,0.218)	(-0.394,0.072)	NA	0.867386	0.175706	NA	0.983762	0.633069	NA	2	other
TC	ZPR1	PAFAH1B1	97	9	0	622987	622986	622999	NA	0.0171402	-0.271865	NA	0.102474	0.336348	NA	0.167265	-0.808286	NA	(-0.184,0.218)	(-0.931,0.387)	NA	0.867162	0.418926	NA	0.983762	0.807902	NA	2	other
TC	ZPR1	PAFAH1B2	97	9	0	622987	622986	622998	NA	0.0171415	-0.496613	NA	0.102474	0.33635	NA	0.167276	-1.47648	NA	(-0.184,0.218)	(-1.156,0.163)	NA	0.867153	0.139816	NA	0.983762	0.571007	NA	2	other
TC	ZPR1	SIK3	97	21	0	622987	622986	622999	NA	0.0171721	0.224537	NA	0.102473	0.220197	NA	0.167576	1.01971	NA	(-0.184,0.218)	(-0.207,0.656)	NA	0.866917	0.307866	NA	0.983762	0.711675	NA	2	other
TC	ZPR1	TM6SF2	97	69	0	622987	622985	622998	NA	0.0171146	-0.109104	NA	0.102475	0.121494	NA	0.167012	-0.898023	NA	(-0.184,0.218)	(-0.347,0.129)	NA	0.867361	0.369173	NA	0.983762	0.753999	NA	2	other
TC	ZPR1	TOMM40	97	11	0	622987	622987	622999	NA	0.0171445	-0.228778	NA	0.102475	0.304243	NA	0.167304	-0.751958	NA	(-0.184,0.218)	(-0.825,0.368)	NA	0.867131	0.452076	NA	0.983762	0.822334	NA	2	other
TC	ZPR1	WDR12	97	65	0	622987	622987	622999	NA	0.0171655	0.0284419	NA	0.102474	0.110771	NA	0.167511	0.256764	NA	(-0.184,0.218)	(-0.189,0.246)	NA	0.866968	0.797361	NA	0.983762	0.98077	NA	2	other
TG	APOE	BAZ1B	3	35	0	592718	592716	592728	NA	0.639845	0.130653	NA	0.423238	0.118928	NA	1.51179	1.09859	NA	(-0.19,1.469)	(-0.102,0.364)	NA	0.130588	0.271948	NA	0.571007	0.670687	NA	2	other
TG	APOE	HAVCR1	3	454	0	592718	592717	592729	NA	0.639875	0.0244189	NA	0.42323	0.0343266	NA	1.51189	0.711368	NA	(-0.19,1.469)	(-0.043,0.092)	NA	0.130563	0.476856	NA	0.571007	0.845538	NA	2	other
TG	APOE	MACO1	3	12	0	592718	592717	592728	NA	0.639806	-0.271367	NA	0.423233	0.211621	NA	1.51171	-1.28233	NA	(-0.19,1.469)	(-0.686,0.143)	NA	0.130607	0.199729	NA	0.571007	0.633069	NA	2	other
TG	APOE	MLXIPL	3	78	0	592718	592713	592725	NA	0.639747	-0.188082	NA	0.423243	0.0830191	NA	1.51154	-2.26553	NA	(-0.19,1.469)	(-0.351,-0.025)	NA	0.130652	0.0234801	NA	0.571007	0.209822	NA	2	other
TG	APOE	PAFAH1B1	3	9	0	592718	592716	592728	NA	0.639837	0.340521	NA	0.423226	0.244353	NA	1.51181	1.39356	NA	(-0.19,1.469)	(-0.138,0.819)	NA	0.130583	0.163451	NA	0.571007	0.633069	NA	2	other
TG	APOE	PAFAH1B2	3	9	0	592718	592717	592728	NA	0.639809	-0.309016	NA	0.423238	0.24436	NA	1.5117	-1.2646	NA	(-0.19,1.469)	(-0.788,0.17)	NA	0.13061	0.206016	NA	0.571007	0.633069	NA	2	other
TG	APOE	TM6SF2	3	69	0	592718	592713	592724	NA	0.639751	-0.213824	NA	0.423233	0.0882638	NA	1.51158	-2.42256	NA	(-0.19,1.469)	(-0.387,-0.041)	NA	0.130641	0.0154117	NA	0.571007	0.159508	NA	2	other
TG	APOE	ZPR1	3	97	0	592718	592715	592727	NA	0.639866	0.0891733	NA	0.423232	0.074447	NA	1.51186	1.19781	NA	(-0.19,1.469)	(-0.057,0.235)	NA	0.13057	0.230992	NA	0.571007	0.633069	NA	2	other
TG	BAZ1B	MLXIPL	35	78	0	592716	592713	592723	NA	0.130577	-0.188069	NA	0.118928	0.083018	NA	1.09795	-2.26539	NA	(-0.103,0.364)	(-0.351,-0.025)	NA	0.272227	0.0234885	NA	0.670687	0.209822	NA	2	other
TG	BAZ1B	PAFAH1B1	35	9	0	592716	592716	592726	NA	0.130659	0.340533	NA	0.118926	0.244355	NA	1.09866	1.3936	NA	(-0.102,0.364)	(-0.138,0.819)	NA	0.271914	0.163437	NA	0.670687	0.633069	NA	2	other
TG	BCAM	APOE	155	3	0	592718	592718	592730	NA	-0.00377293	0.63982	NA	0.0589019	0.423235	NA	-0.0640545	1.51174	NA	(-0.119,0.112)	(-0.19,1.469)	NA	0.948927	0.130601	NA	0.993787	0.571007	NA	2	other
TG	BCAM	BAZ1B	155	35	0	592718	592716	592729	NA	-0.00375878	0.130644	NA	0.0589021	0.118928	NA	-0.0638141	1.09852	NA	(-0.119,0.112)	(-0.102,0.364)	NA	0.949118	0.271978	NA	0.993787	0.670687	NA	2	other
TG	BCAM	CXCL12	155	49	0	592718	592718	592730	NA	-0.00379289	-0.0615375	NA	0.058901	0.101667	NA	-0.0643944	-0.605286	NA	(-0.119,0.112)	(-0.261,0.138)	NA	0.948656	0.544989	NA	0.993787	0.879801	NA	2	other
TG	BCAM	HAVCR1	155	454	0	592718	592717	592729	NA	-0.00372816	0.0244105	NA	0.0589012	0.0343267	NA	-0.0632951	0.711122	NA	(-0.119,0.112)	(-0.043,0.092)	NA	0.949532	0.477008	NA	0.993787	0.845538	NA	2	other
TG	BCAM	MACO1	155	12	0	592718	592717	592729	NA	-0.00379444	-0.271377	NA	0.058901	0.211619	NA	-0.0644207	-1.28239	NA	(-0.119,0.112)	(-0.686,0.143)	NA	0.948635	0.199707	NA	0.993787	0.633069	NA	2	other
TG	BCAM	MLXIPL	155	78	0	592718	592713	592725	NA	-0.00385443	-0.188091	NA	0.0589025	0.0830185	NA	-0.0654375	-2.26565	NA	(-0.119,0.112)	(-0.351,-0.025)	NA	0.947826	0.0234726	NA	0.993787	0.209822	NA	2	other
TG	BCAM	PAFAH1B1	155	9	0	592718	592716	592728	NA	-0.00376613	0.340511	NA	0.0589006	0.244353	NA	-0.0639404	1.39352	NA	(-0.119,0.112)	(-0.138,0.819)	NA	0.949018	0.163463	NA	0.993787	0.633069	NA	2	other
TG	BCAM	PAFAH1B2	155	9	0	592718	592717	592729	NA	-0.00379117	-0.309028	NA	0.0589009	0.244354	NA	-0.0643653	-1.26467	NA	(-0.119,0.112)	(-0.788,0.17)	NA	0.948679	0.205989	NA	0.993787	0.633069	NA	2	other
TG	BCAM	TM6SF2	155	69	0	592718	592713	592725	NA	-0.00385007	-0.213833	NA	0.0589006	0.0882622	NA	-0.0653656	-2.4227	NA	(-0.119,0.112)	(-0.387,-0.041)	NA	0.947883	0.0154055	NA	0.993787	0.159508	NA	2	other
TG	BCAM	TOMM40	155	11	0	592718	592718	592730	NA	-0.00377234	0.116702	NA	0.0589017	0.221031	NA	-0.0640447	0.527991	NA	(-0.119,0.112)	(-0.317,0.55)	NA	0.948935	0.597505	NA	0.993787	0.89442	NA	2	other
TG	BCAM	WDR12	155	65	0	592718	592718	592730	NA	-0.00375012	0.0895272	NA	0.0589012	0.0804741	NA	-0.063668	1.1125	NA	(-0.119,0.112)	(-0.068,0.247)	NA	0.949235	0.265925	NA	0.993787	0.670687	NA	2	other
TG	BCAM	ZPR1	155	97	0	592718	592715	592728	NA	-0.00373957	0.0891634	NA	0.0589017	0.0744474	NA	-0.0634882	1.19767	NA	(-0.119,0.112)	(-0.057,0.235)	NA	0.949378	0.231046	NA	0.993787	0.633069	NA	2	other
TG	BCL7B	MLXIPL	10	78	0	592718	592713	592725	NA	0.0693426	-0.188085	NA	0.231821	0.0830181	NA	0.299122	-2.26559	NA	(-0.385,0.524)	(-0.351,-0.025)	NA	0.764847	0.0234762	NA	0.979706	0.209822	NA	2	other
TG	BCL7B	PAFAH1B1	10	9	0	592718	592716	592729	NA	0.0694324	0.340516	NA	0.231813	0.244352	NA	0.299519	1.39355	NA	(-0.385,0.524)	(-0.138,0.819)	NA	0.764544	0.163454	NA	0.979706	0.633069	NA	2	other
TG	BCL7B	TOMM40	10	11	0	592718	592718	592731	NA	0.0694265	0.116708	NA	0.231815	0.221028	NA	0.299491	0.528025	NA	(-0.385,0.524)	(-0.317,0.55)	NA	0.764566	0.597482	NA	0.979706	0.89442	NA	2	other
TG	BCL7B	WDR12	10	65	0	592718	592718	592730	NA	0.0694463	0.089532	NA	0.231815	0.0804736	NA	0.299576	1.11256	NA	(-0.385,0.524)	(-0.068,0.247)	NA	0.764501	0.265896	NA	0.979706	0.670687	NA	2	other
TG	CBLC	MLXIPL	599	78	0	592716	592713	592723	NA	-0.037292	-0.188194	NA	0.0299191	0.0830187	NA	-1.24643	-2.26689	NA	(-0.096,0.021)	(-0.351,-0.025)	NA	0.212607	0.0233972	NA	0.633069	0.209822	NA	2	other
TG	CBLC	TM6SF2	599	69	0	592716	592713	592723	NA	-0.0372879	-0.213935	NA	0.0299185	0.0882634	NA	-1.24632	-2.42383	NA	(-0.096,0.021)	(-0.387,-0.041)	NA	0.212648	0.0153578	NA	0.633069	0.159508	NA	2	other
TG	CBLC	ZPR1	599	97	0	592716	592715	592725	NA	-0.0371769	0.0890617	NA	0.0299189	0.0744482	NA	-1.24259	1.19629	NA	(-0.096,0.021)	(-0.057,0.235)	NA	0.21402	0.231583	NA	0.633069	0.633069	NA	2	other
TG	CELSR2	APOB	63	302	0	592718	592539	592551	NA	-0.0621146	-0.674583	NA	0.0923116	0.0421855	NA	-0.672879	-15.9909	NA	(-0.243,0.119)	(-0.757,-0.592)	NA	0.501024	1.47972e-57	NA	0.858474	2.79654e-56	NA	2	other
TG	CELSR2	APOE	63	3	0	592718	592718	592730	NA	-0.0611288	0.639807	NA	0.0923698	0.423233	NA	-0.661783	1.51171	NA	(-0.242,0.12)	(-0.19,1.469)	NA	0.50811	0.130606	NA	0.858474	0.571007	NA	2	other
TG	CELSR2	BAZ1B	63	35	0	592718	592716	592728	NA	-0.0611144	0.130631	NA	0.0923698	0.118927	NA	-0.661628	1.09841	NA	(-0.242,0.12)	(-0.102,0.364)	NA	0.50821	0.272024	NA	0.858474	0.670687	NA	2	other
TG	CELSR2	CBLC	63	599	0	592718	592716	592728	NA	-0.0612409	-0.0372349	NA	0.0923702	0.0299187	NA	-0.662994	-1.24454	NA	(-0.242,0.12)	(-0.096,0.021)	NA	0.507334	0.213302	NA	0.858474	0.633069	NA	2	other
TG	CELSR2	CXCL12	63	49	0	592718	592718	592730	NA	-0.0611475	-0.0615513	NA	0.0923687	0.101667	NA	-0.661994	-0.605423	NA	(-0.242,0.12)	(-0.261,0.138)	NA	0.507975	0.544898	NA	0.858474	0.879801	NA	2	other
TG	CELSR2	FAM174A	63	62	0	592718	592716	592728	NA	-0.0610975	0.129193	NA	0.0923695	0.0931113	NA	-0.661447	1.38752	NA	(-0.242,0.12)	(-0.053,0.312)	NA	0.508326	0.165285	NA	0.858474	0.633069	NA	2	other
TG	CELSR2	HAVCR1	63	454	0	592718	592717	592729	NA	-0.0610835	0.0243949	NA	0.0923691	0.0343267	NA	-0.661298	0.710669	NA	(-0.242,0.12)	(-0.043,0.092)	NA	0.508421	0.477289	NA	0.858474	0.845538	NA	2	other
TG	CELSR2	LDLR	63	47	0	592718	592713	592725	NA	-0.0611961	-0.248907	NA	0.0923694	0.106938	NA	-0.662515	-2.32757	NA	(-0.242,0.12)	(-0.459,-0.039)	NA	0.507641	0.0199349	NA	0.858474	0.190751	NA	2	other
TG	CELSR2	MACO1	63	12	0	592718	592717	592729	NA	-0.0611498	-0.27139	NA	0.0923689	0.211619	NA	-0.662017	-1.28245	NA	(-0.242,0.12)	(-0.686,0.143)	NA	0.50796	0.199685	NA	0.858474	0.633069	NA	2	other
TG	CELSR2	MLXIPL	63	78	0	592718	592713	592725	NA	-0.0612094	-0.188107	NA	0.0923712	0.0830184	NA	-0.662646	-2.26584	NA	(-0.242,0.12)	(-0.351,-0.025)	NA	0.507557	0.0234609	NA	0.858474	0.209822	NA	2	other
TG	CELSR2	PAFAH1B1	63	9	0	592718	592716	592728	NA	-0.0611223	0.340498	NA	0.0923678	0.244352	NA	-0.661728	1.39347	NA	(-0.242,0.12)	(-0.138,0.819)	NA	0.508146	0.163477	NA	0.858474	0.633069	NA	2	other
TG	CELSR2	PAFAH1B2	63	9	0	592718	592717	592729	NA	-0.061146	-0.309041	NA	0.0923688	0.244354	NA	-0.661976	-1.26472	NA	(-0.242,0.12)	(-0.788,0.17)	NA	0.507986	0.20597	NA	0.858474	0.633069	NA	2	other
TG	CELSR2	PCSK9	63	351	0	592718	592716	592728	NA	-0.0612704	-0.0790298	NA	0.0923704	0.0391597	NA	-0.663312	-2.01814	NA	(-0.242,0.12)	(-0.156,-0.002)	NA	0.507131	0.0435765	NA	0.858474	0.323256	NA	2	other
TG	CELSR2	SORT1	63	40	0	592718	592716	592729	NA	-0.0611594	-0.139855	NA	0.0923683	0.115915	NA	-0.662125	-1.20653	NA	(-0.242,0.12)	(-0.367,0.087)	NA	0.507891	0.227613	NA	0.858474	0.633069	NA	2	other
TG	CELSR2	TM6SF2	63	69	0	592718	592713	592725	NA	-0.0612041	-0.213849	NA	0.0923691	0.0882629	NA	-0.662604	-2.42286	NA	(-0.242,0.12)	(-0.387,-0.041)	NA	0.507584	0.0153989	NA	0.858474	0.159508	NA	2	other
TG	CELSR2	WDR12	63	65	0	592718	592718	592730	NA	-0.0611053	0.0895136	NA	0.092368	0.0804731	NA	-0.661541	1.11234	NA	(-0.242,0.12)	(-0.068,0.247)	NA	0.508265	0.265991	NA	0.858474	0.670687	NA	2	other
TG	CELSR2	ZPR1	63	97	0	592718	592715	592727	NA	-0.0610957	0.0891482	NA	0.0923695	0.074447	NA	-0.661428	1.19747	NA	(-0.242,0.12)	(-0.057,0.235)	NA	0.508338	0.231123	NA	0.858474	0.633069	NA	2	other
TG	CXCL12	BAZ1B	49	35	0	592718	592716	592728	NA	-0.0615154	0.130633	NA	0.101668	0.118927	NA	-0.605059	1.09843	NA	(-0.261,0.138)	(-0.102,0.364)	NA	0.54514	0.272018	NA	0.879801	0.670687	NA	2	other
TG	CXCL12	HAVCR1	49	454	0	592718	592717	592729	NA	-0.061485	0.0243995	NA	0.101668	0.034327	NA	-0.604762	0.710797	NA	(-0.261,0.138)	(-0.043,0.092)	NA	0.545337	0.47721	NA	0.879801	0.845538	NA	2	other
TG	CXCL12	MLXIPL	49	78	0	592718	592713	592725	NA	-0.0616068	-0.188103	NA	0.101669	0.083018	NA	-0.605956	-2.26581	NA	(-0.261,0.138)	(-0.351,-0.025)	NA	0.544544	0.0234633	NA	0.879801	0.209822	NA	2	other
TG	CXCL12	PAFAH1B1	49	9	0	592718	592716	592728	NA	-0.0615218	0.340497	NA	0.101666	0.244352	NA	-0.605137	1.39347	NA	(-0.261,0.138)	(-0.138,0.819)	NA	0.545088	0.163479	NA	0.879801	0.633069	NA	2	other
TG	CXCL12	PAFAH1B2	49	9	0	592718	592717	592728	NA	-0.0615469	-0.309039	NA	0.101667	0.244354	NA	-0.605379	-1.26472	NA	(-0.261,0.138)	(-0.788,0.17)	NA	0.544927	0.205972	NA	0.879801	0.633069	NA	2	other
TG	CXCL12	TM6SF2	49	69	0	592718	592713	592725	NA	-0.0616033	-0.213845	NA	0.101667	0.0882633	NA	-0.605929	-2.4228	NA	(-0.261,0.138)	(-0.387,-0.041)	NA	0.544562	0.0154012	NA	0.879801	0.159508	NA	2	other
TG	CXCL12	ZPR1	49	97	0	592718	592715	592727	NA	-0.0614956	0.0891513	NA	0.101669	0.0744477	NA	-0.604864	1.1975	NA	(-0.261,0.138)	(-0.057,0.235)	NA	0.54527	0.231111	NA	0.879801	0.633069	NA	2	other
TG	FAM174A	APOB	62	302	0	592716	592539	592549	NA	0.128231	-0.674532	NA	0.0930551	0.0421866	NA	1.37801	-15.9893	NA	(-0.054,0.311)	(-0.757,-0.592)	NA	0.168199	1.51847e-57	NA	0.633069	2.79654e-56	NA	2	other
TG	FAM174A	CBLC	62	599	0	592716	592716	592726	NA	0.129106	-0.0371797	NA	0.0931114	0.0299185	NA	1.38658	-1.2427	NA	(-0.053,0.312)	(-0.096,0.021)	NA	0.165571	0.213978	NA	0.633069	0.633069	NA	2	other
TG	FAM174A	LDLR	62	47	0	592716	592713	592723	NA	0.129151	-0.248852	NA	0.0931109	0.106938	NA	1.38707	-2.32707	NA	(-0.053,0.312)	(-0.458,-0.039)	NA	0.165422	0.0199617	NA	0.633069	0.190751	NA	2	other
TG	FAM174A	MLXIPL	62	78	0	592716	592713	592723	NA	0.129136	-0.188052	NA	0.0931129	0.0830184	NA	1.38688	-2.26518	NA	(-0.053,0.312)	(-0.351,-0.025)	NA	0.165478	0.0235014	NA	0.633069	0.209822	NA	2	other
TG	FAM174A	TM6SF2	62	69	0	592716	592713	592723	NA	0.129142	-0.213793	NA	0.0931109	0.088263	NA	1.38697	-2.42223	NA	(-0.053,0.312)	(-0.387,-0.041)	NA	0.165451	0.0154255	NA	0.633069	0.159508	NA	2	other
TG	FAM174A	ZPR1	62	97	0	592716	592715	592726	NA	0.12925	0.0892038	NA	0.0931117	0.0744474	NA	1.38811	1.19821	NA	(-0.053,0.312)	(-0.057,0.235)	NA	0.165103	0.230834	NA	0.633069	0.633069	NA	2	other
TG	HAVCR1	BAZ1B	454	35	0	592717	592716	592727	NA	0.0244331	0.130696	NA	0.034327	0.118927	NA	0.711775	1.09896	NA	(-0.043,0.092)	(-0.102,0.364)	NA	0.476604	0.271787	NA	0.845538	0.670687	NA	2	other
TG	HAVCR1	MLXIPL	454	78	0	592717	592713	592724	NA	0.0243384	-0.188038	NA	0.0343272	0.0830179	NA	0.709011	-2.26503	NA	(-0.043,0.092)	(-0.351,-0.025)	NA	0.478318	0.0235111	NA	0.845898	0.209822	NA	2	other
TG	HAVCR1	PAFAH1B1	454	9	0	592717	592716	592727	NA	0.0244255	0.340569	NA	0.034326	0.24435	NA	0.711575	1.39377	NA	(-0.043,0.092)	(-0.138,0.819)	NA	0.476728	0.163386	NA	0.845538	0.633069	NA	2	other
TG	HAVCR1	PAFAH1B2	454	9	0	592717	592717	592728	NA	0.0244012	-0.308971	NA	0.0343268	0.244356	NA	0.710848	-1.26443	NA	(-0.043,0.092)	(-0.788,0.17)	NA	0.477179	0.206077	NA	0.845538	0.633069	NA	2	other
TG	HAVCR1	TM6SF2	454	69	0	592717	592713	592724	NA	0.0243426	-0.213779	NA	0.0343266	0.0882628	NA	0.709149	-2.42208	NA	(-0.043,0.092)	(-0.387,-0.041)	NA	0.478232	0.0154321	NA	0.845898	0.159508	NA	2	other
TG	HMGCR	APOB	39	302	0	592718	592539	592552	NA	-0.0239307	-0.67457	NA	0.113053	0.0421859	NA	-0.211677	-15.9904	NA	(-0.246,0.198)	(-0.757,-0.592)	NA	0.832359	1.49013e-57	NA	0.982076	2.79654e-56	NA	2	other
TG	HMGCR	APOE	39	3	0	592718	592718	592730	NA	-0.0229961	0.639818	NA	0.113123	0.423233	NA	-0.203284	1.51174	NA	(-0.245,0.199)	(-0.19,1.469)	NA	0.838913	0.1306	NA	0.982076	0.571007	NA	2	other
TG	HMGCR	BAZ1B	39	35	0	592718	592716	592729	NA	-0.022982	0.130643	NA	0.113123	0.118927	NA	-0.203159	1.09851	NA	(-0.245,0.199)	(-0.102,0.364)	NA	0.839011	0.271981	NA	0.982076	0.670687	NA	2	other
TG	HMGCR	BCAM	39	155	0	592718	592718	592731	NA	-0.0230031	-0.00378323	NA	0.113123	0.0589016	NA	-0.203346	-0.0642297	NA	(-0.245,0.199)	(-0.119,0.112)	NA	0.838865	0.948787	NA	0.982076	0.993787	NA	2	other
TG	HMGCR	CBLC	39	599	0	592718	592716	592728	NA	-0.0231012	-0.0372208	NA	0.113123	0.0299186	NA	-0.204213	-1.24407	NA	(-0.245,0.199)	(-0.096,0.021)	NA	0.838187	0.213474	NA	0.982076	0.633069	NA	2	other
TG	HMGCR	CXCL12	39	49	0	592718	592718	592730	NA	-0.0230131	-0.0615386	NA	0.113122	0.101667	NA	-0.203436	-0.605296	NA	(-0.245,0.199)	(-0.261,0.138)	NA	0.838794	0.544982	NA	0.982076	0.879801	NA	2	other
TG	HMGCR	MACO1	39	12	0	592718	592717	592729	NA	-0.0230151	-0.271378	NA	0.113122	0.211619	NA	-0.203454	-1.28239	NA	(-0.245,0.199)	(-0.686,0.143)	NA	0.83878	0.199706	NA	0.982076	0.633069	NA	2	other
TG	HMGCR	MLXIPL	39	78	0	592718	592713	592725	NA	-0.0230718	-0.188093	NA	0.113125	0.0830188	NA	-0.203949	-2.26566	NA	(-0.245,0.199)	(-0.351,-0.025)	NA	0.838393	0.023472	NA	0.982076	0.209822	NA	2	other
TG	HMGCR	MYLIP	39	47	0	592718	592718	592730	NA	-0.0229884	0.0663548	NA	0.113122	0.106938	NA	-0.203218	0.6205	NA	(-0.245,0.199)	(-0.143,0.276)	NA	0.838964	0.534929	NA	0.982076	0.875505	NA	2	other
TG	HMGCR	NECTIN2	39	26	0	592718	592718	592731	NA	-0.0229986	0.0177591	NA	0.113124	0.143773	NA	-0.203305	0.123521	NA	(-0.245,0.199)	(-0.264,0.3)	NA	0.838897	0.901694	NA	0.982076	0.990441	NA	2	other
TG	HMGCR	PAFAH1B1	39	9	0	592718	592716	592729	NA	-0.0229892	0.340509	NA	0.113121	0.244354	NA	-0.203226	1.39351	NA	(-0.245,0.199)	(-0.138,0.819)	NA	0.838958	0.163466	NA	0.982076	0.633069	NA	2	other
TG	HMGCR	PAFAH1B2	39	9	0	592718	592717	592729	NA	-0.0230112	-0.309029	NA	0.113121	0.244354	NA	-0.203421	-1.26468	NA	(-0.245,0.199)	(-0.788,0.17)	NA	0.838806	0.205986	NA	0.982076	0.633069	NA	2	other
TG	HMGCR	PCSK9	39	351	0	592718	592716	592729	NA	-0.0231303	-0.0790157	NA	0.113123	0.0391594	NA	-0.204471	-2.0178	NA	(-0.245,0.199)	(-0.156,-0.002)	NA	0.837986	0.0436125	NA	0.982076	0.323256	NA	2	other
TG	HMGCR	SEZ6L	39	98	0	592718	592718	592731	NA	-0.0230076	-0.0115166	NA	0.113123	0.0740664	NA	-0.203386	-0.15549	NA	(-0.245,0.199)	(-0.157,0.134)	NA	0.838833	0.876435	NA	0.982076	0.983762	NA	2	other
TG	HMGCR	SIK3	39	21	0	592718	592718	592731	NA	-0.0229893	0.157959	NA	0.113121	0.159971	NA	-0.203227	0.987423	NA	(-0.245,0.199)	(-0.156,0.472)	NA	0.838958	0.323435	NA	0.982076	0.717069	NA	2	other
TG	HMGCR	TM6SF2	39	69	0	592718	592713	592725	NA	-0.023067	-0.213835	NA	0.113123	0.0882636	NA	-0.203911	-2.42268	NA	(-0.245,0.199)	(-0.387,-0.041)	NA	0.838423	0.0154064	NA	0.982076	0.159508	NA	2	other
TG	HMGCR	TOMM40	39	11	0	592718	592718	592730	NA	-0.0229951	0.116701	NA	0.113123	0.22103	NA	-0.203275	0.527987	NA	(-0.245,0.199)	(-0.317,0.55)	NA	0.83892	0.597508	NA	0.982076	0.89442	NA	2	other
TG	HMGCR	WDR12	39	65	0	592718	592718	592730	NA	-0.0229733	0.0895258	NA	0.113122	0.0804739	NA	-0.203084	1.11248	NA	(-0.245,0.199)	(-0.068,0.247)	NA	0.839069	0.265931	NA	0.982076	0.670687	NA	2	other
TG	HMGCR	ZPR1	39	97	0	592718	592715	592728	NA	-0.022965	0.089162	NA	0.113123	0.0744471	NA	-0.20301	1.19765	NA	(-0.245,0.199)	(-0.057,0.235)	NA	0.839127	0.231051	NA	0.982076	0.633069	NA	2	other
TG	LDLR	APOB	47	302	0	592713	592539	592547	NA	-0.249819	-0.674621	NA	0.106867	0.0421839	NA	-2.33765	-15.9924	NA	(-0.459,-0.04)	(-0.757,-0.592)	NA	0.0194054	1.44411e-57	NA	0.190751	2.79654e-56	NA	2	other
TG	LDLR	MLXIPL	47	78	0	592713	592713	592720	NA	-0.248964	-0.188149	NA	0.10694	0.0830184	NA	-2.32806	-2.26635	NA	(-0.459,-0.039)	(-0.351,-0.025)	NA	0.0199089	0.0234301	NA	0.190751	0.209822	NA	2	other
TG	LDLR	TM6SF2	47	69	0	592713	592713	592720	NA	-0.24896	-0.21389	NA	0.106938	0.0882629	NA	-2.32808	-2.42333	NA	(-0.459,-0.039)	(-0.387,-0.041)	NA	0.0199079	0.015379	NA	0.190751	0.159508	NA	2	other
TG	LDLRAP1	BAZ1B	44	35	0	592718	592716	592729	NA	-0.0647233	0.130635	NA	0.110525	0.118928	NA	-0.5856	1.09843	NA	(-0.281,0.152)	(-0.102,0.364)	NA	0.558145	0.272015	NA	0.886119	0.670687	NA	2	other
TG	LDLRAP1	BCL7B	44	10	0	592718	592718	592731	NA	-0.0647399	0.069403	NA	0.110522	0.231816	NA	-0.585762	0.299389	NA	(-0.281,0.152)	(-0.385,0.524)	NA	0.558035	0.764643	NA	0.886119	0.979706	NA	2	other
TG	LDLRAP1	CXCL12	44	49	0	592718	592718	592730	NA	-0.0647567	-0.0615478	NA	0.110523	0.101667	NA	-0.585912	-0.605384	NA	(-0.281,0.152)	(-0.261,0.138)	NA	0.557935	0.544924	NA	0.886119	0.879801	NA	2	other
TG	LDLRAP1	HAVCR1	44	454	0	592718	592717	592729	NA	-0.0646947	0.0244011	NA	0.110524	0.034327	NA	-0.585346	0.710842	NA	(-0.281,0.152)	(-0.043,0.092)	NA	0.558315	0.477182	NA	0.886119	0.845538	NA	2	other
TG	LDLRAP1	MLXIPL	44	78	0	592718	592713	592725	NA	-0.0648193	-0.188101	NA	0.110525	0.0830182	NA	-0.586467	-2.26578	NA	(-0.281,0.152)	(-0.351,-0.025)	NA	0.557561	0.0234649	NA	0.886119	0.209822	NA	2	other
TG	LDLRAP1	PAFAH1B1	44	9	0	592718	592716	592729	NA	-0.0647316	0.340498	NA	0.110522	0.244353	NA	-0.58569	1.39347	NA	(-0.281,0.152)	(-0.138,0.819)	NA	0.558084	0.163478	NA	0.886119	0.633069	NA	2	other
TG	LDLRAP1	PAFAH1B2	44	9	0	592718	592717	592729	NA	-0.0647547	-0.309039	NA	0.110523	0.244356	NA	-0.585894	-1.26471	NA	(-0.281,0.152)	(-0.788,0.17)	NA	0.557947	0.205975	NA	0.886119	0.633069	NA	2	other
TG	LDLRAP1	SIK3	44	21	0	592718	592718	592731	NA	-0.0647317	0.15795	NA	0.110523	0.159973	NA	-0.585685	0.987353	NA	(-0.281,0.152)	(-0.156,0.471)	NA	0.558087	0.32347	NA	0.886119	0.717069	NA	2	other
TG	LDLRAP1	TM6SF2	44	69	0	592718	592713	592725	NA	-0.0648142	-0.213843	NA	0.110523	0.0882628	NA	-0.586435	-2.4228	NA	(-0.281,0.152)	(-0.387,-0.041)	NA	0.557584	0.0154014	NA	0.886119	0.159508	NA	2	other
TG	LDLRAP1	TOMM40	44	11	0	592718	592718	592730	NA	-0.0647371	0.116692	NA	0.110523	0.221029	NA	-0.585733	0.527949	NA	(-0.281,0.152)	(-0.317,0.55)	NA	0.558055	0.597535	NA	0.886119	0.89442	NA	2	other
TG	LDLRAP1	WDR12	44	65	0	592718	592718	592730	NA	-0.0647136	0.08952	NA	0.110523	0.0804744	NA	-0.585521	1.1124	NA	(-0.281,0.152)	(-0.068,0.247)	NA	0.558198	0.265965	NA	0.886119	0.670687	NA	2	other
TG	LDLRAP1	ZPR1	44	97	0	592718	592715	592728	NA	-0.064706	0.0891527	NA	0.110525	0.0744481	NA	-0.585443	1.19752	NA	(-0.281,0.152)	(-0.057,0.235)	NA	0.55825	0.231106	NA	0.886119	0.633069	NA	2	other
TG	MACO1	BAZ1B	12	35	0	592717	592716	592727	NA	-0.271353	0.130632	NA	0.211623	0.118928	NA	-1.28225	1.09842	NA	(-0.686,0.143)	(-0.102,0.364)	NA	0.199755	0.272023	NA	0.633069	0.670687	NA	2	other
TG	MACO1	MLXIPL	12	78	0	592717	592713	592724	NA	-0.271451	-0.188104	NA	0.211622	0.0830178	NA	-1.28271	-2.26583	NA	(-0.686,0.143)	(-0.351,-0.025)	NA	0.199593	0.023462	NA	0.633069	0.209822	NA	2	other
TG	MACO1	PAFAH1B1	12	9	0	592717	592716	592727	NA	-0.27136	0.340497	NA	0.211618	0.244354	NA	-1.28231	1.39345	NA	(-0.686,0.143)	(-0.138,0.819)	NA	0.199734	0.163482	NA	0.633069	0.633069	NA	2	other
TG	MACO1	PAFAH1B2	12	9	0	592717	592717	592728	NA	-0.271387	-0.30904	NA	0.211619	0.244355	NA	-1.28243	-1.26472	NA	(-0.686,0.143)	(-0.788,0.17)	NA	0.19969	0.205972	NA	0.633069	0.633069	NA	2	other
TG	MACO1	TM6SF2	12	69	0	592717	592713	592724	NA	-0.271447	-0.213846	NA	0.211619	0.088263	NA	-1.28271	-2.42283	NA	(-0.686,0.143)	(-0.387,-0.041)	NA	0.199593	0.0154002	NA	0.633069	0.159508	NA	2	other
TG	MACO1	ZPR1	12	97	0	592717	592715	592726	NA	-0.271331	0.0891503	NA	0.21162	0.074447	NA	-1.28216	1.1975	NA	(-0.686,0.143)	(-0.057,0.235)	NA	0.199786	0.231112	NA	0.633069	0.633069	NA	2	other
TG	MYBPHL	APOB	122	302	0	592718	592539	592551	NA	0.0150718	-0.674558	NA	0.0663455	0.0421861	NA	0.227172	-15.9901	NA	(-0.115,0.145)	(-0.757,-0.592)	NA	0.82029	1.49865e-57	NA	0.982076	2.79654e-56	NA	2	other
TG	MYBPHL	APOE	122	3	0	592718	592718	592730	NA	0.016018	0.639833	NA	0.0663863	0.423232	NA	0.241285	1.51178	NA	(-0.114,0.146)	(-0.19,1.469)	NA	0.809334	0.13059	NA	0.98077	0.571007	NA	2	other
TG	MYBPHL	BAZ1B	122	35	0	592718	592716	592728	NA	0.0160318	0.130655	NA	0.066387	0.118928	NA	0.241491	1.09861	NA	(-0.114,0.146)	(-0.102,0.364)	NA	0.809175	0.271938	NA	0.98077	0.670687	NA	2	other
TG	MYBPHL	BCAM	122	155	0	592718	592718	592731	NA	0.016009	-0.00377045	NA	0.0663865	0.0589016	NA	0.241149	-0.0640127	NA	(-0.114,0.146)	(-0.119,0.112)	NA	0.80944	0.94896	NA	0.98077	0.993787	NA	2	other
TG	MYBPHL	CBLC	122	599	0	592718	592716	592728	NA	0.0159064	-0.0372079	NA	0.0663866	0.0299186	NA	0.239603	-1.24364	NA	(-0.114,0.146)	(-0.096,0.021)	NA	0.810638	0.213633	NA	0.980861	0.633069	NA	2	other
TG	MYBPHL	FAM174A	122	62	0	592718	592716	592728	NA	0.0160487	0.12922	NA	0.0663867	0.0931118	NA	0.241746	1.3878	NA	(-0.114,0.146)	(-0.053,0.312)	NA	0.808977	0.165199	NA	0.98077	0.633069	NA	2	other
TG	MYBPHL	LDLR	122	47	0	592718	592713	592725	NA	0.0159518	-0.24888	NA	0.0663862	0.106938	NA	0.240288	-2.32732	NA	(-0.114,0.146)	(-0.458,-0.039)	NA	0.810107	0.0199481	NA	0.98077	0.190751	NA	2	other
TG	MYBPHL	MACO1	122	12	0	592718	592717	592729	NA	0.0159959	-0.271365	NA	0.0663862	0.21162	NA	0.240953	-1.28232	NA	(-0.114,0.146)	(-0.686,0.143)	NA	0.809592	0.19973	NA	0.98077	0.633069	NA	2	other
TG	MYBPHL	MLXIPL	122	78	0	592718	592713	592725	NA	0.0159361	-0.18808	NA	0.0663874	0.0830183	NA	0.240046	-2.26552	NA	(-0.114,0.146)	(-0.351,-0.025)	NA	0.810294	0.0234805	NA	0.98077	0.209822	NA	2	other
TG	MYBPHL	MYLIP	122	47	0	592718	592718	592730	NA	0.0160268	0.0663681	NA	0.066386	0.106938	NA	0.241418	0.620622	NA	(-0.114,0.146)	(-0.143,0.276)	NA	0.809231	0.534848	NA	0.98077	0.875505	NA	2	other
TG	MYBPHL	PAFAH1B1	122	9	0	592718	592716	592728	NA	0.0160247	0.340523	NA	0.0663852	0.244352	NA	0.24139	1.39357	NA	(-0.114,0.146)	(-0.138,0.819)	NA	0.809253	0.163447	NA	0.98077	0.633069	NA	2	other
TG	MYBPHL	PAFAH1B2	122	9	0	592718	592717	592729	NA	0.015999	-0.309015	NA	0.0663861	0.244356	NA	0.241	-1.26461	NA	(-0.114,0.146)	(-0.788,0.17)	NA	0.809555	0.20601	NA	0.98077	0.633069	NA	2	other
TG	MYBPHL	PCSK9	122	351	0	592718	592716	592729	NA	0.0158783	-0.0790027	NA	0.0663866	0.0391595	NA	0.239179	-2.01746	NA	(-0.114,0.146)	(-0.156,-0.002)	NA	0.810967	0.0436476	NA	0.980935	0.323256	NA	2	other
TG	MYBPHL	SEZ6L	122	98	0	592718	592718	592730	NA	0.0160063	-0.0115036	NA	0.0663862	0.0740663	NA	0.241109	-0.155316	NA	(-0.114,0.146)	(-0.157,0.134)	NA	0.80947	0.876573	NA	0.98077	0.983762	NA	2	other
TG	MYBPHL	SORT1	122	40	0	592718	592716	592729	NA	0.0159853	-0.139828	NA	0.0663857	0.115916	NA	0.240795	-1.20629	NA	(-0.114,0.146)	(-0.367,0.087)	NA	0.809714	0.227705	NA	0.98077	0.633069	NA	2	other
TG	MYBPHL	TM6SF2	122	69	0	592718	592713	592725	NA	0.01594	-0.213822	NA	0.0663858	0.0882628	NA	0.240112	-2.42256	NA	(-0.114,0.146)	(-0.387,-0.041)	NA	0.810244	0.0154116	NA	0.98077	0.159508	NA	2	other
TG	MYBPHL	TOMM40	122	11	0	592718	592718	592730	NA	0.0160185	0.116714	NA	0.0663859	0.221028	NA	0.241293	0.52805	NA	(-0.114,0.146)	(-0.317,0.55)	NA	0.809328	0.597465	NA	0.98077	0.89442	NA	2	other
TG	MYBPHL	WDR12	122	65	0	592718	592718	592730	NA	0.0160404	0.0895363	NA	0.0663857	0.0804737	NA	0.241624	1.11262	NA	(-0.114,0.146)	(-0.068,0.247)	NA	0.809072	0.265874	NA	0.98077	0.670687	NA	2	other
TG	MYBPHL	ZPR1	122	97	0	592718	592715	592728	NA	0.0160517	0.0891755	NA	0.0663861	0.0744468	NA	0.241794	1.19784	NA	(-0.114,0.146)	(-0.057,0.235)	NA	0.80894	0.230979	NA	0.98077	0.633069	NA	2	other
TG	MYLIP	APOE	47	3	0	592718	592718	592730	NA	0.066366	0.639841	NA	0.106938	0.423231	NA	0.6206	1.5118	NA	(-0.143,0.276)	(-0.19,1.469)	NA	0.534863	0.130585	NA	0.875505	0.571007	NA	2	other
TG	MYLIP	BAZ1B	47	35	0	592718	592716	592728	NA	0.0663792	0.130662	NA	0.106939	0.118926	NA	0.620723	1.09868	NA	(-0.143,0.276)	(-0.102,0.364)	NA	0.534782	0.271909	NA	0.875505	0.670687	NA	2	other
TG	MYLIP	CBLC	47	599	0	592718	592716	592728	NA	0.0662556	-0.0372016	NA	0.106938	0.0299184	NA	0.619568	-1.24344	NA	(-0.143,0.276)	(-0.096,0.021)	NA	0.535542	0.213707	NA	0.875505	0.633069	NA	2	other
TG	MYLIP	CXCL12	47	49	0	592718	592718	592730	NA	0.0663444	-0.0615184	NA	0.106938	0.101667	NA	0.6204	-0.605095	NA	(-0.143,0.276)	(-0.261,0.138)	NA	0.534995	0.545116	NA	0.875505	0.879801	NA	2	other
TG	MYLIP	HAVCR1	47	454	0	592718	592717	592729	NA	0.0664124	0.0244271	NA	0.106936	0.034326	NA	0.621048	0.711621	NA	(-0.143,0.276)	(-0.043,0.092)	NA	0.534568	0.4767	NA	0.875505	0.845538	NA	2	other
TG	MYLIP	MACO1	47	12	0	592718	592717	592729	NA	0.0663431	-0.271356	NA	0.106938	0.21162	NA	0.620386	-1.28228	NA	(-0.143,0.276)	(-0.686,0.143)	NA	0.535004	0.199745	NA	0.875505	0.633069	NA	2	other
TG	MYLIP	MLXIPL	47	78	0	592718	592713	592725	NA	0.0662838	-0.188074	NA	0.106941	0.0830187	NA	0.619819	-2.26544	NA	(-0.143,0.276)	(-0.351,-0.025)	NA	0.535377	0.0234857	NA	0.875505	0.209822	NA	2	other
TG	MYLIP	PAFAH1B1	47	9	0	592718	592716	592728	NA	0.0663726	0.340531	NA	0.106936	0.244351	NA	0.620675	1.39361	NA	(-0.143,0.276)	(-0.138,0.819)	NA	0.534814	0.163434	NA	0.875505	0.633069	NA	2	other
TG	MYLIP	PAFAH1B2	47	9	0	592718	592717	592729	NA	0.0663462	-0.309006	NA	0.106938	0.244355	NA	0.620418	-1.26458	NA	(-0.143,0.276)	(-0.788,0.17)	NA	0.534983	0.206023	NA	0.875505	0.633069	NA	2	other
TG	MYLIP	TM6SF2	47	69	0	592718	592713	592725	NA	0.066287	-0.213815	NA	0.106938	0.088263	NA	0.619863	-2.42248	NA	(-0.143,0.276)	(-0.387,-0.041)	NA	0.535348	0.015415	NA	0.875505	0.159508	NA	2	other
TG	MYLIP	WDR12	47	65	0	592718	592718	592730	NA	0.0663879	0.0895403	NA	0.106936	0.0804726	NA	0.620818	1.11268	NA	(-0.143,0.276)	(-0.068,0.247)	NA	0.534719	0.265846	NA	0.875505	0.670687	NA	2	other
TG	MYLIP	ZPR1	47	97	0	592718	592715	592728	NA	0.0664012	0.0891825	NA	0.106937	0.0744461	NA	0.620936	1.19795	NA	(-0.143,0.276)	(-0.057,0.235)	NA	0.534642	0.230938	NA	0.875505	0.633069	NA	2	other
TG	NCAN	BAZ1B	72	35	0	592719	592716	592729	NA	-0.0545124	0.130632	NA	0.086406	0.118927	NA	-0.630887	1.09842	NA	(-0.224,0.115)	(-0.102,0.364)	NA	0.528115	0.272022	NA	0.875505	0.670687	NA	2	other
TG	NCAN	BCL7B	72	10	0	592719	592718	592731	NA	-0.0545279	0.0694003	NA	0.0864043	0.231814	NA	-0.631079	0.29938	NA	(-0.224,0.115)	(-0.385,0.524)	NA	0.527989	0.76465	NA	0.875505	0.979706	NA	2	other
TG	NCAN	MLXIPL	72	78	0	592719	592713	592726	NA	-0.0546077	-0.188105	NA	0.0864067	0.0830181	NA	-0.631985	-2.26583	NA	(-0.224,0.115)	(-0.351,-0.025)	NA	0.527397	0.0234616	NA	0.875505	0.209822	NA	2	other
TG	NCAN	PAFAH1B1	72	9	0	592719	592716	592729	NA	-0.0545202	0.340497	NA	0.0864046	0.244353	NA	-0.630987	1.39346	NA	(-0.224,0.115)	(-0.138,0.819)	NA	0.528049	0.163481	NA	0.875505	0.633069	NA	2	other
TG	NCAN	TM6SF2	72	69	0	592719	592713	592726	NA	-0.0546028	-0.213847	NA	0.0864047	0.0882624	NA	-0.631943	-2.42285	NA	(-0.224,0.115)	(-0.387,-0.041)	NA	0.527424	0.0153991	NA	0.875505	0.159508	NA	2	other
TG	NCAN	TOMM40	72	11	0	592719	592718	592731	NA	-0.0545255	0.116688	NA	0.0864051	0.221028	NA	-0.631045	0.527934	NA	(-0.224,0.115)	(-0.317,0.55)	NA	0.528011	0.597545	NA	0.875505	0.89442	NA	2	other
TG	NCAN	WDR12	72	65	0	592719	592718	592731	NA	-0.0545033	0.0895154	NA	0.0864045	0.0804734	NA	-0.630792	1.11236	NA	(-0.224,0.115)	(-0.068,0.247)	NA	0.528177	0.265983	NA	0.875505	0.670687	NA	2	other
TG	NECTIN2	APOE	26	3	0	592718	592718	592730	NA	0.0177709	0.639827	NA	0.143773	0.423234	NA	0.123604	1.51176	NA	(-0.264,0.3)	(-0.19,1.469)	NA	0.901629	0.130596	NA	0.990441	0.571007	NA	2	other
TG	NECTIN2	BAZ1B	26	35	0	592718	592716	592729	NA	0.0177836	0.130649	NA	0.143774	0.118928	NA	0.123691	1.09856	NA	(-0.264,0.3)	(-0.102,0.364)	NA	0.90156	0.27196	NA	0.990441	0.670687	NA	2	other
TG	NECTIN2	CXCL12	26	49	0	592718	592718	592730	NA	0.0177481	-0.0615322	NA	0.143771	0.101667	NA	0.123447	-0.605233	NA	(-0.264,0.3)	(-0.261,0.138)	NA	0.901753	0.545024	NA	0.990441	0.879801	NA	2	other
TG	NECTIN2	HAVCR1	26	454	0	592718	592717	592729	NA	0.0178169	0.0244151	NA	0.143771	0.0343266	NA	0.123925	0.71126	NA	(-0.264,0.3)	(-0.043,0.092)	NA	0.901374	0.476923	NA	0.990441	0.845538	NA	2	other
TG	NECTIN2	MACO1	26	12	0	592718	592717	592729	NA	0.0177468	-0.271372	NA	0.143773	0.211621	NA	0.123437	-1.28235	NA	(-0.264,0.3)	(-0.686,0.143)	NA	0.901761	0.19972	NA	0.990441	0.633069	NA	2	other
TG	NECTIN2	MLXIPL	26	78	0	592718	592713	592725	NA	0.0176878	-0.188086	NA	0.143775	0.0830184	NA	0.123025	-2.2656	NA	(-0.264,0.299)	(-0.351,-0.025)	NA	0.902088	0.0234761	NA	0.990441	0.209822	NA	2	other
TG	NECTIN2	PAFAH1B1	26	9	0	592718	592716	592729	NA	0.0177772	0.340516	NA	0.14377	0.244352	NA	0.12365	1.39355	NA	(-0.264,0.3)	(-0.138,0.819)	NA	0.901592	0.163455	NA	0.990441	0.633069	NA	2	other
TG	NECTIN2	PAFAH1B2	26	9	0	592718	592717	592729	NA	0.0177501	-0.309021	NA	0.143772	0.244357	NA	0.12346	-1.26463	NA	(-0.264,0.3)	(-0.788,0.17)	NA	0.901743	0.206003	NA	0.990441	0.633069	NA	2	other
TG	NECTIN2	SIK3	26	21	0	592718	592718	592731	NA	0.0177782	0.157966	NA	0.14377	0.159971	NA	0.123657	0.987464	NA	(-0.264,0.3)	(-0.156,0.472)	NA	0.901587	0.323415	NA	0.990441	0.717069	NA	2	other
TG	NECTIN2	TM6SF2	26	69	0	592718	592713	592725	NA	0.0176917	-0.213828	NA	0.143773	0.0882635	NA	0.123053	-2.42261	NA	(-0.264,0.299)	(-0.387,-0.041)	NA	0.902065	0.0154095	NA	0.990441	0.159508	NA	2	other
TG	NECTIN2	TOMM40	26	11	0	592718	592718	592730	NA	0.0177707	0.116708	NA	0.143772	0.221029	NA	0.123603	0.52802	NA	(-0.264,0.3)	(-0.317,0.55)	NA	0.901629	0.597486	NA	0.990441	0.89442	NA	2	other
TG	NECTIN2	WDR12	26	65	0	592718	592718	592730	NA	0.0177917	0.0895311	NA	0.143771	0.0804738	NA	0.12375	1.11255	NA	(-0.264,0.3)	(-0.068,0.247)	NA	0.901513	0.265902	NA	0.990441	0.670687	NA	2	other
TG	NECTIN2	ZPR1	26	97	0	592718	592715	592728	NA	0.0178053	0.0891689	NA	0.143772	0.0744468	NA	0.123844	1.19775	NA	(-0.264,0.3)	(-0.057,0.235)	NA	0.901439	0.231013	NA	0.990441	0.633069	NA	2	other
TG	PAFAH1B2	BAZ1B	9	35	0	592717	592716	592727	NA	-0.309004	0.130635	NA	0.24436	0.118928	NA	-1.26454	1.09843	NA	(-0.788,0.17)	(-0.102,0.364)	NA	0.206035	0.272015	NA	0.633069	0.670687	NA	2	other
TG	PAFAH1B2	MLXIPL	9	78	0	592717	592713	592724	NA	-0.3091	-0.188101	NA	0.244358	0.0830176	NA	-1.26495	-2.2658	NA	(-0.788,0.17)	(-0.351,-0.025)	NA	0.205891	0.0234639	NA	0.633069	0.209822	NA	2	other
TG	PAFAH1B2	PAFAH1B1	9	9	0	592717	592716	592727	NA	-0.30901	0.340499	NA	0.244354	0.244354	NA	-1.2646	1.39347	NA	(-0.788,0.17)	(-0.138,0.819)	NA	0.206015	0.163479	NA	0.633069	0.633069	NA	2	other
TG	PAFAH1B2	TM6SF2	9	69	0	592717	592713	592723	NA	-0.309097	-0.213843	NA	0.244353	0.0882623	NA	-1.26496	-2.42281	NA	(-0.788,0.17)	(-0.387,-0.041)	NA	0.205885	0.0154009	NA	0.633069	0.159508	NA	2	other
TG	PCSK9	BAZ1B	351	35	0	592716	592716	592727	NA	-0.078991	0.130524	NA	0.0391596	0.118927	NA	-2.01715	1.09751	NA	(-0.156,-0.002)	(-0.103,0.364)	NA	0.0436793	0.272416	NA	0.323256	0.670687	NA	2	other
TG	PCSK9	MLXIPL	351	78	0	592716	592713	592724	NA	-0.0790882	-0.188223	NA	0.0391597	0.0830178	NA	-2.01963	-2.26726	NA	(-0.156,-0.002)	(-0.351,-0.026)	NA	0.0434215	0.0233745	NA	0.323256	0.209822	NA	2	other
TG	PCSK9	PAFAH1B1	351	9	0	592716	592716	592727	NA	-0.0789983	0.340385	NA	0.039159	0.244354	NA	-2.01737	1.393	NA	(-0.156,-0.002)	(-0.139,0.819)	NA	0.0436565	0.16362	NA	0.323256	0.633069	NA	2	other
TG	PCSK9	TM6SF2	351	69	0	592716	592713	592723	NA	-0.0790837	-0.213963	NA	0.039159	0.0882627	NA	-2.01955	-2.42416	NA	(-0.156,-0.002)	(-0.387,-0.041)	NA	0.0434299	0.0153437	NA	0.323256	0.159508	NA	2	other
TG	PCSK9	ZPR1	351	97	0	592716	592715	592726	NA	-0.078972	0.0890342	NA	0.0391598	0.0744479	NA	-2.01666	1.19593	NA	(-0.156,-0.002)	(-0.057,0.235)	NA	0.043731	0.231725	NA	0.323256	0.633069	NA	2	other
TG	SEZ6L	APOE	98	3	0	592718	592718	592730	NA	-0.011506	0.639819	NA	0.074067	0.423235	NA	-0.155346	1.51173	NA	(-0.157,0.134)	(-0.19,1.469)	NA	0.876549	0.130601	NA	0.983762	0.571007	NA	2	other
TG	SEZ6L	BAZ1B	98	35	0	592718	592716	592729	NA	-0.0114921	0.130642	NA	0.0740666	0.118927	NA	-0.15516	1.09851	NA	(-0.157,0.134)	(-0.102,0.364)	NA	0.876696	0.271981	NA	0.983762	0.670687	NA	2	other
TG	SEZ6L	CBLC	98	599	0	592718	592716	592728	NA	-0.0116173	-0.0372219	NA	0.0740672	0.0299188	NA	-0.156848	-1.2441	NA	(-0.157,0.134)	(-0.096,0.021)	NA	0.875364	0.213463	NA	0.983762	0.633069	NA	2	other
TG	SEZ6L	CXCL12	98	49	0	592718	592718	592730	NA	-0.0115266	-0.0615388	NA	0.0740667	0.101668	NA	-0.155625	-0.605292	NA	(-0.157,0.134)	(-0.261,0.138)	NA	0.876329	0.544985	NA	0.983762	0.879801	NA	2	other
TG	SEZ6L	HAVCR1	98	454	0	592718	592717	592729	NA	-0.0114612	0.0244075	NA	0.0740656	0.0343265	NA	-0.154743	0.71104	NA	(-0.157,0.134)	(-0.043,0.092)	NA	0.877024	0.47706	NA	0.983762	0.845538	NA	2	other
TG	SEZ6L	MACO1	98	12	0	592718	592717	592729	NA	-0.0115281	-0.271378	NA	0.0740665	0.211621	NA	-0.155645	-1.28238	NA	(-0.157,0.134)	(-0.686,0.143)	NA	0.876313	0.199709	NA	0.983762	0.633069	NA	2	other
TG	SEZ6L	MLXIPL	98	78	0	592718	592713	592725	NA	-0.0115879	-0.188094	NA	0.0740683	0.083019	NA	-0.156449	-2.26567	NA	(-0.157,0.134)	(-0.351,-0.025)	NA	0.875679	0.0234715	NA	0.983762	0.209822	NA	2	other
TG	SEZ6L	MYLIP	98	47	0	592718	592718	592730	NA	-0.0114974	0.0663542	NA	0.074066	0.106938	NA	-0.155231	0.620492	NA	(-0.157,0.134)	(-0.143,0.276)	NA	0.876639	0.534934	NA	0.983762	0.875505	NA	2	other
TG	SEZ6L	PAFAH1B1	98	9	0	592718	592716	592728	NA	-0.0114993	0.34051	NA	0.0740652	0.244352	NA	-0.155259	1.39352	NA	(-0.157,0.134)	(-0.138,0.819)	NA	0.876617	0.163462	NA	0.983762	0.633069	NA	2	other
TG	SEZ6L	PAFAH1B2	98	9	0	592718	592717	592729	NA	-0.0115249	-0.309028	NA	0.0740665	0.244356	NA	-0.155602	-1.26466	NA	(-0.157,0.134)	(-0.788,0.17)	NA	0.876347	0.205993	NA	0.983762	0.633069	NA	2	other
TG	SEZ6L	TM6SF2	98	69	0	592718	592713	592725	NA	-0.0115838	-0.213836	NA	0.0740672	0.0882643	NA	-0.156396	-2.42267	NA	(-0.157,0.134)	(-0.387,-0.041)	NA	0.875721	0.0154068	NA	0.983762	0.159508	NA	2	other
TG	SEZ6L	TOMM40	98	11	0	592718	592718	592730	NA	-0.0115056	0.1167	NA	0.0740666	0.22103	NA	-0.155341	0.527982	NA	(-0.157,0.134)	(-0.317,0.55)	NA	0.876552	0.597512	NA	0.983762	0.89442	NA	2	other
TG	SEZ6L	WDR12	98	65	0	592718	592718	592730	NA	-0.0114837	0.0895244	NA	0.0740656	0.0804736	NA	-0.155047	1.11247	NA	(-0.157,0.134)	(-0.068,0.247)	NA	0.876784	0.265936	NA	0.983762	0.670687	NA	2	other
TG	SEZ6L	ZPR1	98	97	0	592718	592715	592728	NA	-0.0114725	0.0891617	NA	0.0740664	0.074447	NA	-0.154895	1.19765	NA	(-0.157,0.134)	(-0.057,0.235)	NA	0.876904	0.231052	NA	0.983762	0.633069	NA	2	other
TG	SIK3	BAZ1B	21	35	0	592718	592716	592729	NA	0.157983	0.13066	NA	0.159972	0.118926	NA	0.987567	1.09867	NA	(-0.156,0.472)	(-0.102,0.364)	NA	0.323365	0.271912	NA	0.717069	0.670687	NA	2	other
TG	SIK3	MLXIPL	21	78	0	592718	592713	592725	NA	0.157888	-0.188075	NA	0.159975	0.0830181	NA	0.986952	-2.26547	NA	(-0.156,0.471)	(-0.351,-0.025)	NA	0.323666	0.023484	NA	0.717069	0.209822	NA	2	other
TG	SIK3	PAFAH1B1	21	9	0	592718	592716	592729	NA	0.157977	0.340529	NA	0.159969	0.24435	NA	0.987546	1.39361	NA	(-0.156,0.472)	(-0.138,0.819)	NA	0.323375	0.163435	NA	0.717069	0.633069	NA	2	other
TG	SIK3	PAFAH1B2	21	9	0	592718	592717	592729	NA	0.15795	-0.309008	NA	0.159973	0.244355	NA	0.987359	-1.26458	NA	(-0.156,0.471)	(-0.788,0.17)	NA	0.323467	0.20602	NA	0.717069	0.633069	NA	2	other
TG	SIK3	TM6SF2	21	69	0	592718	592713	592725	NA	0.157891	-0.213816	NA	0.159971	0.0882622	NA	0.986998	-2.42252	NA	(-0.156,0.471)	(-0.387,-0.041)	NA	0.323644	0.0154135	NA	0.717069	0.159508	NA	2	other
TG	SIK3	TOMM40	21	11	0	592718	592718	592730	NA	0.15797	0.116719	NA	0.159971	0.221026	NA	0.987495	0.528078	NA	(-0.156,0.472)	(-0.316,0.55)	NA	0.3234	0.597445	NA	0.717069	0.89442	NA	2	other
TG	SIK3	WDR12	21	65	0	592718	592718	592730	NA	0.157992	0.0895399	NA	0.15997	0.0804729	NA	0.987634	1.11267	NA	(-0.156,0.472)	(-0.068,0.247)	NA	0.323332	0.265849	NA	0.717069	0.670687	NA	2	other
TG	SORT1	APOB	40	302	0	592716	592539	592550	NA	-0.140787	-0.674593	NA	0.115846	0.0421861	NA	-1.2153	-15.9909	NA	(-0.368,0.086)	(-0.757,-0.592)	NA	0.224253	1.47934e-57	NA	0.633069	2.79654e-56	NA	2	other
TG	SORT1	BAZ1B	40	35	0	592716	592716	592727	NA	-0.139816	0.130622	NA	0.115917	0.118927	NA	-1.20618	1.09834	NA	(-0.367,0.087)	(-0.102,0.364)	NA	0.227749	0.272056	NA	0.633069	0.670687	NA	2	other
TG	SORT1	CBLC	40	599	0	592716	592716	592727	NA	-0.139942	-0.0372426	NA	0.115917	0.0299185	NA	-1.20727	-1.2448	NA	(-0.367,0.087)	(-0.096,0.021)	NA	0.22733	0.213204	NA	0.633069	0.633069	NA	2	other
TG	SORT1	FAM174A	40	62	0	592716	592716	592727	NA	-0.1398	0.129188	NA	0.115919	0.0931129	NA	-1.20602	1.38743	NA	(-0.367,0.087)	(-0.053,0.312)	NA	0.227811	0.16531	NA	0.633069	0.633069	NA	2	other
TG	SORT1	LDLR	40	47	0	592716	592713	592724	NA	-0.139897	-0.248915	NA	0.115916	0.106938	NA	-1.20688	-2.32766	NA	(-0.367,0.087)	(-0.459,-0.039)	NA	0.227478	0.0199301	NA	0.633069	0.190751	NA	2	other
TG	SORT1	MLXIPL	40	78	0	592716	592713	592723	NA	-0.139912	-0.188114	NA	0.115919	0.0830189	NA	-1.20698	-2.26592	NA	(-0.367,0.087)	(-0.351,-0.025)	NA	0.22744	0.023456	NA	0.633069	0.209822	NA	2	other
TG	SORT1	PAFAH1B1	40	9	0	592716	592716	592727	NA	-0.139824	0.340484	NA	0.115914	0.244352	NA	-1.20627	1.39342	NA	(-0.367,0.087)	(-0.138,0.819)	NA	0.227715	0.163493	NA	0.633069	0.633069	NA	2	other
TG	SORT1	PCSK9	40	351	0	592716	592716	592727	NA	-0.139971	-0.0790366	NA	0.115917	0.0391593	NA	-1.20751	-2.01833	NA	(-0.367,0.087)	(-0.156,-0.002)	NA	0.227235	0.0435564	NA	0.633069	0.323256	NA	2	other
TG	SORT1	TM6SF2	40	69	0	592716	592713	592723	NA	-0.139908	-0.213857	NA	0.115915	0.0882624	NA	-1.20698	-2.42297	NA	(-0.367,0.087)	(-0.387,-0.041)	NA	0.227439	0.0153944	NA	0.633069	0.159508	NA	2	other
TG	SORT1	ZPR1	40	97	0	592716	592715	592726	NA	-0.139797	0.0891394	NA	0.115918	0.0744476	NA	-1.20601	1.19734	NA	(-0.367,0.087)	(-0.057,0.235)	NA	0.227815	0.231172	NA	0.633069	0.633069	NA	2	other
TG	ZPR1	MLXIPL	97	78	0	592715	592713	592722	NA	0.0890905	-0.188049	NA	0.0744483	0.0830184	NA	1.19668	-2.26515	NA	(-0.057,0.235)	(-0.351,-0.025)	NA	0.231433	0.0235034	NA	0.633069	0.209822	NA	2	other
TG	ZPR1	TM6SF2	97	69	0	592715	592713	592722	NA	0.0890942	-0.213791	NA	0.0744469	0.0882632	NA	1.19675	-2.42219	NA	(-0.057,0.235)	(-0.387,-0.041)	NA	0.231404	0.0154271	NA	0.633069	0.159508	NA	2	other
TG	FAM174A	CXCL12	62	49	1	592716	592718	592728	592732	0.110198	-0.0836236	2.71313	0.093871	0.102659	0.746133	1.17393	-0.814576	3.63625	(-0.074,0.294)	(-0.285,0.118)	(1.251,4.176)	0.240424	0.415315	0.000276631	0.642523	0.807902	0.0031631	1	GI
HDL	PCSK9	CBLC	317	552	2	114275	114277	114287	114293	0.0222002	-0.00149631	-0.567151	0.0174337	0.0131655	0.219704	1.27341	-0.113653	-2.58143	(-0.012,0.056)	(-0.027,0.024)	(-0.998,-0.137)	0.202873	0.909513	0.00983915	0.633069	0.992604	0.11146	1	other
HDL	APOB	MYLIP	281	44	1	114219	114277	114231	114239	0.124581	-0.0181558	0.787242	0.0184879	0.0471489	0.313263	6.73853	-0.385073	2.51304	(0.088,0.161)	(-0.111,0.074)	(0.173,1.401)	1.60002e-11	0.700184	0.0119695	2.0328e-10	0.949005	0.134758	1	other
TC	NECTIN2	LPL	26	41451	5	622986	622987	622998	623009	-0.0269823	-0.00293293	1.01134	0.220185	0.00508581	0.502094	-0.122544	-0.576688	2.01424	(-0.459,0.405)	(-0.013,0.007)	(0.027,1.995)	0.902468	0.56415	0.0439842	0.990441	0.886695	0.324472	1	other
TC	LPL	TOMM40	41451	11	3	622987	622987	622999	623007	-0.00278048	0.171525	-1.31501	0.00508562	0.356721	0.683073	-0.546733	0.480836	-1.92513	(-0.013,0.007)	(-0.528,0.871)	(-2.654,0.024)	0.584562	0.630633	0.0542128	0.89442	0.90729	0.341492	1	other
TG	SORT1	HMGCR	40	39	1	592716	592718	592729	592740	-0.168934	-0.0504057	1.17801	0.117391	0.114492	0.751158	-1.43906	-0.440256	1.56825	(-0.399,0.061)	(-0.275,0.174)	(-0.294,2.65)	0.150133	0.659752	0.116822	0.611053	0.924854	0.53301	1	other
HDL	APOB	BCAM	281	143	1	114219	114276	114231	114241	0.124569	-0.0213472	0.481426	0.0184882	0.0259524	0.310785	6.73776	-0.82255	1.54906	(0.088,0.161)	(-0.072,0.03)	(-0.128,1.091)	1.60848e-11	0.410764	0.121366	2.03648e-10	0.806755	0.552337	1	other
TC	PCSK9	CBLC	351	603	2	622622	622983	622631	622641	-1.01118	-0.0848418	-1.08394	0.0540072	0.041077	0.716068	-18.723	-2.06543	-1.51375	(-1.117,-0.905)	(-0.165,-0.004)	(-2.487,0.32)	3.21278e-78	0.0388819	0.13009	6.83463e-77	0.321875	0.571007	1	other
LDL	LPL	TOMM40	41373	11	3	506179	506214	506192	506201	-0.0233068	0.172197	-0.775644	0.00389355	0.272883	0.522534	-5.986	0.631028	-1.48439	(-0.031,-0.016)	(-0.363,0.707)	(-1.8,0.249)	2.15066e-09	0.528022	0.137705	2.51415e-08	0.875505	0.571007	1	other
TC	HMGCR	HAVCR1	39	453	1	622985	622986	622997	623007	-0.196592	-0.0490319	1.41279	0.157604	0.0473553	1.0224	-1.24739	-1.0354	1.38184	(-0.505,0.112)	(-0.142,0.044)	(-0.591,3.417)	0.212256	0.300481	0.167021	0.633069	0.711675	0.633069	1	other
HDL	HAVCR1	ZPR1	416	84	1	114276	114277	114288	114299	-0.0140645	0.011471	-0.393844	0.015138	0.0339432	0.311398	-0.929087	0.337946	-1.26476	(-0.044,0.016)	(-0.055,0.078)	(-1.004,0.216)	0.352844	0.735404	0.205957	0.743643	0.979706	0.633069	1	other
TC	HAVCR1	LPL	453	41451	82	622986	622987	622998	623010	-0.0173848	-0.00256751	-0.138598	0.0522048	0.00509068	0.113181	-0.333012	-0.504355	-1.22457	(-0.12,0.085)	(-0.013,0.007)	(-0.36,0.083)	0.739125	0.614012	0.220737	0.979706	0.900454	0.633069	1	other
TC	APOB	MYLIP	302	47	1	621716	622983	621726	621737	-2.14289	-0.229643	1.20733	0.0580823	0.148488	1.01953	-36.8939	-1.54654	1.1842	(-2.257,-2.029)	(-0.521,0.061)	(-0.791,3.206)	5.7814e-298	0.121975	0.236334	2.33797e-296	0.554417	0.633069	1	other
LDL	CBLC	BCAM	601	155	2	506210	506213	506222	506233	-0.0620083	-0.0167962	0.633586	0.0314979	0.0624144	0.550167	-1.96865	-0.269108	1.15162	(-0.124,0)	(-0.139,0.106)	(-0.445,1.712)	0.0489931	0.787847	0.249475	0.339496	0.98077	0.652488	1	other
TC	CBLC	BCAM	603	155	2	622983	622987	622995	623006	-0.0897586	-0.0105022	0.823836	0.0411133	0.0816029	0.719305	-2.1832	-0.128699	1.14532	(-0.17,-0.009)	(-0.17,0.149)	(-0.586,2.234)	0.0290212	0.897595	0.252075	0.256494	0.990441	0.657408	1	other
LDL	HMGCR	HAVCR1	39	454	1	506211	506212	506222	506233	-0.169855	-0.0477055	0.834621	0.12054	0.0361792	0.781959	-1.40912	-1.31859	1.06735	(-0.406,0.066)	(-0.119,0.023)	(-0.698,2.367)	0.1588	0.187307	0.285816	0.633069	0.633069	0.687841	1	other
TC	PAFAH1B2	LPL	9	41451	2	622986	622987	622998	623010	-0.66647	-0.00288832	0.857502	0.381352	0.0050856	0.808969	-1.74765	-0.567941	1.05999	(-1.414,0.081)	(-0.013,0.007)	(-0.728,2.443)	0.0805242	0.570075	0.289148	0.434037	0.892698	0.694676	1	other
LDL	CBLC	HAVCR1	601	454	1	506210	506212	506221	506232	-0.0623391	-0.048063	0.807276	0.0314733	0.0361802	0.773272	-1.9807	-1.32843	1.04397	(-0.124,-0.001)	(-0.119,0.023)	(-0.708,2.323)	0.0476254	0.184035	0.296497	0.33256	0.633069	0.710002	1	other
TC	TM6SF2	LPL	69	41451	16	622985	622987	622997	623008	-0.181766	-0.00295165	0.296525	0.138615	0.0050865	0.287858	-1.3113	-0.58029	1.03011	(-0.453,0.09)	(-0.013,0.007)	(-0.268,0.861)	0.189758	0.561719	0.302958	0.633069	0.886119	0.711675	1	other
HDL	LPL	TOMM40	38021	11	3	112950	114272	112958	112969	0.0611179	-0.136532	-0.21298	0.00162166	0.108871	0.208473	37.6884	-1.25407	-1.02162	(0.058,0.064)	(-0.35,0.077)	(-0.622,0.196)	0	0.209816	0.306962	0	0.633069	0.711675	1	other
TC	LDLR	LPL	47	41451	9	622901	622987	622913	622923	1.24973	-0.0027995	-0.319332	0.162268	0.005086	0.321143	7.70162	-0.550432	-0.99436	(0.932,1.568)	(-0.013,0.007)	(-0.949,0.31)	1.34347e-14	0.582023	0.320048	1.88344e-13	0.89442	0.717069	1	other
TC	SIK3	LPL	21	41451	2	622986	622987	622998	623010	0.172467	-0.00288587	0.421417	0.230266	0.00508569	0.471907	0.748989	-0.567448	0.89301	(-0.279,0.624)	(-0.013,0.007)	(-0.504,1.346)	0.453864	0.57041	0.371852	0.824572	0.892698	0.757997	1	other
TG	CBLC	BCAM	599	155	2	592716	592718	592728	592740	-0.0381376	-0.00730028	0.464057	0.0299687	0.059286	0.522593	-1.27258	-0.123137	0.887989	(-0.097,0.021)	(-0.124,0.109)	(-0.56,1.488)	0.203167	0.901999	0.374547	0.633069	0.990441	0.763066	1	other
TG	FAM174A	HAVCR1	62	454	1	592716	592717	592727	592738	0.142176	0.0258367	-0.647521	0.0938718	0.0343646	0.739841	1.51458	0.75184	-0.875216	(-0.042,0.326)	(-0.042,0.093)	(-2.098,0.803)	0.129879	0.452147	0.381457	0.571007	0.822334	0.772074	1	other
HDL	MYBPHL	CXCL12	111	49	1	114277	114277	114289	114300	-0.00904417	0.00633571	-0.268128	0.0294866	0.043298	0.313578	-0.306721	0.146328	-0.855058	(-0.067,0.049)	(-0.079,0.091)	(-0.883,0.346)	0.759056	0.883662	0.392519	0.979706	0.988783	0.775241	1	other
TC	APOB	BCAM	302	155	1	621716	622987	621729	621740	-2.14219	0.00228665	0.80716	0.0580835	0.081176	1.01194	-36.8812	0.0281691	0.797635	(-2.256,-2.028)	(-0.157,0.161)	(-1.176,2.791)	9.24509e-298	0.977527	0.425082	2.99361e-296	0.993787	0.810091	1	other
HDL	PCSK9	HAVCR1	317	416	1	114275	114276	114286	114298	0.0199207	-0.014548	-0.234471	0.0174065	0.0151382	0.310036	1.14444	-0.96101	-0.756268	(-0.014,0.054)	(-0.044,0.015)	(-0.842,0.373)	0.252443	0.336547	0.449488	0.657897	0.717069	0.822334	1	other
LDL	PCSK9	CBLC	349	601	2	505753	506210	505762	505774	-0.881104	-0.0579893	-0.402133	0.0414216	0.0314664	0.547636	-21.2716	-1.8429	-0.734307	(-0.962,-0.8)	(-0.12,0.004)	(-1.476,0.671)	2.08052e-100	0.0653437	0.462762	5.32351e-99	0.401277	0.839487	1	other
TC	CBLC	LPL	603	41451	107	622983	622987	622995	623006	-0.0753055	-0.0026864	-0.0711883	0.0450122	0.0050922	0.0990989	-1.673	-0.527551	-0.718356	(-0.164,0.013)	(-0.013,0.007)	(-0.265,0.123)	0.0943269	0.597811	0.472538	0.465779	0.89442	0.845538	1	other
LDL	FAM174A	CXCL12	62	49	1	506214	506214	506226	506238	0.0149666	0.0465254	-0.551555	0.0988243	0.108076	0.785504	0.151447	0.430488	-0.702168	(-0.179,0.209)	(-0.165,0.258)	(-2.091,0.988)	0.879623	0.666841	0.482574	0.985469	0.93271	0.846179	1	other
TG	LPL	TOMM40	41419	11	3	591259	592718	591272	591283	-0.14658	0.233098	-0.343937	0.00368484	0.258364	0.494732	-39.7791	0.902207	-0.695199	(-0.154,-0.139)	(-0.273,0.739)	(-1.314,0.626)	0	0.366947	0.486931	0	0.753999	0.848015	1	other
LDL	MLXIPL	WDR12	76	65	1	506211	506213	506223	506235	0.168214	-0.0433008	0.540312	0.0891255	0.0852336	0.781505	1.88738	-0.508025	0.691373	(-0.006,0.343)	(-0.21,0.124)	(-0.991,2.072)	0.0591092	0.611436	0.489331	0.36908	0.900454	0.85179	1	other
TC	CBLC	HAVCR1	603	453	1	622983	622986	622994	623006	-0.0898393	-0.04757	0.680339	0.0410813	0.0473549	1.011	-2.18687	-1.00454	0.672937	(-0.17,-0.009)	(-0.14,0.045)	(-1.301,2.662)	0.0287522	0.315118	0.500987	0.254732	0.716159	0.858474	1	other
TG	MLXIPL	WDR12	78	65	1	592713	592718	592725	592737	-0.18273	0.0989388	-0.461194	0.0835529	0.0809622	0.742217	-2.187	1.22204	-0.621373	(-0.346,-0.019)	(-0.06,0.258)	(-1.916,0.994)	0.0287425	0.221694	0.534354	0.254732	0.633069	0.875505	1	other
TC	MLXIPL	WDR12	78	65	1	622986	622987	622998	623010	0.176676	0.0162306	0.632611	0.115012	0.111446	1.02167	1.53616	0.145637	0.619193	(-0.049,0.402)	(-0.202,0.235)	(-1.37,2.635)	0.1245	0.884208	0.535789	0.565192	0.989091	0.875505	1	other
LDL	APOB	MYLIP	301	47	1	504653	506208	504661	504673	-1.81703	-0.193336	0.482495	0.0444865	0.113541	0.779588	-40.8445	-1.70278	0.618911	(-1.904,-1.73)	(-0.416,0.029)	(-1.045,2.01)	0	0.0886096	0.535975	0	0.439326	0.875505	1	other
TC	APOB	LPL	302	41451	64	621716	622987	621728	621740	-2.15541	-0.00270818	0.072631	0.0648125	0.00507982	0.126736	-33.2561	-0.533125	0.573088	(-2.282,-2.028)	(-0.013,0.007)	(-0.176,0.321)	1.66666e-242	0.593947	0.566585	5.25716e-241	0.89442	0.889376	1	other
TC	PAFAH1B1	LPL	9	41451	2	622986	622987	622998	623010	-0.170691	-0.00283417	-0.404221	0.38135	0.00508558	0.808967	-0.447596	-0.557295	-0.499676	(-0.918,0.577)	(-0.013,0.007)	(-1.99,1.181)	0.654445	0.577326	0.617303	0.91818	0.89442	0.900454	1	other
TG	CBLC	HAVCR1	599	454	1	592716	592717	592727	592739	-0.0364818	0.0253991	-0.360784	0.0299431	0.0343642	0.734462	-1.21837	0.739116	-0.491222	(-0.095,0.022)	(-0.042,0.093)	(-1.8,1.079)	0.223084	0.459837	0.623269	0.633069	0.835008	0.900454	1	other
LDL	APOB	BCAM	301	155	1	504653	506213	504665	504677	-1.81725	-0.00615575	0.365884	0.044486	0.0620693	0.77376	-40.8499	-0.0991755	0.472865	(-1.904,-1.73)	(-0.128,0.115)	(-1.151,1.882)	0	0.920999	0.63631	0	0.99291	0.9139	1	other
TC	HAVCR1	ZPR1	453	97	1	622986	622987	622999	623011	-0.04451	0.0237051	-0.480008	0.0473548	0.103009	1.0154	-0.939927	0.230126	-0.472726	(-0.137,0.048)	(-0.178,0.226)	(-2.47,1.51)	0.347255	0.817994	0.636408	0.73573	0.982076	0.9139	1	other
TG	APOB	MYLIP	302	47	1	592539	592718	592551	592563	-0.673582	0.0893048	-0.340901	0.0422553	0.108026	0.741716	-15.9408	0.826696	-0.459612	(-0.756,-0.591)	(-0.122,0.301)	(-1.795,1.113)	3.30219e-57	0.408409	0.645795	6.0113e-56	0.802579	0.917592	1	other
LDL	PCSK9	HAVCR1	349	454	1	505753	506212	505764	505776	-0.885061	-0.0457538	0.340038	0.0413639	0.0361437	0.772962	-21.397	-1.26588	0.439916	(-0.966,-0.804)	(-0.117,0.025)	(-1.175,1.855)	1.42596e-101	0.205554	0.659998	3.67436e-100	0.633069	0.924854	1	other
TG	HAVCR1	TOMM40	454	11	1	592717	592718	592729	592741	0.0234303	0.0870721	0.273391	0.0343645	0.231818	0.769603	0.681818	0.375605	0.355236	(-0.044,0.091)	(-0.367,0.541)	(-1.235,1.782)	0.495354	0.70721	0.722413	0.858474	0.953809	0.973594	1	other
TC	MLXIPL	LPL	78	41451	13	622986	622987	622998	623010	0.166681	-0.00288101	0.107415	0.125171	0.00508636	0.30659	1.33163	-0.566418	0.350354	(-0.079,0.412)	(-0.013,0.007)	(-0.494,0.708)	0.182983	0.571109	0.726073	0.633069	0.893412	0.977807	1	other
TG	PCSK9	HAVCR1	351	454	1	592716	592717	592727	592739	-0.0782495	0.0251336	-0.232907	0.0392154	0.0343645	0.734907	-1.99538	0.731383	-0.316921	(-0.155,-0.001)	(-0.042,0.092)	(-1.673,1.208)	0.0460016	0.464545	0.751304	0.32987	0.842305	0.979706	1	other
HDL	HMGCR	HAVCR1	35	416	1	114276	114276	114287	114300	-0.0427032	-0.0148111	-0.0973724	0.0508317	0.0151379	0.313687	-0.840091	-0.978409	-0.310413	(-0.142,0.057)	(-0.044,0.015)	(-0.712,0.517)	0.400858	0.327872	0.756247	0.789843	0.717069	0.979706	1	other
TG	LPL	WDR12	41419	65	12	591259	592718	591271	591283	-0.146579	0.097592	-0.0582936	0.00368517	0.0906511	0.194654	-39.7754	1.07657	-0.299473	(-0.154,-0.139)	(-0.08,0.275)	(-0.44,0.323)	0	0.281674	0.764579	0	0.678949	0.979706	1	other
TG	APOB	BCAM	302	155	1	592539	592718	592551	592564	-0.675332	-0.000871232	0.200698	0.042256	0.059056	0.736192	-15.9819	-0.0147526	0.272616	(-0.758,-0.593)	(-0.117,0.115)	(-1.242,1.644)	1.70845e-57	0.98823	0.785148	3.1256e-56	0.993787	0.98077	1	other
LDL	LPL	WDR12	41373	65	12	506179	506213	506191	506203	-0.0233412	-0.0235573	-0.0541378	0.00389387	0.0957449	0.205592	-5.99435	-0.246042	-0.263326	(-0.031,-0.016)	(-0.211,0.164)	(-0.457,0.349)	2.04298e-09	0.805649	0.792299	2.42742e-08	0.98077	0.98077	1	other
TC	MYLIP	LPL	47	41451	6	622983	622987	622995	623007	-0.265011	-0.00289535	0.0920326	0.156531	0.005086	0.357702	-1.69302	-0.569279	0.257288	(-0.572,0.042)	(-0.013,0.007)	(-0.609,0.793)	0.0904513	0.569167	0.796956	0.44785	0.892669	0.98077	1	other
TC	FAM174A	CXCL12	62	49	1	622987	622987	622999	623011	0.0565627	0.0641927	0.253632	0.129212	0.141309	1.02704	0.437751	0.454273	0.246954	(-0.197,0.31)	(-0.213,0.341)	(-1.759,2.267)	0.661567	0.649633	0.804944	0.926042	0.917592	0.98077	1	other
TC	MYBPHL	CXCL12	122	49	1	622987	622987	623000	623012	-0.0406529	0.0782295	-0.240225	0.0917563	0.141309	1.023	-0.443053	0.553607	-0.234823	(-0.22,0.139)	(-0.199,0.355)	(-2.245,1.765)	0.657727	0.579848	0.814346	0.922432	0.89442	0.982076	1	other
TC	LPL	WDR12	41451	65	12	622987	622987	622999	623011	-0.00284038	0.0387795	-0.0573876	0.00508613	0.125163	0.268761	-0.558457	0.309833	-0.213527	(-0.013,0.007)	(-0.207,0.284)	(-0.584,0.469)	0.576532	0.756688	0.830916	0.89442	0.979706	0.982076	1	other
TC	HAVCR1	TOMM40	453	11	1	622986	622987	622999	623011	-0.0446773	-0.19797	-0.202497	0.0473548	0.3191	1.05937	-0.943458	-0.620401	-0.191149	(-0.137,0.048)	(-0.823,0.427)	(-2.279,1.874)	0.345446	0.534994	0.848409	0.732747	0.875505	0.982076	1	other
HDL	LPL	WDR12	38021	61	10	112950	114275	112960	112972	0.0611118	0.0684774	-0.0151576	0.00162185	0.0388023	0.0938155	37.6803	1.76478	-0.161569	(0.058,0.064)	(-0.008,0.145)	(-0.199,0.169)	0	0.077601	0.871646	0	0.434037	0.983762	1	other
TC	NCAN	LPL	72	41451	9	622986	622987	622997	623009	-0.167888	-0.00288693	0.0479892	0.126471	0.00508624	0.309776	-1.32748	-0.567596	0.154916	(-0.416,0.08)	(-0.013,0.007)	(-0.559,0.655)	0.184351	0.570309	0.876888	0.633069	0.892698	0.983762	1	other
TC	PCSK9	LPL	351	41451	64	622622	622987	622634	622646	-1.02231	-0.00284842	0.0179833	0.0592306	0.00508535	0.127287	-17.2597	-0.560124	0.141282	(-1.138,-0.906)	(-0.013,0.007)	(-0.231,0.267)	9.45334e-67	0.575395	0.887647	1.98792e-65	0.89442	0.990441	1	other
TC	PCSK9	HAVCR1	351	453	1	622622	622986	622634	622646	-1.01912	-0.0449161	0.141509	0.0539311	0.0473118	1.01069	-18.8967	-0.949362	0.140012	(-1.125,-0.913)	(-0.138,0.048)	(-1.839,2.122)	1.21465e-79	0.342436	0.88865	2.59908e-78	0.726783	0.990441	1	other
LDL	HAVCR1	TOMM40	454	11	1	506212	506214	506225	506237	-0.0455627	-0.0518192	-0.0721988	0.0361788	0.244057	0.810235	-1.25938	-0.212324	-0.0891085	(-0.116,0.025)	(-0.53,0.427)	(-1.66,1.516)	0.207895	0.831854	0.928996	0.633069	0.982076	0.993787	1	other
LDL	HAVCR1	ZPR1	454	97	1	506212	506214	506225	506237	-0.0457268	-0.0019483	-0.0602677	0.0361788	0.0787847	0.77661	-1.26391	-0.0247295	-0.0776036	(-0.117,0.025)	(-0.156,0.152)	(-1.582,1.462)	0.206261	0.980271	0.938143	0.633069	0.993787	0.993787	1	other
LDL	MYBPHL	CXCL12	122	49	1	506214	506214	506226	506238	0.00202268	0.0327872	0.0458002	0.0701776	0.108077	0.782419	0.0288224	0.303371	0.0585367	(-0.136,0.14)	(-0.179,0.245)	(-1.488,1.579)	0.977006	0.761607	0.953321	0.993787	0.979706	0.993787	1	other
TC	LDLRAP1	LPL	44	41451	11	622985	622987	622997	623009	0.176004	-0.00286862	0.0188091	0.175652	0.00508608	0.351309	1.00201	-0.564014	0.0535401	(-0.168,0.52)	(-0.013,0.007)	(-0.67,0.707)	0.316341	0.572745	0.957302	0.717069	0.89442	0.993787	1	other
TC	HMGCR	LPL	39	41451	6	622985	622987	622997	623009	-0.164413	-0.00286102	0.0150804	0.175655	0.00508593	0.379445	-0.936004	-0.562536	0.0397432	(-0.509,0.18)	(-0.013,0.007)	(-0.729,0.759)	0.349271	0.573751	0.968298	0.738719	0.89442	0.993787	1	other
HDL	APOB	APOE	281	3	0	114219	114277	114231	NA	0.126589	-0.0177628	NA	0.0184552	0.178487	NA	6.85925	-0.0995183	NA	(0.09,0.163)	(-0.368,0.332)	NA	6.92224e-12	0.920727	NA	8.89015e-11	0.992909	NA	1	other
HDL	APOB	BAZ1B	281	35	0	114219	114277	114231	NA	0.126593	0.0208	NA	0.0184552	0.0501545	NA	6.85948	0.414719	NA	(0.09,0.163)	(-0.078,0.119)	NA	6.91136e-12	0.678348	NA	8.89015e-11	0.935478	NA	1	other
HDL	APOB	BCL7B	281	8	0	114219	114276	114230	NA	0.126585	-0.104766	NA	0.0184551	0.109301	NA	6.85907	-0.958507	NA	(0.09,0.163)	(-0.319,0.109)	NA	6.93121e-12	0.337807	NA	8.89015e-11	0.717792	NA	1	other
HDL	APOB	CBLC	281	552	0	114219	114277	114231	NA	0.12658	-0.00319544	NA	0.0184552	0.0131408	NA	6.85881	-0.24317	NA	(0.09,0.163)	(-0.029,0.023)	NA	6.94381e-12	0.807874	NA	8.89015e-11	0.98077	NA	1	other
HDL	APOB	CXCL12	281	49	0	114219	114277	114231	NA	0.126589	-0.000262917	NA	0.0184552	0.0428761	NA	6.85927	-0.00613201	NA	(0.09,0.163)	(-0.084,0.084)	NA	6.92155e-12	0.995107	NA	8.89015e-11	0.995379	NA	1	other
HDL	APOB	HAVCR1	281	416	0	114219	114276	114230	NA	0.126558	-0.0150687	NA	0.0184557	0.0151191	NA	6.85741	-0.996672	NA	(0.09,0.163)	(-0.045,0.015)	NA	7.01209e-12	0.318924	NA	8.93981e-11	0.717069	NA	1	other
HDL	APOB	LDLRAP1	281	40	0	114219	114277	114231	NA	0.126595	0.0284336	NA	0.0184551	0.0488848	NA	6.85966	0.581644	NA	(0.09,0.163)	(-0.067,0.124)	NA	6.90256e-12	0.560807	NA	8.89015e-11	0.886119	NA	1	other
HDL	APOB	MACO1	281	11	0	114219	114276	114230	NA	0.126596	0.113024	NA	0.0184551	0.0932133	NA	6.85966	1.21253	NA	(0.09,0.163)	(-0.07,0.296)	NA	6.90257e-12	0.225311	NA	8.89015e-11	0.633069	NA	1	other
HDL	APOB	MLXIPL	281	71	0	114219	114277	114231	NA	0.126588	-0.00377537	NA	0.018455	0.0366951	NA	6.85925	-0.102885	NA	(0.09,0.163)	(-0.076,0.068)	NA	6.92238e-12	0.918054	NA	8.89015e-11	0.992604	NA	1	other
HDL	APOB	NCAN	281	69	0	114219	114277	114231	NA	0.126592	0.00768264	NA	0.0184553	0.0372236	NA	6.85939	0.206392	NA	(0.09,0.163)	(-0.065,0.081)	NA	6.91568e-12	0.836485	NA	8.89015e-11	0.982076	NA	1	other
HDL	APOB	NECTIN2	281	21	0	114219	114276	114230	NA	0.126583	-0.0522912	NA	0.0184552	0.0674646	NA	6.85895	-0.775091	NA	(0.09,0.163)	(-0.185,0.08)	NA	6.9369e-12	0.438286	NA	8.89015e-11	0.814787	NA	1	other
HDL	APOB	PAFAH1B1	281	8	0	114219	114277	114231	NA	0.126587	-0.0313164	NA	0.018455	0.109301	NA	6.85924	-0.286516	NA	(0.09,0.163)	(-0.246,0.183)	NA	6.92287e-12	0.774483	NA	8.89015e-11	0.979706	NA	1	other
HDL	APOB	PAFAH1B2	281	9	0	114219	114276	114230	NA	0.126592	0.0555396	NA	0.0184553	0.103051	NA	6.8594	0.538951	NA	(0.09,0.163)	(-0.146,0.258)	NA	6.91499e-12	0.589921	NA	8.89015e-11	0.89442	NA	1	other
HDL	APOB	SEZ6L	281	91	0	114219	114273	114228	NA	0.126616	0.0594242	NA	0.0184545	0.0324136	NA	6.86099	1.83331	NA	(0.09,0.163)	(-0.004,0.123)	NA	6.83873e-12	0.0667559	NA	8.89015e-11	0.401277	NA	1	other
HDL	APOB	SIK3	281	17	0	114219	114277	114231	NA	0.126593	0.0397458	NA	0.0184552	0.0749822	NA	6.85947	0.53007	NA	(0.09,0.163)	(-0.107,0.187)	NA	6.91164e-12	0.596064	NA	8.89015e-11	0.89442	NA	1	other
HDL	APOB	TM6SF2	281	64	0	114219	114274	114229	NA	0.126609	0.0662499	NA	0.0184543	0.0386476	NA	6.86068	1.71421	NA	(0.09,0.163)	(-0.009,0.142)	NA	6.85333e-12	0.086491	NA	8.89015e-11	0.438411	NA	1	other
HDL	APOB	TOMM40	281	11	0	114219	114272	114227	NA	0.126577	-0.190106	NA	0.0184549	0.0932122	NA	6.8587	-2.03949	NA	(0.09,0.163)	(-0.373,-0.007)	NA	6.94884e-12	0.0414007	NA	8.89015e-11	0.322588	NA	1	other
HDL	APOB	WDR12	281	61	0	114219	114275	114229	NA	0.12661	0.0631839	NA	0.018455	0.0354663	NA	6.86048	1.78152	NA	(0.09,0.163)	(-0.006,0.133)	NA	6.86309e-12	0.0748274	NA	8.89015e-11	0.42761	NA	1	other
HDL	APOB	ZPR1	281	84	0	114219	114277	114231	NA	0.126592	0.00569519	NA	0.0184552	0.0337378	NA	6.8594	0.168807	NA	(0.09,0.163)	(-0.06,0.072)	NA	6.91486e-12	0.865948	NA	8.89015e-11	0.983762	NA	1	other
HDL	APOE	CXCL12	3	49	0	114277	114277	114289	NA	-0.0179181	-0.000419366	NA	0.178502	0.0428797	NA	-0.100381	-0.00978007	NA	(-0.368,0.332)	(-0.084,0.084)	NA	0.920042	0.992197	NA	0.992604	0.993787	NA	1	other
HDL	APOE	MLXIPL	3	71	0	114277	114277	114289	NA	-0.017919	-0.00393776	NA	0.178501	0.0366984	NA	-0.100386	-0.1073	NA	(-0.368,0.332)	(-0.076,0.068)	NA	0.920038	0.914551	NA	0.992604	0.992604	NA	1	other
HDL	APOE	NCAN	3	69	0	114277	114277	114289	NA	-0.017916	0.00752922	NA	0.178505	0.037227	NA	-0.100367	0.202252	NA	(-0.368,0.332)	(-0.065,0.08)	NA	0.920053	0.83972	NA	0.992604	0.982076	NA	1	other
HDL	APOE	ZPR1	3	84	0	114277	114277	114289	NA	-0.0179157	0.00554056	NA	0.178503	0.0337408	NA	-0.100367	0.16421	NA	(-0.368,0.332)	(-0.061,0.072)	NA	0.920053	0.869566	NA	0.992604	0.983762	NA	1	other
HDL	BAZ1B	MLXIPL	35	71	0	114277	114277	114289	NA	0.0206547	-0.0039337	NA	0.0501589	0.0366987	NA	0.411785	-0.107189	NA	(-0.078,0.119)	(-0.076,0.068)	NA	0.680497	0.914639	NA	0.935478	0.992604	NA	1	other
HDL	BAZ1B	PAFAH1B1	35	8	0	114277	114277	114289	NA	0.0206546	-0.0314691	NA	0.0501589	0.109312	NA	0.411783	-0.287885	NA	(-0.078,0.119)	(-0.246,0.183)	NA	0.680499	0.773435	NA	0.935478	0.979706	NA	1	other
HDL	BCAM	APOE	143	3	0	114276	114277	114289	NA	-0.0180806	-0.0179299	NA	0.0258639	0.178504	NA	-0.699065	-0.100445	NA	(-0.069,0.033)	(-0.368,0.332)	NA	0.484511	0.919991	NA	0.846179	0.992604	NA	1	other
HDL	BCAM	BAZ1B	143	35	0	114276	114277	114288	NA	-0.0180769	0.0206446	NA	0.025864	0.0501595	NA	-0.698922	0.411579	NA	(-0.069,0.033)	(-0.078,0.119)	NA	0.484601	0.680648	NA	0.846179	0.935478	NA	1	other
HDL	BCAM	CXCL12	143	49	0	114276	114277	114289	NA	-0.0180803	-0.000433182	NA	0.0258639	0.0428802	NA	-0.699056	-0.0101022	NA	(-0.069,0.033)	(-0.084,0.084)	NA	0.484517	0.99194	NA	0.846179	0.993787	NA	1	other
HDL	BCAM	LDLRAP1	143	40	0	114276	114277	114288	NA	-0.0180744	0.0282557	NA	0.0258638	0.0488897	NA	-0.698829	0.577948	NA	(-0.069,0.033)	(-0.068,0.124)	NA	0.484659	0.563299	NA	0.846179	0.886119	NA	1	other
HDL	BCAM	MLXIPL	143	71	0	114276	114277	114289	NA	-0.0180817	-0.00395168	NA	0.025864	0.0366991	NA	-0.699105	-0.107678	NA	(-0.069,0.033)	(-0.076,0.068)	NA	0.484486	0.914251	NA	0.846179	0.992604	NA	1	other
HDL	BCAM	NCAN	143	69	0	114276	114277	114289	NA	-0.0180778	0.00751855	NA	0.0258642	0.0372273	NA	-0.69895	0.201963	NA	(-0.069,0.033)	(-0.065,0.08)	NA	0.484583	0.839945	NA	0.846179	0.982076	NA	1	other
HDL	BCAM	PAFAH1B1	143	8	0	114276	114277	114288	NA	-0.0180818	-0.031484	NA	0.025864	0.109313	NA	-0.699109	-0.288017	NA	(-0.069,0.033)	(-0.246,0.183)	NA	0.484484	0.773334	NA	0.846179	0.979706	NA	1	other
HDL	BCAM	SIK3	143	17	0	114276	114277	114288	NA	-0.0180771	0.0395784	NA	0.025864	0.0749896	NA	-0.698928	0.527785	NA	(-0.069,0.033)	(-0.107,0.187)	NA	0.484597	0.597649	NA	0.846179	0.89442	NA	1	other
HDL	BCAM	ZPR1	143	84	0	114276	114277	114289	NA	-0.0180779	0.00552939	NA	0.0258641	0.0337412	NA	-0.698959	0.163876	NA	(-0.069,0.033)	(-0.061,0.072)	NA	0.484578	0.869829	NA	0.846179	0.983762	NA	1	other
HDL	BCL7B	MLXIPL	8	71	0	114276	114277	114288	NA	-0.104922	-0.00394236	NA	0.10931	0.036698	NA	-0.959862	-0.107427	NA	(-0.319,0.109)	(-0.076,0.068)	NA	0.337125	0.91445	NA	0.717069	0.992604	NA	1	other
HDL	BCL7B	PAFAH1B1	8	8	0	114276	114277	114288	NA	-0.104922	-0.0314772	NA	0.10931	0.10931	NA	-0.959862	-0.287964	NA	(-0.319,0.109)	(-0.246,0.183)	NA	0.337125	0.773374	NA	0.717069	0.979706	NA	1	other
HDL	CBLC	APOE	552	3	0	114277	114277	114289	NA	-0.0033545	-0.0179265	NA	0.013142	0.178503	NA	-0.255251	-0.100427	NA	(-0.029,0.022)	(-0.368,0.332)	NA	0.798529	0.920005	NA	0.98077	0.992604	NA	1	other
HDL	CBLC	CXCL12	552	49	0	114277	114277	114289	NA	-0.00335427	-0.000428496	NA	0.013142	0.0428799	NA	-0.255234	-0.00999296	NA	(-0.029,0.022)	(-0.084,0.084)	NA	0.798543	0.992027	NA	0.98077	0.993787	NA	1	other
HDL	CBLC	MLXIPL	552	71	0	114277	114277	114289	NA	-0.00335561	-0.00394686	NA	0.013142	0.0366988	NA	-0.255335	-0.107547	NA	(-0.029,0.022)	(-0.076,0.068)	NA	0.798464	0.914355	NA	0.98077	0.992604	NA	1	other
HDL	CBLC	NCAN	552	69	0	114277	114277	114289	NA	-0.00335168	0.0075218	NA	0.0131418	0.0372262	NA	-0.255039	0.202057	NA	(-0.029,0.022)	(-0.065,0.08)	NA	0.798693	0.839872	NA	0.98077	0.982076	NA	1	other
HDL	CBLC	ZPR1	552	84	0	114277	114277	114289	NA	-0.00335188	0.00553239	NA	0.0131418	0.0337403	NA	-0.255054	0.16397	NA	(-0.029,0.022)	(-0.061,0.072)	NA	0.798681	0.869755	NA	0.98077	0.983762	NA	1	other
HDL	CELSR2	APOE	56	3	0	114277	114277	114289	NA	-0.00776748	-0.0179198	NA	0.0413206	0.178502	NA	-0.187981	-0.10039	NA	(-0.089,0.073)	(-0.368,0.332)	NA	0.850892	0.920035	NA	0.982076	0.992604	NA	1	other
HDL	CELSR2	CBLC	56	552	0	114277	114277	114289	NA	-0.00777633	-0.00335633	NA	0.0413209	0.013142	NA	-0.188193	-0.25539	NA	(-0.089,0.073)	(-0.029,0.022)	NA	0.850725	0.798422	NA	0.982076	0.98077	NA	1	other
HDL	CELSR2	CXCL12	56	49	0	114277	114277	114289	NA	-0.00776725	-0.000421608	NA	0.0413206	0.0428796	NA	-0.187975	-0.00983237	NA	(-0.089,0.073)	(-0.084,0.084)	NA	0.850896	0.992155	NA	0.982076	0.993787	NA	1	other
HDL	CELSR2	FAM174A	56	53	0	114277	114277	114289	NA	-0.00776978	-0.00949547	NA	0.0413209	0.0424739	NA	-0.188035	-0.22356	NA	(-0.089,0.073)	(-0.093,0.074)	NA	0.850849	0.8231	NA	0.982076	0.982076	NA	1	other
HDL	CELSR2	LDLR	56	43	0	114277	114277	114289	NA	-0.00776186	0.0232081	NA	0.0413206	0.0471533	NA	-0.187845	0.492184	NA	(-0.089,0.073)	(-0.069,0.116)	NA	0.850998	0.622589	NA	0.982076	0.900454	NA	1	other
HDL	CELSR2	MLXIPL	56	71	0	114277	114277	114289	NA	-0.00776869	-0.00393997	NA	0.0413209	0.0366987	NA	-0.188009	-0.10736	NA	(-0.089,0.073)	(-0.076,0.068)	NA	0.85087	0.914504	NA	0.982076	0.992604	NA	1	other
HDL	CELSR2	MYLIP	56	44	0	114277	114277	114289	NA	-0.00776837	-0.00617228	NA	0.0413204	0.0466142	NA	-0.188003	-0.132412	NA	(-0.089,0.073)	(-0.098,0.085)	NA	0.850874	0.894658	NA	0.982076	0.990441	NA	1	other
HDL	CELSR2	NCAN	56	69	0	114277	114277	114289	NA	-0.00776455	0.0075282	NA	0.0413209	0.0372266	NA	-0.187909	0.202226	NA	(-0.089,0.073)	(-0.065,0.08)	NA	0.850948	0.83974	NA	0.982076	0.982076	NA	1	other
HDL	CELSR2	ZPR1	56	84	0	114277	114277	114289	NA	-0.00776486	0.0055394	NA	0.0413205	0.0337404	NA	-0.187918	0.164177	NA	(-0.089,0.073)	(-0.061,0.072)	NA	0.850941	0.869592	NA	0.982076	0.983762	NA	1	other
HDL	CXCL12	MLXIPL	49	71	0	114277	114277	114289	NA	-0.000421004	-0.00393755	NA	0.0428795	0.0366984	NA	-0.0098183	-0.107295	NA	(-0.084,0.084)	(-0.076,0.068)	NA	0.992166	0.914555	NA	0.993787	0.992604	NA	1	other
HDL	CXCL12	NCAN	49	69	0	114277	114277	114289	NA	-0.000415998	0.00752941	NA	0.04288	0.0372268	NA	-0.00970145	0.202258	NA	(-0.084,0.084)	(-0.065,0.08)	NA	0.992259	0.839715	NA	0.993787	0.982076	NA	1	other
HDL	CXCL12	ZPR1	49	84	0	114277	114277	114289	NA	-0.000416805	0.00554079	NA	0.0428799	0.0337408	NA	-0.00972028	0.164216	NA	(-0.084,0.084)	(-0.061,0.072)	NA	0.992244	0.869561	NA	0.993787	0.983762	NA	1	other
HDL	HAVCR1	BAZ1B	416	35	0	114276	114277	114288	NA	-0.0152246	0.0206286	NA	0.0151201	0.0501594	NA	-1.00691	0.411261	NA	(-0.045,0.014)	(-0.078,0.119)	NA	0.313979	0.680881	NA	0.715589	0.935478	NA	1	other
HDL	HAVCR1	MLXIPL	416	71	0	114276	114277	114288	NA	-0.0152295	-0.00396993	NA	0.0151199	0.0366986	NA	-1.00724	-0.108177	NA	(-0.045,0.014)	(-0.076,0.068)	NA	0.313818	0.913856	NA	0.715589	0.992604	NA	1	other
HDL	HAVCR1	NCAN	416	69	0	114276	114277	114288	NA	-0.0152254	0.00750179	NA	0.0151202	0.0372273	NA	-1.00696	0.201513	NA	(-0.045,0.014)	(-0.065,0.08)	NA	0.313956	0.840297	NA	0.715589	0.982076	NA	1	other
HDL	HAVCR1	PAFAH1B1	416	8	0	114276	114277	114288	NA	-0.0152296	-0.0315014	NA	0.0151199	0.109311	NA	-1.00725	-0.28818	NA	(-0.045,0.014)	(-0.246,0.183)	NA	0.313814	0.773209	NA	0.715589	0.979706	NA	1	other
HDL	HAVCR1	SIK3	416	17	0	114276	114277	114288	NA	-0.0152247	0.0395612	NA	0.0151201	0.0749896	NA	-1.00692	0.527556	NA	(-0.045,0.014)	(-0.107,0.187)	NA	0.313974	0.597808	NA	0.715589	0.89442	NA	1	other
HDL	HMGCR	APOE	35	3	0	114276	114277	114288	NA	-0.0461809	-0.0179252	NA	0.0501586	0.178502	NA	-0.920698	-0.10042	NA	(-0.144,0.052)	(-0.368,0.332)	NA	0.357208	0.920011	NA	0.743643	0.992604	NA	1	other
HDL	HMGCR	BAZ1B	35	35	0	114276	114277	114288	NA	-0.0461774	0.020649	NA	0.0501584	0.0501584	NA	-0.92063	0.411675	NA	(-0.144,0.052)	(-0.078,0.119)	NA	0.357244	0.680577	NA	0.743643	0.935478	NA	1	other
HDL	HMGCR	BCAM	35	143	0	114276	114276	114288	NA	-0.0461931	-0.0180887	NA	0.0501588	0.0258637	NA	-0.920936	-0.699384	NA	(-0.145,0.052)	(-0.069,0.033)	NA	0.357084	0.484312	NA	0.743643	0.846179	NA	1	other
HDL	HMGCR	CBLC	35	552	0	114276	114277	114288	NA	-0.0461892	-0.00336259	NA	0.0501586	0.0131419	NA	-0.920863	-0.255868	NA	(-0.145,0.052)	(-0.029,0.022)	NA	0.357122	0.798053	NA	0.743643	0.98077	NA	1	other
HDL	HMGCR	CXCL12	35	49	0	114276	114277	114288	NA	-0.0461807	-0.00042871	NA	0.0501586	0.0428796	NA	-0.920694	-0.00999799	NA	(-0.144,0.052)	(-0.084,0.084)	NA	0.35721	0.992023	NA	0.743643	0.993787	NA	1	other
HDL	HMGCR	LDLRAP1	35	40	0	114276	114277	114288	NA	-0.046175	0.0282608	NA	0.0501584	0.0488891	NA	-0.920584	0.578059	NA	(-0.144,0.052)	(-0.068,0.124)	NA	0.357268	0.563225	NA	0.743643	0.886119	NA	1	other
HDL	HMGCR	MLXIPL	35	71	0	114276	114277	114288	NA	-0.046182	-0.00394698	NA	0.0501587	0.0366986	NA	-0.920718	-0.107551	NA	(-0.144,0.052)	(-0.076,0.068)	NA	0.357198	0.914352	NA	0.743643	0.992604	NA	1	other
HDL	HMGCR	MYLIP	35	44	0	114276	114277	114288	NA	-0.0461817	-0.00617912	NA	0.0501586	0.0466146	NA	-0.920715	-0.132558	NA	(-0.144,0.052)	(-0.098,0.085)	NA	0.357199	0.894543	NA	0.743643	0.990441	NA	1	other
HDL	HMGCR	NCAN	35	69	0	114276	114277	114288	NA	-0.0461781	0.00752336	NA	0.0501588	0.0372265	NA	-0.920639	0.202097	NA	(-0.144,0.052)	(-0.065,0.08)	NA	0.357239	0.839841	NA	0.743643	0.982076	NA	1	other
HDL	HMGCR	PAFAH1B1	35	8	0	114276	114277	114288	NA	-0.0461821	-0.0314792	NA	0.0501587	0.109311	NA	-0.92072	-0.287978	NA	(-0.144,0.052)	(-0.246,0.183)	NA	0.357196	0.773364	NA	0.743643	0.979706	NA	1	other
HDL	HMGCR	SIK3	35	17	0	114276	114277	114288	NA	-0.0461775	0.0395832	NA	0.0501584	0.0749881	NA	-0.920633	0.527859	NA	(-0.144,0.052)	(-0.107,0.187)	NA	0.357242	0.597597	NA	0.743643	0.89442	NA	1	other
HDL	HMGCR	ZPR1	35	84	0	114276	114277	114288	NA	-0.0461784	0.00553414	NA	0.0501586	0.0337405	NA	-0.920649	0.164021	NA	(-0.144,0.052)	(-0.061,0.072)	NA	0.357234	0.869715	NA	0.743643	0.983762	NA	1	other
HDL	LDLRAP1	BAZ1B	40	35	0	114277	114277	114289	NA	0.0282744	0.0206609	NA	0.0488893	0.0501586	NA	0.578335	0.411911	NA	(-0.068,0.124)	(-0.078,0.119)	NA	0.563038	0.680404	NA	0.886119	0.935478	NA	1	other
HDL	LDLRAP1	CXCL12	40	49	0	114277	114277	114289	NA	0.0282706	-0.000413099	NA	0.0488891	0.0428794	NA	0.578261	-0.00963397	NA	(-0.068,0.124)	(-0.084,0.084)	NA	0.563088	0.992313	NA	0.886119	0.993787	NA	1	other
HDL	LDLRAP1	MLXIPL	40	71	0	114277	114277	114289	NA	0.0282686	-0.00393149	NA	0.048889	0.0366983	NA	0.57822	-0.10713	NA	(-0.068,0.124)	(-0.076,0.068)	NA	0.563116	0.914686	NA	0.886119	0.992604	NA	1	other
HDL	LDLRAP1	NCAN	40	69	0	114277	114277	114289	NA	0.0282737	0.00753508	NA	0.0488897	0.0372267	NA	0.578316	0.20241	NA	(-0.068,0.124)	(-0.065,0.08)	NA	0.563051	0.839596	NA	0.886119	0.982076	NA	1	other
HDL	LDLRAP1	PAFAH1B1	40	8	0	114277	114277	114289	NA	0.0282684	-0.0314663	NA	0.048889	0.10931	NA	0.578217	-0.287862	NA	(-0.068,0.124)	(-0.246,0.183)	NA	0.563118	0.773453	NA	0.886119	0.979706	NA	1	other
HDL	LDLRAP1	SIK3	40	17	0	114277	114277	114289	NA	0.0282743	0.039596	NA	0.0488893	0.0749884	NA	0.578333	0.528028	NA	(-0.068,0.124)	(-0.107,0.187)	NA	0.563039	0.59748	NA	0.886119	0.89442	NA	1	other
HDL	LDLRAP1	ZPR1	40	84	0	114277	114277	114289	NA	0.0282731	0.00554632	NA	0.0488894	0.0337406	NA	0.578308	0.164381	NA	(-0.068,0.124)	(-0.061,0.072)	NA	0.563056	0.869431	NA	0.886119	0.983762	NA	1	other
HDL	MACO1	BAZ1B	11	35	0	114276	114277	114288	NA	0.112871	0.0206613	NA	0.0932213	0.0501586	NA	1.21079	0.41192	NA	(-0.07,0.296)	(-0.078,0.119)	NA	0.225977	0.680398	NA	0.633069	0.935478	NA	1	other
HDL	MACO1	CXCL12	11	49	0	114276	114277	114288	NA	0.112868	-0.000411995	NA	0.093222	0.0428799	NA	1.21074	-0.00960812	NA	(-0.07,0.296)	(-0.084,0.084)	NA	0.225995	0.992334	NA	0.633069	0.993787	NA	1	other
HDL	MACO1	HAVCR1	11	416	0	114276	114276	114287	NA	0.112839	-0.0152216	NA	0.0932227	0.0151201	NA	1.21042	-1.00671	NA	(-0.07,0.296)	(-0.045,0.014)	NA	0.226117	0.314072	NA	0.633069	0.715589	NA	1	other
HDL	MACO1	LDLRAP1	11	40	0	114276	114277	114288	NA	0.112874	0.0282771	NA	0.0932211	0.0488891	NA	1.21082	0.578393	NA	(-0.07,0.296)	(-0.068,0.124)	NA	0.225964	0.562999	NA	0.633069	0.886119	NA	1	other
HDL	MACO1	MLXIPL	11	71	0	114276	114277	114288	NA	0.112867	-0.00393057	NA	0.0932218	0.0366987	NA	1.21073	-0.107104	NA	(-0.07,0.296)	(-0.076,0.068)	NA	0.225997	0.914707	NA	0.633069	0.992604	NA	1	other
HDL	MACO1	NCAN	11	69	0	114276	114277	114288	NA	0.11287	0.00753554	NA	0.0932221	0.0372267	NA	1.21077	0.202423	NA	(-0.07,0.296)	(-0.065,0.08)	NA	0.225984	0.839586	NA	0.633069	0.982076	NA	1	other
HDL	MACO1	PAFAH1B1	11	8	0	114276	114277	114288	NA	0.112867	-0.0314663	NA	0.0932218	0.109311	NA	1.21073	-0.28786	NA	(-0.07,0.296)	(-0.246,0.183)	NA	0.225998	0.773454	NA	0.633069	0.979706	NA	1	other
HDL	MACO1	SIK3	11	17	0	114276	114277	114288	NA	0.112871	0.0395964	NA	0.0932213	0.0749883	NA	1.21079	0.528035	NA	(-0.07,0.296)	(-0.107,0.187)	NA	0.225978	0.597475	NA	0.633069	0.89442	NA	1	other
HDL	MACO1	ZPR1	11	84	0	114276	114277	114288	NA	0.11287	0.0055464	NA	0.0932215	0.0337406	NA	1.21077	0.164383	NA	(-0.07,0.296)	(-0.061,0.072)	NA	0.225982	0.869429	NA	0.633069	0.983762	NA	1	other
HDL	MYBPHL	APOE	111	3	0	114277	114277	114289	NA	-0.0120209	-0.0179241	NA	0.0293535	0.178501	NA	-0.409524	-0.100415	NA	(-0.07,0.046)	(-0.368,0.332)	NA	0.682155	0.920015	NA	0.935478	0.992604	NA	1	other
HDL	MYBPHL	CBLC	111	552	0	114277	114277	114289	NA	-0.0120297	-0.0033607	NA	0.0293535	0.0131419	NA	-0.409823	-0.255724	NA	(-0.07,0.046)	(-0.029,0.022)	NA	0.681936	0.798164	NA	0.935478	0.98077	NA	1	other
HDL	MYBPHL	FAM174A	111	53	0	114277	114277	114289	NA	-0.0120232	-0.00949981	NA	0.0293535	0.0424737	NA	-0.409599	-0.223664	NA	(-0.07,0.046)	(-0.093,0.074)	NA	0.6821	0.823019	NA	0.935478	0.982076	NA	1	other
HDL	MYBPHL	LDLR	111	43	0	114277	114277	114289	NA	-0.0120153	0.0232041	NA	0.0293536	0.0471536	NA	-0.409329	0.492095	NA	(-0.07,0.046)	(-0.069,0.116)	NA	0.682298	0.622652	NA	0.935478	0.900454	NA	1	other
HDL	MYBPHL	MLXIPL	111	71	0	114277	114277	114289	NA	-0.0120221	-0.00394432	NA	0.0293535	0.0366985	NA	-0.409561	-0.107479	NA	(-0.07,0.046)	(-0.076,0.068)	NA	0.682128	0.914409	NA	0.935478	0.992604	NA	1	other
HDL	MYBPHL	MYLIP	111	44	0	114277	114277	114289	NA	-0.0120218	-0.00617674	NA	0.0293536	0.0466147	NA	-0.409553	-0.132506	NA	(-0.07,0.046)	(-0.098,0.085)	NA	0.682134	0.894584	NA	0.935478	0.990441	NA	1	other
HDL	MYBPHL	NCAN	111	69	0	114277	114277	114289	NA	-0.0120181	0.00752409	NA	0.0293534	0.0372263	NA	-0.409427	0.202118	NA	(-0.07,0.046)	(-0.065,0.08)	NA	0.682226	0.839825	NA	0.935478	0.982076	NA	1	other
HDL	MYBPHL	ZPR1	111	84	0	114277	114277	114289	NA	-0.0120183	0.00553487	NA	0.0293533	0.0337403	NA	-0.409436	0.164043	NA	(-0.07,0.046)	(-0.061,0.072)	NA	0.68222	0.869697	NA	0.935478	0.983762	NA	1	other
HDL	NECTIN2	APOE	21	3	0	114276	114277	114288	NA	-0.0524432	-0.0179244	NA	0.0674703	0.178502	NA	-0.777278	-0.100416	NA	(-0.185,0.08)	(-0.368,0.332)	NA	0.436995	0.920014	NA	0.814787	0.992604	NA	1	other
HDL	NECTIN2	BAZ1B	21	35	0	114276	114277	114288	NA	-0.0524403	0.0206497	NA	0.0674707	0.0501589	NA	-0.777231	0.411686	NA	(-0.185,0.08)	(-0.078,0.119)	NA	0.437023	0.680569	NA	0.814787	0.935478	NA	1	other
HDL	NECTIN2	CXCL12	21	49	0	114276	114277	114288	NA	-0.052443	-0.000425364	NA	0.0674703	0.0428796	NA	-0.777275	-0.00991997	NA	(-0.185,0.08)	(-0.084,0.084)	NA	0.436997	0.992085	NA	0.814787	0.993787	NA	1	other
HDL	NECTIN2	HAVCR1	21	416	0	114276	114276	114287	NA	-0.0524719	-0.0152343	NA	0.0674718	0.0151202	NA	-0.777687	-1.00755	NA	(-0.185,0.08)	(-0.045,0.014)	NA	0.436754	0.313671	NA	0.814787	0.715589	NA	1	other
HDL	NECTIN2	LDLRAP1	21	40	0	114276	114277	114288	NA	-0.0524376	0.0282641	NA	0.0674705	0.0488893	NA	-0.777194	0.578125	NA	(-0.185,0.08)	(-0.068,0.124)	NA	0.437044	0.56318	NA	0.814787	0.886119	NA	1	other
HDL	NECTIN2	MACO1	21	11	0	114276	114276	114287	NA	-0.0524376	0.112861	NA	0.0674706	0.0932216	NA	-0.777192	1.21068	NA	(-0.185,0.08)	(-0.07,0.296)	NA	0.437045	0.226018	NA	0.814787	0.633069	NA	1	other
HDL	NECTIN2	MLXIPL	21	71	0	114276	114277	114288	NA	-0.0524439	-0.00394386	NA	0.0674708	0.0366987	NA	-0.777283	-0.107466	NA	(-0.185,0.08)	(-0.076,0.068)	NA	0.436992	0.914419	NA	0.814787	0.992604	NA	1	other
HDL	NECTIN2	NCAN	21	69	0	114276	114277	114288	NA	-0.0524411	0.00752335	NA	0.0674712	0.0372268	NA	-0.777238	0.202095	NA	(-0.185,0.08)	(-0.065,0.08)	NA	0.437019	0.839843	NA	0.814787	0.982076	NA	1	other
HDL	NECTIN2	PAFAH1B1	21	8	0	114276	114277	114288	NA	-0.052444	-0.0314786	NA	0.0674712	0.109312	NA	-0.777279	-0.287969	NA	(-0.185,0.08)	(-0.246,0.183)	NA	0.436994	0.77337	NA	0.814787	0.979706	NA	1	other
HDL	NECTIN2	SIK3	21	17	0	114276	114277	114288	NA	-0.0524404	0.0395839	NA	0.0674707	0.0749887	NA	-0.777233	0.527865	NA	(-0.185,0.08)	(-0.107,0.187)	NA	0.437021	0.597593	NA	0.814787	0.89442	NA	1	other
HDL	NECTIN2	ZPR1	21	84	0	114276	114277	114288	NA	-0.0524408	0.0055344	NA	0.0674705	0.0337406	NA	-0.777241	0.164028	NA	(-0.185,0.08)	(-0.061,0.072)	NA	0.437016	0.869709	NA	0.814787	0.983762	NA	1	other
HDL	PAFAH1B2	BAZ1B	9	35	0	114276	114277	114288	NA	0.0553709	0.0206574	NA	0.103061	0.0501594	NA	0.537262	0.411835	NA	(-0.147,0.257)	(-0.078,0.119)	NA	0.591086	0.68046	NA	0.89442	0.935478	NA	1	other
HDL	PAFAH1B2	BCL7B	9	8	0	114276	114276	114287	NA	0.0553599	-0.104919	NA	0.10306	0.109311	NA	0.537164	-0.95982	NA	(-0.147,0.257)	(-0.319,0.109)	NA	0.591155	0.337146	NA	0.89442	0.717069	NA	1	other
HDL	PAFAH1B2	MLXIPL	9	71	0	114276	114277	114288	NA	0.0553622	-0.00393463	NA	0.103061	0.0366988	NA	0.537181	-0.107214	NA	(-0.147,0.257)	(-0.076,0.068)	NA	0.591142	0.914619	NA	0.89442	0.992604	NA	1	other
HDL	PAFAH1B2	NCAN	9	69	0	114276	114277	114288	NA	0.05537	0.00753123	NA	0.103062	0.0372272	NA	0.53725	0.202305	NA	(-0.147,0.257)	(-0.065,0.08)	NA	0.591095	0.839679	NA	0.89442	0.982076	NA	1	other
HDL	PAFAH1B2	PAFAH1B1	9	8	0	114276	114277	114288	NA	0.0553621	-0.0314701	NA	0.10306	0.109311	NA	0.537183	-0.287894	NA	(-0.147,0.257)	(-0.246,0.183)	NA	0.591141	0.773428	NA	0.89442	0.979706	NA	1	other
HDL	PCSK9	APOE	317	3	0	114275	114277	114287	NA	0.0189259	-0.0178892	NA	0.0173791	0.178505	NA	1.089	-0.100216	NA	(-0.015,0.053)	(-0.368,0.332)	NA	0.276152	0.920173	NA	0.670687	0.992604	NA	1	other
HDL	PCSK9	BAZ1B	317	35	0	114275	114277	114287	NA	0.0189295	0.0206825	NA	0.0173791	0.0501597	NA	1.08921	0.412334	NA	(-0.015,0.053)	(-0.078,0.119)	NA	0.27606	0.680095	NA	0.670687	0.935478	NA	1	other
HDL	PCSK9	BCAM	317	143	0	114275	114276	114286	NA	0.0189131	-0.0180517	NA	0.0173789	0.0258639	NA	1.08828	-0.697951	NA	(-0.015,0.053)	(-0.069,0.033)	NA	0.276473	0.485208	NA	0.670687	0.846179	NA	1	other
HDL	PCSK9	BCL7B	317	8	0	114275	114276	114286	NA	0.0189211	-0.104892	NA	0.0173788	0.109312	NA	1.08874	-0.959571	NA	(-0.015,0.053)	(-0.319,0.109)	NA	0.276266	0.337271	NA	0.670687	0.717069	NA	1	other
HDL	PCSK9	CXCL12	317	49	0	114275	114277	114287	NA	0.0189261	-0.000392296	NA	0.0173791	0.0428805	NA	1.08902	-0.00914859	NA	(-0.015,0.053)	(-0.084,0.084)	NA	0.276146	0.992701	NA	0.670687	0.993787	NA	1	other
HDL	PCSK9	LDLRAP1	317	40	0	114275	114277	114287	NA	0.0189321	0.0282987	NA	0.0173791	0.0488902	NA	1.08936	0.578821	NA	(-0.015,0.053)	(-0.068,0.124)	NA	0.275995	0.56271	NA	0.670687	0.886119	NA	1	other
HDL	PCSK9	MACO1	317	11	0	114275	114276	114286	NA	0.0189325	0.112897	NA	0.017379	0.093223	NA	1.08939	1.21104	NA	(-0.015,0.053)	(-0.07,0.296)	NA	0.275983	0.22588	NA	0.670687	0.633069	NA	1	other
HDL	PCSK9	MLXIPL	317	71	0	114275	114277	114287	NA	0.0189248	-0.0039091	NA	0.017379	0.036699	NA	1.08895	-0.106518	NA	(-0.015,0.053)	(-0.076,0.068)	NA	0.276176	0.915172	NA	0.670687	0.992604	NA	1	other
HDL	PCSK9	MYLIP	317	44	0	114275	114277	114287	NA	0.018925	-0.0061415	NA	0.0173789	0.046615	NA	1.08897	-0.13175	NA	(-0.015,0.053)	(-0.098,0.085)	NA	0.276169	0.895182	NA	0.670687	0.990441	NA	1	other
HDL	PCSK9	NCAN	317	69	0	114275	114277	114287	NA	0.0189287	0.00755888	NA	0.0173791	0.0372272	NA	1.08916	0.203047	NA	(-0.015,0.053)	(-0.065,0.081)	NA	0.276081	0.839098	NA	0.670687	0.982076	NA	1	other
HDL	PCSK9	NECTIN2	317	21	0	114275	114276	114286	NA	0.0189197	-0.0524143	NA	0.017379	0.0674714	NA	1.08865	-0.776838	NA	(-0.015,0.053)	(-0.185,0.08)	NA	0.276307	0.437255	NA	0.670687	0.814787	NA	1	other
HDL	PCSK9	PAFAH1B1	317	8	0	114275	114277	114287	NA	0.0189247	-0.0314432	NA	0.017379	0.109312	NA	1.08894	-0.287645	NA	(-0.015,0.053)	(-0.246,0.183)	NA	0.276179	0.773618	NA	0.670687	0.979706	NA	1	other
HDL	PCSK9	PAFAH1B2	317	9	0	114275	114276	114286	NA	0.0189286	0.0553923	NA	0.0173791	0.103061	NA	1.08916	0.537468	NA	(-0.015,0.053)	(-0.147,0.257)	NA	0.276082	0.590944	NA	0.670687	0.89442	NA	1	other
HDL	PCSK9	SIK3	317	17	0	114275	114277	114287	NA	0.0189294	0.0396193	NA	0.0173791	0.07499	NA	1.0892	0.528328	NA	(-0.015,0.053)	(-0.107,0.187)	NA	0.276064	0.597272	NA	0.670687	0.89442	NA	1	other
HDL	PCSK9	ZPR1	317	84	0	114275	114277	114287	NA	0.0189285	0.00556988	NA	0.0173791	0.0337413	NA	1.08916	0.165076	NA	(-0.015,0.053)	(-0.061,0.072)	NA	0.276085	0.868884	NA	0.670687	0.983762	NA	1	other
HDL	SEZ6L	APOE	91	3	0	114273	114277	114285	NA	0.0592648	-0.0178904	NA	0.032417	0.178499	NA	1.8282	-0.100226	NA	(-0.004,0.123)	(-0.368,0.332)	NA	0.0675195	0.920165	NA	0.401277	0.992604	NA	1	other
HDL	SEZ6L	BAZ1B	91	35	0	114273	114277	114285	NA	0.0592685	0.0206814	NA	0.0324173	0.0501583	NA	1.8283	0.412323	NA	(-0.004,0.123)	(-0.078,0.119)	NA	0.0675044	0.680103	NA	0.401277	0.935478	NA	1	other
HDL	SEZ6L	BCAM	91	143	0	114273	114276	114285	NA	0.059252	-0.0180527	NA	0.0324172	0.0258634	NA	1.8278	-0.698003	NA	(-0.004,0.123)	(-0.069,0.033)	NA	0.06758	0.485175	NA	0.401277	0.846179	NA	1	other
HDL	SEZ6L	BCL7B	91	8	0	114273	114276	114284	NA	0.0592601	-0.104894	NA	0.0324171	0.10931	NA	1.82805	-0.959602	NA	(-0.004,0.123)	(-0.319,0.109)	NA	0.0675418	0.337256	NA	0.401277	0.717069	NA	1	other
HDL	SEZ6L	CBLC	91	552	0	114273	114277	114285	NA	0.0592562	-0.00332664	NA	0.0324166	0.0131416	NA	1.82796	-0.253139	NA	(-0.004,0.123)	(-0.029,0.022)	NA	0.0675562	0.800161	NA	0.401277	0.98077	NA	1	other
HDL	SEZ6L	CXCL12	91	49	0	114273	114277	114285	NA	0.0592651	-0.000392888	NA	0.032417	0.0428791	NA	1.82821	-0.00916269	NA	(-0.004,0.123)	(-0.084,0.084)	NA	0.0675184	0.992689	NA	0.401277	0.993787	NA	1	other
HDL	SEZ6L	HAVCR1	91	416	0	114273	114276	114284	NA	0.0592342	-0.0152004	NA	0.0324175	0.0151199	NA	1.82723	-1.00533	NA	(-0.004,0.123)	(-0.045,0.014)	NA	0.0676655	0.31474	NA	0.401277	0.715745	NA	1	other
HDL	SEZ6L	LDLRAP1	91	40	0	114273	114277	114285	NA	0.059271	0.028298	NA	0.0324172	0.0488889	NA	1.82838	0.578824	NA	(-0.004,0.123)	(-0.068,0.124)	NA	0.067492	0.562708	NA	0.401277	0.886119	NA	1	other
HDL	SEZ6L	MACO1	91	11	0	114273	114276	114284	NA	0.0592715	0.112896	NA	0.032417	0.09322	NA	1.82841	1.21107	NA	(-0.004,0.123)	(-0.07,0.296)	NA	0.0674883	0.22587	NA	0.401277	0.633069	NA	1	other
HDL	SEZ6L	MLXIPL	91	71	0	114273	114277	114285	NA	0.0592637	-0.00390975	NA	0.032417	0.0366981	NA	1.82817	-0.106538	NA	(-0.004,0.123)	(-0.076,0.068)	NA	0.0675246	0.915155	NA	0.401277	0.992604	NA	1	other
HDL	SEZ6L	MYLIP	91	44	0	114273	114277	114285	NA	0.0592639	-0.00614229	NA	0.0324168	0.0466137	NA	1.82818	-0.13177	NA	(-0.004,0.123)	(-0.098,0.085)	NA	0.0675219	0.895166	NA	0.401277	0.990441	NA	1	other
HDL	SEZ6L	NCAN	91	69	0	114273	114277	114285	NA	0.0592677	0.00755751	NA	0.0324175	0.0372264	NA	1.82826	0.203015	NA	(-0.004,0.123)	(-0.065,0.081)	NA	0.06751	0.839123	NA	0.401277	0.982076	NA	1	other
HDL	SEZ6L	NECTIN2	91	21	0	114273	114276	114284	NA	0.0592587	-0.0524165	NA	0.0324174	0.0674702	NA	1.82799	-0.776884	NA	(-0.004,0.123)	(-0.185,0.08)	NA	0.0675508	0.437227	NA	0.401277	0.814787	NA	1	other
HDL	SEZ6L	PAFAH1B1	91	8	0	114273	114277	114285	NA	0.0592636	-0.0314445	NA	0.0324171	0.10931	NA	1.82816	-0.287665	NA	(-0.004,0.123)	(-0.246,0.183)	NA	0.0675253	0.773603	NA	0.401277	0.979706	NA	1	other
HDL	SEZ6L	PAFAH1B2	91	9	0	114273	114276	114284	NA	0.0592676	0.0553923	NA	0.0324174	0.103059	NA	1.82827	0.53748	NA	(-0.004,0.123)	(-0.147,0.257)	NA	0.0675097	0.590936	NA	0.401277	0.89442	NA	1	other
HDL	SEZ6L	SIK3	91	17	0	114273	114277	114285	NA	0.0592684	0.0396181	NA	0.0324173	0.0749879	NA	1.8283	0.528326	NA	(-0.004,0.123)	(-0.107,0.187)	NA	0.067505	0.597273	NA	0.401277	0.89442	NA	1	other
HDL	SEZ6L	TM6SF2	91	64	0	114273	114274	114283	NA	0.0592859	0.0661203	NA	0.032417	0.0386521	NA	1.82886	1.71065	NA	(-0.004,0.123)	(-0.01,0.142)	NA	0.0674212	0.0871454	NA	0.401277	0.438411	NA	1	other
HDL	SEZ6L	WDR12	91	61	0	114273	114275	114283	NA	0.0592869	0.063071	NA	0.032417	0.035469	NA	1.82888	1.7782	NA	(-0.004,0.123)	(-0.006,0.133)	NA	0.0674171	0.075371	NA	0.401277	0.42761	NA	1	other
HDL	SEZ6L	ZPR1	91	84	0	114273	114277	114285	NA	0.0592675	0.00556851	NA	0.0324171	0.0337402	NA	1.82828	0.165041	NA	(-0.004,0.123)	(-0.061,0.072)	NA	0.0675077	0.868912	NA	0.401277	0.983762	NA	1	other
HDL	SIK3	MLXIPL	17	71	0	114277	114277	114289	NA	0.0395893	-0.00393383	NA	0.0749888	0.0366987	NA	0.527936	-0.107193	NA	(-0.107,0.187)	(-0.076,0.068)	NA	0.597544	0.914636	NA	0.89442	0.992604	NA	1	other
HDL	SIK3	NCAN	17	69	0	114277	114277	114289	NA	0.0395923	0.00753198	NA	0.0749897	0.0372271	NA	0.52797	0.202325	NA	(-0.107,0.187)	(-0.065,0.08)	NA	0.59752	0.839662	NA	0.89442	0.982076	NA	1	other
HDL	SORT1	APOE	35	3	0	114277	114277	114289	NA	0.0373798	-0.0179116	NA	0.0522641	0.178501	NA	0.715209	-0.100345	NA	(-0.065,0.14)	(-0.368,0.332)	NA	0.47448	0.920071	NA	0.845538	0.992604	NA	1	other
HDL	SORT1	BAZ1B	35	35	0	114277	114277	114289	NA	0.0373833	0.0206618	NA	0.0522645	0.0501589	NA	0.715271	0.411927	NA	(-0.065,0.14)	(-0.078,0.119)	NA	0.474442	0.680393	NA	0.845538	0.935478	NA	1	other
HDL	SORT1	CBLC	35	552	0	114277	114277	114289	NA	0.0373718	-0.00334747	NA	0.0522636	0.0131418	NA	0.715062	-0.25472	NA	(-0.065,0.14)	(-0.029,0.022)	NA	0.47457	0.798939	NA	0.845538	0.98077	NA	1	other
HDL	SORT1	CXCL12	35	49	0	114277	114277	114289	NA	0.03738	-0.0004122	NA	0.0522641	0.0428795	NA	0.715214	-0.00961299	NA	(-0.065,0.14)	(-0.084,0.084)	NA	0.474477	0.99233	NA	0.845538	0.993787	NA	1	other
HDL	SORT1	FAM174A	35	53	0	114277	114277	114289	NA	0.0373783	-0.0094858	NA	0.0522639	0.0424734	NA	0.715184	-0.223335	NA	(-0.065,0.14)	(-0.093,0.074)	NA	0.474496	0.823275	NA	0.845538	0.982076	NA	1	other
HDL	SORT1	LDLR	35	43	0	114277	114277	114289	NA	0.0373855	0.0232162	NA	0.0522642	0.0471533	NA	0.715319	0.492356	NA	(-0.065,0.14)	(-0.069,0.116)	NA	0.474412	0.622468	NA	0.845538	0.900454	NA	1	other
HDL	SORT1	LDLRAP1	35	40	0	114277	114277	114288	NA	0.0373861	0.0282774	NA	0.052264	0.0488891	NA	0.715331	0.578398	NA	(-0.065,0.14)	(-0.068,0.124)	NA	0.474405	0.562995	NA	0.845538	0.886119	NA	1	other
HDL	SORT1	MLXIPL	35	71	0	114277	114277	114289	NA	0.0373792	-0.00393054	NA	0.052264	0.0366984	NA	0.7152	-0.107104	NA	(-0.065,0.14)	(-0.076,0.068)	NA	0.474485	0.914707	NA	0.845538	0.992604	NA	1	other
HDL	SORT1	MYLIP	35	44	0	114277	114277	114289	NA	0.0373789	-0.00616295	NA	0.0522643	0.0466147	NA	0.71519	-0.13221	NA	(-0.065,0.14)	(-0.098,0.085)	NA	0.474491	0.894818	NA	0.845538	0.990441	NA	1	other
HDL	SORT1	NCAN	35	69	0	114277	114277	114289	NA	0.0373823	0.00753611	NA	0.0522646	0.0372267	NA	0.715251	0.202438	NA	(-0.065,0.14)	(-0.065,0.081)	NA	0.474454	0.839574	NA	0.845538	0.982076	NA	1	other
HDL	SORT1	PAFAH1B1	35	8	0	114277	114277	114289	NA	0.0373791	-0.0314655	NA	0.052264	0.109311	NA	0.715198	-0.287854	NA	(-0.065,0.14)	(-0.246,0.183)	NA	0.474487	0.773459	NA	0.845538	0.979706	NA	1	other
HDL	SORT1	SIK3	35	17	0	114277	114277	114289	NA	0.0373831	0.039597	NA	0.0522642	0.0749884	NA	0.715272	0.528041	NA	(-0.065,0.14)	(-0.107,0.187)	NA	0.474441	0.597471	NA	0.845538	0.89442	NA	1	other
HDL	SORT1	ZPR1	35	84	0	114277	114277	114289	NA	0.0373824	0.00554719	NA	0.0522644	0.0337407	NA	0.715255	0.164406	NA	(-0.065,0.14)	(-0.061,0.072)	NA	0.474451	0.869411	NA	0.845538	0.983762	NA	1	other
HDL	TM6SF2	BAZ1B	64	35	0	114274	114277	114286	NA	0.0660965	0.0206758	NA	0.038652	0.0501577	NA	1.71004	0.412216	NA	(-0.01,0.142)	(-0.078,0.119)	NA	0.0872583	0.680181	NA	0.438411	0.935478	NA	1	other
HDL	TM6SF2	BCL7B	64	8	0	114274	114276	114285	NA	0.0660876	-0.1049	NA	0.0386517	0.109308	NA	1.70982	-0.959674	NA	(-0.01,0.142)	(-0.319,0.109)	NA	0.0872983	0.337219	NA	0.438411	0.717069	NA	1	other
HDL	TM6SF2	MLXIPL	64	71	0	114274	114277	114287	NA	0.0660918	-0.00391688	NA	0.038652	0.0366978	NA	1.70992	-0.106733	NA	(-0.01,0.142)	(-0.076,0.068)	NA	0.0872802	0.915	NA	0.438411	0.992604	NA	1	other
HDL	TM6SF2	PAFAH1B1	64	8	0	114274	114277	114286	NA	0.0660917	-0.0314511	NA	0.038652	0.109309	NA	1.70992	-0.287727	NA	(-0.01,0.142)	(-0.246,0.183)	NA	0.0872812	0.773556	NA	0.438411	0.979706	NA	1	other
HDL	TM6SF2	WDR12	64	61	0	114274	114275	114284	NA	0.0661145	0.0630662	NA	0.0386533	0.0354701	NA	1.71045	1.77801	NA	(-0.01,0.142)	(-0.006,0.133)	NA	0.0871831	0.0754026	NA	0.438411	0.42761	NA	1	other
LDL	APOB	APOE	301	3	0	504653	506213	504665	NA	-1.81593	0.296757	NA	0.0444123	0.444555	NA	-40.888	0.667537	NA	(-1.903,-1.729)	(-0.575,1.168)	NA	0	0.504429	NA	0	0.858474	NA	1	other
LDL	APOB	BAZ1B	301	35	0	504653	506213	504665	NA	-1.81594	-0.0371953	NA	0.0444115	0.124916	NA	-40.8889	-0.297762	NA	(-1.903,-1.729)	(-0.282,0.208)	NA	0	0.765885	NA	0	0.979706	NA	1	other
LDL	APOB	BCL7B	301	10	0	504653	506214	504665	NA	-1.81593	-0.0118909	NA	0.0444121	0.243496	NA	-40.8882	-0.0488339	NA	(-1.903,-1.729)	(-0.489,0.465)	NA	0	0.961052	NA	0	0.993787	NA	1	other
LDL	APOB	CBLC	301	601	0	504653	506210	504661	NA	-1.81611	-0.0623259	NA	0.044411	0.0313731	NA	-40.8932	-1.98661	NA	(-1.903,-1.729)	(-0.124,-0.001)	NA	0	0.0469661	NA	0	0.32987	NA	1	other
LDL	APOB	CXCL12	301	49	0	504653	506214	504665	NA	-1.81592	0.0325481	NA	0.0444121	0.106789	NA	-40.888	0.304788	NA	(-1.903,-1.729)	(-0.177,0.242)	NA	0	0.760528	NA	0	0.979706	NA	1	other
LDL	APOB	HAVCR1	301	454	0	504653	506212	504664	NA	-1.81603	-0.0475044	NA	0.0444126	0.0360566	NA	-40.89	-1.3175	NA	(-1.903,-1.729)	(-0.118,0.023)	NA	0	0.187672	NA	0	0.633069	NA	1	other
LDL	APOB	LDLRAP1	301	44	0	504653	506212	504664	NA	-1.8159	0.149789	NA	0.0444116	0.11609	NA	-40.8879	1.29029	NA	(-1.903,-1.729)	(-0.078,0.377)	NA	0	0.196951	NA	0	0.633069	NA	1	other
LDL	APOB	MACO1	301	12	0	504653	506213	504665	NA	-1.81593	-0.0573317	NA	0.0444117	0.22228	NA	-40.8886	-0.257926	NA	(-1.903,-1.729)	(-0.493,0.378)	NA	0	0.796464	NA	0	0.98077	NA	1	other
LDL	APOB	MLXIPL	301	76	0	504653	506211	504663	NA	-1.81587	0.174386	NA	0.0444117	0.0883379	NA	-40.8872	1.97408	NA	(-1.903,-1.729)	(0.001,0.348)	NA	0	0.0483724	NA	0	0.336491	NA	1	other
LDL	APOB	NCAN	301	72	0	504653	506211	504663	NA	-1.81597	-0.135922	NA	0.0444121	0.0907586	NA	-40.8891	-1.49763	NA	(-1.903,-1.729)	(-0.314,0.042)	NA	0	0.13423	NA	0	0.571007	NA	1	other
LDL	APOB	NECTIN2	301	26	0	504653	506212	504663	NA	-1.81592	0.1736	NA	0.0444123	0.151016	NA	-40.8877	1.14954	NA	(-1.903,-1.729)	(-0.122,0.47)	NA	0	0.250331	NA	0	0.653662	NA	1	other
LDL	APOB	PAFAH1B1	301	9	0	504653	506213	504665	NA	-1.81594	-0.200038	NA	0.0444118	0.256665	NA	-40.8887	-0.779373	NA	(-1.903,-1.729)	(-0.703,0.303)	NA	0	0.43576	NA	0	0.814787	NA	1	other
LDL	APOB	PAFAH1B2	301	9	0	504653	506212	504663	NA	-1.81595	-0.451405	NA	0.0444113	0.256662	NA	-40.8894	-1.75875	NA	(-1.903,-1.729)	(-0.954,0.052)	NA	0	0.0786196	NA	0	0.434037	NA	1	other
LDL	APOB	SEZ6L	301	98	0	504653	506212	504664	NA	-1.81598	-0.105577	NA	0.0444114	0.0777966	NA	-40.8899	-1.35709	NA	(-1.903,-1.729)	(-0.258,0.047)	NA	0	0.174753	NA	0	0.633069	NA	1	other
LDL	APOB	SIK3	301	21	0	504653	506213	504664	NA	-1.81592	0.143588	NA	0.0444118	0.168031	NA	-40.8882	0.85453	NA	(-1.903,-1.729)	(-0.186,0.473)	NA	0	0.392811	NA	0	0.775241	NA	1	other
LDL	APOB	TM6SF2	301	69	0	504653	506211	504663	NA	-1.81597	-0.102391	NA	0.0444116	0.0927089	NA	-40.8895	-1.10444	NA	(-1.903,-1.729)	(-0.284,0.079)	NA	0	0.269404	NA	0	0.670687	NA	1	other
LDL	APOB	TOMM40	301	11	0	504653	506214	504665	NA	-1.81593	-0.0681911	NA	0.0444119	0.232164	NA	-40.8884	-0.29372	NA	(-1.903,-1.729)	(-0.523,0.387)	NA	0	0.768972	NA	0	0.979706	NA	1	other
LDL	APOB	WDR12	301	65	0	504653	506213	504665	NA	-1.81594	-0.0338415	NA	0.0444113	0.0845271	NA	-40.8892	-0.400363	NA	(-1.903,-1.729)	(-0.2,0.132)	NA	0	0.688889	NA	0	0.943003	NA	1	other
LDL	APOB	ZPR1	301	97	0	504653	506214	504665	NA	-1.81593	-0.00465689	NA	0.0444119	0.0781973	NA	-40.8884	-0.0595531	NA	(-1.903,-1.729)	(-0.158,0.149)	NA	0	0.952512	NA	0	0.993787	NA	1	other
LDL	APOE	BAZ1B	3	35	0	506213	506213	506225	NA	0.299078	-0.0357606	NA	0.44557	0.125203	NA	0.671226	-0.28562	NA	(-0.574,1.172)	(-0.281,0.21)	NA	0.502076	0.775169	NA	0.858474	0.979706	NA	1	other
LDL	APOE	BCL7B	3	10	0	506213	506214	506225	NA	0.299082	-0.0101337	NA	0.44557	0.244052	NA	0.671235	-0.0415226	NA	(-0.574,1.172)	(-0.488,0.468)	NA	0.502071	0.966879	NA	0.858474	0.993787	NA	1	other
LDL	APOE	CXCL12	3	49	0	506213	506214	506226	NA	0.299094	0.0339278	NA	0.445566	0.107033	NA	0.671267	0.316985	NA	(-0.574,1.172)	(-0.176,0.244)	NA	0.50205	0.751255	NA	0.858474	0.979706	NA	1	other
LDL	APOE	MACO1	3	12	0	506213	506213	506225	NA	0.299077	-0.0558017	NA	0.445568	0.222789	NA	0.671225	-0.250469	NA	(-0.574,1.172)	(-0.492,0.381)	NA	0.502077	0.802225	NA	0.858474	0.98077	NA	1	other
LDL	APOE	TOMM40	3	11	0	506213	506214	506226	NA	0.299078	-0.066463	NA	0.445568	0.232695	NA	0.671228	-0.285623	NA	(-0.574,1.172)	(-0.523,0.39)	NA	0.502075	0.775167	NA	0.858474	0.979706	NA	1	other
LDL	APOE	WDR12	3	65	0	506213	506213	506225	NA	0.299067	-0.0324509	NA	0.445563	0.0847206	NA	0.671212	-0.383034	NA	(-0.574,1.172)	(-0.199,0.134)	NA	0.502086	0.701695	NA	0.858474	0.949005	NA	1	other
LDL	APOE	ZPR1	3	97	0	506213	506214	506225	NA	0.29908	-0.00312662	NA	0.445569	0.0783763	NA	0.671231	-0.0398925	NA	(-0.574,1.172)	(-0.157,0.15)	NA	0.502073	0.968179	NA	0.858474	0.993787	NA	1	other
LDL	BAZ1B	BCL7B	35	10	0	506213	506214	506226	NA	-0.0357639	-0.0101431	NA	0.125203	0.244051	NA	-0.285648	-0.0415613	NA	(-0.281,0.21)	(-0.488,0.468)	NA	0.775147	0.966848	NA	0.979706	0.993787	NA	1	other
LDL	BAZ1B	TOMM40	35	11	0	506213	506214	506226	NA	-0.0357662	-0.0664725	NA	0.125202	0.232693	NA	-0.285668	-0.285666	NA	(-0.281,0.21)	(-0.523,0.39)	NA	0.775133	0.775134	NA	0.979706	0.979706	NA	1	other
LDL	BCAM	BAZ1B	155	35	0	506213	506213	506226	NA	-0.012167	-0.0357719	NA	0.0620096	0.125202	NA	-0.196211	-0.285713	NA	(-0.134,0.109)	(-0.281,0.21)	NA	0.844445	0.775098	NA	0.982076	0.979706	NA	1	other
LDL	BCAM	BCL7B	155	10	0	506213	506214	506226	NA	-0.0121612	-0.0101475	NA	0.0620094	0.244049	NA	-0.196119	-0.0415798	NA	(-0.134,0.109)	(-0.488,0.468)	NA	0.844517	0.966834	NA	0.982076	0.993787	NA	1	other
LDL	BCAM	CXCL12	155	49	0	506213	506214	506226	NA	-0.0121533	0.0339167	NA	0.0620099	0.107033	NA	-0.195989	0.316881	NA	(-0.134,0.109)	(-0.176,0.244)	NA	0.844618	0.751334	NA	0.982076	0.979706	NA	1	other
LDL	BCAM	MACO1	155	12	0	506213	506213	506226	NA	-0.0121646	-0.0558137	NA	0.0620097	0.222788	NA	-0.196173	-0.250524	NA	(-0.134,0.109)	(-0.492,0.381)	NA	0.844475	0.802182	NA	0.982076	0.98077	NA	1	other
LDL	BCAM	TOMM40	155	11	0	506213	506214	506226	NA	-0.0121638	-0.0664765	NA	0.0620093	0.232692	NA	-0.196161	-0.285684	NA	(-0.134,0.109)	(-0.523,0.39)	NA	0.844484	0.77512	NA	0.982076	0.979706	NA	1	other
LDL	BCAM	WDR12	155	65	0	506213	506213	506225	NA	-0.0121709	-0.0324618	NA	0.0620093	0.0847205	NA	-0.196275	-0.383164	NA	(-0.134,0.109)	(-0.199,0.134)	NA	0.844395	0.701598	NA	0.982076	0.949005	NA	1	other
LDL	BCAM	ZPR1	155	97	0	506213	506214	506226	NA	-0.0121623	-0.00313847	NA	0.0620094	0.0783753	NA	-0.196136	-0.0400442	NA	(-0.134,0.109)	(-0.157,0.15)	NA	0.844504	0.968058	NA	0.982076	0.993787	NA	1	other
LDL	BCL7B	TOMM40	10	11	0	506214	506214	506226	NA	-0.0101409	-0.0664672	NA	0.24405	0.232693	NA	-0.0415523	-0.285643	NA	(-0.488,0.468)	(-0.523,0.39)	NA	0.966856	0.775152	NA	0.993787	0.979706	NA	1	other
LDL	CBLC	APOE	601	3	0	506210	506213	506222	NA	-0.0607127	0.298878	NA	0.0314451	0.445564	NA	-1.93075	0.670787	NA	(-0.122,0.001)	(-0.574,1.172)	NA	0.0535141	0.502356	NA	0.339496	0.858474	NA	1	other
LDL	CBLC	BAZ1B	601	35	0	506210	506213	506222	NA	-0.0607219	-0.0359222	NA	0.0314451	0.125201	NA	-1.93105	-0.286916	NA	(-0.122,0.001)	(-0.281,0.209)	NA	0.0534772	0.774177	NA	0.339496	0.979706	NA	1	other
LDL	CBLC	BCL7B	601	10	0	506210	506214	506222	NA	-0.0607164	-0.0103153	NA	0.0314452	0.244049	NA	-1.93087	-0.0422673	NA	(-0.122,0.001)	(-0.489,0.468)	NA	0.0534997	0.966286	NA	0.339496	0.993787	NA	1	other
LDL	CBLC	CXCL12	601	49	0	506210	506214	506222	NA	-0.0607083	0.0337681	NA	0.0314448	0.107031	NA	-1.93063	0.315499	NA	(-0.122,0.001)	(-0.176,0.244)	NA	0.0535284	0.752383	NA	0.339496	0.979706	NA	1	other
LDL	CBLC	LDLRAP1	601	44	0	506210	506212	506221	NA	-0.0606842	0.151227	NA	0.0314455	0.116357	NA	-1.92982	1.29969	NA	(-0.122,0.001)	(-0.077,0.379)	NA	0.053629	0.193708	NA	0.339496	0.633069	NA	1	other
LDL	CBLC	MACO1	601	12	0	506210	506213	506222	NA	-0.0607197	-0.055974	NA	0.0314451	0.222786	NA	-1.93098	-0.251245	NA	(-0.122,0.001)	(-0.493,0.381)	NA	0.053486	0.801624	NA	0.339496	0.98077	NA	1	other
LDL	CBLC	MLXIPL	601	76	0	506210	506211	506220	NA	-0.0606523	0.175744	NA	0.0314446	0.0885381	NA	-1.92886	1.98495	NA	(-0.122,0.001)	(0.002,0.349)	NA	0.0537481	0.04715	NA	0.339662	0.32987	NA	1	other
LDL	CBLC	NCAN	601	72	0	506210	506211	506220	NA	-0.0607575	-0.134536	NA	0.031446	0.0909675	NA	-1.93212	-1.47895	NA	(-0.122,0.001)	(-0.313,0.044)	NA	0.0533447	0.139154	NA	0.339496	0.571007	NA	1	other
LDL	CBLC	NECTIN2	601	26	0	506210	506212	506220	NA	-0.0607005	0.175147	NA	0.0314462	0.151364	NA	-1.9303	1.15713	NA	(-0.122,0.001)	(-0.122,0.472)	NA	0.0535699	0.247221	NA	0.339496	0.647544	NA	1	other
LDL	CBLC	PAFAH1B1	601	9	0	506210	506213	506222	NA	-0.0607252	-0.198491	NA	0.0314455	0.257253	NA	-1.93112	-0.771578	NA	(-0.122,0.001)	(-0.703,0.306)	NA	0.053468	0.440364	NA	0.339496	0.814787	NA	1	other
LDL	CBLC	PAFAH1B2	601	9	0	506210	506212	506220	NA	-0.0607368	-0.449859	NA	0.0314459	0.257256	NA	-1.93147	-1.74868	NA	(-0.122,0.001)	(-0.954,0.054)	NA	0.0534246	0.0803457	NA	0.339496	0.434037	NA	1	other
LDL	CBLC	SIK3	601	21	0	506210	506213	506221	NA	-0.0607031	0.144851	NA	0.0314455	0.168416	NA	-1.93043	0.860081	NA	(-0.122,0.001)	(-0.185,0.475)	NA	0.0535542	0.389745	NA	0.339496	0.772074	NA	1	other
LDL	CBLC	TM6SF2	601	69	0	506210	506211	506220	NA	-0.0607509	-0.101056	NA	0.0314457	0.0929223	NA	-1.93193	-1.08754	NA	(-0.122,0.001)	(-0.283,0.081)	NA	0.0533682	0.2768	NA	0.339496	0.670687	NA	1	other
LDL	CBLC	TOMM40	601	11	0	506210	506214	506222	NA	-0.060719	-0.0666428	NA	0.0314452	0.232693	NA	-1.93094	-0.286398	NA	(-0.122,0.001)	(-0.523,0.389)	NA	0.05349	0.774573	NA	0.339496	0.979706	NA	1	other
LDL	CBLC	WDR12	601	65	0	506210	506213	506222	NA	-0.0607261	-0.0326038	NA	0.0314451	0.0847206	NA	-1.93118	-0.38484	NA	(-0.122,0.001)	(-0.199,0.133)	NA	0.0534609	0.700356	NA	0.339496	0.949005	NA	1	other
LDL	CBLC	ZPR1	601	97	0	506210	506214	506222	NA	-0.0607175	-0.00329861	NA	0.0314452	0.0783755	NA	-1.9309	-0.0420873	NA	(-0.122,0.001)	(-0.157,0.15)	NA	0.0534957	0.966429	NA	0.339496	0.993787	NA	1	other
LDL	CELSR2	BCL7B	63	10	0	506213	506214	506226	NA	-0.124827	-0.0101759	NA	0.0972429	0.244048	NA	-1.28367	-0.0416964	NA	(-0.315,0.066)	(-0.489,0.468)	NA	0.199258	0.966741	NA	0.633069	0.993787	NA	1	other
LDL	CELSR2	CXCL12	63	49	0	506213	506214	506226	NA	-0.124818	0.0338952	NA	0.0972416	0.10703	NA	-1.28359	0.316689	NA	(-0.315,0.066)	(-0.176,0.244)	NA	0.199287	0.75148	NA	0.633069	0.979706	NA	1	other
LDL	CELSR2	FAM174A	63	62	0	506213	506214	506226	NA	-0.124824	0.00520564	NA	0.097242	0.0980228	NA	-1.28365	0.0531064	NA	(-0.315,0.066)	(-0.187,0.197)	NA	0.199265	0.957647	NA	0.633069	0.993787	NA	1	other
LDL	CELSR2	MYBPHL	63	122	0	506213	506214	506226	NA	-0.124825	0.0028084	NA	0.0972431	0.0698889	NA	-1.28364	0.0401838	NA	(-0.315,0.066)	(-0.134,0.14)	NA	0.199267	0.967947	NA	0.633069	0.993787	NA	1	other
LDL	CELSR2	SORT1	63	40	0	506213	506214	506226	NA	-0.124848	-0.119663	NA	0.0972428	0.122032	NA	-1.28388	-0.980584	NA	(-0.315,0.066)	(-0.359,0.12)	NA	0.199186	0.326798	NA	0.633069	0.717069	NA	1	other
LDL	CELSR2	TOMM40	63	11	0	506213	506214	506226	NA	-0.12483	-0.0665046	NA	0.0972434	0.232692	NA	-1.28369	-0.285805	NA	(-0.315,0.066)	(-0.523,0.39)	NA	0.199251	0.775027	NA	0.633069	0.979706	NA	1	other
LDL	CELSR2	ZPR1	63	97	0	506213	506214	506226	NA	-0.124829	-0.00316246	NA	0.0972434	0.0783753	NA	-1.28367	-0.0403502	NA	(-0.315,0.066)	(-0.157,0.15)	NA	0.199257	0.967814	NA	0.633069	0.993787	NA	1	other
LDL	CXCL12	TOMM40	49	11	0	506214	506214	506226	NA	0.033922	-0.0664579	NA	0.107032	0.232692	NA	0.316933	-0.285604	NA	(-0.176,0.244)	(-0.523,0.39)	NA	0.751295	0.775181	NA	0.979706	0.979706	NA	1	other
LDL	FAM174A	BCL7B	62	10	0	506214	506214	506226	NA	0.00524303	-0.0101353	NA	0.0980256	0.244052	NA	0.0534864	-0.041529	NA	(-0.187,0.197)	(-0.488,0.468)	NA	0.957344	0.966874	NA	0.993787	0.993787	NA	1	other
LDL	FAM174A	TOMM40	62	11	0	506214	506214	506226	NA	0.00524008	-0.0664646	NA	0.0980253	0.232695	NA	0.0534565	-0.28563	NA	(-0.187,0.197)	(-0.523,0.39)	NA	0.957368	0.775161	NA	0.993787	0.979706	NA	1	other
LDL	FAM174A	ZPR1	62	97	0	506214	506214	506226	NA	0.00524182	-0.00312857	NA	0.0980255	0.0783762	NA	0.0534741	-0.0399173	NA	(-0.187,0.197)	(-0.157,0.15)	NA	0.957354	0.968159	NA	0.993787	0.993787	NA	1	other
LDL	HAVCR1	BAZ1B	454	35	0	506212	506213	506224	NA	-0.045898	-0.0358543	NA	0.0361386	0.125203	NA	-1.27005	-0.286368	NA	(-0.117,0.025)	(-0.281,0.21)	NA	0.204065	0.774596	NA	0.633069	0.979706	NA	1	other
LDL	HAVCR1	BCL7B	454	10	0	506212	506214	506225	NA	-0.0458927	-0.0102355	NA	0.0361393	0.244057	NA	-1.26988	-0.041939	NA	(-0.117,0.025)	(-0.489,0.468)	NA	0.204126	0.966547	NA	0.633069	0.993787	NA	1	other
LDL	HAVCR1	PAFAH1B1	454	9	0	506212	506213	506224	NA	-0.0459012	-0.198412	NA	0.036139	0.257256	NA	-1.27013	-0.771263	NA	(-0.117,0.025)	(-0.703,0.306)	NA	0.204038	0.440551	NA	0.633069	0.814787	NA	1	other
LDL	HAVCR1	SIK3	454	21	0	506212	506213	506224	NA	-0.0458794	0.14492	NA	0.0361393	0.16842	NA	-1.26952	0.860468	NA	(-0.117,0.025)	(-0.185,0.475)	NA	0.204257	0.389531	NA	0.633069	0.772074	NA	1	other
LDL	HAVCR1	WDR12	454	65	0	506212	506213	506224	NA	-0.0459021	-0.0325389	NA	0.0361384	0.0847214	NA	-1.27017	-0.384069	NA	(-0.117,0.025)	(-0.199,0.134)	NA	0.204023	0.700927	NA	0.633069	0.949005	NA	1	other
LDL	HMGCR	APOE	39	3	0	506211	506213	506223	NA	-0.149048	0.299044	NA	0.119093	0.445568	NA	-1.25153	0.671152	NA	(-0.382,0.084)	(-0.574,1.172)	NA	0.210741	0.502124	NA	0.633069	0.858474	NA	1	other
LDL	HMGCR	BAZ1B	39	35	0	506211	506213	506223	NA	-0.149058	-0.0357923	NA	0.119094	0.125204	NA	-1.2516	-0.285872	NA	(-0.382,0.084)	(-0.281,0.21)	NA	0.210714	0.774976	NA	0.633069	0.979706	NA	1	other
LDL	HMGCR	BCAM	39	155	0	506211	506213	506223	NA	-0.14906	-0.0121913	NA	0.119094	0.0620108	NA	-1.25161	-0.1966	NA	(-0.382,0.084)	(-0.134,0.109)	NA	0.210712	0.844141	NA	0.633069	0.982076	NA	1	other
LDL	HMGCR	BCL7B	39	10	0	506211	506214	506224	NA	-0.149052	-0.0101692	NA	0.119093	0.244051	NA	-1.25156	-0.0416682	NA	(-0.382,0.084)	(-0.489,0.468)	NA	0.210729	0.966763	NA	0.633069	0.993787	NA	1	other
LDL	HMGCR	CXCL12	39	49	0	506211	506214	506224	NA	-0.149045	0.0338973	NA	0.119093	0.107033	NA	-1.2515	0.316699	NA	(-0.382,0.084)	(-0.176,0.244)	NA	0.210753	0.751472	NA	0.633069	0.979706	NA	1	other
LDL	HMGCR	LDLRAP1	39	44	0	506211	506212	506222	NA	-0.149022	0.151369	NA	0.119092	0.116356	NA	-1.25132	1.30092	NA	(-0.382,0.084)	(-0.077,0.379)	NA	0.210818	0.193286	NA	0.633069	0.633069	NA	1	other
LDL	HMGCR	MACO1	39	12	0	506211	506213	506223	NA	-0.149055	-0.0558348	NA	0.119092	0.222788	NA	-1.25159	-0.250619	NA	(-0.382,0.084)	(-0.492,0.381)	NA	0.210718	0.802109	NA	0.633069	0.98077	NA	1	other
LDL	HMGCR	NECTIN2	39	26	0	506211	506212	506222	NA	-0.149036	0.175294	NA	0.119093	0.15136	NA	-1.25143	1.15812	NA	(-0.382,0.084)	(-0.121,0.472)	NA	0.210777	0.246814	NA	0.633069	0.647544	NA	1	other
LDL	HMGCR	PAFAH1B1	39	9	0	506211	506213	506223	NA	-0.149059	-0.198347	NA	0.119094	0.257254	NA	-1.25161	-0.771016	NA	(-0.382,0.084)	(-0.703,0.306)	NA	0.21071	0.440697	NA	0.633069	0.814787	NA	1	other
LDL	HMGCR	PAFAH1B2	39	9	0	506211	506212	506222	NA	-0.149069	-0.449715	NA	0.119093	0.257252	NA	-1.25171	-1.74815	NA	(-0.382,0.084)	(-0.954,0.054)	NA	0.210676	0.0804382	NA	0.633069	0.434037	NA	1	other
LDL	HMGCR	SEZ6L	39	98	0	506211	506212	506222	NA	-0.149096	-0.103984	NA	0.119097	0.0779779	NA	-1.25189	-1.3335	NA	(-0.383,0.084)	(-0.257,0.049)	NA	0.210611	0.182368	NA	0.633069	0.633069	NA	1	other
LDL	HMGCR	SIK3	39	21	0	506211	506213	506223	NA	-0.149039	0.144985	NA	0.119092	0.168415	NA	-1.25146	0.860878	NA	(-0.382,0.084)	(-0.185,0.475)	NA	0.210767	0.389305	NA	0.633069	0.772074	NA	1	other
LDL	HMGCR	TM6SF2	39	69	0	506211	506211	506221	NA	-0.149084	-0.100917	NA	0.119094	0.0929224	NA	-1.25182	-1.08604	NA	(-0.383,0.084)	(-0.283,0.081)	NA	0.210635	0.277463	NA	0.633069	0.670687	NA	1	other
LDL	HMGCR	TOMM40	39	11	0	506211	506214	506224	NA	-0.149054	-0.0664985	NA	0.119092	0.232694	NA	-1.25159	-0.285777	NA	(-0.382,0.084)	(-0.523,0.39)	NA	0.21072	0.775049	NA	0.633069	0.979706	NA	1	other
LDL	HMGCR	WDR12	39	65	0	506211	506213	506223	NA	-0.149061	-0.0324806	NA	0.119094	0.0847221	NA	-1.25162	-0.383378	NA	(-0.382,0.084)	(-0.199,0.134)	NA	0.210707	0.70144	NA	0.633069	0.949005	NA	1	other
LDL	HMGCR	ZPR1	39	97	0	506211	506214	506224	NA	-0.149053	-0.0031597	NA	0.119092	0.0783759	NA	-1.25157	-0.0403147	NA	(-0.382,0.084)	(-0.157,0.15)	NA	0.210726	0.967842	NA	0.633069	0.993787	NA	1	other
LDL	LDLR	APOE	47	3	0	506095	506213	506107	NA	1.09105	0.299233	NA	0.112569	0.445514	NA	9.69234	0.671658	NA	(0.87,1.312)	(-0.574,1.172)	NA	3.24984e-22	0.501801	NA	5.24086e-21	0.858474	NA	1	other
LDL	LDLR	BAZ1B	47	35	0	506095	506213	506107	NA	1.09105	-0.0355834	NA	0.112569	0.125188	NA	9.69222	-0.284239	NA	(0.87,1.312)	(-0.281,0.21)	NA	3.25367e-22	0.776227	NA	5.24086e-21	0.979706	NA	1	other
LDL	LDLR	BCAM	47	155	0	506095	506213	506107	NA	1.09104	-0.0119709	NA	0.112569	0.0620027	NA	9.69221	-0.193071	NA	(0.87,1.312)	(-0.133,0.11)	NA	3.25408e-22	0.846904	NA	5.24086e-21	0.982076	NA	1	other
LDL	LDLR	BCL7B	47	10	0	506095	506214	506107	NA	1.09105	-0.00995574	NA	0.112569	0.244022	NA	9.69231	-0.0407985	NA	(0.87,1.312)	(-0.488,0.468)	NA	3.25087e-22	0.967457	NA	5.24086e-21	0.993787	NA	1	other
LDL	LDLR	CBLC	47	601	0	506095	506210	506104	NA	1.09087	-0.0605275	NA	0.112571	0.0314422	NA	9.69052	-1.92504	NA	(0.87,1.312)	(-0.122,0.001)	NA	3.3083e-22	0.0542243	NA	5.26307e-21	0.341492	NA	1	other
LDL	LDLR	CXCL12	47	49	0	506095	506214	506107	NA	1.09106	0.0341122	NA	0.112568	0.10702	NA	9.69245	0.318748	NA	(0.87,1.312)	(-0.176,0.244)	NA	3.24653e-22	0.749918	NA	5.24086e-21	0.979706	NA	1	other
LDL	LDLR	HAVCR1	47	454	0	506095	506212	506106	NA	1.09096	-0.0457038	NA	0.11257	0.0361345	NA	9.6914	-1.26483	NA	(0.87,1.312)	(-0.117,0.025)	NA	3.28002e-22	0.205934	NA	5.24086e-21	0.633069	NA	1	other
LDL	LDLR	HMGCR	47	39	0	506095	506211	506105	NA	1.09102	-0.14887	NA	0.11257	0.11908	NA	9.69192	-1.25017	NA	(0.87,1.312)	(-0.382,0.085)	NA	3.26329e-22	0.211237	NA	5.24086e-21	0.633069	NA	1	other
LDL	LDLR	LDLRAP1	47	44	0	506095	506212	506106	NA	1.09108	0.151588	NA	0.112567	0.116341	NA	9.69272	1.30296	NA	(0.87,1.312)	(-0.076,0.38)	NA	3.23799e-22	0.192587	NA	5.24086e-21	0.633069	NA	1	other
LDL	LDLR	MACO1	47	12	0	506095	506213	506107	NA	1.09105	-0.0556128	NA	0.112569	0.222763	NA	9.69224	-0.249651	NA	(0.87,1.312)	(-0.492,0.381)	NA	3.25299e-22	0.802858	NA	5.24086e-21	0.98077	NA	1	other
LDL	LDLR	MLXIPL	47	76	0	506095	506211	506105	NA	1.09111	0.176105	NA	0.112567	0.088528	NA	9.693	1.98926	NA	(0.87,1.312)	(0.003,0.35)	NA	3.22892e-22	0.0466724	NA	5.24086e-21	0.32987	NA	1	other
LDL	LDLR	MYLIP	47	47	0	506095	506208	506102	NA	1.09101	-0.21761	NA	0.112572	0.112572	NA	9.69164	-1.93307	NA	(0.87,1.312)	(-0.438,0.003)	NA	3.27228e-22	0.053227	NA	5.24086e-21	0.339496	NA	1	other
LDL	LDLR	NCAN	47	72	0	506095	506211	506105	NA	1.09101	-0.134175	NA	0.11257	0.0909555	NA	9.69187	-1.47517	NA	(0.87,1.312)	(-0.312,0.044)	NA	3.26496e-22	0.140166	NA	5.24086e-21	0.57112	NA	1	other
LDL	LDLR	NECTIN2	47	26	0	506095	506212	506105	NA	1.09106	0.175505	NA	0.11257	0.151343	NA	9.69233	1.15965	NA	(0.87,1.312)	(-0.121,0.472)	NA	3.25042e-22	0.246191	NA	5.24086e-21	0.647544	NA	1	other
LDL	LDLR	PAFAH1B1	47	9	0	506095	506213	506107	NA	1.09104	-0.198131	NA	0.112568	0.257221	NA	9.69224	-0.770277	NA	(0.87,1.312)	(-0.702,0.306)	NA	3.25302e-22	0.441135	NA	5.24086e-21	0.814798	NA	1	other
LDL	LDLR	PAFAH1B2	47	9	0	506095	506212	506105	NA	1.09103	-0.449499	NA	0.112567	0.257218	NA	9.6922	-1.74754	NA	(0.87,1.312)	(-0.954,0.055)	NA	3.25427e-22	0.0805441	NA	5.24086e-21	0.434037	NA	1	other
LDL	LDLR	SEZ6L	47	98	0	506095	506212	506106	NA	1.091	-0.103765	NA	0.112568	0.0779658	NA	9.69189	-1.3309	NA	(0.87,1.312)	(-0.257,0.049)	NA	3.26436e-22	0.183221	NA	5.24086e-21	0.633069	NA	1	other
LDL	LDLR	SIK3	47	21	0	506095	506213	506106	NA	1.09106	0.145213	NA	0.112569	0.168396	NA	9.69238	0.862333	NA	(0.87,1.312)	(-0.185,0.475)	NA	3.24866e-22	0.388505	NA	5.24086e-21	0.772074	NA	1	other
LDL	LDLR	TM6SF2	47	69	0	506095	506211	506105	NA	1.09102	-0.100694	NA	0.112569	0.0929103	NA	9.69201	-1.08378	NA	(0.87,1.312)	(-0.283,0.081)	NA	3.26053e-22	0.278462	NA	5.24086e-21	0.67165	NA	1	other
LDL	LDLR	TOMM40	47	11	0	506095	506214	506107	NA	1.09105	-0.0662836	NA	0.112568	0.232666	NA	9.69231	-0.284887	NA	(0.87,1.312)	(-0.522,0.39)	NA	3.25098e-22	0.775731	NA	5.24086e-21	0.979706	NA	1	other
LDL	LDLR	WDR12	47	65	0	506095	506213	506107	NA	1.09104	-0.0322875	NA	0.112568	0.0847109	NA	9.69226	-0.381149	NA	(0.87,1.312)	(-0.198,0.134)	NA	3.2525e-22	0.703092	NA	5.24086e-21	0.949655	NA	1	other
LDL	LDLR	ZPR1	47	97	0	506095	506214	506107	NA	1.09105	-0.00293762	NA	0.112569	0.0783666	NA	9.6923	-0.0374856	NA	(0.87,1.312)	(-0.157,0.151)	NA	3.25121e-22	0.970098	NA	5.24086e-21	0.993787	NA	1	other
LDL	LDLRAP1	BAZ1B	44	35	0	506212	506213	506225	NA	0.151394	-0.0357353	NA	0.116355	0.125202	NA	1.30114	-0.285422	NA	(-0.077,0.379)	(-0.281,0.21)	NA	0.193211	0.775321	NA	0.633069	0.979706	NA	1	other
LDL	LDLRAP1	BCL7B	44	10	0	506212	506214	506225	NA	0.1514	-0.0101018	NA	0.116355	0.24405	NA	1.30119	-0.0413925	NA	(-0.077,0.379)	(-0.488,0.468)	NA	0.193195	0.966983	NA	0.633069	0.993787	NA	1	other
LDL	LDLRAP1	CXCL12	44	49	0	506212	506214	506225	NA	0.151408	0.0339508	NA	0.116355	0.107032	NA	1.30126	0.317201	NA	(-0.077,0.379)	(-0.176,0.244)	NA	0.193171	0.751091	NA	0.633069	0.979706	NA	1	other
LDL	LDLRAP1	PAFAH1B1	44	9	0	506212	506213	506224	NA	0.151391	-0.198278	NA	0.116355	0.257249	NA	1.30112	-0.770762	NA	(-0.077,0.379)	(-0.702,0.306)	NA	0.193218	0.440848	NA	0.633069	0.814787	NA	1	other
LDL	LDLRAP1	SIK3	44	21	0	506212	506213	506224	NA	0.151414	0.145039	NA	0.116355	0.168414	NA	1.30131	0.861204	NA	(-0.077,0.379)	(-0.185,0.475)	NA	0.193153	0.389126	NA	0.633069	0.772074	NA	1	other
LDL	LDLRAP1	TOMM40	44	11	0	506212	506214	506225	NA	0.151397	-0.0664313	NA	0.116355	0.232692	NA	1.30117	-0.28549	NA	(-0.077,0.379)	(-0.523,0.39)	NA	0.193201	0.775269	NA	0.633069	0.979706	NA	1	other
LDL	LDLRAP1	WDR12	44	65	0	506212	506213	506224	NA	0.15139	-0.032426	NA	0.116354	0.0847202	NA	1.30111	-0.382742	NA	(-0.077,0.379)	(-0.198,0.134)	NA	0.19322	0.701911	NA	0.633069	0.949005	NA	1	other
LDL	LDLRAP1	ZPR1	44	97	0	506212	506214	506225	NA	0.151399	-0.0030997	NA	0.116355	0.0783754	NA	1.30118	-0.0395494	NA	(-0.077,0.379)	(-0.157,0.151)	NA	0.193197	0.968452	NA	0.633069	0.993787	NA	1	other
LDL	MACO1	BAZ1B	12	35	0	506213	506213	506226	NA	-0.055811	-0.0357669	NA	0.222788	0.125202	NA	-0.250512	-0.285673	NA	(-0.492,0.381)	(-0.281,0.21)	NA	0.802191	0.775129	NA	0.98077	0.979706	NA	1	other
LDL	MACO1	BCL7B	12	10	0	506213	506214	506226	NA	-0.0558053	-0.0101417	NA	0.222787	0.24405	NA	-0.250487	-0.0415559	NA	(-0.492,0.381)	(-0.488,0.468)	NA	0.802211	0.966853	NA	0.98077	0.993787	NA	1	other
LDL	MACO1	CXCL12	12	49	0	506213	506214	506226	NA	-0.0557979	0.0339212	NA	0.222789	0.107033	NA	-0.250451	0.316922	NA	(-0.492,0.381)	(-0.176,0.244)	NA	0.802238	0.751303	NA	0.98077	0.979706	NA	1	other
LDL	MACO1	TOMM40	12	11	0	506213	506214	506226	NA	-0.0558077	-0.066471	NA	0.222787	0.232693	NA	-0.250498	-0.28566	NA	(-0.492,0.381)	(-0.523,0.39)	NA	0.802202	0.775139	NA	0.98077	0.979706	NA	1	other
LDL	MACO1	ZPR1	12	97	0	506213	506214	506226	NA	-0.0558063	-0.00313332	NA	0.222787	0.0783756	NA	-0.250491	-0.0399783	NA	(-0.492,0.381)	(-0.157,0.15)	NA	0.802207	0.96811	NA	0.98077	0.993787	NA	1	other
LDL	MLXIPL	PAFAH1B1	76	9	0	506211	506213	506223	NA	0.175901	-0.198248	NA	0.0885371	0.257243	NA	1.98675	-0.770662	NA	(0.002,0.349)	(-0.702,0.306)	NA	0.0469504	0.440907	NA	0.32987	0.814787	NA	1	other
LDL	MLXIPL	TOMM40	76	11	0	506211	506214	506223	NA	0.175906	-0.0664002	NA	0.0885382	0.232689	NA	1.98678	-0.28536	NA	(0.002,0.349)	(-0.522,0.39)	NA	0.0469467	0.775368	NA	0.32987	0.979706	NA	1	other
LDL	MYBPHL	BCL7B	122	10	0	506214	506214	506226	NA	0.00284209	-0.0101358	NA	0.0698899	0.244052	NA	0.0406653	-0.0415314	NA	(-0.134,0.14)	(-0.488,0.468)	NA	0.967563	0.966872	NA	0.993787	0.993787	NA	1	other
LDL	MYBPHL	SORT1	122	40	0	506214	506214	506226	NA	0.00282091	-0.119625	NA	0.0698887	0.122032	NA	0.0403629	-0.980271	NA	(-0.134,0.14)	(-0.359,0.12)	NA	0.967804	0.326952	NA	0.993787	0.717069	NA	1	other
LDL	MYBPHL	TOMM40	122	11	0	506214	506214	506226	NA	0.00283953	-0.0664651	NA	0.0698897	0.232694	NA	0.0406287	-0.285633	NA	(-0.134,0.14)	(-0.523,0.39)	NA	0.967592	0.775159	NA	0.993787	0.979706	NA	1	other
LDL	MYLIP	APOE	47	3	0	506208	506213	506220	NA	-0.217803	0.299043	NA	0.112583	0.445571	NA	-1.9346	0.671146	NA	(-0.438,0.003)	(-0.574,1.172)	NA	0.0530394	0.502128	NA	0.339496	0.858474	NA	1	other
LDL	MYLIP	BAZ1B	47	35	0	506208	506213	506220	NA	-0.217816	-0.0358104	NA	0.11258	0.125201	NA	-1.93476	-0.286024	NA	(-0.438,0.003)	(-0.281,0.21)	NA	0.0530194	0.77486	NA	0.339496	0.979706	NA	1	other
LDL	MYLIP	BCAM	47	155	0	506208	506213	506220	NA	-0.217814	-0.0122094	NA	0.112582	0.0620099	NA	-1.93471	-0.196895	NA	(-0.438,0.003)	(-0.134,0.109)	NA	0.0530254	0.84391	NA	0.339496	0.982076	NA	1	other
LDL	MYLIP	BCL7B	47	10	0	506208	506214	506220	NA	-0.217806	-0.0101835	NA	0.112582	0.244052	NA	-1.93464	-0.0417268	NA	(-0.438,0.003)	(-0.489,0.468)	NA	0.0530347	0.966716	NA	0.339496	0.993787	NA	1	other
LDL	MYLIP	CBLC	47	601	0	506208	506210	506216	NA	-0.217972	-0.0607642	NA	0.112584	0.0314459	NA	-1.93608	-1.93234	NA	(-0.439,0.003)	(-0.122,0.001)	NA	0.0528579	0.0533178	NA	0.339496	0.339496	NA	1	other
LDL	MYLIP	CXCL12	47	49	0	506208	506214	506220	NA	-0.2178	0.0338777	NA	0.112582	0.107033	NA	-1.93459	0.316518	NA	(-0.438,0.003)	(-0.176,0.244)	NA	0.0530402	0.751609	NA	0.339496	0.979706	NA	1	other
LDL	MYLIP	HAVCR1	47	454	0	506208	506212	506219	NA	-0.217912	-0.045939	NA	0.112583	0.0361386	NA	-1.93557	-1.27119	NA	(-0.439,0.003)	(-0.117,0.025)	NA	0.0529207	0.203661	NA	0.339496	0.633069	NA	1	other
LDL	MYLIP	LDLRAP1	47	44	0	506208	506212	506219	NA	-0.217776	0.151351	NA	0.112583	0.116357	NA	-1.93437	1.30076	NA	(-0.438,0.003)	(-0.077,0.379)	NA	0.0530679	0.193342	NA	0.339496	0.633069	NA	1	other
LDL	MYLIP	MACO1	47	12	0	506208	506213	506220	NA	-0.217809	-0.0558537	NA	0.112582	0.222788	NA	-1.93467	-0.250703	NA	(-0.438,0.003)	(-0.493,0.381)	NA	0.0530311	0.802044	NA	0.339496	0.98077	NA	1	other
LDL	MYLIP	MLXIPL	47	76	0	506208	506211	506218	NA	-0.217745	0.175861	NA	0.112581	0.0885396	NA	-1.93412	1.98624	NA	(-0.438,0.003)	(0.002,0.349)	NA	0.0530987	0.0470071	NA	0.339496	0.32987	NA	1	other
LDL	MYLIP	NCAN	47	72	0	506208	506211	506218	NA	-0.21785	-0.134415	NA	0.112581	0.0909648	NA	-1.93505	-1.47766	NA	(-0.439,0.003)	(-0.313,0.044)	NA	0.0529839	0.139499	NA	0.339496	0.571007	NA	1	other
LDL	MYLIP	NECTIN2	47	26	0	506208	506212	506218	NA	-0.21779	0.175279	NA	0.112584	0.151362	NA	-1.93448	1.15801	NA	(-0.438,0.003)	(-0.121,0.472)	NA	0.0530547	0.246859	NA	0.339496	0.647544	NA	1	other
LDL	MYLIP	PAFAH1B1	47	9	0	506208	506213	506220	NA	-0.217813	-0.198362	NA	0.112584	0.257257	NA	-1.93466	-0.771066	NA	(-0.438,0.003)	(-0.703,0.306)	NA	0.0530319	0.440668	NA	0.339496	0.814787	NA	1	other
LDL	MYLIP	PAFAH1B2	47	9	0	506208	506212	506218	NA	-0.217821	-0.44973	NA	0.112583	0.257255	NA	-1.93475	-1.74819	NA	(-0.438,0.003)	(-0.954,0.054)	NA	0.053021	0.0804312	NA	0.339496	0.434037	NA	1	other
LDL	MYLIP	SIK3	47	21	0	506208	506213	506219	NA	-0.217793	0.144964	NA	0.112582	0.168415	NA	-1.93453	0.860751	NA	(-0.438,0.003)	(-0.185,0.475)	NA	0.0530477	0.389375	NA	0.339496	0.772074	NA	1	other
LDL	MYLIP	TM6SF2	47	69	0	506208	506211	506218	NA	-0.21784	-0.100937	NA	0.112581	0.0929207	NA	-1.93496	-1.08627	NA	(-0.438,0.003)	(-0.283,0.081)	NA	0.0529947	0.27736	NA	0.339496	0.670687	NA	1	other
LDL	MYLIP	TOMM40	47	11	0	506208	506214	506220	NA	-0.217808	-0.0665136	NA	0.112582	0.232694	NA	-1.93466	-0.285841	NA	(-0.438,0.003)	(-0.523,0.39)	NA	0.0530317	0.775	NA	0.339496	0.979706	NA	1	other
LDL	MYLIP	WDR12	47	65	0	506208	506213	506220	NA	-0.217815	-0.0324963	NA	0.112581	0.0847209	NA	-1.93473	-0.383569	NA	(-0.438,0.003)	(-0.199,0.134)	NA	0.0530231	0.701298	NA	0.339496	0.949005	NA	1	other
LDL	MYLIP	ZPR1	47	97	0	506208	506214	506220	NA	-0.217807	-0.00317859	NA	0.112582	0.0783761	NA	-1.93465	-0.0405556	NA	(-0.438,0.003)	(-0.157,0.15)	NA	0.0530336	0.96765	NA	0.339496	0.993787	NA	1	other
LDL	NCAN	BAZ1B	72	35	0	506211	506213	506223	NA	-0.134372	-0.0358022	NA	0.0909655	0.125202	NA	-1.47718	-0.285955	NA	(-0.313,0.044)	(-0.281,0.21)	NA	0.139628	0.774913	NA	0.571007	0.979706	NA	1	other
LDL	NCAN	BCL7B	72	10	0	506211	506214	506223	NA	-0.134366	-0.0101797	NA	0.0909654	0.244051	NA	-1.47711	-0.0417116	NA	(-0.313,0.044)	(-0.489,0.468)	NA	0.139646	0.966729	NA	0.571007	0.993787	NA	1	other
LDL	NCAN	PAFAH1B1	72	9	0	506211	506213	506223	NA	-0.134374	-0.198357	NA	0.0909663	0.257254	NA	-1.47719	-0.771055	NA	(-0.313,0.044)	(-0.703,0.306)	NA	0.139625	0.440674	NA	0.571007	0.814787	NA	1	other
LDL	NCAN	TM6SF2	72	69	0	506211	506211	506221	NA	-0.134401	-0.100929	NA	0.0909655	0.0929214	NA	-1.47749	-1.08617	NA	(-0.313,0.044)	(-0.283,0.081)	NA	0.139545	0.277403	NA	0.571007	0.670687	NA	1	other
LDL	NCAN	TOMM40	72	11	0	506211	506214	506223	NA	-0.134369	-0.0665091	NA	0.0909658	0.232695	NA	-1.47713	-0.285821	NA	(-0.313,0.044)	(-0.523,0.39)	NA	0.13964	0.775015	NA	0.571007	0.979706	NA	1	other
LDL	NCAN	WDR12	72	65	0	506211	506213	506223	NA	-0.134376	-0.0324902	NA	0.0909664	0.0847221	NA	-1.4772	-0.383491	NA	(-0.313,0.044)	(-0.199,0.134)	NA	0.139622	0.701356	NA	0.571007	0.949005	NA	1	other
LDL	NECTIN2	APOE	26	3	0	506212	506213	506223	NA	0.17533	0.2991	NA	0.15136	0.445569	NA	1.15836	0.671276	NA	(-0.121,0.472)	(-0.574,1.172)	NA	0.246718	0.502045	NA	0.647544	0.858474	NA	1	other
LDL	NECTIN2	BAZ1B	26	35	0	506212	506213	506224	NA	0.17532	-0.0357492	NA	0.151359	0.125202	NA	1.15831	-0.285532	NA	(-0.121,0.472)	(-0.281,0.21)	NA	0.246739	0.775237	NA	0.647544	0.979706	NA	1	other
LDL	NECTIN2	BCL7B	26	10	0	506212	506214	506224	NA	0.175325	-0.0101213	NA	0.15136	0.244051	NA	1.15834	-0.041472	NA	(-0.121,0.472)	(-0.488,0.468)	NA	0.246726	0.96692	NA	0.647544	0.993787	NA	1	other
LDL	NECTIN2	CXCL12	26	49	0	506212	506214	506224	NA	0.175335	0.033938	NA	0.151361	0.107034	NA	1.15839	0.317077	NA	(-0.121,0.472)	(-0.176,0.244)	NA	0.246705	0.751185	NA	0.647544	0.979706	NA	1	other
LDL	NECTIN2	HAVCR1	26	454	0	506212	506212	506223	NA	0.175227	-0.0458769	NA	0.151367	0.0361401	NA	1.15763	-1.26942	NA	(-0.121,0.472)	(-0.117,0.025)	NA	0.247014	0.204292	NA	0.647544	0.633069	NA	1	other
LDL	NECTIN2	LDLRAP1	26	44	0	506212	506212	506223	NA	0.175361	0.151416	NA	0.151359	0.116355	NA	1.15858	1.30133	NA	(-0.121,0.472)	(-0.077,0.379)	NA	0.246629	0.193146	NA	0.647544	0.633069	NA	1	other
LDL	NECTIN2	MACO1	26	12	0	506212	506213	506224	NA	0.175322	-0.0557896	NA	0.151359	0.222787	NA	1.15832	-0.250417	NA	(-0.121,0.472)	(-0.492,0.381)	NA	0.246735	0.802265	NA	0.647544	0.98077	NA	1	other
LDL	NECTIN2	PAFAH1B1	26	9	0	506212	506213	506223	NA	0.175316	-0.198297	NA	0.15136	0.257252	NA	1.15827	-0.770826	NA	(-0.121,0.472)	(-0.703,0.306)	NA	0.246752	0.44081	NA	0.647544	0.814787	NA	1	other
LDL	NECTIN2	SIK3	26	21	0	506212	506213	506223	NA	0.17534	0.145027	NA	0.151361	0.168417	NA	1.15842	0.861118	NA	(-0.121,0.472)	(-0.185,0.475)	NA	0.246691	0.389173	NA	0.647544	0.772074	NA	1	other
LDL	NECTIN2	TOMM40	26	11	0	506212	506214	506224	NA	0.175323	-0.0664504	NA	0.151359	0.232693	NA	1.15832	-0.285571	NA	(-0.121,0.472)	(-0.523,0.39)	NA	0.246733	0.775207	NA	0.647544	0.979706	NA	1	other
LDL	NECTIN2	WDR12	26	65	0	506212	506213	506224	NA	0.175315	-0.0324401	NA	0.15136	0.0847214	NA	1.15827	-0.382904	NA	(-0.121,0.472)	(-0.198,0.134)	NA	0.246754	0.701791	NA	0.647544	0.949005	NA	1	other
LDL	NECTIN2	ZPR1	26	97	0	506212	506214	506224	NA	0.175324	-0.00311453	NA	0.151359	0.0783758	NA	1.15833	-0.0397384	NA	(-0.121,0.472)	(-0.157,0.151)	NA	0.246729	0.968302	NA	0.647544	0.993787	NA	1	other
LDL	PAFAH1B1	TOMM40	9	11	0	506213	506214	506225	NA	-0.198318	-0.066477	NA	0.25725	0.232692	NA	-0.770915	-0.285686	NA	(-0.703,0.306)	(-0.523,0.39)	NA	0.440757	0.775118	NA	0.814787	0.979706	NA	1	other
LDL	PAFAH1B1	WDR12	9	65	0	506213	506213	506225	NA	-0.198325	-0.0324616	NA	0.257248	0.08472	NA	-0.770949	-0.383164	NA	(-0.703,0.306)	(-0.199,0.134)	NA	0.440737	0.701598	NA	0.814787	0.949005	NA	1	other
LDL	PAFAH1B2	BAZ1B	9	35	0	506212	506213	506224	NA	-0.449688	-0.0357813	NA	0.257246	0.125199	NA	-1.74809	-0.285794	NA	(-0.954,0.055)	(-0.281,0.21)	NA	0.0804489	0.775036	NA	0.434037	0.979706	NA	1	other
LDL	PAFAH1B2	BCL7B	9	10	0	506212	506214	506224	NA	-0.449683	-0.010162	NA	0.257245	0.244044	NA	-1.74807	-0.0416401	NA	(-0.954,0.055)	(-0.488,0.468)	NA	0.0804514	0.966786	NA	0.434037	0.993787	NA	1	other
LDL	PAFAH1B2	PAFAH1B1	9	9	0	506212	506213	506223	NA	-0.449693	-0.198338	NA	0.257248	0.257248	NA	-1.74809	-0.771	NA	(-0.954,0.055)	(-0.703,0.306)	NA	0.0804483	0.440707	NA	0.434037	0.814787	NA	1	other
LDL	PAFAH1B2	TOMM40	9	11	0	506212	506214	506224	NA	-0.449685	-0.0664903	NA	0.257245	0.232688	NA	-1.74808	-0.285749	NA	(-0.954,0.055)	(-0.523,0.39)	NA	0.0804495	0.77507	NA	0.434037	0.979706	NA	1	other
LDL	PAFAH1B2	WDR12	9	65	0	506212	506213	506224	NA	-0.449693	-0.0324715	NA	0.257248	0.0847199	NA	-1.7481	-0.38328	NA	(-0.954,0.055)	(-0.199,0.134)	NA	0.0804475	0.701512	NA	0.434037	0.949005	NA	1	other
LDL	PCSK9	APOE	349	3	0	505753	506213	505765	NA	-0.883986	0.297347	NA	0.041305	0.44515	NA	-21.4014	0.667969	NA	(-0.965,-0.803)	(-0.575,1.17)	NA	1.29629e-101	0.504153	NA	3.41284e-100	0.858474	NA	1	other
LDL	PCSK9	BAZ1B	349	35	0	505753	506213	505765	NA	-0.883996	-0.0369594	NA	0.0413046	0.125084	NA	-21.4019	-0.295477	NA	(-0.965,-0.803)	(-0.282,0.208)	NA	1.28248e-101	0.76763	NA	3.41284e-100	0.979706	NA	1	other
LDL	PCSK9	BCAM	349	155	0	505753	506213	505765	NA	-0.884	-0.0134644	NA	0.0413046	0.0619512	NA	-21.402	-0.217339	NA	(-0.965,-0.803)	(-0.135,0.108)	NA	1.28089e-101	0.827944	NA	3.41284e-100	0.982076	NA	1	other
LDL	PCSK9	BCL7B	349	10	0	505753	506214	505765	NA	-0.88399	-0.0115434	NA	0.0413047	0.243821	NA	-21.4017	-0.047344	NA	(-0.965,-0.803)	(-0.489,0.466)	NA	1.28901e-101	0.962239	NA	3.41284e-100	0.993787	NA	1	other
LDL	PCSK9	CXCL12	349	49	0	505753	506214	505766	NA	-0.883982	0.0327551	NA	0.0413049	0.106933	NA	-21.4014	0.306315	NA	(-0.965,-0.803)	(-0.177,0.242)	NA	1.29752e-101	0.759365	NA	3.41284e-100	0.979706	NA	1	other
LDL	PCSK9	LDLRAP1	349	44	0	505753	506212	505764	NA	-0.883958	0.150076	NA	0.0413034	0.116242	NA	-21.4016	1.29106	NA	(-0.965,-0.803)	(-0.078,0.378)	NA	1.29119e-101	0.196683	NA	3.41284e-100	0.633069	NA	1	other
LDL	PCSK9	MACO1	349	12	0	505753	506213	505765	NA	-0.883993	-0.05708	NA	0.0413047	0.222578	NA	-21.4018	-0.256449	NA	(-0.965,-0.803)	(-0.493,0.379)	NA	1.2862e-101	0.797604	NA	3.41284e-100	0.98077	NA	1	other
LDL	PCSK9	MLXIPL	349	76	0	505753	506211	505763	NA	-0.883925	0.174636	NA	0.0413029	0.0884527	NA	-21.4011	1.97434	NA	(-0.965,-0.803)	(0.001,0.348)	NA	1.30581e-101	0.0483431	NA	3.41284e-100	0.336491	NA	1	other
LDL	PCSK9	MYLIP	349	47	0	505753	506208	505760	NA	-0.88404	-0.21899	NA	0.0413046	0.112476	NA	-21.4029	-1.947	NA	(-0.965,-0.803)	(-0.439,0.001)	NA	1.25496e-101	0.0515345	NA	3.41284e-100	0.339496	NA	1	other
LDL	PCSK9	NCAN	349	72	0	505753	506211	505763	NA	-0.884032	-0.135658	NA	0.0413041	0.0908784	NA	-21.403	-1.49274	NA	(-0.965,-0.803)	(-0.314,0.042)	NA	1.25306e-101	0.135504	NA	3.41284e-100	0.571007	NA	1	other
LDL	PCSK9	NECTIN2	349	26	0	505753	506212	505763	NA	-0.883973	0.173935	NA	0.0413048	0.151217	NA	-21.4012	1.15023	NA	(-0.965,-0.803)	(-0.122,0.47)	NA	1.30124e-101	0.250047	NA	3.41284e-100	0.653516	NA	1	other
LDL	PCSK9	PAFAH1B1	349	9	0	505753	506213	505765	NA	-0.883998	-0.199705	NA	0.0413044	0.257007	NA	-21.402	-0.77704	NA	(-0.965,-0.803)	(-0.703,0.304)	NA	1.27905e-101	0.437135	NA	3.41284e-100	0.814787	NA	1	other
LDL	PCSK9	PAFAH1B2	349	9	0	505753	506212	505763	NA	-0.884008	-0.451073	NA	0.0413036	0.257002	NA	-21.4027	-1.75513	NA	(-0.965,-0.803)	(-0.955,0.053)	NA	1.26044e-101	0.0792366	NA	3.41284e-100	0.434037	NA	1	other
LDL	PCSK9	SEZ6L	349	98	0	505753	506212	505764	NA	-0.884038	-0.105284	NA	0.0413038	0.0778999	NA	-21.4033	-1.35153	NA	(-0.965,-0.803)	(-0.258,0.047)	NA	1.24495e-101	0.176524	NA	3.41284e-100	0.633069	NA	1	other
LDL	PCSK9	SIK3	349	21	0	505753	506213	505765	NA	-0.883976	0.143797	NA	0.0413047	0.168257	NA	-21.4013	0.854629	NA	(-0.965,-0.803)	(-0.186,0.474)	NA	1.29842e-101	0.392756	NA	3.41284e-100	0.775241	NA	1	other
LDL	PCSK9	TM6SF2	349	69	0	505753	506211	505763	NA	-0.884025	-0.102149	NA	0.0413039	0.0928319	NA	-21.4029	-1.10036	NA	(-0.965,-0.803)	(-0.284,0.08)	NA	1.25451e-101	0.271174	NA	3.41284e-100	0.670687	NA	1	other
LDL	PCSK9	TOMM40	349	11	0	505753	506214	505766	NA	-0.883993	-0.0678564	NA	0.0413047	0.232474	NA	-21.4018	-0.291888	NA	(-0.965,-0.803)	(-0.524,0.388)	NA	1.28665e-101	0.770373	NA	3.41284e-100	0.979706	NA	1	other
LDL	PCSK9	WDR12	349	65	0	505753	506213	505765	NA	-0.884	-0.0336004	NA	0.0413044	0.0846407	NA	-21.4021	-0.396977	NA	(-0.965,-0.803)	(-0.199,0.132)	NA	1.27737e-101	0.691384	NA	3.41284e-100	0.94571	NA	1	other
LDL	PCSK9	ZPR1	349	97	0	505753	506214	505765	NA	-0.883992	-0.00440529	NA	0.0413047	0.078302	NA	-21.4017	-0.0562602	NA	(-0.965,-0.803)	(-0.158,0.149)	NA	1.28828e-101	0.955134	NA	3.41284e-100	0.993787	NA	1	other
LDL	SEZ6L	APOE	98	3	0	506212	506213	506224	NA	-0.10395	0.29902	NA	0.0779758	0.445571	NA	-1.3331	0.671094	NA	(-0.257,0.049)	(-0.574,1.172)	NA	0.182499	0.502161	NA	0.633069	0.858474	NA	1	other
LDL	SEZ6L	BAZ1B	98	35	0	506212	506213	506224	NA	-0.103959	-0.0358071	NA	0.0779758	0.125204	NA	-1.33322	-0.285991	NA	(-0.257,0.049)	(-0.281,0.21)	NA	0.182461	0.774885	NA	0.633069	0.979706	NA	1	other
LDL	SEZ6L	BCAM	98	155	0	506212	506213	506224	NA	-0.103962	-0.0122081	NA	0.0779759	0.0620105	NA	-1.33326	-0.196872	NA	(-0.257,0.049)	(-0.134,0.109)	NA	0.182448	0.843928	NA	0.633069	0.982076	NA	1	other
LDL	SEZ6L	BCL7B	98	10	0	506212	506214	506225	NA	-0.103953	-0.0101878	NA	0.0779756	0.244053	NA	-1.33315	-0.0417444	NA	(-0.257,0.049)	(-0.489,0.468)	NA	0.182482	0.966702	NA	0.633069	0.993787	NA	1	other
LDL	SEZ6L	CXCL12	98	49	0	506212	506214	506225	NA	-0.103945	0.0338833	NA	0.0779749	0.107033	NA	-1.33306	0.31657	NA	(-0.257,0.049)	(-0.176,0.244)	NA	0.182513	0.75157	NA	0.633069	0.979706	NA	1	other
LDL	SEZ6L	LDLRAP1	98	44	0	506212	506212	506223	NA	-0.10392	0.151352	NA	0.0779733	0.116353	NA	-1.33277	1.3008	NA	(-0.257,0.049)	(-0.077,0.379)	NA	0.182607	0.193328	NA	0.633069	0.633069	NA	1	other
LDL	SEZ6L	MACO1	98	12	0	506212	506213	506224	NA	-0.103957	-0.0558511	NA	0.0779758	0.22279	NA	-1.33319	-0.250689	NA	(-0.257,0.049)	(-0.493,0.381)	NA	0.182469	0.802054	NA	0.633069	0.98077	NA	1	other
LDL	SEZ6L	PAFAH1B1	98	9	0	506212	506213	506224	NA	-0.103962	-0.198364	NA	0.0779753	0.257252	NA	-1.33327	-0.771088	NA	(-0.257,0.049)	(-0.703,0.306)	NA	0.182444	0.440655	NA	0.633069	0.814787	NA	1	other
LDL	SEZ6L	SIK3	98	21	0	506212	506213	506224	NA	-0.10394	0.14497	NA	0.0779749	0.168415	NA	-1.33299	0.860791	NA	(-0.257,0.049)	(-0.185,0.475)	NA	0.182535	0.389353	NA	0.633069	0.772074	NA	1	other
LDL	SEZ6L	TOMM40	98	11	0	506212	506214	506225	NA	-0.103956	-0.0665165	NA	0.0779757	0.232696	NA	-1.33318	-0.285852	NA	(-0.257,0.049)	(-0.523,0.39)	NA	0.182472	0.774992	NA	0.633069	0.979706	NA	1	other
LDL	SEZ6L	WDR12	98	65	0	506212	506213	506224	NA	-0.103963	-0.0324953	NA	0.0779755	0.0847217	NA	-1.33328	-0.383553	NA	(-0.257,0.049)	(-0.199,0.134)	NA	0.182441	0.701309	NA	0.633069	0.949005	NA	1	other
LDL	SEZ6L	ZPR1	98	97	0	506212	506214	506225	NA	-0.103954	-0.00317568	NA	0.0779757	0.0783764	NA	-1.33316	-0.0405183	NA	(-0.257,0.049)	(-0.157,0.15)	NA	0.182478	0.96768	NA	0.633069	0.993787	NA	1	other
LDL	SIK3	BAZ1B	21	35	0	506213	506213	506225	NA	0.145006	-0.0357518	NA	0.168415	0.125202	NA	0.861007	-0.285553	NA	(-0.185,0.475)	(-0.281,0.21)	NA	0.389234	0.77522	NA	0.772074	0.979706	NA	1	other
LDL	SIK3	BCL7B	21	10	0	506213	506214	506225	NA	0.145012	-0.0101236	NA	0.168415	0.24405	NA	0.861042	-0.0414816	NA	(-0.185,0.475)	(-0.488,0.468)	NA	0.389215	0.966912	NA	0.772074	0.993787	NA	1	other
LDL	SIK3	PAFAH1B1	21	9	0	506213	506213	506224	NA	0.145005	-0.198299	NA	0.168415	0.257251	NA	0.860997	-0.770841	NA	(-0.185,0.475)	(-0.703,0.306)	NA	0.389239	0.440801	NA	0.772074	0.814787	NA	1	other
LDL	SIK3	TOMM40	21	11	0	506213	506214	506225	NA	0.14501	-0.0664528	NA	0.168414	0.232692	NA	0.861032	-0.285582	NA	(-0.185,0.475)	(-0.523,0.39)	NA	0.389221	0.775198	NA	0.772074	0.979706	NA	1	other
LDL	SIK3	WDR12	21	65	0	506213	506213	506225	NA	0.145003	-0.0324424	NA	0.168415	0.084721	NA	0.860988	-0.382933	NA	(-0.185,0.475)	(-0.198,0.134)	NA	0.389245	0.70177	NA	0.772074	0.949005	NA	1	other
LDL	TM6SF2	BAZ1B	69	35	0	506211	506213	506224	NA	-0.100894	-0.0357961	NA	0.0929205	0.125201	NA	-1.08581	-0.285908	NA	(-0.283,0.081)	(-0.281,0.21)	NA	0.277563	0.774949	NA	0.670687	0.979706	NA	1	other
LDL	TM6SF2	BCL7B	69	10	0	506211	506214	506224	NA	-0.100887	-0.0101738	NA	0.0929195	0.244046	NA	-1.08575	-0.0416879	NA	(-0.283,0.081)	(-0.489,0.468)	NA	0.277591	0.966748	NA	0.670687	0.993787	NA	1	other
LDL	TM6SF2	PAFAH1B1	69	9	0	506211	506213	506223	NA	-0.100895	-0.198351	NA	0.0929212	0.257251	NA	-1.08581	-0.771042	NA	(-0.283,0.081)	(-0.703,0.306)	NA	0.277563	0.440682	NA	0.670687	0.814787	NA	1	other
LDL	TM6SF2	TOMM40	69	11	0	506211	506214	506224	NA	-0.100889	-0.0665032	NA	0.0929208	0.232693	NA	-1.08576	-0.285798	NA	(-0.283,0.081)	(-0.523,0.39)	NA	0.277587	0.775033	NA	0.670687	0.979706	NA	1	other
LDL	TM6SF2	WDR12	69	65	0	506211	506213	506224	NA	-0.100896	-0.0324843	NA	0.0929207	0.0847208	NA	-1.08583	-0.383428	NA	(-0.283,0.081)	(-0.199,0.134)	NA	0.277553	0.701403	NA	0.670687	0.949005	NA	1	other
LDL	WDR12	TOMM40	65	11	0	506213	506214	506226	NA	-0.0324564	-0.0664776	NA	0.0847205	0.232692	NA	-0.3831	-0.285689	NA	(-0.199,0.134)	(-0.523,0.39)	NA	0.701646	0.775116	NA	0.949005	0.979706	NA	1	other
LDL	ZPR1	BCL7B	97	10	0	506214	506214	506226	NA	-0.00313016	-0.0101392	NA	0.0783758	0.244051	NA	-0.0399378	-0.0415454	NA	(-0.157,0.15)	(-0.488,0.468)	NA	0.968143	0.966861	NA	0.993787	0.993787	NA	1	other
LDL	ZPR1	TOMM40	97	11	0	506214	506214	506226	NA	-0.00313259	-0.0664684	NA	0.0783756	0.232693	NA	-0.039969	-0.285648	NA	(-0.157,0.15)	(-0.523,0.39)	NA	0.968118	0.775147	NA	0.993787	0.979706	NA	1	other
TC	APOB	APOE	302	3	0	621716	622987	621728	NA	-2.13909	0.162855	NA	0.0579874	0.581401	NA	-36.8888	0.280108	NA	(-2.253,-2.025)	(-0.977,1.302)	NA	6.98082e-298	0.779395	NA	2.33797e-296	0.98077	NA	1	other
TC	APOB	BAZ1B	302	35	0	621716	622987	621729	NA	-2.13909	0.00126882	NA	0.0579874	0.163371	NA	-36.8889	0.00776647	NA	(-2.253,-2.025)	(-0.319,0.321)	NA	6.97145e-298	0.993803	NA	2.33797e-296	0.994347	NA	1	other
TC	APOB	BCL7B	302	10	0	621716	622987	621728	NA	-2.1391	-0.145249	NA	0.0579872	0.318451	NA	-36.8891	-0.456111	NA	(-2.253,-2.025)	(-0.769,0.479)	NA	6.91076e-298	0.64831	NA	2.33797e-296	0.917592	NA	1	other
TC	APOB	CBLC	302	603	0	621716	622983	621724	NA	-2.13935	-0.0905174	NA	0.0579844	0.0409619	NA	-36.8953	-2.2098	NA	(-2.253,-2.026)	(-0.171,-0.01)	NA	5.50359e-298	0.0271194	NA	2.31467e-296	0.241435	NA	1	other
TC	APOB	CXCL12	302	49	0	621716	622987	621729	NA	-2.13907	0.0697911	NA	0.057987	0.139662	NA	-36.8888	0.499715	NA	(-2.253,-2.025)	(-0.204,0.344)	NA	6.97914e-298	0.617276	NA	2.33797e-296	0.900454	NA	1	other
TC	APOB	HAVCR1	302	453	0	621716	622986	621728	NA	-2.13919	-0.0477459	NA	0.0579874	0.0472069	NA	-36.8906	-1.01142	NA	(-2.253,-2.026)	(-0.14,0.045)	NA	6.52655e-298	0.311817	NA	2.33797e-296	0.715589	NA	1	other
TC	APOB	LDLRAP1	302	44	0	621716	622985	621727	NA	-2.13905	0.178178	NA	0.0579872	0.151827	NA	-36.8883	1.17356	NA	(-2.253,-2.025)	(-0.119,0.476)	NA	7.11629e-298	0.240573	NA	2.34581e-296	0.642523	NA	1	other
TC	APOB	MACO1	302	12	0	621716	622987	621729	NA	-2.13909	-0.00663042	NA	0.0579874	0.290707	NA	-36.8889	-0.0228079	NA	(-2.253,-2.025)	(-0.576,0.563)	NA	6.97155e-298	0.981803	NA	2.33797e-296	0.993787	NA	1	other
TC	APOB	MLXIPL	302	78	0	621716	622986	621727	NA	-2.13902	0.184914	NA	0.0579874	0.114042	NA	-36.8877	1.62146	NA	(-2.253,-2.025)	(-0.039,0.408)	NA	7.27596e-298	0.104919	NA	2.37703e-296	0.495738	NA	1	other
TC	APOB	NCAN	302	72	0	621716	622986	621727	NA	-2.13914	-0.162974	NA	0.057987	0.118696	NA	-36.89	-1.37304	NA	(-2.253,-2.025)	(-0.396,0.07)	NA	6.69649e-298	0.169741	NA	2.33797e-296	0.633069	NA	1	other
TC	APOB	NECTIN2	302	26	0	621716	622986	621728	NA	-2.13908	0.15646	NA	0.0579874	0.197503	NA	-36.8886	0.792191	NA	(-2.253,-2.025)	(-0.231,0.544)	NA	7.02862e-298	0.428249	NA	2.33797e-296	0.814787	NA	1	other
TC	APOB	PAFAH1B1	302	9	0	621716	622986	621728	NA	-2.1391	-0.274031	NA	0.0579864	0.335671	NA	-36.8897	-0.816367	NA	(-2.253,-2.025)	(-0.932,0.384)	NA	6.7654e-298	0.41429	NA	2.33797e-296	0.807902	NA	1	other
TC	APOB	PAFAH1B2	302	9	0	621716	622986	621728	NA	-2.13911	-0.499041	NA	0.0579868	0.335673	NA	-36.8896	-1.48669	NA	(-2.253,-2.025)	(-1.157,0.159)	NA	6.7856e-298	0.137098	NA	2.33797e-296	0.571007	NA	1	other
TC	APOB	SEZ6L	302	98	0	621716	622987	621728	NA	-2.13913	-0.0896883	NA	0.0579868	0.101745	NA	-36.89	-0.881498	NA	(-2.253,-2.025)	(-0.289,0.11)	NA	6.68929e-298	0.378048	NA	2.33797e-296	0.769771	NA	1	other
TC	APOB	SIK3	302	21	0	621716	622986	621728	NA	-2.13907	0.222587	NA	0.0579866	0.219755	NA	-36.889	1.01289	NA	(-2.253,-2.025)	(-0.208,0.653)	NA	6.93106e-298	0.311114	NA	2.33797e-296	0.715589	NA	1	other
TC	APOB	TM6SF2	302	69	0	621716	622985	621727	NA	-2.13913	-0.110998	NA	0.0579875	0.121249	NA	-36.8894	-0.915453	NA	(-2.253,-2.025)	(-0.349,0.127)	NA	6.82547e-298	0.359954	NA	2.33797e-296	0.747486	NA	1	other
TC	APOB	TOMM40	302	11	0	621716	622987	621728	NA	-2.1391	-0.230942	NA	0.0579869	0.30363	NA	-36.8893	-0.760603	NA	(-2.253,-2.025)	(-0.826,0.364)	NA	6.84965e-298	0.446894	NA	2.33797e-296	0.822334	NA	1	other
TC	APOB	WDR12	302	65	0	621716	622987	621729	NA	-2.13908	0.0266497	NA	0.0579868	0.110548	NA	-36.8891	0.241069	NA	(-2.253,-2.025)	(-0.19,0.243)	NA	6.9004e-298	0.809501	NA	2.33797e-296	0.98077	NA	1	other
TC	APOB	ZPR1	302	97	0	621716	622987	621729	NA	-2.13908	0.0152548	NA	0.0579868	0.102268	NA	-36.8891	0.149164	NA	(-2.253,-2.025)	(-0.185,0.216)	NA	6.89803e-298	0.881424	NA	2.33797e-296	0.98695	NA	1	other
TC	APOE	BAZ1B	3	35	0	622987	622987	622999	NA	0.165647	0.00319662	NA	0.582573	0.163701	NA	0.284337	0.0195273	NA	(-0.976,1.307)	(-0.318,0.324)	NA	0.776152	0.98442	NA	0.979706	0.993787	NA	1	other
TC	APOE	CXCL12	3	49	0	622987	622987	622999	NA	0.165644	0.071566	NA	0.582573	0.139944	NA	0.284332	0.511389	NA	(-0.976,1.307)	(-0.203,0.346)	NA	0.776156	0.609078	NA	0.979706	0.900454	NA	1	other
TC	APOE	MACO1	3	12	0	622987	622987	622999	NA	0.165646	-0.00434551	NA	0.582573	0.291292	NA	0.284336	-0.014918	NA	(-0.976,1.307)	(-0.575,0.567)	NA	0.776153	0.988098	NA	0.979706	0.993787	NA	1	other
TC	APOE	WDR12	3	65	0	622987	622987	622999	NA	0.165637	0.0284365	NA	0.582568	0.110771	NA	0.284323	0.256714	NA	(-0.976,1.307)	(-0.189,0.246)	NA	0.776163	0.7974	NA	0.979706	0.98077	NA	1	other
TC	APOE	ZPR1	3	97	0	622987	622987	622999	NA	0.165662	0.0171559	NA	0.582573	0.102475	NA	0.284362	0.167415	NA	(-0.976,1.308)	(-0.184,0.218)	NA	0.776133	0.867044	NA	0.979706	0.983762	NA	1	other
TC	BAZ1B	WDR12	35	65	0	622987	622987	622999	NA	0.00320196	0.0284352	NA	0.163699	0.110771	NA	0.01956	0.256703	NA	(-0.318,0.324)	(-0.189,0.246)	NA	0.984394	0.797408	NA	0.993787	0.98077	NA	1	other
TC	BCAM	APOE	155	3	0	622987	622987	622999	NA	-0.00593042	0.165645	NA	0.0810772	0.582574	NA	-0.0731453	0.284333	NA	(-0.165,0.153)	(-0.976,1.307)	NA	0.94169	0.776156	NA	0.993787	0.979706	NA	1	other
TC	BCAM	BAZ1B	155	35	0	622987	622987	622999	NA	-0.00593168	0.00319098	NA	0.081077	0.163701	NA	-0.0731611	0.0194928	NA	(-0.165,0.153)	(-0.318,0.324)	NA	0.941678	0.984448	NA	0.993787	0.993787	NA	1	other
TC	BCAM	CXCL12	155	49	0	622987	622987	622999	NA	-0.00591484	0.0715571	NA	0.0810772	0.139944	NA	-0.0729531	0.511325	NA	(-0.165,0.153)	(-0.203,0.346)	NA	0.941843	0.609124	NA	0.993787	0.900454	NA	1	other
TC	BCAM	MACO1	155	12	0	622987	622987	622999	NA	-0.00593238	-0.00435136	NA	0.081077	0.291292	NA	-0.0731697	-0.0149381	NA	(-0.165,0.153)	(-0.575,0.567)	NA	0.941671	0.988082	NA	0.993787	0.993787	NA	1	other
TC	BCAM	WDR12	155	65	0	622987	622987	622999	NA	-0.00592267	0.0284316	NA	0.0810769	0.110772	NA	-0.07305	0.256668	NA	(-0.165,0.153)	(-0.189,0.246)	NA	0.941766	0.797435	NA	0.993787	0.98077	NA	1	other
TC	BCAM	ZPR1	155	97	0	622987	622987	622999	NA	-0.00592556	0.0171495	NA	0.081077	0.102475	NA	-0.0730856	0.167352	NA	(-0.165,0.153)	(-0.184,0.218)	NA	0.941738	0.867093	NA	0.993787	0.983762	NA	1	other
TC	BCL7B	TOMM40	10	11	0	622987	622987	622999	NA	-0.143315	-0.228794	NA	0.319093	0.304244	NA	-0.449132	-0.75201	NA	(-0.769,0.482)	(-0.825,0.368)	NA	0.653337	0.452045	NA	0.917592	0.822334	NA	1	other
TC	BCL7B	WDR12	10	65	0	622987	622987	622999	NA	-0.143294	0.0284291	NA	0.319094	0.110772	NA	-0.449065	0.256645	NA	(-0.769,0.482)	(-0.189,0.246)	NA	0.653385	0.797453	NA	0.917592	0.98077	NA	1	other
TC	CBLC	APOE	603	3	0	622983	622987	622995	NA	-0.0884913	0.165417	NA	0.0410457	0.58256	NA	-2.15592	0.283948	NA	(-0.169,-0.008)	(-0.976,1.307)	NA	0.0310898	0.77645	NA	0.260194	0.979706	NA	1	other
TC	CBLC	BAZ1B	603	35	0	622983	622987	622995	NA	-0.0884927	0.00296208	NA	0.0410455	0.163696	NA	-2.15597	0.018095	NA	(-0.169,-0.008)	(-0.318,0.324)	NA	0.0310862	0.985563	NA	0.260194	0.993787	NA	1	other
TC	CBLC	BCL7B	603	10	0	622983	622987	622995	NA	-0.0884996	-0.143561	NA	0.041045	0.319081	NA	-2.15616	-0.449919	NA	(-0.169,-0.008)	(-0.769,0.482)	NA	0.0310712	0.652769	NA	0.260194	0.917592	NA	1	other
TC	CBLC	CXCL12	603	49	0	622983	622987	622995	NA	-0.088477	0.0713159	NA	0.0410461	0.139942	NA	-2.15555	0.50961	NA	(-0.169,-0.008)	(-0.203,0.346)	NA	0.0311185	0.610325	NA	0.260194	0.900454	NA	1	other
TC	CBLC	LDLRAP1	603	44	0	622983	622985	622993	NA	-0.0884554	0.180009	NA	0.0410455	0.15213	NA	-2.15506	1.18326	NA	(-0.169,-0.008)	(-0.118,0.478)	NA	0.0311574	0.236706	NA	0.260194	0.633583	NA	1	other
TC	CBLC	MACO1	603	12	0	622983	622987	622995	NA	-0.0884934	-0.00458911	NA	0.0410455	0.291284	NA	-2.15598	-0.0157547	NA	(-0.169,-0.008)	(-0.576,0.566)	NA	0.0310849	0.98743	NA	0.260194	0.993787	NA	1	other
TC	CBLC	MLXIPL	603	78	0	622983	622986	622994	NA	-0.0884245	0.186551	NA	0.0410458	0.11427	NA	-2.15429	1.63255	NA	(-0.169,-0.008)	(-0.037,0.411)	NA	0.0312176	0.102563	NA	0.260194	0.489282	NA	1	other
TC	CBLC	NCAN	603	72	0	622983	622986	622993	NA	-0.0885412	-0.161318	NA	0.0410443	0.11893	NA	-2.15721	-1.35641	NA	(-0.169,-0.008)	(-0.394,0.072)	NA	0.0309894	0.174968	NA	0.260194	0.633069	NA	1	other
TC	CBLC	NECTIN2	603	26	0	622983	622986	622994	NA	-0.0884786	0.158246	NA	0.041046	0.197898	NA	-2.15559	0.799636	NA	(-0.169,-0.008)	(-0.23,0.546)	NA	0.0311155	0.423922	NA	0.260194	0.808301	NA	1	other
TC	CBLC	PAFAH1B1	603	9	0	622983	622986	622994	NA	-0.0885047	-0.272121	NA	0.0410449	0.33634	NA	-2.15629	-0.809067	NA	(-0.169,-0.008)	(-0.931,0.387)	NA	0.0310612	0.418477	NA	0.260194	0.807902	NA	1	other
TC	CBLC	PAFAH1B2	603	9	0	622983	622986	622994	NA	-0.0885113	-0.496845	NA	0.041045	0.33634	NA	-2.15644	-1.47721	NA	(-0.169,-0.008)	(-1.156,0.162)	NA	0.031049	0.13962	NA	0.260194	0.571007	NA	1	other
TC	CBLC	SIK3	603	21	0	622983	622986	622994	NA	-0.0884714	0.224274	NA	0.0410444	0.220189	NA	-2.15551	1.01855	NA	(-0.169,-0.008)	(-0.207,0.656)	NA	0.0311221	0.308415	NA	0.260194	0.711981	NA	1	other
TC	CBLC	TM6SF2	603	69	0	622983	622985	622993	NA	-0.088531	-0.109368	NA	0.0410453	0.12149	NA	-2.15691	-0.900226	NA	(-0.169,-0.008)	(-0.347,0.129)	NA	0.0310128	0.368	NA	0.260194	0.753999	NA	1	other
TC	CBLC	TOMM40	603	11	0	622983	622987	622995	NA	-0.0885035	-0.229034	NA	0.0410449	0.304232	NA	-2.15626	-0.752827	NA	(-0.169,-0.008)	(-0.825,0.367)	NA	0.0310634	0.451554	NA	0.260194	0.822334	NA	1	other
TC	CBLC	WDR12	603	65	0	622983	622987	622995	NA	-0.0884841	0.0282138	NA	0.0410452	0.110768	NA	-2.15577	0.25471	NA	(-0.169,-0.008)	(-0.189,0.245)	NA	0.0311015	0.798947	NA	0.260194	0.98077	NA	1	other
TC	CBLC	ZPR1	603	97	0	622983	622987	622995	NA	-0.0884856	0.0168976	NA	0.0410457	0.102473	NA	-2.15578	0.164898	NA	(-0.169,-0.008)	(-0.184,0.218)	NA	0.0311008	0.869024	NA	0.260194	0.983762	NA	1	other
TC	CELSR2	APOE	63	3	0	622987	622987	622999	NA	-0.20443	0.165592	NA	0.127145	0.582572	NA	-1.60785	0.284243	NA	(-0.454,0.045)	(-0.976,1.307)	NA	0.107869	0.776224	NA	0.495738	0.979706	NA	1	other
TC	CELSR2	BAZ1B	63	35	0	622987	622987	622999	NA	-0.204431	0.00314081	NA	0.127145	0.1637	NA	-1.60786	0.0191864	NA	(-0.454,0.045)	(-0.318,0.324)	NA	0.107866	0.984692	NA	0.495738	0.993787	NA	1	other
TC	CELSR2	BCAM	63	155	0	622987	622987	622999	NA	-0.204435	-0.00599139	NA	0.127146	0.0810772	NA	-1.60788	-0.0738974	NA	(-0.454,0.045)	(-0.165,0.153)	NA	0.107861	0.941092	NA	0.495738	0.993787	NA	1	other
TC	CELSR2	BCL7B	63	10	0	622987	622987	622999	NA	-0.204438	-0.143364	NA	0.127145	0.319093	NA	-1.60791	-0.449285	NA	(-0.454,0.045)	(-0.769,0.482)	NA	0.107854	0.653226	NA	0.495738	0.917592	NA	1	other
TC	CELSR2	CXCL12	63	49	0	622987	622987	622999	NA	-0.204418	0.0715076	NA	0.127146	0.139945	NA	-1.60774	0.51097	NA	(-0.454,0.045)	(-0.203,0.346)	NA	0.107892	0.609372	NA	0.495738	0.900454	NA	1	other
TC	CELSR2	MACO1	63	12	0	622987	622987	622999	NA	-0.204432	-0.00440591	NA	0.127145	0.291292	NA	-1.60787	-0.0151254	NA	(-0.454,0.045)	(-0.575,0.567)	NA	0.107865	0.987932	NA	0.495738	0.993787	NA	1	other
TC	CELSR2	MYBPHL	63	122	0	622987	622987	622999	NA	-0.204453	-0.0424177	NA	0.127144	0.0913786	NA	-1.60805	-0.464197	NA	(-0.454,0.045)	(-0.222,0.137)	NA	0.107824	0.642507	NA	0.495738	0.915239	NA	1	other
TC	CELSR2	SORT1	63	40	0	622987	622988	623000	NA	-0.204471	-0.192729	NA	0.127144	0.159556	NA	-1.60819	-1.20791	NA	(-0.454,0.045)	(-0.505,0.12)	NA	0.107794	0.227083	NA	0.495738	0.633069	NA	1	other
TC	CELSR2	TOMM40	63	11	0	622987	622987	622999	NA	-0.204442	-0.228844	NA	0.127145	0.304244	NA	-1.60794	-0.752174	NA	(-0.454,0.045)	(-0.825,0.367)	NA	0.107848	0.451946	NA	0.495738	0.822334	NA	1	other
TC	CELSR2	WDR12	63	65	0	622987	622987	622999	NA	-0.204424	0.0283837	NA	0.127144	0.110771	NA	-1.60781	0.256238	NA	(-0.454,0.045)	(-0.189,0.245)	NA	0.107876	0.797767	NA	0.495738	0.98077	NA	1	other
TC	CELSR2	ZPR1	63	97	0	622987	622987	622999	NA	-0.204424	0.0170958	NA	0.127145	0.102475	NA	-1.60779	0.166828	NA	(-0.454,0.045)	(-0.184,0.218)	NA	0.107881	0.867505	NA	0.495738	0.983762	NA	1	other
TC	FAM174A	APOE	62	3	0	622987	622987	622999	NA	0.0629066	0.165657	NA	0.128165	0.582567	NA	0.490824	0.284356	NA	(-0.188,0.314)	(-0.976,1.307)	NA	0.623551	0.776137	NA	0.900454	0.979706	NA	1	other
TC	FAM174A	BAZ1B	62	35	0	622987	622987	622999	NA	0.0629053	0.00321074	NA	0.128165	0.163699	NA	0.490814	0.0196137	NA	(-0.188,0.314)	(-0.318,0.324)	NA	0.623558	0.984352	NA	0.900454	0.993787	NA	1	other
TC	FAM174A	BCAM	62	155	0	622987	622987	622999	NA	0.0629018	-0.00591499	NA	0.128167	0.0810773	NA	0.490781	-0.0729549	NA	(-0.188,0.314)	(-0.165,0.153)	NA	0.623581	0.941842	NA	0.900454	0.993787	NA	1	other
TC	FAM174A	BCL7B	62	10	0	622987	622987	622999	NA	0.0628988	-0.143287	NA	0.128166	0.319092	NA	0.490761	-0.449047	NA	(-0.188,0.314)	(-0.769,0.482)	NA	0.623595	0.653398	NA	0.900454	0.917592	NA	1	other
TC	FAM174A	MACO1	62	12	0	622987	622987	622999	NA	0.0629046	-0.0043329	NA	0.128165	0.29129	NA	0.490809	-0.0148749	NA	(-0.188,0.314)	(-0.575,0.567)	NA	0.623562	0.988132	NA	0.900454	0.993787	NA	1	other
TC	FAM174A	SEZ6L	62	98	0	622987	622987	622998	NA	0.0628632	-0.0876249	NA	0.128167	0.101952	NA	0.490477	-0.859471	NA	(-0.188,0.314)	(-0.287,0.112)	NA	0.623796	0.390081	NA	0.900454	0.772074	NA	1	other
TC	FAM174A	TOMM40	62	11	0	622987	622987	622999	NA	0.0628951	-0.228769	NA	0.128166	0.304243	NA	0.490733	-0.751929	NA	(-0.188,0.314)	(-0.825,0.368)	NA	0.623615	0.452094	NA	0.900454	0.822334	NA	1	other
TC	FAM174A	WDR12	62	65	0	622987	622987	622999	NA	0.0629132	0.0284504	NA	0.128165	0.110771	NA	0.490876	0.256841	NA	(-0.188,0.314)	(-0.189,0.246)	NA	0.623514	0.797302	NA	0.900454	0.98077	NA	1	other
TC	FAM174A	ZPR1	62	97	0	622987	622987	622999	NA	0.0629129	0.0171734	NA	0.128166	0.102475	NA	0.490872	0.167587	NA	(-0.188,0.314)	(-0.184,0.218)	NA	0.623517	0.866908	NA	0.900454	0.983762	NA	1	other
TC	HAVCR1	BAZ1B	453	35	0	622986	622987	622999	NA	-0.0457369	0.00310087	NA	0.0473029	0.163704	NA	-0.966894	0.018942	NA	(-0.138,0.047)	(-0.318,0.324)	NA	0.333597	0.984887	NA	0.717069	0.993787	NA	1	other
TC	HAVCR1	BCL7B	453	10	0	622986	622987	622998	NA	-0.0457439	-0.143397	NA	0.0473029	0.319099	NA	-0.967041	-0.449382	NA	(-0.138,0.047)	(-0.769,0.482)	NA	0.333524	0.653156	NA	0.717069	0.917592	NA	1	other
TC	HAVCR1	WDR12	453	65	0	622986	622987	622999	NA	-0.0457283	0.0283486	NA	0.0473025	0.110773	NA	-0.96672	0.255916	NA	(-0.138,0.047)	(-0.189,0.245)	NA	0.333684	0.798016	NA	0.717069	0.98077	NA	1	other
TC	HMGCR	APOE	39	3	0	622985	622987	622997	NA	-0.160647	0.165608	NA	0.155716	0.58259	NA	-1.03167	0.284261	NA	(-0.466,0.145)	(-0.976,1.307)	NA	0.302229	0.77621	NA	0.711675	0.979706	NA	1	other
TC	HMGCR	BAZ1B	39	35	0	622985	622987	622998	NA	-0.160649	0.00316387	NA	0.155715	0.163705	NA	-1.03168	0.0193267	NA	(-0.466,0.145)	(-0.318,0.324)	NA	0.302222	0.98458	NA	0.711675	0.993787	NA	1	other
TC	HMGCR	BCAM	39	155	0	622985	622987	622997	NA	-0.160654	-0.00596553	NA	0.155712	0.0810771	NA	-1.03174	-0.0735784	NA	(-0.466,0.145)	(-0.165,0.153)	NA	0.302194	0.941346	NA	0.711675	0.993787	NA	1	other
TC	HMGCR	BCL7B	39	10	0	622985	622987	622997	NA	-0.160656	-0.143338	NA	0.155714	0.319097	NA	-1.03174	-0.449198	NA	(-0.466,0.145)	(-0.769,0.482)	NA	0.302194	0.653289	NA	0.711675	0.917592	NA	1	other
TC	HMGCR	CXCL12	39	49	0	622985	622987	622998	NA	-0.160633	0.0715316	NA	0.155717	0.139948	NA	-1.03157	0.511129	NA	(-0.466,0.145)	(-0.203,0.346)	NA	0.302272	0.609261	NA	0.711675	0.900454	NA	1	other
TC	HMGCR	LDLRAP1	39	44	0	622985	622985	622996	NA	-0.160615	0.180226	NA	0.155714	0.152136	NA	-1.03148	1.18464	NA	(-0.466,0.145)	(-0.118,0.478)	NA	0.302317	0.236159	NA	0.711675	0.633069	NA	1	other
TC	HMGCR	MACO1	39	12	0	622985	622987	622998	NA	-0.160649	-0.00438344	NA	0.155716	0.2913	NA	-1.03169	-0.0150479	NA	(-0.466,0.145)	(-0.575,0.567)	NA	0.30222	0.987994	NA	0.711675	0.993787	NA	1	other
TC	HMGCR	MLXIPL	39	78	0	622985	622986	622996	NA	-0.160582	0.186776	NA	0.155715	0.114274	NA	-1.03125	1.63445	NA	(-0.466,0.145)	(-0.037,0.411)	NA	0.302422	0.102164	NA	0.711675	0.48853	NA	1	other
TC	HMGCR	NCAN	39	72	0	622985	622986	622996	NA	-0.160694	-0.161093	NA	0.155713	0.118937	NA	-1.03199	-1.35444	NA	(-0.466,0.145)	(-0.394,0.072)	NA	0.302079	0.175596	NA	0.711675	0.633069	NA	1	other
TC	HMGCR	NECTIN2	39	26	0	622985	622986	622997	NA	-0.160635	0.158465	NA	0.155717	0.197908	NA	-1.03158	0.800703	NA	(-0.466,0.145)	(-0.229,0.546)	NA	0.302269	0.423303	NA	0.711675	0.807902	NA	1	other
TC	HMGCR	PAFAH1B1	39	9	0	622985	622986	622997	NA	-0.160662	-0.271908	NA	0.155712	0.336353	NA	-1.03179	-0.808401	NA	(-0.466,0.145)	(-0.931,0.387)	NA	0.302169	0.41886	NA	0.711675	0.807902	NA	1	other
TC	HMGCR	PAFAH1B2	39	9	0	622985	622986	622997	NA	-0.160664	-0.496653	NA	0.155715	0.33636	NA	-1.03179	-1.47655	NA	(-0.466,0.145)	(-1.156,0.163)	NA	0.302173	0.139796	NA	0.711675	0.571007	NA	1	other
TC	HMGCR	SEZ6L	39	98	0	622985	622987	622997	NA	-0.160688	-0.087675	NA	0.155714	0.101953	NA	-1.03195	-0.859958	NA	(-0.466,0.145)	(-0.288,0.112)	NA	0.302096	0.389812	NA	0.711675	0.772074	NA	1	other
TC	HMGCR	SIK3	39	21	0	622985	622986	622997	NA	-0.160632	0.224496	NA	0.155711	0.2202	NA	-1.0316	1.01951	NA	(-0.466,0.145)	(-0.207,0.656)	NA	0.302258	0.307959	NA	0.711675	0.711675	NA	1	other
TC	HMGCR	TM6SF2	39	69	0	622985	622985	622996	NA	-0.160687	-0.109144	NA	0.155716	0.121497	NA	-1.03192	-0.898326	NA	(-0.466,0.145)	(-0.347,0.129)	NA	0.302109	0.369012	NA	0.711675	0.753999	NA	1	other
TC	HMGCR	TOMM40	39	11	0	622985	622987	622997	NA	-0.160659	-0.228819	NA	0.155713	0.304247	NA	-1.03177	-0.752084	NA	(-0.466,0.145)	(-0.825,0.368)	NA	0.302182	0.452	NA	0.711675	0.822334	NA	1	other
TC	HMGCR	WDR12	39	65	0	622985	622987	622998	NA	-0.16064	0.028406	NA	0.155715	0.110774	NA	-1.03163	0.256432	NA	(-0.466,0.145)	(-0.189,0.246)	NA	0.302247	0.797618	NA	0.711675	0.98077	NA	1	other
TC	HMGCR	ZPR1	39	97	0	622985	622987	622998	NA	-0.160643	0.0171218	NA	0.155712	0.102475	NA	-1.03167	0.167082	NA	(-0.466,0.145)	(-0.184,0.218)	NA	0.302227	0.867306	NA	0.711675	0.983762	NA	1	other
TC	LDLR	APOE	47	3	0	622901	622987	622913	NA	1.18767	0.16576	NA	0.147186	0.582519	NA	8.06919	0.284558	NA	(0.899,1.476)	(-0.976,1.307)	NA	7.07643e-16	0.775983	NA	1.01116e-14	0.979706	NA	1	other
TC	LDLR	BAZ1B	47	35	0	622901	622987	622913	NA	1.18767	0.00338551	NA	0.147186	0.163685	NA	8.0692	0.0206831	NA	(0.899,1.476)	(-0.317,0.324)	NA	7.07608e-16	0.983498	NA	1.01116e-14	0.993787	NA	1	other
TC	LDLR	BCAM	47	155	0	622901	622987	622913	NA	1.18767	-0.00570639	NA	0.147186	0.0810695	NA	8.06916	-0.0703888	NA	(0.899,1.476)	(-0.165,0.153)	NA	7.07839e-16	0.943884	NA	1.01116e-14	0.993787	NA	1	other
TC	LDLR	BCL7B	47	10	0	622901	622987	622913	NA	1.18766	-0.143084	NA	0.147186	0.319065	NA	8.06912	-0.448447	NA	(0.899,1.476)	(-0.768,0.482)	NA	7.08091e-16	0.653831	NA	1.01116e-14	0.91767	NA	1	other
TC	LDLR	CBLC	47	603	0	622901	622983	622909	NA	1.18741	-0.088283	NA	0.147183	0.041042	NA	8.06759	-2.15104	NA	(0.899,1.476)	(-0.169,-0.008)	NA	7.17014e-16	0.031473	NA	1.01296e-14	0.261727	NA	1	other
TC	LDLR	CXCL12	47	49	0	622901	622987	622913	NA	1.18769	0.0717808	NA	0.147186	0.139932	NA	8.06927	0.512971	NA	(0.899,1.476)	(-0.202,0.346)	NA	7.07174e-16	0.607972	NA	1.01116e-14	0.900454	NA	1	other
TC	LDLR	HAVCR1	47	453	0	622901	622986	622913	NA	1.18756	-0.045525	NA	0.147188	0.0472985	NA	8.06828	-0.962503	NA	(0.899,1.476)	(-0.138,0.047)	NA	7.12983e-16	0.335797	NA	1.01116e-14	0.717069	NA	1	other
TC	LDLR	HMGCR	47	39	0	622901	622985	622911	NA	1.18763	-0.16044	NA	0.147188	0.155699	NA	8.06884	-1.03045	NA	(0.899,1.476)	(-0.466,0.145)	NA	7.09688e-16	0.3028	NA	1.01116e-14	0.711675	NA	1	other
TC	LDLR	LDLRAP1	47	44	0	622901	622985	622911	NA	1.18771	0.180465	NA	0.147187	0.152121	NA	8.0694	1.18633	NA	(0.899,1.476)	(-0.118,0.479)	NA	7.06456e-16	0.235493	NA	1.01116e-14	0.633069	NA	1	other
TC	LDLR	MACO1	47	12	0	622901	622987	622913	NA	1.18767	-0.00416685	NA	0.147186	0.291265	NA	8.0692	-0.0143061	NA	(0.899,1.476)	(-0.575,0.567)	NA	7.07613e-16	0.988586	NA	1.01116e-14	0.993787	NA	1	other
TC	LDLR	MLXIPL	47	78	0	622901	622986	622912	NA	1.18774	0.187031	NA	0.147188	0.114263	NA	8.06957	1.63686	NA	(0.899,1.476)	(-0.037,0.411)	NA	7.05468e-16	0.101661	NA	1.01116e-14	0.48853	NA	1	other
TC	LDLR	MYLIP	47	47	0	622901	622983	622909	NA	1.18761	-0.250835	NA	0.147184	0.147184	NA	8.06887	-1.70423	NA	(0.899,1.476)	(-0.539,0.038)	NA	7.09537e-16	0.0883386	NA	1.01116e-14	0.438577	NA	1	other
TC	LDLR	NCAN	47	72	0	622901	622986	622912	NA	1.18761	-0.160833	NA	0.147184	0.118923	NA	8.06893	-1.35241	NA	(0.899,1.476)	(-0.394,0.072)	NA	7.09189e-16	0.176244	NA	1.01116e-14	0.633069	NA	1	other
TC	LDLR	NECTIN2	47	26	0	622901	622986	622912	NA	1.18768	0.158708	NA	0.147187	0.197884	NA	8.06923	0.802025	NA	(0.899,1.476)	(-0.229,0.547)	NA	7.0744e-16	0.422538	NA	1.01116e-14	0.807902	NA	1	other
TC	LDLR	PAFAH1B1	47	9	0	622901	622986	622913	NA	1.18766	-0.271679	NA	0.147185	0.33632	NA	8.06917	-0.807801	NA	(0.899,1.476)	(-0.931,0.388)	NA	7.07779e-16	0.419205	NA	1.01116e-14	0.807902	NA	1	other
TC	LDLR	PAFAH1B2	47	9	0	622901	622986	622912	NA	1.18765	-0.496449	NA	0.147184	0.336317	NA	8.06916	-1.47613	NA	(0.899,1.476)	(-1.156,0.163)	NA	7.07836e-16	0.139908	NA	1.01116e-14	0.571007	NA	1	other
TC	LDLR	SEZ6L	47	98	0	622901	622987	622913	NA	1.18762	-0.0874335	NA	0.147187	0.101943	NA	8.06882	-0.857674	NA	(0.899,1.476)	(-0.287,0.112)	NA	7.09805e-16	0.391073	NA	1.01116e-14	0.77306	NA	1	other
TC	LDLR	SIK3	47	21	0	622901	622986	622912	NA	1.1877	0.224751	NA	0.147185	0.220179	NA	8.06943	1.02076	NA	(0.899,1.476)	(-0.207,0.656)	NA	7.0627e-16	0.307367	NA	1.01116e-14	0.711675	NA	1	other
TC	LDLR	TM6SF2	47	69	0	622901	622985	622912	NA	1.18763	-0.10888	NA	0.147188	0.121484	NA	8.06882	-0.896253	NA	(0.899,1.476)	(-0.347,0.129)	NA	7.09796e-16	0.370118	NA	1.01116e-14	0.754883	NA	1	other
TC	LDLR	TOMM40	47	11	0	622901	622987	622913	NA	1.18766	-0.228591	NA	0.147186	0.304217	NA	8.0691	-0.751408	NA	(0.899,1.476)	(-0.825,0.368)	NA	7.08167e-16	0.452407	NA	1.01116e-14	0.822334	NA	1	other
TC	LDLR	WDR12	47	65	0	622901	622987	622913	NA	1.18768	0.0286207	NA	0.147185	0.110761	NA	8.06931	0.258401	NA	(0.899,1.476)	(-0.188,0.246)	NA	7.06982e-16	0.796098	NA	1.01116e-14	0.98077	NA	1	other
TC	LDLR	ZPR1	47	97	0	622901	622987	622913	NA	1.18768	0.0173801	NA	0.147186	0.102466	NA	8.06925	0.169618	NA	(0.899,1.476)	(-0.183,0.218)	NA	7.07333e-16	0.86531	NA	1.01116e-14	0.983762	NA	1	other
TC	LDLRAP1	BAZ1B	44	35	0	622985	622987	622998	NA	0.180258	0.00322925	NA	0.152134	0.163701	NA	1.18486	0.0197265	NA	(-0.118,0.478)	(-0.318,0.324)	NA	0.236072	0.984262	NA	0.633069	0.993787	NA	1	other
TC	LDLRAP1	BCL7B	44	10	0	622985	622987	622997	NA	0.180251	-0.143267	NA	0.152134	0.319093	NA	1.18482	-0.448981	NA	(-0.118,0.478)	(-0.769,0.482)	NA	0.236089	0.653446	NA	0.633069	0.917592	NA	1	other
TC	LDLRAP1	CXCL12	44	49	0	622985	622987	622998	NA	0.180274	0.0715973	NA	0.152134	0.139944	NA	1.18497	0.511612	NA	(-0.118,0.478)	(-0.203,0.346)	NA	0.23603	0.608922	NA	0.633069	0.900454	NA	1	other
TC	LDLRAP1	HAVCR1	44	453	0	622985	622986	622997	NA	0.180157	-0.0456997	NA	0.152137	0.0473029	NA	1.18418	-0.966107	NA	(-0.118,0.478)	(-0.138,0.047)	NA	0.236341	0.333991	NA	0.633069	0.717069	NA	1	other
TC	LDLRAP1	MLXIPL	44	78	0	622985	622986	622996	NA	0.180326	0.186844	NA	0.152135	0.114273	NA	1.1853	1.63507	NA	(-0.118,0.479)	(-0.037,0.411)	NA	0.235898	0.102034	NA	0.633069	0.48853	NA	1	other
TC	LDLRAP1	NCAN	44	72	0	622985	622986	622996	NA	0.180207	-0.161021	NA	0.152132	0.118935	NA	1.18454	-1.35386	NA	(-0.118,0.478)	(-0.394,0.072)	NA	0.236198	0.175782	NA	0.633069	0.633069	NA	1	other
TC	LDLRAP1	PAFAH1B1	44	9	0	622985	622986	622997	NA	0.180249	-0.271834	NA	0.152131	0.336347	NA	1.18483	-0.808196	NA	(-0.118,0.478)	(-0.931,0.387)	NA	0.236086	0.418978	NA	0.633069	0.807902	NA	1	other
TC	LDLRAP1	PAFAH1B2	44	9	0	622985	622986	622997	NA	0.180238	-0.496579	NA	0.152131	0.336347	NA	1.18476	-1.47639	NA	(-0.118,0.478)	(-1.156,0.163)	NA	0.236114	0.139839	NA	0.633069	0.571007	NA	1	other
TC	LDLRAP1	SIK3	44	21	0	622985	622986	622997	NA	0.180284	0.224565	NA	0.152131	0.220197	NA	1.18506	1.01984	NA	(-0.118,0.478)	(-0.207,0.656)	NA	0.235995	0.307806	NA	0.633069	0.711675	NA	1	other
TC	LDLRAP1	TM6SF2	44	69	0	622985	622985	622996	NA	0.180221	-0.109072	NA	0.152134	0.121493	NA	1.18462	-0.897764	NA	(-0.118,0.478)	(-0.347,0.129)	NA	0.236167	0.369311	NA	0.633069	0.753999	NA	1	other
TC	LDLRAP1	TOMM40	44	11	0	622985	622987	622998	NA	0.180247	-0.22875	NA	0.152133	0.304242	NA	1.1848	-0.751867	NA	(-0.118,0.478)	(-0.825,0.368)	NA	0.236096	0.452131	NA	0.633069	0.822334	NA	1	other
TC	LDLRAP1	WDR12	44	65	0	622985	622987	622998	NA	0.180266	0.0284683	NA	0.152132	0.110771	NA	1.18493	0.257002	NA	(-0.118,0.478)	(-0.189,0.246)	NA	0.236044	0.797177	NA	0.633069	0.98077	NA	1	other
TC	LDLRAP1	ZPR1	44	97	0	622985	622987	622998	NA	0.180267	0.0171919	NA	0.152133	0.102475	NA	1.18492	0.167767	NA	(-0.118,0.478)	(-0.184,0.218)	NA	0.236047	0.866767	NA	0.633069	0.983762	NA	1	other
TC	MACO1	CXCL12	12	49	0	622987	622987	622999	NA	-0.00433867	0.071564	NA	0.291292	0.139944	NA	-0.0148945	0.511376	NA	(-0.575,0.567)	(-0.203,0.346)	NA	0.988116	0.609088	NA	0.993787	0.900454	NA	1	other
TC	MACO1	WDR12	12	65	0	622987	622987	622999	NA	-0.00434586	0.0284346	NA	0.29129	0.110771	NA	-0.0149194	0.256697	NA	(-0.575,0.567)	(-0.189,0.246)	NA	0.988097	0.797412	NA	0.993787	0.98077	NA	1	other
TC	MACO1	ZPR1	12	97	0	622987	622987	622999	NA	-0.00433693	0.0171538	NA	0.291292	0.102475	NA	-0.0148886	0.167394	NA	(-0.575,0.567)	(-0.184,0.218)	NA	0.988121	0.86706	NA	0.993787	0.983762	NA	1	other
TC	MLXIPL	PAFAH1B1	78	9	0	622986	622986	622997	NA	0.186794	-0.27181	NA	0.114271	0.33635	NA	1.63466	-0.808116	NA	(-0.037,0.411)	(-0.931,0.387)	NA	0.10212	0.419024	NA	0.48853	0.807902	NA	1	other
TC	MLXIPL	TOMM40	78	11	0	622986	622987	622998	NA	0.186798	-0.228723	NA	0.114272	0.304246	NA	1.63468	-0.751771	NA	(-0.037,0.411)	(-0.825,0.368)	NA	0.102117	0.452189	NA	0.48853	0.822334	NA	1	other
TC	MYBPHL	SORT1	122	40	0	622987	622988	623000	NA	-0.0423935	-0.192698	NA	0.0913792	0.159557	NA	-0.46393	-1.20771	NA	(-0.221,0.137)	(-0.505,0.12)	NA	0.642698	0.22716	NA	0.915239	0.633069	NA	1	other
TC	MYLIP	APOE	47	3	0	622983	622987	622995	NA	-0.25105	0.165593	NA	0.147197	0.582562	NA	-1.70554	0.28425	NA	(-0.54,0.037)	(-0.976,1.307)	NA	0.0880932	0.776219	NA	0.438411	0.979706	NA	1	other
TC	MYLIP	BAZ1B	47	35	0	622983	622987	622996	NA	-0.251052	0.00314303	NA	0.147197	0.163697	NA	-1.70555	0.0192002	NA	(-0.54,0.037)	(-0.318,0.324)	NA	0.0880914	0.984681	NA	0.438411	0.993787	NA	1	other
TC	MYLIP	BCAM	47	155	0	622983	622987	622995	NA	-0.251057	-0.00598885	NA	0.147197	0.0810759	NA	-1.70558	-0.0738672	NA	(-0.54,0.037)	(-0.165,0.153)	NA	0.0880866	0.941116	NA	0.438411	0.993787	NA	1	other
TC	MYLIP	BCL7B	47	10	0	622983	622987	622995	NA	-0.251059	-0.143361	NA	0.147197	0.319088	NA	-1.7056	-0.449285	NA	(-0.54,0.037)	(-0.769,0.482)	NA	0.0880828	0.653226	NA	0.438411	0.917592	NA	1	other
TC	MYLIP	CXCL12	47	49	0	622983	622987	622996	NA	-0.251035	0.0715104	NA	0.147198	0.139943	NA	-1.70542	0.510996	NA	(-0.54,0.037)	(-0.203,0.346)	NA	0.0881163	0.609354	NA	0.438411	0.900454	NA	1	other
TC	MYLIP	HAVCR1	47	453	0	622983	622986	622995	NA	-0.251148	-0.0457933	NA	0.147197	0.0473013	NA	-1.7062	-0.968118	NA	(-0.54,0.037)	(-0.139,0.047)	NA	0.0879709	0.332985	NA	0.438411	0.717069	NA	1	other
TC	MYLIP	LDLRAP1	47	44	0	622983	622985	622994	NA	-0.251014	0.180202	NA	0.147195	0.15213	NA	-1.70531	1.18453	NA	(-0.54,0.037)	(-0.118,0.478)	NA	0.0881358	0.236203	NA	0.438411	0.633069	NA	1	other
TC	MYLIP	MACO1	47	12	0	622983	622987	622996	NA	-0.251052	-0.00440353	NA	0.147197	0.291287	NA	-1.70556	-0.0151175	NA	(-0.54,0.037)	(-0.575,0.567)	NA	0.0880906	0.987938	NA	0.438411	0.993787	NA	1	other
TC	MYLIP	MLXIPL	47	78	0	622983	622986	622994	NA	-0.250982	0.186753	NA	0.147199	0.114271	NA	-1.70505	1.6343	NA	(-0.539,0.038)	(-0.037,0.411)	NA	0.0881854	0.102197	NA	0.438411	0.48853	NA	1	other
TC	MYLIP	NCAN	47	72	0	622983	622986	622994	NA	-0.2511	-0.161118	NA	0.147195	0.118933	NA	-1.7059	-1.3547	NA	(-0.54,0.037)	(-0.394,0.072)	NA	0.0880269	0.175513	NA	0.438411	0.633069	NA	1	other
TC	MYLIP	NECTIN2	47	26	0	622983	622986	622995	NA	-0.251037	0.158442	NA	0.147199	0.1979	NA	-1.70542	0.800615	NA	(-0.54,0.037)	(-0.229,0.546)	NA	0.088116	0.423355	NA	0.438411	0.807902	NA	1	other
TC	MYLIP	PAFAH1B1	47	9	0	622983	622986	622995	NA	-0.251065	-0.271929	NA	0.147193	0.336339	NA	-1.70568	-0.808496	NA	(-0.54,0.037)	(-0.931,0.387)	NA	0.0880677	0.418805	NA	0.438411	0.807902	NA	1	other
TC	MYLIP	PAFAH1B2	47	9	0	622983	622986	622995	NA	-0.251069	-0.496672	NA	0.147195	0.336343	NA	-1.70569	-1.47668	NA	(-0.54,0.037)	(-1.156,0.163)	NA	0.0880655	0.139761	NA	0.438411	0.571007	NA	1	other
TC	MYLIP	SIK3	47	21	0	622983	622986	622995	NA	-0.251032	0.224473	NA	0.147194	0.220192	NA	-1.70545	1.01944	NA	(-0.54,0.037)	(-0.207,0.656)	NA	0.0881105	0.307994	NA	0.438411	0.711675	NA	1	other
TC	MYLIP	TM6SF2	47	69	0	622983	622985	622994	NA	-0.251091	-0.109169	NA	0.147196	0.121491	NA	-1.70583	-0.898577	NA	(-0.54,0.037)	(-0.347,0.129)	NA	0.0880406	0.368878	NA	0.438411	0.753999	NA	1	other
TC	MYLIP	TOMM40	47	11	0	622983	622987	622995	NA	-0.251062	-0.228842	NA	0.147197	0.304238	NA	-1.70563	-0.75218	NA	(-0.54,0.037)	(-0.825,0.367)	NA	0.0880776	0.451943	NA	0.438411	0.822334	NA	1	other
TC	MYLIP	WDR12	47	65	0	622983	622987	622996	NA	-0.251042	0.0283857	NA	0.147196	0.11077	NA	-1.70549	0.256259	NA	(-0.54,0.037)	(-0.189,0.245)	NA	0.0881023	0.797751	NA	0.438411	0.98077	NA	1	other
TC	MYLIP	ZPR1	47	97	0	622983	622987	622996	NA	-0.251045	0.0170982	NA	0.147196	0.102473	NA	-1.70552	0.166856	NA	(-0.54,0.037)	(-0.184,0.218)	NA	0.0880979	0.867483	NA	0.438411	0.983762	NA	1	other
TC	NCAN	BAZ1B	72	35	0	622986	622987	622998	NA	-0.161058	0.00314803	NA	0.118936	0.163701	NA	-1.35415	0.0192304	NA	(-0.394,0.072)	(-0.318,0.324)	NA	0.175687	0.984657	NA	0.633069	0.993787	NA	1	other
TC	NCAN	BCL7B	72	10	0	622986	622987	622998	NA	-0.161065	-0.14335	NA	0.118937	0.319096	NA	-1.3542	-0.449239	NA	(-0.394,0.072)	(-0.769,0.482)	NA	0.175671	0.653259	NA	0.633069	0.917592	NA	1	other
TC	NCAN	MLXIPL	72	78	0	622986	622986	622997	NA	-0.160986	0.186765	NA	0.118937	0.114272	NA	-1.35354	1.63439	NA	(-0.394,0.072)	(-0.037,0.411)	NA	0.175884	0.102178	NA	0.633069	0.48853	NA	1	other
TC	NCAN	PAFAH1B1	72	9	0	622986	622986	622997	NA	-0.161073	-0.271926	NA	0.118933	0.336345	NA	-1.35432	-0.808475	NA	(-0.394,0.072)	(-0.931,0.387)	NA	0.175635	0.418817	NA	0.633069	0.807902	NA	1	other
TC	NCAN	TOMM40	72	11	0	622986	622987	622998	NA	-0.161069	-0.22884	NA	0.118936	0.304245	NA	-1.35425	-0.752156	NA	(-0.394,0.072)	(-0.825,0.367)	NA	0.175657	0.451957	NA	0.633069	0.822334	NA	1	other
TC	NCAN	WDR12	72	65	0	622986	622987	622998	NA	-0.161049	0.0283926	NA	0.118936	0.110771	NA	-1.35409	0.256317	NA	(-0.394,0.072)	(-0.189,0.246)	NA	0.175708	0.797706	NA	0.633069	0.98077	NA	1	other
TC	NECTIN2	APOE	26	3	0	622986	622987	622998	NA	0.1585	0.165643	NA	0.197902	0.582576	NA	0.800902	0.284329	NA	(-0.229,0.546)	(-0.976,1.307)	NA	0.423188	0.776158	NA	0.807902	0.979706	NA	1	other
TC	NECTIN2	BAZ1B	26	35	0	622986	622987	622998	NA	0.158499	0.00320717	NA	0.197902	0.163701	NA	0.800896	0.0195916	NA	(-0.229,0.546)	(-0.318,0.324)	NA	0.423192	0.984369	NA	0.807902	0.993787	NA	1	other
TC	NECTIN2	BCL7B	26	10	0	622986	622987	622998	NA	0.158492	-0.143289	NA	0.197901	0.319095	NA	0.800861	-0.449047	NA	(-0.229,0.546)	(-0.769,0.482)	NA	0.423212	0.653398	NA	0.807902	0.917592	NA	1	other
TC	NECTIN2	CXCL12	26	49	0	622986	622987	622998	NA	0.158514	0.0715791	NA	0.197902	0.139945	NA	0.800972	0.51148	NA	(-0.229,0.546)	(-0.203,0.346)	NA	0.423148	0.609015	NA	0.807902	0.900454	NA	1	other
TC	NECTIN2	HAVCR1	26	453	0	622986	622986	622998	NA	0.158399	-0.0457226	NA	0.197906	0.0473033	NA	0.800378	-0.966585	NA	(-0.229,0.546)	(-0.138,0.047)	NA	0.423492	0.333751	NA	0.807902	0.717069	NA	1	other
TC	NECTIN2	MACO1	26	12	0	622986	622987	622998	NA	0.158498	-0.00434023	NA	0.197901	0.291294	NA	0.800892	-0.0148999	NA	(-0.229,0.546)	(-0.575,0.567)	NA	0.423194	0.988112	NA	0.807902	0.993787	NA	1	other
TC	NECTIN2	PAFAH1B1	26	9	0	622986	622986	622998	NA	0.158487	-0.271861	NA	0.1979	0.336352	NA	0.800844	-0.808262	NA	(-0.229,0.546)	(-0.931,0.387)	NA	0.423222	0.41894	NA	0.807902	0.807902	NA	1	other
TC	NECTIN2	PAFAH1B2	26	9	0	622986	622986	622997	NA	0.158479	-0.496613	NA	0.197903	0.336357	NA	0.800791	-1.47645	NA	(-0.229,0.546)	(-1.156,0.163)	NA	0.423252	0.139824	NA	0.807902	0.571007	NA	1	other
TC	NECTIN2	SIK3	26	21	0	622986	622986	622998	NA	0.15852	0.224546	NA	0.1979	0.2202	NA	0.801011	1.01973	NA	(-0.229,0.546)	(-0.207,0.656)	NA	0.423125	0.307855	NA	0.807902	0.711675	NA	1	other
TC	NECTIN2	TOMM40	26	11	0	622986	622987	622998	NA	0.158488	-0.228775	NA	0.197903	0.304248	NA	0.800835	-0.751937	NA	(-0.229,0.546)	(-0.825,0.368)	NA	0.423227	0.452089	NA	0.807902	0.822334	NA	1	other
TC	NECTIN2	WDR12	26	65	0	622986	622987	622998	NA	0.158507	0.0284478	NA	0.1979	0.110772	NA	0.800943	0.256815	NA	(-0.229,0.546)	(-0.189,0.246)	NA	0.423165	0.797322	NA	0.807902	0.98077	NA	1	other
TC	NECTIN2	ZPR1	26	97	0	622986	622987	622998	NA	0.158506	0.0171718	NA	0.197903	0.102476	NA	0.80093	0.167568	NA	(-0.229,0.546)	(-0.184,0.218)	NA	0.423172	0.866923	NA	0.807902	0.983762	NA	1	other
TC	PAFAH1B1	TOMM40	9	11	0	622986	622987	622999	NA	-0.271884	-0.228795	NA	0.336348	0.304239	NA	-0.808343	-0.752022	NA	(-0.931,0.387)	(-0.825,0.368)	NA	0.418893	0.452038	NA	0.807902	0.822334	NA	1	other
TC	PAFAH1B1	WDR12	9	65	0	622986	622987	622999	NA	-0.271867	0.0284251	NA	0.336349	0.11077	NA	-0.808291	0.256613	NA	(-0.931,0.387)	(-0.189,0.246)	NA	0.418923	0.797478	NA	0.807902	0.98077	NA	1	other
TC	PAFAH1B2	BAZ1B	9	35	0	622986	622987	622998	NA	-0.496624	0.0031752	NA	0.336352	0.1637	NA	-1.4765	0.0193965	NA	(-1.156,0.163)	(-0.318,0.324)	NA	0.13981	0.984525	NA	0.571007	0.993787	NA	1	other
TC	PAFAH1B2	BCL7B	9	10	0	622986	622987	622998	NA	-0.496629	-0.14332	NA	0.336354	0.319094	NA	-1.47651	-0.449148	NA	(-1.156,0.163)	(-0.769,0.482)	NA	0.139808	0.653325	NA	0.571007	0.917592	NA	1	other
TC	PAFAH1B2	PAFAH1B1	9	9	0	622986	622986	622998	NA	-0.496625	-0.271899	NA	0.336349	0.336349	NA	-1.47652	-0.808384	NA	(-1.156,0.163)	(-0.931,0.387)	NA	0.139805	0.41887	NA	0.571007	0.807902	NA	1	other
TC	PAFAH1B2	TOMM40	9	11	0	622986	622987	622998	NA	-0.496631	-0.228811	NA	0.33635	0.304241	NA	-1.47653	-0.75207	NA	(-1.156,0.163)	(-0.825,0.368)	NA	0.139801	0.452009	NA	0.571007	0.822334	NA	1	other
TC	PAFAH1B2	WDR12	9	65	0	622986	622987	622998	NA	-0.49662	0.0284183	NA	0.336354	0.110772	NA	-1.47648	0.256547	NA	(-1.156,0.163)	(-0.189,0.246)	NA	0.139815	0.797529	NA	0.571007	0.98077	NA	1	other
TC	PCSK9	APOE	351	3	0	622622	622987	622635	NA	-1.01871	0.163814	NA	0.0538544	0.582056	NA	-18.9159	0.281441	NA	(-1.124,-0.913)	(-0.977,1.305)	NA	8.4333e-80	0.778373	NA	1.86817e-78	0.98077	NA	1	other
TC	PCSK9	BAZ1B	351	35	0	622622	622987	622635	NA	-1.01871	0.0017522	NA	0.0538544	0.163555	NA	-18.916	0.0107132	NA	(-1.124,-0.913)	(-0.319,0.322)	NA	8.42539e-80	0.991452	NA	1.86817e-78	0.993787	NA	1	other
TC	PCSK9	BCAM	351	155	0	622622	622987	622635	NA	-1.01871	-0.00742155	NA	0.0538544	0.081005	NA	-18.9161	-0.0916184	NA	(-1.124,-0.913)	(-0.166,0.151)	NA	8.40788e-80	0.927001	NA	1.86817e-78	0.993787	NA	1	other
TC	PCSK9	BCL7B	351	10	0	622622	622987	622634	NA	-1.01871	-0.144808	NA	0.053854	0.318808	NA	-18.9162	-0.454217	NA	(-1.124,-0.913)	(-0.77,0.48)	NA	8.38547e-80	0.649673	NA	1.86817e-78	0.917592	NA	1	other
TC	PCSK9	CXCL12	351	49	0	622622	622987	622635	NA	-1.01869	0.0701613	NA	0.0538549	0.139821	NA	-18.9155	0.501794	NA	(-1.124,-0.913)	(-0.204,0.344)	NA	8.50288e-80	0.615813	NA	1.86817e-78	0.900454	NA	1	other
TC	PCSK9	LDLRAP1	351	44	0	622622	622985	622633	NA	-1.01867	0.178702	NA	0.0538551	0.152001	NA	-18.915	1.17567	NA	(-1.124,-0.913)	(-0.119,0.477)	NA	8.57921e-80	0.239728	NA	1.86853e-78	0.641204	NA	1	other
TC	PCSK9	MACO1	351	12	0	622622	622987	622635	NA	-1.01871	-0.00598126	NA	0.0538544	0.291034	NA	-18.916	-0.0205518	NA	(-1.124,-0.913)	(-0.576,0.564)	NA	8.42306e-80	0.983603	NA	1.86817e-78	0.993787	NA	1	other
TC	PCSK9	MLXIPL	351	78	0	622622	622986	622633	NA	-1.01864	0.185324	NA	0.0538555	0.114173	NA	-18.9143	1.62319	NA	(-1.124,-0.913)	(-0.038,0.409)	NA	8.70394e-80	0.104548	NA	1.88448e-78	0.495738	NA	1	other
TC	PCSK9	MYLIP	351	47	0	622622	622983	622631	NA	-1.01876	-0.252571	NA	0.0538527	0.147064	NA	-18.9176	-1.71742	NA	(-1.124,-0.913)	(-0.541,0.036)	NA	8.17254e-80	0.085902	NA	1.86817e-78	0.438411	NA	1	other
TC	PCSK9	NCAN	351	72	0	622622	622986	622633	NA	-1.01875	-0.16255	NA	0.0538535	0.118829	NA	-18.9171	-1.36794	NA	(-1.124,-0.913)	(-0.395,0.07)	NA	8.24398e-80	0.17133	NA	1.86817e-78	0.633069	NA	1	other
TC	PCSK9	NECTIN2	351	26	0	622622	622986	622634	NA	-1.01869	0.156958	NA	0.0538554	0.197729	NA	-18.9153	0.793807	NA	(-1.124,-0.913)	(-0.231,0.545)	NA	8.52648e-80	0.427308	NA	1.86817e-78	0.813909	NA	1	other
TC	PCSK9	PAFAH1B1	351	9	0	622622	622986	622634	NA	-1.01872	-0.27346	NA	0.0538537	0.33605	NA	-18.9164	-0.813746	NA	(-1.124,-0.913)	(-0.932,0.385)	NA	8.34962e-80	0.41579	NA	1.86817e-78	0.807902	NA	1	other
TC	PCSK9	PAFAH1B2	351	9	0	622622	622986	622634	NA	-1.01872	-0.498306	NA	0.0538535	0.336049	NA	-18.9166	-1.48284	NA	(-1.124,-0.913)	(-1.157,0.16)	NA	8.32977e-80	0.138118	NA	1.86817e-78	0.571007	NA	1	other
TC	PCSK9	SEZ6L	351	98	0	622622	622987	622634	NA	-1.01875	-0.0891854	NA	0.0538537	0.10186	NA	-18.917	-0.875572	NA	(-1.124,-0.913)	(-0.289,0.11)	NA	8.2695e-80	0.381263	NA	1.86817e-78	0.772074	NA	1	other
TC	PCSK9	SIK3	351	21	0	622622	622986	622634	NA	-1.01869	0.223028	NA	0.0538539	0.220003	NA	-18.9158	1.01375	NA	(-1.124,-0.913)	(-0.208,0.654)	NA	8.45892e-80	0.310703	NA	1.86817e-78	0.715589	NA	1	other
TC	PCSK9	TM6SF2	351	69	0	622622	622985	622633	NA	-1.01875	-0.11059	NA	0.0538543	0.121385	NA	-18.9167	-0.911069	NA	(-1.124,-0.913)	(-0.349,0.127)	NA	8.30712e-80	0.362259	NA	1.86817e-78	0.751421	NA	1	other
TC	PCSK9	TOMM40	351	11	0	622622	622987	622635	NA	-1.01872	-0.230372	NA	0.0538539	0.303971	NA	-18.9163	-0.757874	NA	(-1.124,-0.913)	(-0.826,0.365)	NA	8.36597e-80	0.448526	NA	1.86817e-78	0.822334	NA	1	other
TC	PCSK9	WDR12	351	65	0	622622	622987	622635	NA	-1.0187	0.0270844	NA	0.0538544	0.110674	NA	-18.9158	0.244723	NA	(-1.124,-0.913)	(-0.19,0.244)	NA	8.45485e-80	0.806671	NA	1.86817e-78	0.98077	NA	1	other
TC	PCSK9	ZPR1	351	97	0	622622	622987	622635	NA	-1.0187	0.0156674	NA	0.053854	0.102384	NA	-18.916	0.153027	NA	(-1.124,-0.913)	(-0.185,0.216)	NA	8.425e-80	0.878377	NA	1.86817e-78	0.984676	NA	1	other
TC	SEZ6L	APOE	98	3	0	622987	622987	622999	NA	-0.087641	0.165588	NA	0.101952	0.582578	NA	-0.859627	0.284233	NA	(-0.287,0.112)	(-0.976,1.307)	NA	0.389995	0.776231	NA	0.772074	0.979706	NA	1	other
TC	SEZ6L	BAZ1B	98	35	0	622987	622987	622999	NA	-0.0876423	0.00315535	NA	0.101952	0.163702	NA	-0.85964	0.0192749	NA	(-0.287,0.112)	(-0.318,0.324)	NA	0.389987	0.984622	NA	0.772074	0.993787	NA	1	other
TC	SEZ6L	BCAM	98	155	0	622987	622987	622999	NA	-0.0876464	-0.00597277	NA	0.101951	0.0810768	NA	-0.859691	-0.0736681	NA	(-0.287,0.112)	(-0.165,0.153)	NA	0.389959	0.941275	NA	0.772074	0.993787	NA	1	other
TC	SEZ6L	BCL7B	98	10	0	622987	622987	622999	NA	-0.0876489	-0.143345	NA	0.101952	0.319094	NA	-0.859711	-0.449226	NA	(-0.287,0.112)	(-0.769,0.482)	NA	0.389949	0.653269	NA	0.772074	0.917592	NA	1	other
TC	SEZ6L	CXCL12	98	49	0	622987	622987	622999	NA	-0.0876266	0.0715254	NA	0.101952	0.139945	NA	-0.859485	0.511095	NA	(-0.287,0.112)	(-0.203,0.346)	NA	0.390073	0.609285	NA	0.772074	0.900454	NA	1	other
TC	SEZ6L	MACO1	98	12	0	622987	622987	622999	NA	-0.087643	-0.00439495	NA	0.101952	0.291295	NA	-0.859647	-0.0150876	NA	(-0.287,0.112)	(-0.575,0.567)	NA	0.389984	0.987962	NA	0.772074	0.993787	NA	1	other
TC	SEZ6L	TOMM40	98	11	0	622987	622987	622999	NA	-0.0876527	-0.228829	NA	0.10195	0.304241	NA	-0.859759	-0.752131	NA	(-0.287,0.112)	(-0.825,0.367)	NA	0.389922	0.451972	NA	0.772074	0.822334	NA	1	other
TC	SEZ6L	WDR12	98	65	0	622987	622987	622999	NA	-0.0876338	0.0283986	NA	0.101951	0.110772	NA	-0.859564	0.25637	NA	(-0.287,0.112)	(-0.189,0.246)	NA	0.39003	0.797665	NA	0.772074	0.98077	NA	1	other
TC	SEZ6L	ZPR1	98	97	0	622987	622987	622999	NA	-0.0876347	0.0171151	NA	0.101952	0.102476	NA	-0.859566	0.167015	NA	(-0.287,0.112)	(-0.184,0.218)	NA	0.390028	0.867358	NA	0.772074	0.983762	NA	1	other
TC	SIK3	BAZ1B	21	35	0	622986	622987	622999	NA	0.22453	0.00321629	NA	0.220195	0.163696	NA	1.01969	0.0196479	NA	(-0.207,0.656)	(-0.318,0.324)	NA	0.307877	0.984324	NA	0.711675	0.993787	NA	1	other
TC	SIK3	BCL7B	21	10	0	622986	622987	622998	NA	0.224524	-0.143285	NA	0.220195	0.319085	NA	1.01966	-0.44905	NA	(-0.207,0.656)	(-0.769,0.482)	NA	0.307891	0.653395	NA	0.711675	0.917592	NA	1	other
TC	SIK3	PAFAH1B1	21	9	0	622986	622986	622998	NA	0.224516	-0.271847	NA	0.220194	0.336342	NA	1.01963	-0.808244	NA	(-0.207,0.656)	(-0.931,0.387)	NA	0.307905	0.41895	NA	0.711675	0.807902	NA	1	other
TC	SIK3	TOMM40	21	11	0	622986	622987	622999	NA	0.22452	-0.228763	NA	0.220195	0.304237	NA	1.01964	-0.751923	NA	(-0.207,0.656)	(-0.825,0.368)	NA	0.307899	0.452097	NA	0.711675	0.822334	NA	1	other
TC	SIK3	WDR12	21	65	0	622986	622987	622999	NA	0.22454	0.0284544	NA	0.220197	0.11077	NA	1.01972	0.256878	NA	(-0.207,0.656)	(-0.189,0.246)	NA	0.30786	0.797273	NA	0.711675	0.98077	NA	1	other
TC	TM6SF2	BAZ1B	69	35	0	622985	622987	622998	NA	-0.109109	0.00316031	NA	0.121493	0.1637	NA	-0.898069	0.0193055	NA	(-0.347,0.129)	(-0.318,0.324)	NA	0.369149	0.984597	NA	0.753999	0.993787	NA	1	other
TC	TM6SF2	BCL7B	69	10	0	622985	622987	622997	NA	-0.109116	-0.143343	NA	0.121493	0.319092	NA	-0.898127	-0.449223	NA	(-0.347,0.129)	(-0.769,0.482)	NA	0.369118	0.653271	NA	0.753999	0.917592	NA	1	other
TC	TM6SF2	MLXIPL	69	78	0	622985	622986	622996	NA	-0.109035	0.18677	NA	0.121494	0.114273	NA	-0.897451	1.63442	NA	(-0.347,0.129)	(-0.037,0.411)	NA	0.369478	0.10217	NA	0.753999	0.48853	NA	1	other
TC	TM6SF2	PAFAH1B1	69	9	0	622985	622986	622997	NA	-0.109125	-0.271909	NA	0.121492	0.336348	NA	-0.898212	-0.808416	NA	(-0.347,0.129)	(-0.931,0.387)	NA	0.369073	0.418851	NA	0.753999	0.807902	NA	1	other
TC	TM6SF2	TOMM40	69	11	0	622985	622987	622998	NA	-0.10912	-0.228823	NA	0.121493	0.304244	NA	-0.898156	-0.752103	NA	(-0.347,0.129)	(-0.825,0.367)	NA	0.369102	0.451989	NA	0.753999	0.822334	NA	1	other
TC	TM6SF2	WDR12	69	65	0	622985	622987	622998	NA	-0.109098	0.0284018	NA	0.121495	0.110774	NA	-0.897957	0.256394	NA	(-0.347,0.129)	(-0.189,0.246)	NA	0.369208	0.797647	NA	0.753999	0.98077	NA	1	other
TG	APOB	APOE	302	3	0	592539	592718	592551	NA	-0.674559	0.638976	NA	0.042186	0.422971	NA	-15.9901	1.51069	NA	(-0.757,-0.592)	(-0.19,1.468)	NA	1.49724e-57	0.130868	NA	2.79654e-56	0.571007	NA	1	other
TG	APOB	BAZ1B	302	35	0	592539	592716	592549	NA	-0.674547	0.12979	NA	0.0421859	0.118853	NA	-15.9899	1.09202	NA	(-0.757,-0.592)	(-0.103,0.363)	NA	1.50348e-57	0.274823	NA	2.79654e-56	0.670687	NA	1	other
TG	APOB	BCL7B	302	10	0	592539	592718	592551	NA	-0.674564	0.0685408	NA	0.0421857	0.231673	NA	-15.9903	0.295852	NA	(-0.757,-0.592)	(-0.386,0.523)	NA	1.49211e-57	0.767343	NA	2.79654e-56	0.979706	NA	1	other
TG	APOB	CBLC	302	599	0	592539	592716	592550	NA	-0.674669	-0.0381593	NA	0.0421846	0.0298991	NA	-15.9932	-1.27627	NA	(-0.757,-0.592)	(-0.097,0.02)	NA	1.42429e-57	0.20186	NA	2.79654e-56	0.633069	NA	1	other
TG	APOB	CXCL12	302	49	0	592539	592718	592551	NA	-0.674581	-0.0623971	NA	0.042186	0.101605	NA	-15.9906	-0.614114	NA	(-0.757,-0.592)	(-0.262,0.137)	NA	1.4853e-57	0.53914	NA	2.79654e-56	0.879801	NA	1	other
TG	APOB	HAVCR1	302	454	0	592539	592717	592550	NA	-0.674519	0.0234607	NA	0.0421861	0.0343057	NA	-15.9891	0.683873	NA	(-0.757,-0.592)	(-0.044,0.091)	NA	1.52094e-57	0.494055	NA	2.79654e-56	0.857973	NA	1	other
TG	APOB	LDLRAP1	302	44	0	592539	592718	592552	NA	-0.67458	-0.0657465	NA	0.0421863	0.110456	NA	-15.9905	-0.595229	NA	(-0.757,-0.592)	(-0.282,0.151)	NA	1.4883e-57	0.551691	NA	2.79654e-56	0.886119	NA	1	other
TG	APOB	MACO1	302	12	0	592539	592717	592550	NA	-0.674582	-0.272249	NA	0.042186	0.21149	NA	-15.9907	-1.28729	NA	(-0.757,-0.592)	(-0.687,0.142)	NA	1.4847e-57	0.197992	NA	2.79654e-56	0.633069	NA	1	other
TG	APOB	MLXIPL	302	78	0	592539	592713	592547	NA	-0.674638	-0.189035	NA	0.0421857	0.0829652	NA	-15.9921	-2.27849	NA	(-0.757,-0.592)	(-0.352,-0.026)	NA	1.45036e-57	0.0226974	NA	2.79654e-56	0.209822	NA	1	other
TG	APOB	NCAN	302	72	0	592539	592719	592552	NA	-0.674583	-0.0555333	NA	0.0421861	0.0863525	NA	-15.9907	-0.6431	NA	(-0.757,-0.592)	(-0.225,0.114)	NA	1.48462e-57	0.520159	NA	2.79654e-56	0.875505	NA	1	other
TG	APOB	NECTIN2	302	26	0	592539	592718	592552	NA	-0.674564	0.016862	NA	0.0421858	0.143683	NA	-15.9903	0.117356	NA	(-0.757,-0.592)	(-0.265,0.298)	NA	1.49272e-57	0.906578	NA	2.79654e-56	0.992604	NA	1	other
TG	APOB	PAFAH1B1	302	9	0	592539	592716	592549	NA	-0.674553	0.339636	NA	0.0421855	0.244203	NA	-15.9902	1.3908	NA	(-0.757,-0.592)	(-0.139,0.818)	NA	1.49591e-57	0.164287	NA	2.79654e-56	0.633069	NA	1	other
TG	APOB	PAFAH1B2	302	9	0	592539	592717	592550	NA	-0.674579	-0.3099	NA	0.0421859	0.244205	NA	-15.9906	-1.26901	NA	(-0.757,-0.592)	(-0.789,0.169)	NA	1.48519e-57	0.204436	NA	2.79654e-56	0.633069	NA	1	other
TG	APOB	SEZ6L	302	98	0	592539	592718	592552	NA	-0.674571	-0.0124545	NA	0.0421859	0.0740206	NA	-15.9904	-0.168257	NA	(-0.757,-0.592)	(-0.158,0.133)	NA	1.49029e-57	0.866381	NA	2.79654e-56	0.983762	NA	1	other
TG	APOB	SIK3	302	21	0	592539	592718	592551	NA	-0.674552	0.157049	NA	0.0421855	0.159873	NA	-15.9901	0.982339	NA	(-0.757,-0.592)	(-0.156,0.47)	NA	1.49722e-57	0.325933	NA	2.79654e-56	0.717069	NA	1	other
TG	APOB	TM6SF2	302	69	0	592539	592713	592546	NA	-0.674636	-0.214769	NA	0.0421854	0.0882077	NA	-15.9922	-2.43481	NA	(-0.757,-0.592)	(-0.388,-0.042)	NA	1.44854e-57	0.0148997	NA	2.79654e-56	0.159508	NA	1	other
TG	APOB	TOMM40	302	11	0	592539	592718	592551	NA	-0.67456	0.11577	NA	0.0421859	0.220893	NA	-15.9902	0.524102	NA	(-0.757,-0.592)	(-0.317,0.549)	NA	1.49663e-57	0.600208	NA	2.79654e-56	0.897124	NA	1	other
TG	APOB	WDR12	302	65	0	592539	592718	592550	NA	-0.674541	0.0887319	NA	0.0421852	0.0804234	NA	-15.99	1.10331	NA	(-0.757,-0.592)	(-0.069,0.246)	NA	1.50107e-57	0.269893	NA	2.79654e-56	0.670687	NA	1	other
TG	APOB	ZPR1	302	97	0	592539	592715	592549	NA	-0.674527	0.0882415	NA	0.0421855	0.0744002	NA	-15.9896	1.18604	NA	(-0.757,-0.592)	(-0.058,0.234)	NA	1.51101e-57	0.235607	NA	2.79654e-56	0.633069	NA	1	other
TG	APOE	BCL7B	3	10	0	592718	592718	592730	NA	0.639826	0.0694263	NA	0.42323	0.231817	NA	1.51177	0.299488	NA	(-0.19,1.469)	(-0.385,0.524)	NA	0.130593	0.764568	NA	0.571007	0.979706	NA	1	other
TG	APOE	CXCL12	3	49	0	592718	592718	592729	NA	0.639807	-0.061528	NA	0.423234	0.101668	NA	1.51171	-0.605184	NA	(-0.19,1.469)	(-0.261,0.138)	NA	0.130608	0.545057	NA	0.571007	0.879801	NA	1	other
TG	APOE	LDLRAP1	3	44	0	592718	592718	592730	NA	0.639807	-0.0647377	NA	0.423234	0.110524	NA	1.51171	-0.585735	NA	(-0.19,1.469)	(-0.281,0.152)	NA	0.130607	0.558053	NA	0.571007	0.886119	NA	1	other
TG	APOE	NCAN	3	72	0	592718	592719	592730	NA	0.639806	-0.0545267	NA	0.423235	0.0864062	NA	1.51171	-0.631051	NA	(-0.19,1.469)	(-0.224,0.115)	NA	0.130609	0.528007	NA	0.571007	0.875505	NA	1	other
TG	APOE	SIK3	3	21	0	592718	592718	592730	NA	0.63984	0.15797	NA	0.423228	0.159972	NA	1.51181	0.987488	NA	(-0.19,1.469)	(-0.156,0.472)	NA	0.130583	0.323404	NA	0.571007	0.717069	NA	1	other
TG	APOE	TOMM40	3	11	0	592718	592718	592730	NA	0.639831	0.116712	NA	0.423233	0.22103	NA	1.51177	0.528034	NA	(-0.19,1.469)	(-0.317,0.55)	NA	0.130592	0.597476	NA	0.571007	0.89442	NA	1	other
TG	APOE	WDR12	3	65	0	592718	592718	592729	NA	0.639847	0.0895339	NA	0.423228	0.0804737	NA	1.51183	1.11259	NA	(-0.19,1.469)	(-0.068,0.247)	NA	0.130578	0.265886	NA	0.571007	0.670687	NA	1	other
TG	BAZ1B	BCL7B	35	10	0	592716	592718	592729	NA	0.13065	0.0694381	NA	0.118927	0.231819	NA	1.09857	0.299536	NA	(-0.102,0.364)	(-0.385,0.524)	NA	0.271958	0.764531	NA	0.670687	0.979706	NA	1	other
TG	BAZ1B	TOMM40	35	11	0	592716	592718	592728	NA	0.130653	0.116725	NA	0.118928	0.221032	NA	1.09859	0.528092	NA	(-0.102,0.364)	(-0.316,0.55)	NA	0.271945	0.597435	NA	0.670687	0.89442	NA	1	other
TG	BAZ1B	WDR12	35	65	0	592716	592718	592728	NA	0.130673	0.0895461	NA	0.118927	0.0804748	NA	1.09877	1.11272	NA	(-0.102,0.364)	(-0.068,0.247)	NA	0.271869	0.265828	NA	0.670687	0.670687	NA	1	other
TG	BCAM	BCL7B	155	10	0	592718	592718	592731	NA	-0.00377575	0.0694149	NA	0.0589009	0.231815	NA	-0.0641035	0.299441	NA	(-0.119,0.112)	(-0.385,0.524)	NA	0.948888	0.764604	NA	0.993787	0.979706	NA	1	other
TG	BCAM	LDLRAP1	155	44	0	592718	592718	592731	NA	-0.00379125	-0.0647463	NA	0.0589012	0.110523	NA	-0.0643662	-0.585818	NA	(-0.119,0.112)	(-0.281,0.152)	NA	0.948679	0.557998	NA	0.993787	0.886119	NA	1	other
TG	BCAM	NCAN	155	72	0	592718	592719	592731	NA	-0.0037956	-0.0545345	NA	0.0589009	0.0864049	NA	-0.0644405	-0.631151	NA	(-0.119,0.112)	(-0.224,0.115)	NA	0.948619	0.527941	NA	0.993787	0.875505	NA	1	other
TG	BCAM	NECTIN2	155	26	0	592718	592718	592731	NA	-0.00377669	0.0177607	NA	0.0589019	0.143774	NA	-0.0641183	0.123533	NA	(-0.119,0.112)	(-0.264,0.3)	NA	0.948876	0.901685	NA	0.993787	0.990441	NA	1	other
TG	BCAM	SIK3	155	21	0	592718	592718	592731	NA	-0.00376546	0.157961	NA	0.0589009	0.159972	NA	-0.0639287	0.987428	NA	(-0.119,0.112)	(-0.156,0.472)	NA	0.949027	0.323433	NA	0.993787	0.717069	NA	1	other
TG	CBLC	APOE	599	3	0	592716	592718	592728	NA	-0.0372102	0.639723	NA	0.0299187	0.423235	NA	-1.24371	1.51151	NA	(-0.096,0.021)	(-0.19,1.469)	NA	0.213606	0.130659	NA	0.633069	0.571007	NA	1	other
TG	CBLC	BAZ1B	599	35	0	592716	592716	592726	NA	-0.0371963	0.130549	NA	0.0299186	0.118927	NA	-1.24325	1.09773	NA	(-0.096,0.021)	(-0.103,0.364)	NA	0.213776	0.272324	NA	0.633069	0.670687	NA	1	other
TG	CBLC	BCL7B	599	10	0	592716	592718	592728	NA	-0.0372134	0.0693148	NA	0.0299185	0.231817	NA	-1.24383	0.299006	NA	(-0.096,0.021)	(-0.385,0.524)	NA	0.213563	0.764935	NA	0.633069	0.979706	NA	1	other
TG	CBLC	CXCL12	599	49	0	592716	592718	592728	NA	-0.0372307	-0.0616334	NA	0.0299185	0.101668	NA	-1.2444	-0.606224	NA	(-0.096,0.021)	(-0.261,0.138)	NA	0.213352	0.544366	NA	0.633069	0.879801	NA	1	other
TG	CBLC	LDLRAP1	599	44	0	592716	592718	592728	NA	-0.0372291	-0.0648518	NA	0.0299185	0.110523	NA	-1.24435	-0.58677	NA	(-0.096,0.021)	(-0.281,0.152)	NA	0.21337	0.557358	NA	0.633069	0.886119	NA	1	other
TG	CBLC	MACO1	599	12	0	592716	592717	592727	NA	-0.0372322	-0.271475	NA	0.0299188	0.211622	NA	-1.24444	-1.28283	NA	(-0.096,0.021)	(-0.686,0.143)	NA	0.213337	0.199553	NA	0.633069	0.633069	NA	1	other
TG	CBLC	NCAN	599	72	0	592716	592719	592729	NA	-0.0372332	-0.054641	NA	0.0299186	0.086406	NA	-1.24448	-0.632375	NA	(-0.096,0.021)	(-0.224,0.115)	NA	0.213322	0.527142	NA	0.633069	0.875505	NA	1	other
TG	CBLC	NECTIN2	599	26	0	592716	592718	592728	NA	-0.0372141	0.0176598	NA	0.0299185	0.143773	NA	-1.24385	0.122831	NA	(-0.096,0.021)	(-0.264,0.299)	NA	0.213555	0.902241	NA	0.633069	0.990441	NA	1	other
TG	CBLC	PAFAH1B1	599	9	0	592716	592716	592726	NA	-0.0372035	0.34041	NA	0.0299182	0.244354	NA	-1.24351	1.3931	NA	(-0.096,0.021)	(-0.139,0.819)	NA	0.213681	0.16359	NA	0.633069	0.633069	NA	1	other
TG	CBLC	PAFAH1B2	599	9	0	592716	592717	592727	NA	-0.037229	-0.309127	NA	0.0299184	0.244356	NA	-1.24435	-1.26507	NA	(-0.096,0.021)	(-0.788,0.17)	NA	0.213371	0.205847	NA	0.633069	0.633069	NA	1	other
TG	CBLC	SIK3	599	21	0	592716	592718	592728	NA	-0.0372027	0.157859	NA	0.0299182	0.159972	NA	-1.24348	0.986795	NA	(-0.096,0.021)	(-0.156,0.471)	NA	0.21369	0.323743	NA	0.633069	0.717069	NA	1	other
TG	CBLC	TOMM40	599	11	0	592716	592718	592728	NA	-0.0372098	0.116601	NA	0.0299186	0.22103	NA	-1.2437	0.527534	NA	(-0.096,0.021)	(-0.317,0.55)	NA	0.213609	0.597823	NA	0.633069	0.89442	NA	1	other
TG	CBLC	WDR12	599	65	0	592716	592718	592728	NA	-0.0371879	0.0894423	NA	0.0299181	0.0804733	NA	-1.24299	1.11145	NA	(-0.096,0.021)	(-0.068,0.247)	NA	0.213871	0.266374	NA	0.633069	0.670687	NA	1	other
TG	CELSR2	BCAM	63	155	0	592718	592718	592730	NA	-0.0611363	-0.00379742	NA	0.0923694	0.0589014	NA	-0.661867	-0.0644709	NA	(-0.242,0.12)	(-0.119,0.112)	NA	0.508057	0.948595	NA	0.858474	0.993787	NA	1	other
TG	CELSR2	BCL7B	63	10	0	592718	592718	592730	NA	-0.0611308	0.0694012	NA	0.0923696	0.231817	NA	-0.661806	0.299379	NA	(-0.242,0.12)	(-0.385,0.524)	NA	0.508095	0.764651	NA	0.858474	0.979706	NA	1	other
TG	CELSR2	HMGCR	63	39	0	592718	592718	592730	NA	-0.0611387	-0.0230191	NA	0.0923697	0.113123	NA	-0.661891	-0.203488	NA	(-0.242,0.12)	(-0.245,0.199)	NA	0.508041	0.838754	NA	0.858474	0.982076	NA	1	other
TG	CELSR2	LDLRAP1	63	44	0	592718	592718	592730	NA	-0.0611458	-0.0647638	NA	0.092369	0.110523	NA	-0.661974	-0.585978	NA	(-0.242,0.12)	(-0.281,0.152)	NA	0.507988	0.55789	NA	0.858474	0.886119	NA	1	other
TG	CELSR2	MYBPHL	63	122	0	592718	592718	592730	NA	-0.0611263	0.0159934	NA	0.0923692	0.0663861	NA	-0.661761	0.240916	NA	(-0.242,0.12)	(-0.114,0.146)	NA	0.508125	0.809621	NA	0.858474	0.98077	NA	1	other
TG	CELSR2	MYLIP	63	47	0	592718	592718	592730	NA	-0.0611211	0.0663419	NA	0.0923681	0.106937	NA	-0.661712	0.620384	NA	(-0.242,0.12)	(-0.143,0.276)	NA	0.508156	0.535005	NA	0.858474	0.875505	NA	1	other
TG	CELSR2	NCAN	63	72	0	592718	592719	592731	NA	-0.0611514	-0.0545526	NA	0.0923691	0.0864052	NA	-0.662033	-0.631358	NA	(-0.242,0.12)	(-0.224,0.115)	NA	0.50795	0.527807	NA	0.858474	0.875505	NA	1	other
TG	CELSR2	NECTIN2	63	26	0	592718	592718	592730	NA	-0.061132	0.0177461	NA	0.0923698	0.143773	NA	-0.661818	0.123431	NA	(-0.242,0.12)	(-0.264,0.3)	NA	0.508088	0.901766	NA	0.858474	0.990441	NA	1	other
TG	CELSR2	SEZ6L	63	98	0	592718	592718	592730	NA	-0.0611405	-0.0115307	NA	0.0923697	0.0740665	NA	-0.661911	-0.15568	NA	(-0.242,0.12)	(-0.157,0.134)	NA	0.508028	0.876285	NA	0.858474	0.983762	NA	1	other
TG	CELSR2	SIK3	63	21	0	592718	592718	592730	NA	-0.0611215	0.157946	NA	0.0923683	0.159971	NA	-0.661715	0.98734	NA	(-0.242,0.12)	(-0.156,0.471)	NA	0.508154	0.323476	NA	0.858474	0.717069	NA	1	other
TG	CELSR2	TOMM40	63	11	0	592718	592718	592730	NA	-0.061128	0.116687	NA	0.0923694	0.221029	NA	-0.661778	0.527926	NA	(-0.242,0.12)	(-0.317,0.55)	NA	0.508114	0.597551	NA	0.858474	0.89442	NA	1	other
TG	CXCL12	BCL7B	49	10	0	592718	592718	592730	NA	-0.0615323	0.0694018	NA	0.101666	0.231815	NA	-0.605237	0.299385	NA	(-0.261,0.138)	(-0.385,0.524)	NA	0.545022	0.764647	NA	0.879801	0.979706	NA	1	other
TG	CXCL12	NCAN	49	72	0	592718	592719	592731	NA	-0.0615503	-0.0545457	NA	0.101667	0.0864052	NA	-0.60541	-0.631279	NA	(-0.261,0.138)	(-0.224,0.115)	NA	0.544907	0.527858	NA	0.879801	0.875505	NA	1	other
TG	CXCL12	SIK3	49	21	0	592718	592718	592730	NA	-0.0615203	0.157948	NA	0.101668	0.159973	NA	-0.605112	0.987342	NA	(-0.261,0.138)	(-0.156,0.471)	NA	0.545105	0.323475	NA	0.879801	0.717069	NA	1	other
TG	CXCL12	TOMM40	49	11	0	592718	592718	592730	NA	-0.0615285	0.116691	NA	0.101667	0.221029	NA	-0.605195	0.527942	NA	(-0.261,0.138)	(-0.317,0.55)	NA	0.54505	0.597539	NA	0.879801	0.89442	NA	1	other
TG	CXCL12	WDR12	49	65	0	592718	592718	592729	NA	-0.0615074	0.089518	NA	0.101668	0.0804744	NA	-0.604985	1.11238	NA	(-0.261,0.138)	(-0.068,0.247)	NA	0.545189	0.265976	NA	0.879801	0.670687	NA	1	other
TG	FAM174A	APOE	62	3	0	592716	592718	592728	NA	0.129217	0.639862	NA	0.0931119	0.423234	NA	1.38776	1.51184	NA	(-0.053,0.312)	(-0.19,1.469)	NA	0.165209	0.130575	NA	0.633069	0.571007	NA	1	other
TG	FAM174A	BAZ1B	62	35	0	592716	592716	592726	NA	0.129232	0.130682	NA	0.0931127	0.118928	NA	1.38791	1.09883	NA	(-0.053,0.312)	(-0.102,0.364)	NA	0.165165	0.271842	NA	0.633069	0.670687	NA	1	other
TG	FAM174A	BCAM	62	155	0	592716	592718	592728	NA	0.12921	-0.00374223	NA	0.0931119	0.0589018	NA	1.38768	-0.0635334	NA	(-0.053,0.312)	(-0.119,0.112)	NA	0.165234	0.949342	NA	0.633069	0.993787	NA	1	other
TG	FAM174A	BCL7B	62	10	0	592716	592718	592728	NA	0.129215	0.0694565	NA	0.0931114	0.231818	NA	1.38775	0.299617	NA	(-0.053,0.312)	(-0.385,0.524)	NA	0.165213	0.764469	NA	0.633069	0.979706	NA	1	other
TG	FAM174A	HMGCR	62	39	0	592716	592718	592728	NA	0.129208	-0.0229665	NA	0.0931119	0.113123	NA	1.38766	-0.203022	NA	(-0.053,0.312)	(-0.245,0.199)	NA	0.165239	0.839118	NA	0.633069	0.982076	NA	1	other
TG	FAM174A	LDLRAP1	62	44	0	592716	592718	592728	NA	0.129201	-0.0647076	NA	0.0931133	0.110526	NA	1.38757	-0.585453	NA	(-0.053,0.312)	(-0.281,0.152)	NA	0.165268	0.558243	NA	0.633069	0.886119	NA	1	other
TG	FAM174A	MACO1	62	12	0	592716	592717	592727	NA	0.129197	-0.271336	NA	0.0931119	0.211622	NA	1.38754	-1.28217	NA	(-0.053,0.312)	(-0.686,0.143)	NA	0.165276	0.199782	NA	0.633069	0.633069	NA	1	other
TG	FAM174A	MYLIP	62	47	0	592716	592718	592728	NA	0.129224	0.0663974	NA	0.0931104	0.106938	NA	1.38786	0.620899	NA	(-0.053,0.312)	(-0.143,0.276)	NA	0.16518	0.534666	NA	0.633069	0.875505	NA	1	other
TG	FAM174A	NCAN	62	72	0	592716	592719	592729	NA	0.129196	-0.0544963	NA	0.0931116	0.0864059	NA	1.38754	-0.630701	NA	(-0.053,0.312)	(-0.224,0.115)	NA	0.165279	0.528236	NA	0.633069	0.875505	NA	1	other
TG	FAM174A	NECTIN2	62	26	0	592716	592718	592728	NA	0.129215	0.0178006	NA	0.0931119	0.143773	NA	1.38773	0.12381	NA	(-0.053,0.312)	(-0.264,0.3)	NA	0.165218	0.901466	NA	0.633069	0.990441	NA	1	other
TG	FAM174A	PAFAH1B1	62	9	0	592716	592716	592726	NA	0.129224	0.340553	NA	0.09311	0.244353	NA	1.38786	1.39369	NA	(-0.053,0.312)	(-0.138,0.819)	NA	0.16518	0.163411	NA	0.633069	0.633069	NA	1	other
TG	FAM174A	PAFAH1B2	62	9	0	592716	592717	592727	NA	0.129201	-0.308986	NA	0.0931124	0.244359	NA	1.38758	-1.26447	NA	(-0.053,0.312)	(-0.788,0.17)	NA	0.165266	0.20606	NA	0.633069	0.633069	NA	1	other
TG	FAM174A	PCSK9	62	351	0	592716	592716	592726	NA	0.129075	-0.0789746	NA	0.0931122	0.0391597	NA	1.38623	-2.01673	NA	(-0.053,0.312)	(-0.156,-0.002)	NA	0.165676	0.0437237	NA	0.633069	0.323256	NA	1	other
TG	FAM174A	SEZ6L	62	98	0	592716	592718	592728	NA	0.129206	-0.0114755	NA	0.0931114	0.0740665	NA	1.38765	-0.154935	NA	(-0.053,0.312)	(-0.157,0.134)	NA	0.165243	0.876873	NA	0.633069	0.983762	NA	1	other
TG	FAM174A	SIK3	62	21	0	592716	592718	592729	NA	0.129223	0.158002	NA	0.0931102	0.159971	NA	1.38786	0.987689	NA	(-0.053,0.312)	(-0.156,0.472)	NA	0.165181	0.323305	NA	0.633069	0.717069	NA	1	other
TG	FAM174A	TOMM40	62	11	0	592716	592718	592728	NA	0.129218	0.116742	NA	0.0931119	0.221031	NA	1.38778	0.52817	NA	(-0.053,0.312)	(-0.316,0.55)	NA	0.165205	0.597381	NA	0.633069	0.89442	NA	1	other
TG	FAM174A	WDR12	62	65	0	592716	592718	592728	NA	0.129242	0.0895594	NA	0.0931118	0.0804749	NA	1.38802	1.11289	NA	(-0.053,0.312)	(-0.068,0.247)	NA	0.165129	0.265757	NA	0.633069	0.670687	NA	1	other
TG	HAVCR1	BCL7B	454	10	0	592717	592718	592729	NA	0.0244165	0.0694712	NA	0.0343267	0.231817	NA	0.711297	0.299681	NA	(-0.043,0.092)	(-0.385,0.524)	NA	0.4769	0.76442	NA	0.845538	0.979706	NA	1	other
TG	HAVCR1	NCAN	454	72	0	592717	592719	592730	NA	0.0243968	-0.0544821	NA	0.0343266	0.0864051	NA	0.710726	-0.630542	NA	(-0.043,0.092)	(-0.224,0.115)	NA	0.477254	0.52834	NA	0.845538	0.875505	NA	1	other
TG	HAVCR1	SIK3	454	21	0	592717	592718	592729	NA	0.0244263	0.158016	NA	0.0343261	0.15997	NA	0.711595	0.987787	NA	(-0.043,0.092)	(-0.156,0.472)	NA	0.476715	0.323257	NA	0.845538	0.717069	NA	1	other
TG	HAVCR1	WDR12	454	65	0	592717	592718	592729	NA	0.0244419	0.0895706	NA	0.0343266	0.0804739	NA	0.712039	1.11304	NA	(-0.043,0.092)	(-0.068,0.247)	NA	0.476441	0.265691	NA	0.845538	0.670687	NA	1	other
TG	HMGCR	BCL7B	39	10	0	592718	592718	592731	NA	-0.0229972	0.0694137	NA	0.113121	0.231815	NA	-0.203297	0.299436	NA	(-0.245,0.199)	(-0.385,0.524)	NA	0.838903	0.764607	NA	0.982076	0.979706	NA	1	other
TG	HMGCR	LDLRAP1	39	44	0	592718	592718	592731	NA	-0.0230111	-0.0647481	NA	0.113122	0.110523	NA	-0.203419	-0.585836	NA	(-0.245,0.199)	(-0.281,0.152)	NA	0.838808	0.557986	NA	0.982076	0.886119	NA	1	other
TG	HMGCR	NCAN	39	72	0	592718	592719	592731	NA	-0.0230163	-0.0545366	NA	0.113123	0.0864056	NA	-0.203463	-0.63117	NA	(-0.245,0.199)	(-0.224,0.115)	NA	0.838773	0.52793	NA	0.982076	0.875505	NA	1	other
TG	LDLR	APOE	47	3	0	592713	592718	592725	NA	-0.248882	0.639767	NA	0.106939	0.423233	NA	-2.32733	1.51162	NA	(-0.458,-0.039)	(-0.19,1.469)	NA	0.0199475	0.130631	NA	0.190751	0.571007	NA	1	other
TG	LDLR	BAZ1B	47	35	0	592713	592716	592723	NA	-0.248869	0.130592	NA	0.106938	0.118926	NA	-2.32722	1.09809	NA	(-0.458,-0.039)	(-0.103,0.364)	NA	0.0199536	0.272164	NA	0.190751	0.670687	NA	1	other
TG	LDLR	BCAM	47	155	0	592713	592718	592726	NA	-0.248892	-0.00383951	NA	0.106938	0.0589011	NA	-2.32744	-0.0651856	NA	(-0.458,-0.039)	(-0.119,0.112)	NA	0.019942	0.948026	NA	0.190751	0.993787	NA	1	other
TG	LDLR	BCL7B	47	10	0	592713	592718	592726	NA	-0.248886	0.0693624	NA	0.106938	0.231817	NA	-2.32738	0.299212	NA	(-0.458,-0.039)	(-0.385,0.524)	NA	0.0199451	0.764778	NA	0.190751	0.979706	NA	1	other
TG	LDLR	CBLC	47	599	0	592713	592716	592723	NA	-0.248993	-0.0372765	NA	0.106937	0.029918	NA	-2.32842	-1.24595	NA	(-0.459,-0.039)	(-0.096,0.021)	NA	0.0198899	0.212781	NA	0.190751	0.633069	NA	1	other
TG	LDLR	CXCL12	47	49	0	592713	592718	592725	NA	-0.248903	-0.0615897	NA	0.106938	0.101667	NA	-2.32755	-0.605798	NA	(-0.459,-0.039)	(-0.261,0.138)	NA	0.0199361	0.544649	NA	0.190751	0.879801	NA	1	other
TG	LDLR	HAVCR1	47	454	0	592713	592717	592724	NA	-0.248838	0.024353	NA	0.106936	0.0343261	NA	-2.32698	0.709461	NA	(-0.458,-0.039)	(-0.043,0.092)	NA	0.0199666	0.478038	NA	0.190751	0.845898	NA	1	other
TG	LDLR	HMGCR	47	39	0	592713	592718	592726	NA	-0.248893	-0.0230598	NA	0.106938	0.113123	NA	-2.32744	-0.203848	NA	(-0.458,-0.039)	(-0.245,0.199)	NA	0.0199418	0.838473	NA	0.190751	0.982076	NA	1	other
TG	LDLR	LDLRAP1	47	44	0	592713	592718	592726	NA	-0.248902	-0.0648074	NA	0.106938	0.110523	NA	-2.32753	-0.58637	NA	(-0.459,-0.039)	(-0.281,0.152)	NA	0.0199373	0.557627	NA	0.190751	0.886119	NA	1	other
TG	LDLR	MACO1	47	12	0	592713	592717	592724	NA	-0.248905	-0.271431	NA	0.106938	0.211619	NA	-2.32756	-1.28264	NA	(-0.459,-0.039)	(-0.686,0.143)	NA	0.0199353	0.199618	NA	0.190751	0.633069	NA	1	other
TG	LDLR	MYLIP	47	47	0	592713	592718	592725	NA	-0.248873	0.0663013	NA	0.106939	0.106939	NA	-2.32724	0.619991	NA	(-0.458,-0.039)	(-0.143,0.276)	NA	0.0199525	0.535264	NA	0.190751	0.875505	NA	1	other
TG	LDLR	NCAN	47	72	0	592713	592719	592726	NA	-0.248905	-0.0545954	NA	0.106937	0.0864044	NA	-2.32759	-0.631858	NA	(-0.459,-0.039)	(-0.224,0.115)	NA	0.019934	0.527479	NA	0.190751	0.875505	NA	1	other
TG	LDLR	NECTIN2	47	26	0	592713	592718	592726	NA	-0.248886	0.0177057	NA	0.106939	0.143773	NA	-2.32737	0.12315	NA	(-0.458,-0.039)	(-0.264,0.3)	NA	0.0199454	0.901988	NA	0.190751	0.990441	NA	1	other
TG	LDLR	PAFAH1B1	47	9	0	592713	592716	592723	NA	-0.248876	0.340456	NA	0.106937	0.244352	NA	-2.32732	1.3933	NA	(-0.458,-0.039)	(-0.138,0.819)	NA	0.0199484	0.16353	NA	0.190751	0.633069	NA	1	other
TG	LDLR	PAFAH1B2	47	9	0	592713	592717	592724	NA	-0.248901	-0.30908	NA	0.106938	0.244354	NA	-2.32754	-1.26489	NA	(-0.458,-0.039)	(-0.788,0.17)	NA	0.0199366	0.205912	NA	0.190751	0.633069	NA	1	other
TG	LDLR	PCSK9	47	351	0	592713	592716	592724	NA	-0.24902	-0.0790734	NA	0.106937	0.0391587	NA	-2.32867	-2.01931	NA	(-0.459,-0.039)	(-0.156,-0.002)	NA	0.0198765	0.0434552	NA	0.190751	0.323256	NA	1	other
TG	LDLR	SEZ6L	47	98	0	592713	592718	592725	NA	-0.248894	-0.0115723	NA	0.10694	0.0740671	NA	-2.32743	-0.15624	NA	(-0.458,-0.039)	(-0.157,0.134)	NA	0.0199426	0.875844	NA	0.190751	0.983762	NA	1	other
TG	LDLR	SIK3	47	21	0	592713	592718	592725	NA	-0.248875	0.157904	NA	0.106939	0.159974	NA	-2.32727	0.987065	NA	(-0.458,-0.039)	(-0.156,0.471)	NA	0.0199512	0.323611	NA	0.190751	0.717069	NA	1	other
TG	LDLR	TOMM40	47	11	0	592713	592718	592725	NA	-0.248882	0.116646	NA	0.106938	0.221029	NA	-2.32734	0.527739	NA	(-0.458,-0.039)	(-0.317,0.55)	NA	0.019947	0.59768	NA	0.190751	0.89442	NA	1	other
TG	LDLR	WDR12	47	65	0	592713	592718	592725	NA	-0.248861	0.0894791	NA	0.106935	0.0804717	NA	-2.32722	1.11193	NA	(-0.458,-0.039)	(-0.068,0.247)	NA	0.0199537	0.266167	NA	0.190751	0.670687	NA	1	other
TG	LDLR	ZPR1	47	97	0	592713	592715	592723	NA	-0.248849	0.0891073	NA	0.106938	0.074447	NA	-2.32703	1.19692	NA	(-0.458,-0.039)	(-0.057,0.235)	NA	0.0199637	0.231337	NA	0.190751	0.633069	NA	1	other
TG	LDLRAP1	NCAN	44	72	0	592718	592719	592731	NA	-0.0647606	-0.0545433	NA	0.110522	0.0864047	NA	-0.585951	-0.631253	NA	(-0.281,0.152)	(-0.224,0.115)	NA	0.557908	0.527875	NA	0.886119	0.875505	NA	1	other
TG	MACO1	BCL7B	12	10	0	592717	592718	592729	NA	-0.271372	0.0694012	NA	0.211618	0.231815	NA	-1.28237	0.299382	NA	(-0.686,0.143)	(-0.385,0.524)	NA	0.199714	0.764648	NA	0.633069	0.979706	NA	1	other
TG	MACO1	CXCL12	12	49	0	592717	592718	592729	NA	-0.27139	-0.0615499	NA	0.211619	0.101667	NA	-1.28245	-0.605408	NA	(-0.686,0.143)	(-0.261,0.138)	NA	0.199686	0.544908	NA	0.633069	0.879801	NA	1	other
TG	MACO1	HAVCR1	12	454	0	592717	592717	592728	NA	-0.271321	0.0243978	NA	0.21162	0.0343267	NA	-1.28212	0.710754	NA	(-0.686,0.143)	(-0.043,0.092)	NA	0.199802	0.477237	NA	0.633069	0.845538	NA	1	other
TG	MACO1	LDLRAP1	12	44	0	592717	592718	592729	NA	-0.271388	-0.0647592	NA	0.211619	0.110523	NA	-1.28244	-0.585936	NA	(-0.686,0.143)	(-0.281,0.152)	NA	0.19969	0.557918	NA	0.633069	0.886119	NA	1	other
TG	MACO1	NCAN	12	72	0	592717	592719	592730	NA	-0.27139	-0.0545475	NA	0.211618	0.0864048	NA	-1.28245	-0.631302	NA	(-0.686,0.143)	(-0.224,0.115)	NA	0.199684	0.527843	NA	0.633069	0.875505	NA	1	other
TG	MACO1	SIK3	12	21	0	592717	592718	592729	NA	-0.271358	0.157947	NA	0.211619	0.159972	NA	-1.28229	0.987344	NA	(-0.686,0.143)	(-0.156,0.471)	NA	0.199739	0.323474	NA	0.633069	0.717069	NA	1	other
TG	MACO1	TOMM40	12	11	0	592717	592718	592729	NA	-0.271367	0.116689	NA	0.21162	0.221029	NA	-1.28233	0.527935	NA	(-0.686,0.143)	(-0.317,0.55)	NA	0.199727	0.597544	NA	0.633069	0.89442	NA	1	other
TG	MACO1	WDR12	12	65	0	592717	592718	592729	NA	-0.271346	0.0895166	NA	0.211619	0.080474	NA	-1.28223	1.11237	NA	(-0.686,0.143)	(-0.068,0.247)	NA	0.19976	0.265981	NA	0.633069	0.670687	NA	1	other
TG	MLXIPL	PAFAH1B1	78	9	0	592713	592716	592723	NA	-0.188076	0.340439	NA	0.0830175	0.244358	NA	-2.26549	1.3932	NA	(-0.351,-0.025)	(-0.139,0.819)	NA	0.0234823	0.16356	NA	0.209822	0.633069	NA	1	other
TG	MLXIPL	TOMM40	78	11	0	592713	592718	592725	NA	-0.188082	0.11663	NA	0.0830184	0.221033	NA	-2.26554	0.527657	NA	(-0.351,-0.025)	(-0.317,0.55)	NA	0.0234793	0.597738	NA	0.209822	0.89442	NA	1	other
TG	MYBPHL	BCL7B	122	10	0	592718	592718	592731	NA	0.0160147	0.0694281	NA	0.0663859	0.231816	NA	0.241237	0.299497	NA	(-0.114,0.146)	(-0.385,0.524)	NA	0.809371	0.764561	NA	0.98077	0.979706	NA	1	other
TG	MYBPHL	HMGCR	122	39	0	592718	592718	592731	NA	0.0160075	-0.0229935	NA	0.0663864	0.113123	NA	0.241126	-0.203262	NA	(-0.114,0.146)	(-0.245,0.199)	NA	0.809458	0.838931	NA	0.98077	0.982076	NA	1	other
TG	MYBPHL	LDLRAP1	122	44	0	592718	592718	592731	NA	0.0159989	-0.0647354	NA	0.0663865	0.110524	NA	0.240996	-0.585715	NA	(-0.114,0.146)	(-0.281,0.152)	NA	0.809558	0.558067	NA	0.98077	0.886119	NA	1	other
TG	MYBPHL	NCAN	122	72	0	592718	592719	592731	NA	0.0159949	-0.0545239	NA	0.0663866	0.0864059	NA	0.240936	-0.63102	NA	(-0.114,0.146)	(-0.224,0.115)	NA	0.809605	0.528027	NA	0.98077	0.875505	NA	1	other
TG	MYBPHL	NECTIN2	122	26	0	592718	592718	592730	NA	0.016014	0.0177724	NA	0.0663863	0.143772	NA	0.241225	0.123615	NA	(-0.114,0.146)	(-0.264,0.3)	NA	0.809381	0.90162	NA	0.98077	0.990441	NA	1	other
TG	MYBPHL	SIK3	122	21	0	592718	592718	592731	NA	0.0160256	0.157972	NA	0.0663852	0.15997	NA	0.241403	0.987509	NA	(-0.114,0.146)	(-0.156,0.472)	NA	0.809243	0.323393	NA	0.98077	0.717069	NA	1	other
TG	MYLIP	BCAM	47	155	0	592718	592718	592730	NA	0.0663562	-0.00376445	NA	0.106938	0.0589011	NA	0.620512	-0.0639114	NA	(-0.143,0.276)	(-0.119,0.112)	NA	0.534921	0.949041	NA	0.875505	0.993787	NA	1	other
TG	MYLIP	BCL7B	47	10	0	592718	592718	592730	NA	0.0663615	0.0694355	NA	0.106937	0.231814	NA	0.620566	0.299531	NA	(-0.143,0.276)	(-0.385,0.524)	NA	0.534885	0.764535	NA	0.875505	0.979706	NA	1	other
TG	MYLIP	LDLRAP1	47	44	0	592718	592718	592731	NA	0.0663455	-0.0647319	NA	0.106939	0.110524	NA	0.620406	-0.585684	NA	(-0.143,0.276)	(-0.281,0.152)	NA	0.534991	0.558088	NA	0.875505	0.886119	NA	1	other
TG	MYLIP	NCAN	47	72	0	592718	592719	592731	NA	0.0663424	-0.05452	NA	0.106938	0.086405	NA	0.620383	-0.630982	NA	(-0.143,0.276)	(-0.224,0.115)	NA	0.535005	0.528053	NA	0.875505	0.875505	NA	1	other
TG	MYLIP	NECTIN2	47	26	0	592718	592718	592730	NA	0.0663613	0.0177798	NA	0.106938	0.143771	NA	0.62056	0.123667	NA	(-0.143,0.276)	(-0.264,0.3)	NA	0.534889	0.901579	NA	0.875505	0.990441	NA	1	other
TG	MYLIP	SIK3	47	21	0	592718	592718	592730	NA	0.0663744	0.15798	NA	0.106936	0.159969	NA	0.620693	0.987563	NA	(-0.143,0.276)	(-0.156,0.472)	NA	0.534802	0.323367	NA	0.875505	0.717069	NA	1	other
TG	MYLIP	TOMM40	47	11	0	592718	592718	592730	NA	0.0663662	0.11672	NA	0.106938	0.221028	NA	0.620606	0.528079	NA	(-0.143,0.276)	(-0.316,0.55)	NA	0.534859	0.597444	NA	0.875505	0.89442	NA	1	other
TG	NECTIN2	BCL7B	26	10	0	592718	592718	592731	NA	0.0177663	0.0694213	NA	0.143772	0.231816	NA	0.123573	0.299467	NA	(-0.264,0.3)	(-0.385,0.524)	NA	0.901653	0.764584	NA	0.990441	0.979706	NA	1	other
TG	NECTIN2	LDLRAP1	26	44	0	592718	592718	592731	NA	0.0177491	-0.0647414	NA	0.143772	0.110523	NA	0.123454	-0.585774	NA	(-0.264,0.3)	(-0.281,0.152)	NA	0.901748	0.558027	NA	0.990441	0.886119	NA	1	other
TG	NECTIN2	NCAN	26	72	0	592718	592719	592731	NA	0.0177464	-0.0545299	NA	0.143771	0.0864051	NA	0.123435	-0.631096	NA	(-0.264,0.3)	(-0.224,0.115)	NA	0.901763	0.527977	NA	0.990441	0.875505	NA	1	other
TG	PAFAH1B1	TOMM40	9	11	0	592716	592718	592728	NA	0.34052	0.116718	NA	0.244352	0.221026	NA	1.39356	0.528074	NA	(-0.138,0.819)	(-0.316,0.55)	NA	0.16345	0.597448	NA	0.633069	0.89442	NA	1	other
TG	PAFAH1B1	WDR12	9	65	0	592716	592718	592728	NA	0.340542	0.0895394	NA	0.244351	0.0804727	NA	1.39366	1.11267	NA	(-0.138,0.819)	(-0.068,0.247)	NA	0.163421	0.265851	NA	0.633069	0.670687	NA	1	other
TG	PAFAH1B2	BCL7B	9	10	0	592717	592718	592729	NA	-0.309022	0.0694038	NA	0.244353	0.231814	NA	-1.26466	0.299394	NA	(-0.788,0.17)	(-0.385,0.524)	NA	0.205995	0.764639	NA	0.633069	0.979706	NA	1	other
TG	PAFAH1B2	NCAN	9	72	0	592717	592719	592730	NA	-0.309041	-0.0545438	NA	0.244354	0.0864047	NA	-1.26473	-0.631259	NA	(-0.788,0.17)	(-0.224,0.115)	NA	0.205969	0.527871	NA	0.633069	0.875505	NA	1	other
TG	PAFAH1B2	TOMM40	9	11	0	592717	592718	592729	NA	-0.309018	0.116692	NA	0.244356	0.221029	NA	-1.26462	0.527949	NA	(-0.788,0.17)	(-0.317,0.55)	NA	0.206007	0.597535	NA	0.633069	0.89442	NA	1	other
TG	PAFAH1B2	WDR12	9	65	0	592717	592718	592728	NA	-0.308995	0.0895193	NA	0.244355	0.080474	NA	-1.26453	1.1124	NA	(-0.788,0.17)	(-0.068,0.247)	NA	0.206039	0.265967	NA	0.633069	0.670687	NA	1	other
TG	PCSK9	APOE	351	3	0	592716	592718	592728	NA	-0.0790052	0.639695	NA	0.0391595	0.423233	NA	-2.01753	1.51145	NA	(-0.156,-0.002)	(-0.19,1.469)	NA	0.0436406	0.130674	NA	0.323256	0.571007	NA	1	other
TG	PCSK9	BCAM	351	155	0	592716	592718	592729	NA	-0.0790142	-0.00391356	NA	0.0391595	0.0589016	NA	-2.01775	-0.0664424	NA	(-0.156,-0.002)	(-0.119,0.112)	NA	0.0436169	0.947026	NA	0.323256	0.993787	NA	1	other
TG	PCSK9	BCL7B	351	10	0	592716	592718	592729	NA	-0.0790082	0.0692914	NA	0.0391592	0.231817	NA	-2.01761	0.298906	NA	(-0.156,-0.002)	(-0.385,0.524)	NA	0.0436315	0.765012	NA	0.323256	0.979706	NA	1	other
TG	PCSK9	CXCL12	351	49	0	592716	592718	592728	NA	-0.0790251	-0.0616587	NA	0.0391593	0.101667	NA	-2.01805	-0.606475	NA	(-0.156,-0.002)	(-0.261,0.138)	NA	0.0435865	0.544199	NA	0.323256	0.879801	NA	1	other
TG	PCSK9	LDLRAP1	351	44	0	592716	592718	592729	NA	-0.0790235	-0.0648832	NA	0.0391594	0.110523	NA	-2.018	-0.587054	NA	(-0.156,-0.002)	(-0.282,0.152)	NA	0.0435914	0.557167	NA	0.323256	0.886119	NA	1	other
TG	PCSK9	MACO1	351	12	0	592716	592717	592727	NA	-0.0790268	-0.271501	NA	0.039159	0.211618	NA	-2.0181	-1.28298	NA	(-0.156,-0.002)	(-0.686,0.143)	NA	0.0435809	0.1995	NA	0.323256	0.633069	NA	1	other
TG	PCSK9	MYLIP	351	47	0	592716	592718	592729	NA	-0.0789974	0.0662299	NA	0.0391596	0.106939	NA	-2.01732	0.619323	NA	(-0.156,-0.002)	(-0.143,0.276)	NA	0.0436623	0.535703	NA	0.323256	0.875505	NA	1	other
TG	PCSK9	NCAN	351	72	0	592716	592719	592729	NA	-0.0790279	-0.0546711	NA	0.0391588	0.0864045	NA	-2.01814	-0.632734	NA	(-0.156,-0.002)	(-0.224,0.115)	NA	0.043577	0.526907	NA	0.323256	0.875505	NA	1	other
TG	PCSK9	NECTIN2	351	26	0	592716	592718	592729	NA	-0.079009	0.0176339	NA	0.0391595	0.143773	NA	-2.01762	0.122651	NA	(-0.156,-0.002)	(-0.264,0.299)	NA	0.0436307	0.902384	NA	0.323256	0.990441	NA	1	other
TG	PCSK9	PAFAH1B2	351	9	0	592716	592717	592727	NA	-0.0790235	-0.309151	NA	0.0391591	0.244355	NA	-2.01801	-1.26518	NA	(-0.156,-0.002)	(-0.788,0.17)	NA	0.0435899	0.205808	NA	0.323256	0.633069	NA	1	other
TG	PCSK9	SEZ6L	351	98	0	592716	592718	592729	NA	-0.0790171	-0.0116457	NA	0.0391594	0.0740666	NA	-2.01783	-0.157233	NA	(-0.156,-0.002)	(-0.157,0.134)	NA	0.043609	0.875061	NA	0.323256	0.983762	NA	1	other
TG	PCSK9	SIK3	351	21	0	592716	592718	592729	NA	-0.0789981	0.157833	NA	0.0391588	0.159971	NA	-2.01738	0.986635	NA	(-0.156,-0.002)	(-0.156,0.471)	NA	0.043656	0.323822	NA	0.323256	0.717069	NA	1	other
TG	PCSK9	TOMM40	351	11	0	592716	592718	592729	NA	-0.0790047	0.116573	NA	0.0391593	0.22103	NA	-2.01752	0.527409	NA	(-0.156,-0.002)	(-0.317,0.55)	NA	0.0436415	0.59791	NA	0.323256	0.89442	NA	1	other
TG	PCSK9	WDR12	351	65	0	592716	592718	592728	NA	-0.0789822	0.0894176	NA	0.0391588	0.0804733	NA	-2.01697	1.11115	NA	(-0.156,-0.002)	(-0.068,0.247)	NA	0.0436985	0.266505	NA	0.323256	0.670687	NA	1	other
TG	SEZ6L	BCAM	98	155	0	592718	592718	592730	NA	-0.0115151	-0.00378446	NA	0.074067	0.0589019	NA	-0.155468	-0.0642502	NA	(-0.157,0.134)	(-0.119,0.112)	NA	0.876452	0.948771	NA	0.983762	0.993787	NA	1	other
TG	SEZ6L	BCL7B	98	10	0	592718	592718	592731	NA	-0.0115093	0.0694148	NA	0.0740662	0.231817	NA	-0.155392	0.299438	NA	(-0.157,0.134)	(-0.385,0.524)	NA	0.876512	0.764606	NA	0.983762	0.979706	NA	1	other
TG	SEZ6L	LDLRAP1	98	44	0	592718	592718	592731	NA	-0.011525	-0.0647503	NA	0.0740664	0.110523	NA	-0.155604	-0.585853	NA	(-0.157,0.134)	(-0.281,0.152)	NA	0.876345	0.557974	NA	0.983762	0.886119	NA	1	other
TG	SEZ6L	NCAN	98	72	0	592718	592719	592731	NA	-0.0115291	-0.0545395	NA	0.0740665	0.0864057	NA	-0.155658	-0.631203	NA	(-0.157,0.134)	(-0.224,0.115)	NA	0.876302	0.527908	NA	0.983762	0.875505	NA	1	other
TG	SEZ6L	NECTIN2	98	26	0	592718	592718	592731	NA	-0.01151	0.0177593	NA	0.0740667	0.143773	NA	-0.1554	0.123523	NA	(-0.157,0.134)	(-0.264,0.3)	NA	0.876506	0.901693	NA	0.983762	0.990441	NA	1	other
TG	SEZ6L	SIK3	98	21	0	592718	592718	592731	NA	-0.0114985	0.157959	NA	0.0740654	0.159971	NA	-0.155248	0.987419	NA	(-0.157,0.134)	(-0.156,0.472)	NA	0.876626	0.323437	NA	0.983762	0.717069	NA	1	other
TG	SIK3	BCL7B	21	10	0	592718	592718	592731	NA	0.157966	0.0694341	NA	0.15997	0.231813	NA	0.987471	0.299526	NA	(-0.156,0.472)	(-0.385,0.524)	NA	0.323412	0.764539	NA	0.717069	0.979706	NA	1	other
TG	SIK3	NCAN	21	72	0	592718	592719	592731	NA	0.157947	-0.0545201	NA	0.159972	0.0864051	NA	0.987338	-0.630983	NA	(-0.156,0.471)	(-0.224,0.115)	NA	0.323477	0.528052	NA	0.717069	0.875505	NA	1	other
TG	SORT1	APOE	40	3	0	592716	592718	592728	NA	-0.13983	0.639794	NA	0.115917	0.423233	NA	-1.2063	1.51168	NA	(-0.367,0.087)	(-0.19,1.469)	NA	0.227702	0.130615	NA	0.633069	0.571007	NA	1	other
TG	SORT1	BCAM	40	155	0	592716	592718	592729	NA	-0.139839	-0.00380473	NA	0.115916	0.0589009	NA	-1.20639	-0.0645954	NA	(-0.367,0.087)	(-0.119,0.112)	NA	0.227668	0.948496	NA	0.633069	0.993787	NA	1	other
TG	SORT1	BCL7B	40	10	0	592716	592718	592729	NA	-0.139833	0.0693887	NA	0.115915	0.231814	NA	-1.20634	0.299329	NA	(-0.367,0.087)	(-0.385,0.524)	NA	0.227685	0.764689	NA	0.633069	0.979706	NA	1	other
TG	SORT1	CXCL12	40	49	0	592716	592718	592728	NA	-0.139851	-0.0615605	NA	0.115916	0.101667	NA	-1.20648	-0.60551	NA	(-0.367,0.087)	(-0.261,0.138)	NA	0.227633	0.54484	NA	0.633069	0.879801	NA	1	other
TG	SORT1	HAVCR1	40	454	0	592716	592717	592727	NA	-0.139786	0.024388	NA	0.115918	0.0343271	NA	-1.2059	0.710458	NA	(-0.367,0.087)	(-0.043,0.092)	NA	0.227855	0.47742	NA	0.633069	0.845538	NA	1	other
TG	SORT1	LDLRAP1	40	44	0	592716	592718	592729	NA	-0.139849	-0.0647676	NA	0.115917	0.110523	NA	-1.20646	-0.586008	NA	(-0.367,0.087)	(-0.281,0.152)	NA	0.22764	0.55787	NA	0.633069	0.886119	NA	1	other
TG	SORT1	MACO1	40	12	0	592716	592717	592727	NA	-0.139852	-0.271402	NA	0.115917	0.21162	NA	-1.20649	-1.2825	NA	(-0.367,0.087)	(-0.686,0.143)	NA	0.227628	0.199668	NA	0.633069	0.633069	NA	1	other
TG	SORT1	MYLIP	40	47	0	592716	592718	592729	NA	-0.139822	0.066331	NA	0.115916	0.106938	NA	-1.20623	0.620275	NA	(-0.367,0.087)	(-0.143,0.276)	NA	0.227728	0.535077	NA	0.633069	0.875505	NA	1	other
TG	SORT1	NCAN	40	72	0	592716	592719	592729	NA	-0.139853	-0.0545562	NA	0.115916	0.0864052	NA	-1.2065	-0.631399	NA	(-0.367,0.087)	(-0.224,0.115)	NA	0.227623	0.527779	NA	0.633069	0.875505	NA	1	other
TG	SORT1	NECTIN2	40	26	0	592716	592718	592729	NA	-0.139834	0.0177364	NA	0.115915	0.143771	NA	-1.20635	0.123366	NA	(-0.367,0.087)	(-0.264,0.3)	NA	0.227683	0.901817	NA	0.633069	0.990441	NA	1	other
TG	SORT1	PAFAH1B2	40	9	0	592716	592717	592727	NA	-0.139849	-0.309052	NA	0.115916	0.244355	NA	-1.20647	-1.26477	NA	(-0.367,0.087)	(-0.788,0.17)	NA	0.227637	0.205955	NA	0.633069	0.633069	NA	1	other
TG	SORT1	SEZ6L	40	98	0	592716	592718	592729	NA	-0.139842	-0.0115385	NA	0.115916	0.0740659	NA	-1.20641	-0.155787	NA	(-0.367,0.087)	(-0.157,0.134)	NA	0.227659	0.876201	NA	0.633069	0.983762	NA	1	other
TG	SORT1	SIK3	40	21	0	592716	592718	592729	NA	-0.139823	0.157936	NA	0.115915	0.159971	NA	-1.20626	0.987279	NA	(-0.367,0.087)	(-0.156,0.471)	NA	0.227719	0.323506	NA	0.633069	0.717069	NA	1	other
TG	SORT1	TOMM40	40	11	0	592716	592718	592729	NA	-0.13983	0.116679	NA	0.115915	0.221027	NA	-1.20631	0.527894	NA	(-0.367,0.087)	(-0.317,0.55)	NA	0.227697	0.597573	NA	0.633069	0.89442	NA	1	other
TG	SORT1	WDR12	40	65	0	592716	592718	592728	NA	-0.139808	0.0895088	NA	0.115916	0.0804736	NA	-1.20612	1.11228	NA	(-0.367,0.087)	(-0.068,0.247)	NA	0.227772	0.26602	NA	0.633069	0.670687	NA	1	other
TG	TM6SF2	BAZ1B	69	35	0	592713	592716	592723	NA	-0.21381	0.13058	NA	0.0882626	0.118925	NA	-2.42243	1.098	NA	(-0.387,-0.041)	(-0.103,0.364)	NA	0.0154169	0.272203	NA	0.159508	0.670687	NA	1	other
TG	TM6SF2	BCL7B	69	10	0	592713	592718	592725	NA	-0.213827	0.0693436	NA	0.0882609	0.231811	NA	-2.42268	0.299139	NA	(-0.387,-0.041)	(-0.385,0.524)	NA	0.0154067	0.764834	NA	0.159508	0.979706	NA	1	other
TG	TM6SF2	MLXIPL	69	78	0	592713	592713	592720	NA	-0.213906	-0.18816	NA	0.0882659	0.0830194	NA	-2.42343	-2.26646	NA	(-0.387,-0.041)	(-0.351,-0.025)	NA	0.0153749	0.0234234	NA	0.159508	0.209822	NA	1	other
TG	TM6SF2	PAFAH1B1	69	9	0	592713	592716	592723	NA	-0.213817	0.34044	NA	0.0882616	0.244351	NA	-2.42254	1.39324	NA	(-0.387,-0.041)	(-0.138,0.819)	NA	0.0154124	0.163547	NA	0.159508	0.633069	NA	1	other
TG	TM6SF2	TOMM40	69	11	0	592713	592718	592725	NA	-0.213824	0.116633	NA	0.0882628	0.221028	NA	-2.42258	0.527685	NA	(-0.387,-0.041)	(-0.317,0.55)	NA	0.0154108	0.597718	NA	0.159508	0.89442	NA	1	other
TG	TM6SF2	WDR12	69	65	0	592713	592718	592724	NA	-0.213802	0.0894712	NA	0.0882617	0.0804728	NA	-2.42236	1.11182	NA	(-0.387,-0.041)	(-0.068,0.247)	NA	0.0154199	0.266216	NA	0.159508	0.670687	NA	1	other
TG	WDR12	TOMM40	65	11	0	592718	592718	592730	NA	0.0895348	0.116734	NA	0.0804738	0.221028	NA	1.1126	0.528139	NA	(-0.068,0.247)	(-0.316,0.55)	NA	0.265882	0.597403	NA	0.670687	0.89442	NA	1	other
TG	ZPR1	BAZ1B	97	35	0	592715	592716	592726	NA	0.0891873	0.130686	NA	0.074447	0.118926	NA	1.198	1.09888	NA	(-0.057,0.235)	(-0.102,0.364)	NA	0.230918	0.271821	NA	0.633069	0.670687	NA	1	other
TG	ZPR1	BCL7B	97	10	0	592715	592718	592728	NA	0.0891694	0.0694616	NA	0.0744465	0.231816	NA	1.19776	0.299641	NA	(-0.057,0.235)	(-0.385,0.524)	NA	0.231009	0.764451	NA	0.633069	0.979706	NA	1	other
TG	ZPR1	NCAN	97	72	0	592715	592719	592728	NA	0.0891495	-0.0544948	NA	0.0744465	0.086405	NA	1.1975	-0.63069	NA	(-0.057,0.235)	(-0.224,0.115)	NA	0.231113	0.528243	NA	0.633069	0.875505	NA	1	other
TG	ZPR1	PAFAH1B1	97	9	0	592715	592716	592726	NA	0.0891802	0.340558	NA	0.0744454	0.244351	NA	1.19793	1.39372	NA	(-0.057,0.235)	(-0.138,0.819)	NA	0.230945	0.163401	NA	0.633069	0.633069	NA	1	other
TG	ZPR1	PAFAH1B2	97	9	0	592715	592717	592726	NA	0.0891531	-0.308982	NA	0.0744475	0.244358	NA	1.19753	-1.26447	NA	(-0.057,0.235)	(-0.788,0.17)	NA	0.2311	0.206062	NA	0.633069	0.633069	NA	1	other
TG	ZPR1	SIK3	97	21	0	592715	592718	592728	NA	0.0891813	0.158006	NA	0.0744458	0.15997	NA	1.19794	0.987717	NA	(-0.057,0.235)	(-0.156,0.472)	NA	0.230942	0.323291	NA	0.633069	0.717069	NA	1	other
TG	ZPR1	TOMM40	97	11	0	592715	592718	592728	NA	0.0891734	0.116745	NA	0.0744469	0.221029	NA	1.19781	0.528188	NA	(-0.057,0.235)	(-0.316,0.55)	NA	0.230991	0.597369	NA	0.633069	0.89442	NA	1	other
TG	ZPR1	WDR12	97	65	0	592715	592718	592727	NA	0.0891954	0.0895603	NA	0.0744461	0.0804733	NA	1.19812	1.11292	NA	(-0.057,0.235)	(-0.068,0.247)	NA	0.23087	0.265743	NA	0.633069	0.670687	NA	1	other
