# Supplementary material for: Pairwise effects between lipid GWAS genes modulate lipid plasma levels and cellular uptake
Source: Nat Commun. 2021 Nov 5;12:6411. doi: 10.1038/s41467-021-26761-3 (PMC8571362; doi:10.1038/s41467-021-26761-3)
Supplement: Supplementary file 9 — Supplementary Data 6 [file 41467_2021_26761_MOESM9_ESM.xlsx]

## Sheet: Sheet1
Supplementary Data 6. PTV-PTV interaction for LPL stratified by S447X
Shown are unadjusted p-values derived from from robust linear regression models fit.
trait	LPL_PTV	gene2	Number of PTV carriers			Bayesian information criterion (BIC)				BETA coefficients			SE			T-statistics			95% CI for BETA coefficients			P-values
			LPL	gene2	Ncarrier_both	model1	model2	model3	model4	LPL	gene2	interaction	LPL	gene2	interaction	LPL	gene2	interaction	LPL	gene2	interaction	LPL	gene2	interaction
LDL	LPL_other	APOB	67	301	0	506213	504653	504665	NA	0.0828932	-1.8159	NA	0.0940826	0.0444119	NA	0.881068	-40.8878	NA	(-0.102,0.267)	(-1.903,-1.729)	NA	0.378281	0	NA
TC	LPL_other	APOB	67	302	0	622987	621716	621729	NA	0.00755173	-2.13909	NA	0.123045	0.0579873	NA	0.0613739	-36.8889	NA	(-0.234,0.249)	(-2.253,-2.025)	NA	0.951061	6.9711e-298	NA
LDL	S447X	APOB	41318	301	64	506179	504653	504632	504644	-0.0233681	-1.82612	0.0470238	0.00389068	0.0496611	0.0969482	-6.00616	-36.7716	0.485041	(-0.031,-0.016)	(-1.923,-1.729)	(-0.143,0.237)	1.89974e-09	5.26107e-296	0.627648
TC	S447X	APOB	41396	302	64	622987	621716	621728	621740	-0.00272666	-2.15541	0.0726496	0.00508406	0.0648123	0.126736	-0.536314	-33.2563	0.573236	(-0.013,0.007)	(-2.282,-2.028)	(-0.176,0.321)	0.591741	1.65681e-242	0.566485
LDL	LPL_other	PCSK9	67	349	0	506213	505753	505765	NA	0.0831791	-0.883963	NA	0.0942071	0.041304	NA	0.882939	-21.4014	NA	(-0.101,0.268)	(-0.965,-0.803)	NA	0.377269	1.29746e-101	NA
LDL	S447X	PCSK9	41318	349	63	506179	505753	505730	505743	-0.0235276	-0.876458	-0.0382271	0.00389599	0.0453821	0.0978937	-6.03893	-19.3128	-0.390496	(-0.031,-0.016)	(-0.965,-0.788)	(-0.23,0.154)	1.55136e-09	4.18911e-83	0.69617
TC	LPL_other	PCSK9	67	351	0	622987	622622	622635	NA	0.00808277	-1.01871	NA	0.123183	0.0538544	NA	0.0656158	-18.9159	NA	(-0.233,0.25)	(-1.124,-0.913)	NA	0.947684	8.43344e-80	NA
TC	S447X	PCSK9	41396	351	64	622987	622622	622634	622646	-0.00286812	-1.02231	0.018003	0.00508962	0.0592306	0.127287	-0.563524	-17.2598	0.141437	(-0.013,0.007)	(-1.138,-0.906)	(-0.231,0.267)	0.573078	9.44448e-67	0.887525
TG	LPL_other	APOB	67	302	0	592668	592539	592501	NA	0.810165	-0.674365	NA	0.0894989	0.0421782	NA	9.05224	-15.9885	NA	(0.635,0.986)	(-0.757,-0.592)	NA	1.40067e-19	1.53725e-57	NA
TG	S447X	APOB	41364	302	64	591235	592539	591068	591081	-0.147601	-0.666684	-0.0138092	0.00368836	0.047001	0.0919072	-40.018	-14.1845	-0.150252	(-0.155,-0.14)	(-0.759,-0.575)	(-0.194,0.166)	0	1.14355e-45	0.880566
LDL	LPL_other	LDLR	67	47	0	506213	506095	506107	NA	0.0846902	1.09108	NA	0.0942861	0.112568	NA	0.898226	9.69258	NA	(-0.1,0.269)	(0.87,1.312)	NA	0.369065	3.24241e-22	NA
LDL	S447X	LDLR	41318	47	9	506179	506095	506073	506082	-0.0234993	1.15098	-0.300042	0.00389667	0.124117	0.245639	-6.03061	9.27329	-1.22147	(-0.031,-0.016)	(0.908,1.394)	(-0.781,0.181)	1.63345e-09	1.80492e-20	0.221907
TC	LPL_other	LDLR	67	47	0	622987	622901	622913	NA	0.00984683	1.18767	NA	0.123281	0.147186	NA	0.0798728	8.0692	NA	(-0.232,0.251)	(0.899,1.476)	NA	0.936338	7.07581e-16	NA
TC	S447X	LDLR	41396	47	9	622987	622901	622913	622923	-0.00282224	1.24973	-0.31931	0.00509027	0.162268	0.321144	-0.554438	7.70159	-0.994289	(-0.013,0.007)	(0.932,1.568)	(-0.949,0.31)	0.579279	1.3438e-14	0.320082
HDL	LPL_other	APOB	64	281	0	114240	114219	114195	NA	-0.228609	0.126507	NA	0.0386467	0.0184539	NA	-5.91535	6.85528	NA	(-0.304,-0.153)	(0.09,0.163)	NA	3.31174e-09	7.11736e-12	NA
HDL	S447X	APOB	37968	281	57	112929	114219	112884	112896	0.0616093	0.121853	0.0177076	0.00162412	0.0204221	0.0403491	37.9339	5.96672	0.438859	(0.058,0.065)	(0.082,0.162)	(-0.061,0.097)	0	2.42065e-09	0.660763
TG	S447X	TM6SF2	41364	69	16	591235	592713	591242	591254	-0.147826	-0.244014	0.144458	0.0036881	0.100383	0.208461	-40.0818	-2.43084	0.692973	(-0.155,-0.141)	(-0.441,-0.047)	(-0.264,0.553)	0	0.0150637	0.488327
TG	LPL_other	TM6SF2	67	69	0	592668	592713	592675	NA	0.810978	-0.213634	NA	0.0895562	0.0882491	NA	9.05552	-2.42081	NA	(0.635,0.987)	(-0.387,-0.041)	NA	1.35921e-19	0.0154861	NA
TG	LPL_other	LDLR	67	47	0	592668	592713	592676	NA	0.810994	-0.24869	NA	0.0895554	0.10692	NA	9.05579	-2.32594	NA	(0.635,0.987)	(-0.458,-0.039)	NA	1.35584e-19	0.0200218	NA
TG	LPL_other	MLXIPL	67	78	0	592668	592713	592675	NA	0.810975	-0.187896	NA	0.0895583	0.0830055	NA	9.05528	-2.26365	NA	(0.635,0.987)	(-0.351,-0.025)	NA	1.36224e-19	0.0235956	NA
TC	LPL_other	CBLC	67	603	0	622987	622983	622995	NA	0.00939288	-0.0884901	NA	0.12329	0.0410457	NA	0.0761852	-2.15589	NA	(-0.232,0.251)	(-0.169,-0.008)	NA	0.939272	0.0310919	NA
HDL	LPL_other	AC011481.1,TOMM40	64	11	0	114240	114272	114248	NA	-0.228782	-0.190335	NA	0.0386487	0.0932118	NA	-5.91952	-2.04196	NA	(-0.305,-0.153)	(-0.373,-0.008)	NA	3.22881e-09	0.0411553	NA
TG	LPL_other	PCSK9	67	351	0	592668	592716	592679	NA	0.810921	-0.0788222	NA	0.0895552	0.0391526	NA	9.05498	-2.01321	NA	(0.635,0.986)	(-0.156,-0.002)	NA	1.3659e-19	0.044093	NA
LDL	LPL_other	MLXIPL	67	76	0	506213	506211	506223	NA	0.0845668	0.175936	NA	0.0942949	0.0885376	NA	0.896833	1.98713	NA	(-0.1,0.269)	(0.002,0.349)	NA	0.369808	0.0469082	NA
TG	S447X	LDLR	41364	47	9	591235	592713	591242	591254	-0.147768	-0.231473	-0.0602574	0.00368806	0.117522	0.232586	-40.0665	-1.96961	-0.259075	(-0.155,-0.141)	(-0.462,-0.001)	(-0.516,0.396)	0	0.0488828	0.795577
LDL	LPL_other	MYLIP	67	47	0	506213	506208	506220	NA	0.0844539	-0.21778	NA	0.0942987	0.112583	NA	0.895599	-1.93439	NA	(-0.1,0.269)	(-0.438,0.003)	NA	0.370467	0.0530651	NA
LDL	LPL_other	CBLC	67	601	0	506213	506210	506222	NA	0.0843299	-0.0606888	NA	0.0942972	0.0314452	NA	0.894299	-1.92998	NA	(-0.1,0.269)	(-0.122,0.001)	NA	0.371162	0.053609	NA
LDL	S447X	SEZ6L	41318	98	22	506179	506212	506190	506201	-0.0236818	-0.168488	0.247595	0.00389784	0.0877322	0.164142	-6.07562	-1.92048	1.50842	(-0.031,-0.016)	(-0.34,0.003)	(-0.074,0.569)	1.23511e-09	0.0547967	0.131448
LDL	S447X	MYLIP	41318	47	6	506179	506208	506185	506198	-0.0235846	-0.229199	0.0874995	0.00389725	0.119747	0.273643	-6.0516	-1.91403	0.319758	(-0.031,-0.016)	(-0.464,0.006)	(-0.449,0.624)	1.43418e-09	0.0556167	0.749152
HDL	LPL_other	SEZ6L	64	91	0	114240	114273	114249	NA	-0.228742	0.0591858	NA	0.0386487	0.0324141	NA	-5.9185	1.82593	NA	(-0.304,-0.153)	(-0.004,0.123)	NA	3.24886e-09	0.0678609	NA
HDL	S447X	MACO1	37968	11	3	112929	114276	112940	112949	0.0616645	0.198157	-0.400883	0.00162298	0.108865	0.208463	37.9947	1.8202	-1.92304	(0.058,0.065)	(-0.015,0.412)	(-0.809,0.008)	0	0.0687292	0.0544746
TC	S447X	SEZ6L	41396	98	22	622987	622987	622998	623007	-0.00315875	-0.206181	0.466479	0.00509123	0.114687	0.214572	-0.620429	-1.79778	2.17399	(-0.013,0.007)	(-0.431,0.019)	(0.046,0.887)	0.534975	0.0722117	0.0297056
HDL	LPL_other	WDR12	64	61	0	114240	114275	114250	NA	-0.228748	0.0629848	NA	0.0386496	0.0354667	NA	-5.91851	1.77588	NA	(-0.305,-0.153)	(-0.007,0.132)	NA	3.24866e-09	0.0757519	NA
HDL	S447X	WDR12	37968	61	10	112929	114275	112939	112951	0.0616565	0.0685551	-0.0156705	0.00162309	0.0387985	0.0938064	37.9871	1.76695	-0.167051	(0.058,0.065)	(-0.007,0.145)	(-0.2,0.168)	0	0.0772358	0.86733
LDL	LPL_other	PAFAH1B2	67	9	0	506213	506212	506223	NA	0.0844818	-0.449651	NA	0.0942959	0.257247	NA	0.895922	-1.74793	NA	(-0.1,0.269)	(-0.954,0.055)	NA	0.370295	0.0804754	NA
TC	S447X	PAFAH1B2	41396	9	2	622987	622986	622998	623010	-0.00291082	-0.666475	0.857526	0.00508985	0.381351	0.808967	-0.571886	-1.74767	1.06003	(-0.013,0.007)	(-1.414,0.081)	(-0.728,2.443)	0.567399	0.0805214	0.289133
HDL	LPL_other	TM6SF2	64	64	0	114240	114274	114250	NA	-0.228749	0.0660201	NA	0.038648	0.038648	NA	-5.91879	1.70824	NA	(-0.304,-0.153)	(-0.01,0.142)	NA	3.24323e-09	0.087592	NA
TC	LPL_other	MYLIP	67	47	0	622987	622983	622996	NA	0.00958574	-0.251049	NA	0.12329	0.147196	NA	0.0777494	-1.70554	NA	(-0.232,0.251)	(-0.54,0.037)	NA	0.938027	0.0880943	NA
TC	S447X	MYLIP	41396	47	6	622987	622983	622995	623007	-0.0029178	-0.265015	0.092057	0.00509024	0.156531	0.357701	-0.573214	-1.69305	0.257358	(-0.013,0.007)	(-0.572,0.042)	(-0.609,0.793)	0.5665	0.0904452	0.796903
TC	S447X	CBLC	41396	603	107	622987	622983	622995	623006	-0.00270816	-0.0753091	-0.0711666	0.00509647	0.045012	0.0990988	-0.53138	-1.67309	-0.718138	(-0.013,0.007)	(-0.164,0.013)	(-0.265,0.123)	0.595156	0.0943098	0.472672
TC	LPL_other	MLXIPL	67	78	0	622987	622986	622998	NA	0.00970847	0.186812	NA	0.123294	0.114273	NA	0.0787426	1.63479	NA	(-0.232,0.251)	(-0.037,0.411)	NA	0.937237	0.102093	NA
TG	S447X	PCSK9	41364	351	64	591235	592716	591245	591257	-0.147715	-0.0700178	-0.048392	0.00369057	0.0429321	0.0922612	-40.025	-1.6309	-0.52451	(-0.155,-0.14)	(-0.154,0.014)	(-0.229,0.132)	0	0.102912	0.599924
TC	LPL_other	CELSR2	67	63	0	622987	622987	622999	NA	0.00958353	-0.204429	NA	0.123292	0.127145	NA	0.0777301	-1.60784	NA	(-0.232,0.251)	(-0.454,0.045)	NA	0.938043	0.10787	NA
LDL	S447X	PAFAH1B2	41318	9	2	506179	506212	506189	506201	-0.0235408	-0.460689	0.0485528	0.00389677	0.291722	0.618836	-6.0411	-1.5792	0.0784582	(-0.031,-0.016)	(-1.032,0.111)	(-1.164,1.261)	1.53063e-09	0.114289	0.937464
LDL	S447X	CBLC	41318	601	107	506179	506210	506188	506199	-0.0234626	-0.0541174	-0.0392214	0.00390184	0.0345014	0.0758334	-6.01321	-1.56856	-0.517205	(-0.031,-0.016)	(-0.122,0.014)	(-0.188,0.109)	1.81884e-09	0.116751	0.605013
LDL	S447X	MLXIPL	41318	76	13	506179	506211	506189	506201	-0.0235789	0.148072	0.148302	0.00389712	0.0972536	0.235138	-6.05034	1.52253	0.630702	(-0.031,-0.016)	(-0.043,0.339)	(-0.313,0.609)	1.4454e-09	0.127876	0.528236
TG	LPL_other	APOE	67	3	0	592668	592718	592680	NA	0.811057	0.640053	NA	0.0895555	0.42316	NA	9.05647	1.51256	NA	(0.636,0.987)	(-0.189,1.469)	NA	1.34736e-19	0.130392	NA
LDL	S447X	NCAN	41318	72	9	506179	506211	506189	506200	-0.0235775	-0.146056	0.0710884	0.00389731	0.0967479	0.236972	-6.04968	-1.50966	0.299986	(-0.031,-0.016)	(-0.336,0.044)	(-0.393,0.536)	1.45129e-09	0.131131	0.764187
LDL	LPL_other	NCAN	67	72	0	506213	506211	506223	NA	0.0844605	-0.134339	NA	0.0942968	0.0909647	NA	0.895688	-1.47682	NA	(-0.1,0.269)	(-0.313,0.044)	NA	0.370419	0.139724	NA
TG	S447X	PAFAH1B2	41364	9	2	591235	592717	591246	591258	-0.147803	-0.407855	0.386381	0.00368766	0.276184	0.585874	-40.0804	-1.47675	0.659495	(-0.155,-0.141)	(-0.949,0.133)	(-0.762,1.535)	0	0.139743	0.509578
TC	LPL_other	PAFAH1B2	67	9	0	622987	622986	622998	NA	0.00961971	-0.496622	NA	0.123293	0.336354	NA	0.0780232	-1.47649	NA	(-0.232,0.251)	(-1.156,0.163)	NA	0.93781	0.139813	NA
LDL	S447X	TM6SF2	41318	69	16	506179	506211	506189	506200	-0.0236084	-0.149913	0.206999	0.00389733	0.106033	0.220195	-6.05757	-1.41384	0.940071	(-0.031,-0.016)	(-0.358,0.058)	(-0.225,0.639)	1.38194e-09	0.15741	0.347181
TG	LPL_other	PAFAH1B1	67	9	0	592668	592716	592678	NA	0.811062	0.340733	NA	0.0895535	0.24431	NA	9.05673	1.39468	NA	(0.636,0.987)	(-0.138,0.82)	NA	1.34418e-19	0.163113	NA
TG	LPL_other	FAM174A	67	62	0	592668	592716	592678	NA	0.811085	0.129391	NA	0.089556	0.093096	NA	9.05674	1.38987	NA	(0.636,0.987)	(-0.053,0.312)	NA	1.3441e-19	0.164568	NA
TG	S447X	MLXIPL	41364	78	13	591235	592713	591242	591252	-0.147686	-0.12401	-0.354148	0.00368814	0.0906498	0.222036	-40.0435	-1.36801	-1.595	(-0.155,-0.14)	(-0.302,0.054)	(-0.789,0.081)	0	0.17131	0.110711
TG	S447X	SIK3	41364	21	2	591235	592718	591247	591258	-0.147706	0.227792	-0.588477	0.00368775	0.166765	0.341768	-40.0532	1.36595	-1.72186	(-0.155,-0.14)	(-0.099,0.555)	(-1.258,0.081)	0	0.171955	0.0850947
TC	LPL_other	NCAN	67	72	0	622987	622986	622998	NA	0.00959139	-0.161056	NA	0.123293	0.118936	NA	0.0777934	-1.35413	NA	(-0.232,0.251)	(-0.394,0.072)	NA	0.937992	0.175694	NA
TG	S447X	ZPR1	41364	97	23	591235	592715	591244	591257	-0.147767	0.113327	-0.0546284	0.00368884	0.0839054	0.146098	-40.0579	1.35066	-0.373915	(-0.155,-0.141)	(-0.051,0.278)	(-0.341,0.232)	0	0.176806	0.708468
LDL	S447X	LDLRAP1	41318	44	11	506179	506212	506190	506202	-0.0235319	0.180488	-0.102824	0.0038971	0.134367	0.268737	-6.03831	1.34325	-0.382619	(-0.031,-0.016)	(-0.083,0.444)	(-0.63,0.424)	1.55733e-09	0.179192	0.702002
LDL	LPL_other	SEZ6L	67	98	0	506213	506212	506224	NA	0.0844544	-0.103925	NA	0.0942963	0.0779741	NA	0.895628	-1.33281	NA	(-0.1,0.269)	(-0.257,0.049)	NA	0.370451	0.182593	NA
TC	S447X	MLXIPL	41396	78	13	622987	622986	622998	623010	-0.00290366	0.166677	0.107438	0.00509063	0.125171	0.306591	-0.570393	1.3316	0.350427	(-0.013,0.007)	(-0.079,0.412)	(-0.493,0.708)	0.568411	0.182992	0.726018
TC	S447X	NCAN	41396	72	9	622987	622986	622997	623009	-0.00290938	-0.167891	0.0480116	0.00509048	0.126471	0.309774	-0.571533	-1.32751	0.154989	(-0.013,0.007)	(-0.416,0.08)	(-0.559,0.655)	0.567638	0.184339	0.87683
LDL	LPL_other	HAVCR1	67	454	1	506213	506212	506224	506236	0.0728557	-0.047966	0.71013	0.0950125	0.0361792	0.778433	0.766801	-1.32579	0.912255	(-0.113,0.259)	(-0.119,0.023)	(-0.816,2.236)	0.4432	0.18491	0.361634
TG	S447X	FAM174A	41364	62	6	591235	592716	591245	591257	-0.147751	0.128782	-0.150549	0.0036879	0.0976599	0.313905	-40.0638	1.31868	-0.479602	(-0.155,-0.141)	(-0.063,0.32)	(-0.766,0.465)	0	0.187277	0.63151
TC	S447X	TM6SF2	41396	69	16	622987	622985	622997	623008	-0.00297423	-0.181769	0.296548	0.00509076	0.138615	0.287857	-0.584242	-1.31132	1.03019	(-0.013,0.007)	(-0.453,0.09)	(-0.268,0.861)	0.559058	0.18975	0.302921
LDL	LPL_other	LDLRAP1	67	44	0	506213	506212	506224	NA	0.0845351	0.151428	NA	0.094297	0.116355	NA	0.896477	1.30143	NA	(-0.1,0.269)	(-0.077,0.379)	NA	0.369998	0.193111	NA
LDL	LPL_other	CELSR2	67	63	0	506213	506213	506225	NA	0.0844673	-0.124797	NA	0.0942948	0.0972413	NA	0.89578	-1.28338	NA	(-0.1,0.269)	(-0.315,0.066)	NA	0.37037	0.19936	NA
TG	LPL_other	MACO1	67	12	0	592668	592717	592679	NA	0.811036	-0.27115	NA	0.0895551	0.211584	NA	9.05627	-1.28153	NA	(0.636,0.987)	(-0.686,0.144)	NA	1.34982e-19	0.200009	NA
LDL	S447X	HMGCR	41318	39	6	506179	506211	506189	506201	-0.0235623	-0.172047	0.0963045	0.00389704	0.134371	0.290265	-6.04621	-1.28038	0.331781	(-0.031,-0.016)	(-0.435,0.091)	(-0.473,0.665)	1.48293e-09	0.20041	0.740055
TG	LPL_other	PAFAH1B2	67	9	0	592668	592717	592679	NA	0.811037	-0.308801	NA	0.0895544	0.244312	NA	9.05637	-1.26396	NA	(0.636,0.987)	(-0.788,0.17)	NA	1.34865e-19	0.206243	NA
HDL	S447X	AC011481.1,TOMM40	37968	11	3	112929	114272	112937	112948	0.0616625	-0.136441	-0.213525	0.00162296	0.108864	0.20846	37.9939	-1.25331	-1.0243	(0.058,0.065)	(-0.35,0.077)	(-0.622,0.195)	0	0.210092	0.305696
LDL	LPL_other	HMGCR	67	39	0	506213	506211	506223	NA	0.0844715	-0.149026	NA	0.0942978	0.119093	NA	0.895795	-1.25135	NA	(-0.1,0.269)	(-0.382,0.084)	NA	0.370362	0.210808	NA
TG	LPL_other	CBLC	67	599	0	592668	592716	592678	NA	0.810947	-0.0370228	NA	0.0895563	0.0299137	NA	9.05516	-1.23765	NA	(0.635,0.986)	(-0.096,0.022)	NA	1.36364e-19	0.215844	NA
HDL	S447X	MYBPHL	37968	111	19	112929	114277	112941	112948	0.0615723	-0.0390413	0.168749	0.0016233	0.0321113	0.0776094	37.9303	-1.21581	2.17433	(0.058,0.065)	(-0.102,0.024)	(0.017,0.321)	0	0.224057	0.0296802
HDL	LPL_other	MACO1	64	11	0	114240	114276	114251	NA	-0.228764	0.112795	NA	0.0386493	0.0932131	NA	-5.91896	1.21008	NA	(-0.305,-0.153)	(-0.07,0.295)	NA	3.23983e-09	0.226249	NA
TC	LPL_other	SORT1	67	40	0	622987	622988	623000	NA	0.00960227	-0.192671	NA	0.123292	0.159557	NA	0.0778823	-1.20754	NA	(-0.232,0.251)	(-0.505,0.12)	NA	0.937922	0.227225	NA
TG	LPL_other	SORT1	67	40	0	592668	592716	592679	NA	0.811022	-0.139645	NA	0.0895548	0.115896	NA	9.05616	-1.20492	NA	(0.635,0.987)	(-0.367,0.088)	NA	1.35128e-19	0.228236	NA
TG	LPL_other	ZPR1	67	97	0	592668	592715	592678	NA	0.81109	0.0893678	NA	0.0895549	0.074434	NA	9.0569	1.20063	NA	(0.636,0.987)	(-0.057,0.235)	NA	1.34212e-19	0.229894	NA
TC	LPL_other	LDLRAP1	67	44	0	622987	622985	622998	NA	0.00967926	0.180261	NA	0.123292	0.152133	NA	0.0785065	1.18489	NA	(-0.232,0.251)	(-0.118,0.478)	NA	0.937425	0.236063	NA
LDL	LPL_other	NECTIN2	67	26	0	506213	506212	506223	NA	0.0845187	0.175356	NA	0.0942984	0.151361	NA	0.89629	1.15853	NA	(-0.1,0.269)	(-0.121,0.472)	NA	0.370098	0.246647	NA
TC	S447X	CELSR2	41396	63	9	622987	622987	622998	623010	-0.0028341	-0.158897	-0.285337	0.00509028	0.137321	0.363296	-0.556766	-1.15713	-0.78541	(-0.013,0.007)	(-0.428,0.11)	(-0.997,0.427)	0.577687	0.247221	0.432213
HDL	S447X	BCAM	37968	143	29	112929	114276	112941	112952	0.061599	-0.0320646	0.0516213	0.00162367	0.0285934	0.0554718	37.9381	-1.1214	0.930587	(0.058,0.065)	(-0.088,0.024)	(-0.057,0.16)	0	0.262119	0.352067
TG	LPL_other	WDR12	67	65	0	592668	592718	592680	NA	0.811075	0.0896809	NA	0.0895545	0.0804599	NA	9.05678	1.1146	NA	(0.636,0.987)	(-0.068,0.247)	NA	1.3436e-19	0.26502	NA
TG	LPL_other	BAZ1B	67	35	0	592668	592716	592678	NA	0.811068	0.130835	NA	0.0895555	0.118906	NA	9.0566	1.10032	NA	(0.636,0.987)	(-0.102,0.364)	NA	1.34582e-19	0.271193	NA
LDL	LPL_other	TM6SF2	67	69	0	506213	506211	506223	NA	0.0844672	-0.10086	NA	0.0942959	0.0929197	NA	0.895767	-1.08546	NA	(-0.1,0.269)	(-0.283,0.081)	NA	0.370377	0.277719	NA
HDL	LPL_other	PCSK9	64	317	0	114240	114275	114250	NA	-0.228742	0.0188473	NA	0.0386494	0.0173772	NA	-5.91837	1.0846	NA	(-0.304,-0.153)	(-0.015,0.053)	NA	3.25146e-09	0.278099	NA
TG	S447X	WDR12	41364	65	12	591235	592718	591246	591258	-0.147772	0.0974026	-0.0574329	0.00368804	0.0906456	0.194643	-40.068	1.07454	-0.295069	(-0.155,-0.141)	(-0.08,0.275)	(-0.439,0.324)	0	0.282579	0.767941
TC	S447X	BCAM	41396	155	35	622987	622987	622999	623006	-0.0032482	-0.097929	0.389901	0.00509213	0.0911377	0.165527	-0.637887	-1.07452	2.35551	(-0.013,0.007)	(-0.277,0.081)	(0.065,0.714)	0.523547	0.282591	0.0184975
LDL	S447X	CELSR2	41318	63	9	506179	506213	506191	506203	-0.0235307	-0.110424	-0.0979458	0.00389712	0.105047	0.277913	-6.03798	-1.05118	-0.352433	(-0.031,-0.016)	(-0.316,0.095)	(-0.643,0.447)	1.56057e-09	0.293174	0.724513
TC	LPL_other	HAVCR1	67	453	1	622987	622986	622999	623007	-0.0131269	-0.04926	2.02875	0.124227	0.0473554	1.01779	-0.105669	-1.04022	1.99329	(-0.257,0.23)	(-0.142,0.044)	(0.034,4.024)	0.915845	0.298238	0.0462295
TC	LPL_other	HMGCR	67	39	0	622987	622985	622998	NA	0.00960792	-0.160646	NA	0.123296	0.155716	NA	0.0779255	-1.03166	NA	(-0.232,0.251)	(-0.466,0.145)	NA	0.937887	0.302232	NA
TC	LPL_other	SIK3	67	21	0	622987	622986	622999	NA	0.00966627	0.224533	NA	0.12329	0.220196	NA	0.0784028	1.0197	NA	(-0.232,0.251)	(-0.207,0.656)	NA	0.937508	0.307872	NA
TC	S447X	LDLRAP1	41396	44	11	622987	622985	622997	623009	-0.00289119	0.176001	0.0188319	0.00509035	0.175652	0.351309	-0.567975	1.00198	0.0536049	(-0.013,0.007)	(-0.168,0.52)	(-0.67,0.707)	0.570052	0.316351	0.95725
HDL	S447X	NECTIN2	37968	21	4	112929	114276	112940	112952	0.0616324	-0.0739484	0.108362	0.00162303	0.0746844	0.171122	37.9737	-0.990145	0.633244	(0.058,0.065)	(-0.22,0.072)	(-0.227,0.444)	0	0.322103	0.526574
TG	LPL_other	SIK3	67	21	0	592668	592718	592680	NA	0.811064	0.158169	NA	0.089554	0.159943	NA	9.0567	0.988906	NA	(0.636,0.987)	(-0.155,0.472)	NA	1.34451e-19	0.322709	NA
LDL	LPL_other	SORT1	67	40	0	506213	506214	506226	NA	0.0844806	-0.119595	NA	0.0942957	0.122032	NA	0.895911	-0.980035	NA	(-0.1,0.269)	(-0.359,0.12)	NA	0.3703	0.327069	NA
HDL	LPL_other	BCL7B	64	8	0	114240	114276	114251	NA	-0.228775	-0.104995	NA	0.0386487	0.1093	NA	-5.91933	-0.960612	NA	(-0.305,-0.153)	(-0.319,0.109)	NA	3.23252e-09	0.336747	NA
HDL	LPL_other	HAVCR1	64	416	1	114240	114276	114252	114264	-0.227835	-0.0145018	-0.0376036	0.0389553	0.0151368	0.31196	-5.84861	-0.958052	-0.12054	(-0.304,-0.151)	(-0.044,0.015)	(-0.649,0.574)	4.95684e-09	0.338037	0.904056
TG	S447X	NCAN	41364	72	9	591235	592719	591248	591260	-0.14784	-0.0872856	0.156188	0.00368808	0.0915923	0.224344	-40.086	-0.952979	0.696197	(-0.155,-0.141)	(-0.267,0.092)	(-0.284,0.596)	0	0.340601	0.486305
TC	S447X	HMGCR	41396	39	6	622987	622985	622997	623009	-0.00288344	-0.164417	0.0150986	0.00509019	0.175655	0.379445	-0.566471	-0.936025	0.0397913	(-0.013,0.007)	(-0.509,0.18)	(-0.729,0.759)	0.571074	0.34926	0.96826
HDL	S447X	SEZ6L	37968	91	20	112929	114273	112938	112949	0.0615817	0.0337368	0.116328	0.00162335	0.036198	0.0677247	37.935	0.932006	1.71766	(0.058,0.065)	(-0.037,0.105)	(-0.016,0.249)	0	0.351334	0.0858594
HDL	LPL_other	HMGCR	64	35	0	114240	114276	114252	NA	-0.228778	-0.0462562	NA	0.0386495	0.0501544	NA	-5.91932	-0.922276	NA	(-0.305,-0.153)	(-0.145,0.052)	NA	3.23279e-09	0.356385	NA
HDL	S447X	TM6SF2	37968	64	15	112929	114274	112939	112951	0.0616084	0.0402799	0.0745862	0.00162314	0.0439926	0.0908714	37.9563	0.915607	0.820789	(0.058,0.065)	(-0.046,0.127)	(-0.104,0.253)	0	0.359873	0.411766
TG	S447X	SORT1	41364	40	7	591235	592716	591246	591258	-0.147761	-0.114636	-0.0824348	0.00368812	0.125754	0.220597	-40.0639	-0.911593	-0.37369	(-0.155,-0.141)	(-0.361,0.132)	(-0.515,0.35)	0	0.361983	0.708635
TG	S447X	AC011481.1,TOMM40	41364	11	3	591235	592718	591247	591259	-0.147772	0.232874	-0.342739	0.00368771	0.258348	0.494702	-40.0714	0.901396	-0.69282	(-0.155,-0.141)	(-0.273,0.739)	(-1.312,0.627)	0	0.367378	0.488423
TC	LPL_other	TM6SF2	67	69	0	622987	622985	622998	NA	0.00960461	-0.109106	NA	0.123292	0.121493	NA	0.0779012	-0.898046	NA	(-0.232,0.251)	(-0.347,0.129)	NA	0.937907	0.369161	NA
LDL	LPL_other	SIK3	67	21	0	506213	506213	506224	NA	0.084516	0.145035	NA	0.094298	0.168416	NA	0.896266	0.861171	NA	(-0.1,0.269)	(-0.185,0.475)	NA	0.370111	0.389144	NA
TC	LPL_other	SEZ6L	67	98	0	622987	622987	622999	NA	0.00959884	-0.0876398	NA	0.123294	0.101952	NA	0.0778535	-0.859617	NA	(-0.232,0.251)	(-0.287,0.112)	NA	0.937945	0.39	NA
HDL	S447X	SORT1	37968	35	7	112929	114277	112941	112953	0.0616612	0.0488918	-0.0583206	0.00162317	0.0574116	0.094208	37.9881	0.851602	-0.619063	(0.058,0.065)	(-0.064,0.161)	(-0.243,0.126)	0	0.394435	0.535875
LDL	S447X	BCAM	41318	155	35	506179	506213	506191	506200	-0.0237245	-0.0582071	0.198697	0.0038987	0.069721	0.12663	-6.08523	-0.834857	1.56912	(-0.031,-0.016)	(-0.195,0.078)	(-0.049,0.447)	1.16324e-09	0.403798	0.11662
TG	S447X	SEZ6L	41364	98	22	591235	592718	591247	591255	-0.147902	-0.0679207	0.273912	0.00368859	0.0830573	0.155396	-40.0972	-0.817758	1.76268	(-0.155,-0.141)	(-0.231,0.095)	(-0.031,0.578)	0	0.413496	0.0779548
TC	LPL_other	PAFAH1B1	67	9	0	622987	622986	622999	NA	0.00963202	-0.271871	NA	0.123291	0.336348	NA	0.0781244	-0.808304	NA	(-0.232,0.251)	(-0.931,0.387)	NA	0.937729	0.418916	NA
TC	LPL_other	NECTIN2	67	26	0	622987	622986	622998	NA	0.00965475	0.158501	NA	0.123293	0.197902	NA	0.0783071	0.80091	NA	(-0.232,0.251)	(-0.229,0.546)	NA	0.937584	0.423184	NA
HDL	LPL_other	NECTIN2	64	21	0	114240	114276	114251	NA	-0.228776	-0.0525116	NA	0.0386491	0.067464	NA	-5.91932	-0.778364	NA	(-0.305,-0.153)	(-0.185,0.08)	NA	3.23282e-09	0.436355	NA
TG	S447X	CBLC	41364	599	106	591235	592716	591245	591256	-0.147599	-0.0252652	-0.0743054	0.00369246	0.0326968	0.0720361	-39.9731	-0.772714	-1.0315	(-0.155,-0.14)	(-0.089,0.039)	(-0.215,0.067)	0	0.439692	0.302306
LDL	LPL_other	PAFAH1B1	67	9	0	506213	506213	506225	NA	0.0844935	-0.198283	NA	0.0942971	0.25725	NA	0.896035	-0.770779	NA	(-0.1,0.269)	(-0.702,0.306)	NA	0.370234	0.440838	NA
TC	LPL_other	AC011481.1,TOMM40	67	11	0	622987	622987	622999	NA	0.00963181	-0.228784	NA	0.123293	0.304244	NA	0.0781214	-0.751973	NA	(-0.232,0.251)	(-0.825,0.368)	NA	0.937732	0.452067	NA
TC	S447X	SIK3	41396	21	2	622987	622986	622998	623010	-0.00290844	0.172463	0.42144	0.00508998	0.230267	0.471909	-0.571404	0.748969	0.893053	(-0.013,0.007)	(-0.279,0.624)	(-0.504,1.346)	0.567726	0.453876	0.371829
HDL	S447X	ZPR1	37968	84	21	112929	114277	112941	112951	0.0615777	-0.0278108	0.111198	0.00162342	0.038375	0.0676931	37.9308	-0.724711	1.64268	(0.058,0.065)	(-0.103,0.047)	(-0.021,0.244)	0	0.468629	0.10045
HDL	LPL_other	SORT1	64	35	0	114240	114277	114252	NA	-0.228763	0.0373073	NA	0.0386495	0.0522599	NA	-5.91891	0.713879	NA	(-0.305,-0.153)	(-0.065,0.14)	NA	3.24083e-09	0.475302	NA
LDL	S447X	HAVCR1	41318	454	82	506179	506212	506190	506202	-0.0233624	-0.0281087	-0.0956249	0.00390061	0.0398813	0.0865578	-5.98943	-0.70481	-1.10475	(-0.031,-0.016)	(-0.106,0.05)	(-0.265,0.074)	2.10574e-09	0.480929	0.269267
HDL	LPL_other	BCAM	64	143	0	114240	114276	114252	NA	-0.228783	-0.0181594	NA	0.0386498	0.0258616	NA	-5.91939	-0.702177	NA	(-0.305,-0.153)	(-0.069,0.033)	NA	3.23143e-09	0.482569	NA
TG	S447X	MYLIP	41364	47	6	591235	592718	591247	591259	-0.147761	0.0793982	-0.111925	0.00368799	0.113365	0.259059	-40.0656	0.700379	-0.432045	(-0.155,-0.141)	(-0.143,0.302)	(-0.62,0.396)	0	0.48369	0.665709
HDL	S447X	BCL7B	37968	8	1	112929	114276	112940	112952	0.061647	-0.0811191	-0.15286	0.00162297	0.116383	0.329178	37.9841	-0.697	-0.464369	(0.058,0.065)	(-0.309,0.147)	(-0.798,0.492)	0	0.485803	0.642383
TG	S447X	MYBPHL	41364	122	20	591235	592718	591247	591259	-0.147692	0.0502669	-0.218416	0.00368838	0.072371	0.17873	-40.0425	0.694573	-1.22205	(-0.155,-0.14)	(-0.092,0.192)	(-0.569,0.132)	0	0.487323	0.22169
TC	S447X	APOE	41396	3	1	622987	622987	622999	623008	-0.00291765	-0.492239	2.13806	0.00508993	0.71345	1.23574	-0.573221	-0.689942	1.7302	(-0.013,0.007)	(-1.891,0.906)	(-0.284,4.56)	0.566495	0.490231	0.0835953
LDL	LPL_other	APOE	67	3	0	506213	506213	506225	NA	0.0845061	0.299124	NA	0.0942981	0.445569	NA	0.896159	0.67133	NA	(-0.1,0.269)	(-0.574,1.172)	NA	0.370168	0.502011	NA
HDL	S447X	NCAN	37968	69	9	112929	114277	112942	112953	0.0616759	0.0261031	-0.097557	0.0016232	0.0395402	0.0948102	37.9965	0.660166	-1.02897	(0.058,0.065)	(-0.051,0.104)	(-0.283,0.088)	0	0.509148	0.303493
TG	LPL_other	CELSR2	67	63	0	592668	592718	592680	NA	0.811035	-0.0609555	NA	0.0895552	0.0923536	NA	9.05626	-0.660023	NA	(0.636,0.987)	(-0.242,0.12)	NA	1.34996e-19	0.509239	NA
HDL	S447X	LDLR	37968	43	9	112929	114277	112942	112953	0.0616603	0.0342354	-0.0560016	0.00162316	0.0523022	0.0990091	37.9877	0.65457	-0.565621	(0.058,0.065)	(-0.068,0.137)	(-0.25,0.138)	0	0.512745	0.571651
HDL	S447X	CXCL12	37968	49	11	112929	114277	112941	112952	0.0616131	-0.0320442	0.0966957	0.00162331	0.0490393	0.0737432	37.9553	-0.65344	1.31125	(0.058,0.065)	(-0.128,0.064)	(-0.048,0.241)	0	0.513473	0.189774
TG	S447X	MACO1	41364	12	3	591235	592717	591246	591258	-0.147764	-0.158517	-0.40703	0.00368773	0.243575	0.487152	-40.0689	-0.650794	-0.835529	(-0.155,-0.141)	(-0.636,0.319)	(-1.362,0.548)	0	0.51518	0.40342
TG	LPL_other	HAVCR1	67	454	1	592668	592717	592679	592683	0.789442	0.0220471	2.76338	0.0902303	0.0343582	0.739253	8.74919	0.641684	3.73807	(0.613,0.966)	(-0.045,0.089)	(1.314,4.212)	2.14899e-18	0.521078	0.000185438
TC	S447X	SORT1	41396	40	7	622987	622988	623000	623010	-0.00276443	-0.110601	-0.342802	0.00509049	0.173639	0.304597	-0.543057	-0.636956	-1.12543	(-0.013,0.007)	(-0.451,0.23)	(-0.94,0.254)	0.58709	0.524153	0.260408
LDL	S447X	AC011481.1,TOMM40	41318	11	3	506179	506214	506191	506201	-0.0234988	0.172155	-0.77544	0.00389682	0.272884	0.522535	-6.03024	0.630872	-1.484	(-0.031,-0.016)	(-0.363,0.707)	(-1.8,0.249)	1.63714e-09	0.528124	0.13781
TG	LPL_other	NCAN	67	72	0	592668	592719	592681	NA	0.811036	-0.0543625	NA	0.0895556	0.0863911	NA	9.05623	-0.629261	NA	(0.636,0.987)	(-0.224,0.115)	NA	1.35041e-19	0.529178	NA
TG	LPL_other	MYLIP	67	47	0	592668	592718	592680	NA	0.811066	0.0665672	NA	0.0895542	0.106919	NA	9.0567	0.622595	NA	(0.636,0.987)	(-0.143,0.276)	NA	1.34454e-19	0.53355	NA
TG	S447X	HAVCR1	41364	454	82	591235	592717	591245	591258	-0.14779	0.0230729	0.000544092	0.00369119	0.0377559	0.0819449	-40.0387	0.611106	0.00663973	(-0.155,-0.141)	(-0.051,0.097)	(-0.16,0.161)	0	0.541129	0.994702
TG	LPL_other	CXCL12	67	49	0	592668	592718	592680	NA	0.811035	-0.0613344	NA	0.0895548	0.10165	NA	9.0563	-0.603391	NA	(0.636,0.987)	(-0.261,0.138)	NA	1.34946e-19	0.546249	NA
TC	S447X	FAM174A	41396	62	6	622987	622987	622998	623010	-0.00284578	0.0808126	-0.169475	0.00509016	0.134847	0.433434	-0.559075	0.599291	-0.391006	(-0.013,0.007)	(-0.183,0.345)	(-1.019,0.68)	0.576111	0.548979	0.695793
TG	LPL_other	LDLRAP1	67	44	0	592668	592718	592681	NA	0.811034	-0.0645723	NA	0.0895553	0.110504	NA	9.05623	-0.584342	NA	(0.636,0.987)	(-0.281,0.152)	NA	1.35032e-19	0.55899	NA
HDL	LPL_other	LDLRAP1	64	40	0	114240	114277	114252	NA	-0.228764	0.0281836	NA	0.0386495	0.0488852	NA	-5.91894	0.576525	NA	(-0.305,-0.153)	(-0.068,0.124)	NA	3.24024e-09	0.56426	NA
HDL	S447X	FAM174A	37968	53	6	112929	114277	112942	112953	0.0616165	-0.0253165	0.162087	0.00162306	0.0449199	0.133497	37.9632	-0.563592	1.21417	(0.058,0.065)	(-0.113,0.063)	(-0.1,0.424)	0	0.573032	0.224684
HDL	S447X	HMGCR	37968	35	6	112929	114276	112941	112952	0.0616545	-0.031976	-0.0570375	0.00162305	0.0571832	0.117498	37.9868	-0.559185	-0.485436	(0.058,0.065)	(-0.144,0.08)	(-0.287,0.173)	0	0.576036	0.627367
HDL	S447X	SIK3	37968	17	2	112929	114277	112941	112953	0.061647	0.0428918	-0.0222092	0.00162304	0.0789816	0.145637	37.9825	0.543061	-0.152497	(0.058,0.065)	(-0.112,0.198)	(-0.308,0.263)	0	0.587088	0.878795
HDL	LPL_other	PAFAH1B2	64	9	0	114240	114276	114251	NA	-0.228767	0.0552587	NA	0.0386497	0.103052	NA	-5.91899	0.536223	NA	(-0.305,-0.153)	(-0.147,0.257)	NA	3.23915e-09	0.591804	NA
TG	LPL_other	AC011481.1,TOMM40	67	11	0	592668	592718	592680	NA	0.811055	0.116902	NA	0.0895544	0.22099	NA	9.05656	0.528995	NA	(0.636,0.987)	(-0.316,0.55)	NA	1.34635e-19	0.596809	NA
LDL	S447X	SORT1	41318	40	7	506179	506214	506192	506203	-0.0234774	-0.0700076	-0.196145	0.00389729	0.13283	0.23301	-6.02402	-0.527045	-0.841788	(-0.031,-0.016)	(-0.33,0.19)	(-0.653,0.261)	1.70141e-09	0.598162	0.399907
HDL	LPL_other	SIK3	64	17	0	114240	114277	114252	NA	-0.228767	0.0395174	NA	0.0386497	0.0749826	NA	-5.91897	0.527021	NA	(-0.305,-0.153)	(-0.107,0.186)	NA	3.23959e-09	0.598179	NA
HDL	S447X	PCSK9	37968	317	58	112929	114275	112939	112950	0.0615769	0.00993519	0.0430123	0.00162419	0.0190579	0.0414524	37.9124	0.521316	1.03763	(0.058,0.065)	(-0.027,0.047)	(-0.038,0.124)	0	0.602147	0.299441
TC	S447X	MACO1	41396	12	3	622987	622987	622999	623010	-0.002837	0.173694	-0.629255	0.00508983	0.336317	0.672637	-0.557387	0.51646	-0.935506	(-0.013,0.007)	(-0.485,0.833)	(-1.948,0.689)	0.577263	0.605533	0.349528
LDL	S447X	MYBPHL	41318	122	20	506179	506214	506191	506202	-0.0234443	0.0392133	-0.281734	0.0038975	0.076442	0.188784	-6.01521	0.512981	-1.49236	(-0.031,-0.016)	(-0.111,0.189)	(-0.652,0.088)	1.79654e-09	0.607965	0.135604
TC	LPL_other	CXCL12	67	49	0	622987	622987	622999	NA	0.00965633	0.0715673	NA	0.123293	0.139944	NA	0.0783203	0.511399	NA	(-0.232,0.251)	(-0.203,0.346)	NA	0.937573	0.609072	NA
TG	S447X	BAZ1B	41364	35	11	591235	592716	591245	591255	-0.147929	-0.0712853	0.730167	0.00368773	0.140624	0.261377	-40.1139	-0.506923	2.79354	(-0.155,-0.141)	(-0.347,0.204)	(0.218,1.242)	0	0.612209	0.00521344
TG	S447X	BCAM	41364	155	35	591235	592718	591247	591258	-0.147927	-0.032572	0.139805	0.0036893	0.0660041	0.119879	-40.0961	-0.493485	1.16622	(-0.155,-0.141)	(-0.162,0.097)	(-0.095,0.375)	0	0.62167	0.243526
TC	LPL_other	FAM174A	67	62	0	622987	622987	622999	NA	0.00965863	0.0629078	NA	0.123293	0.128166	NA	0.078339	0.490829	NA	(-0.232,0.251)	(-0.188,0.314)	NA	0.937558	0.623547	NA
HDL	LPL_other	LDLR	64	43	0	114240	114277	114253	NA	-0.228765	0.0231366	NA	0.0386496	0.0471495	NA	-5.91894	0.490707	NA	(-0.305,-0.153)	(-0.069,0.116)	NA	3.24016e-09	0.623634	NA
TC	S447X	AC011481.1,TOMM40	41396	11	3	622987	622987	622999	623007	-0.00280281	0.171522	-1.31498	0.00508989	0.356722	0.683074	-0.550661	0.480828	-1.9251	(-0.013,0.007)	(-0.528,0.871)	(-2.654,0.024)	0.581866	0.630639	0.0542169
LDL	S447X	SIK3	41318	21	2	506179	506213	506190	506201	-0.0235772	0.0819258	0.449915	0.00389695	0.176151	0.361004	-6.05016	0.465088	1.24629	(-0.031,-0.016)	(-0.263,0.427)	(-0.258,1.157)	1.447e-09	0.641869	0.212659
TC	LPL_other	MYBPHL	67	122	0	622987	622987	622999	NA	0.00961817	-0.0423551	NA	0.123294	0.0913809	NA	0.0780099	-0.463501	NA	(-0.232,0.251)	(-0.221,0.137)	NA	0.93782	0.643005	NA
TG	S447X	PAFAH1B1	41364	9	2	591235	592716	591245	591258	-0.147831	0.125901	0.791615	0.00368757	0.276177	0.585859	-40.089	0.45587	1.3512	(-0.155,-0.141)	(-0.415,0.667)	(-0.357,1.94)	0	0.648483	0.17663
TC	LPL_other	BCL7B	67	10	0	622987	622987	622999	NA	0.00963588	-0.143302	NA	0.123293	0.319093	NA	0.0781545	-0.449092	NA	(-0.232,0.251)	(-0.769,0.482)	NA	0.937705	0.653366	NA
TC	S447X	PAFAH1B1	41396	9	2	622987	622986	622998	623010	-0.00285658	-0.170696	-0.404197	0.00508983	0.381349	0.808964	-0.561233	-0.44761	-0.499648	(-0.013,0.007)	(-0.918,0.577)	(-1.99,1.181)	0.574638	0.654435	0.617323
TG	S447X	LDLRAP1	41364	44	11	591235	592718	591248	591260	-0.147783	-0.0548447	-0.0491098	0.003688	0.127211	0.254425	-40.0712	-0.431132	-0.193023	(-0.155,-0.141)	(-0.304,0.194)	(-0.548,0.45)	0	0.666372	0.846941
HDL	LPL_other	MYBPHL	64	111	0	114240	114277	114252	NA	-0.228776	-0.0121003	NA	0.0386493	0.0293509	NA	-5.91929	-0.412263	NA	(-0.305,-0.153)	(-0.07,0.045)	NA	3.2334e-09	0.680147	NA
HDL	LPL_other	BAZ1B	64	35	0	114240	114277	114252	NA	-0.228766	0.020588	NA	0.0386497	0.0501547	NA	-5.91897	0.410489	NA	(-0.305,-0.153)	(-0.078,0.119)	NA	3.23965e-09	0.681447	NA
TG	S447X	BCL7B	41364	10	1	591235	592718	591247	591260	-0.14778	0.0993057	-0.336679	0.00368766	0.243574	0.770238	-40.0743	0.407702	-0.437111	(-0.155,-0.141)	(-0.378,0.577)	(-1.846,1.173)	0	0.683492	0.662031
HDL	S447X	APOE	37968	3	1	112929	114277	112941	112953	0.0616405	-0.0867269	0.181982	0.00162296	0.21773	0.37712	37.9802	-0.398324	0.482556	(0.058,0.065)	(-0.513,0.34)	(-0.557,0.921)	0	0.690392	0.629411
LDL	S447X	APOE	41318	3	1	506179	506213	506191	506200	-0.0235714	-0.210305	1.58407	0.0038967	0.545752	0.945272	-6.04906	-0.385349	1.67579	(-0.031,-0.016)	(-1.28,0.859)	(-0.269,3.437)	1.45698e-09	0.699979	0.0937802
LDL	LPL_other	WDR12	67	65	0	506213	506213	506225	NA	0.0844924	-0.03243	NA	0.0942969	0.0847207	NA	0.896025	-0.382787	NA	(-0.1,0.269)	(-0.198,0.134)	NA	0.370239	0.701878	NA
HDL	S447X	CBLC	37968	552	99	112929	114277	112941	112954	0.0615979	-0.0054058	0.0174657	0.00162512	0.0143647	0.0312839	37.9037	-0.376326	0.558295	(0.058,0.065)	(-0.034,0.023)	(-0.044,0.079)	0	0.706675	0.576643
LDL	S447X	BAZ1B	41318	35	11	506179	506213	506191	506203	-0.0235547	-0.0535126	0.0707508	0.00389715	0.148547	0.276104	-6.04406	-0.36024	0.256246	(-0.031,-0.016)	(-0.345,0.238)	(-0.47,0.612)	1.5028e-09	0.718668	0.797761
LDL	S447X	PAFAH1B1	41318	9	2	506179	506213	506191	506202	-0.0235231	-0.0983658	-0.395273	0.00389683	0.291727	0.618846	-6.03647	-0.337185	-0.638726	(-0.031,-0.016)	(-0.67,0.473)	(-1.608,0.818)	1.57527e-09	0.735978	0.523001
TC	S447X	CXCL12	41396	49	11	622987	622987	622999	623011	-0.00291005	0.0520612	0.0636841	0.00509099	0.160691	0.241639	-0.571609	0.323983	0.263551	(-0.013,0.007)	(-0.263,0.367)	(-0.41,0.537)	0.567587	0.745951	0.792126
LDL	LPL_other	CXCL12	67	49	0	506213	506214	506225	NA	0.0845105	0.0339471	NA	0.0942982	0.107034	NA	0.896205	0.317163	NA	(-0.1,0.269)	(-0.176,0.244)	NA	0.370143	0.75112	NA
TC	S447X	WDR12	41396	65	12	622987	622987	622999	623011	-0.00286285	0.0387759	-0.0573673	0.00509038	0.125162	0.26876	-0.562403	0.309805	-0.213451	(-0.013,0.007)	(-0.207,0.284)	(-0.584,0.469)	0.573841	0.756709	0.830975
TG	LPL_other	BCL7B	67	10	0	592668	592718	592681	NA	0.81105	0.0696375	NA	0.0895545	0.231775	NA	9.0565	0.300452	NA	(0.636,0.987)	(-0.385,0.524)	NA	1.34702e-19	0.763832	NA
HDL	S447X	BAZ1B	37968	35	11	112929	114277	112941	112954	0.0616435	0.0177999	-0.000371064	0.00162314	0.0592628	0.110152	37.978	0.300356	-0.00336866	(0.058,0.065)	(-0.098,0.134)	(-0.216,0.216)	0	0.763906	0.997312
HDL	LPL_other	PAFAH1B1	64	8	0	114240	114277	114252	NA	-0.228772	-0.0315454	NA	0.03865	0.109303	NA	-5.91906	-0.288605	NA	(-0.305,-0.153)	(-0.246,0.183)	NA	3.23783e-09	0.772884	NA
LDL	LPL_other	AC011481.1,TOMM40	67	11	0	506213	506214	506225	NA	0.0844996	-0.0664363	NA	0.0942979	0.232695	NA	0.896092	-0.285508	NA	(-0.1,0.269)	(-0.523,0.39)	NA	0.370204	0.775255	NA
LDL	LPL_other	BAZ1B	67	35	0	506213	506213	506225	NA	0.0844966	-0.0357395	NA	0.0942982	0.125203	NA	0.896057	-0.285452	NA	(-0.1,0.269)	(-0.281,0.21)	NA	0.370222	0.775298	NA
TC	LPL_other	APOE	67	3	0	622987	622987	622999	NA	0.00964417	0.165649	NA	0.123293	0.582576	NA	0.0782212	0.284339	NA	(-0.232,0.251)	(-0.976,1.307)	NA	0.937652	0.776151	NA
TC	S447X	BAZ1B	41396	35	11	622987	622987	622999	623011	-0.00291541	-0.0551342	0.225007	0.00509031	0.194185	0.360932	-0.572737	-0.283926	0.623407	(-0.013,0.007)	(-0.436,0.325)	(-0.482,0.932)	0.566823	0.776467	0.533017
TC	S447X	BCL7B	41396	10	1	622987	622987	622999	623011	-0.00287099	-0.0934859	-0.400354	0.00508985	0.336324	1.06354	-0.564061	-0.277964	-0.376437	(-0.013,0.007)	(-0.753,0.566)	(-2.485,1.684)	0.572713	0.78104	0.706592
HDL	S447X	PAFAH1B2	37968	9	2	112929	114276	112940	112945	0.0616395	0.0312485	0.631378	0.00162301	0.116385	0.24689	37.9786	0.268493	2.55733	(0.058,0.065)	(-0.197,0.259)	(0.147,1.115)	0	0.78832	0.010548
HDL	LPL_other	CBLC	64	552	0	114240	114277	114252	NA	-0.228779	-0.00343347	NA	0.0386492	0.0131407	NA	-5.91937	-0.261285	NA	(-0.305,-0.153)	(-0.029,0.022)	NA	3.23172e-09	0.793873	NA
TC	S447X	HAVCR1	41396	453	81	622987	622986	622998	623009	-0.00254931	-0.0134752	-0.157438	0.00509489	0.0521355	0.113617	-0.500366	-0.258465	-1.3857	(-0.013,0.007)	(-0.116,0.089)	(-0.38,0.065)	0.616818	0.796048	0.165839
LDL	S447X	NECTIN2	41318	26	5	506179	506212	506189	506199	-0.023593	0.0433148	0.814729	0.00389688	0.168432	0.384081	-6.05434	0.257165	2.12124	(-0.031,-0.016)	(-0.287,0.373)	(0.062,1.568)	1.40997e-09	0.797052	0.0339017
TC	LPL_other	WDR12	67	65	0	622987	622987	622999	NA	0.00964915	0.0284376	NA	0.123292	0.110771	NA	0.0782627	0.256724	NA	(-0.232,0.251)	(-0.189,0.246)	NA	0.937619	0.797392	NA
LDL	S447X	FAM174A	41318	62	6	506179	506214	506191	506203	-0.0235091	0.0262403	-0.244284	0.00389706	0.103155	0.331569	-6.03252	0.254376	-0.736752	(-0.031,-0.016)	(-0.176,0.228)	(-0.894,0.406)	1.61425e-09	0.799205	0.461273
LDL	LPL_other	MACO1	67	12	0	506213	506213	506225	NA	0.0844988	-0.0557791	NA	0.0942979	0.222789	NA	0.896084	-0.250368	NA	(-0.1,0.269)	(-0.492,0.381)	NA	0.370208	0.802303	NA
LDL	S447X	WDR12	41318	65	12	506179	506213	506191	506203	-0.0235333	-0.023586	-0.0539756	0.00389722	0.0957468	0.205596	-6.03849	-0.246337	-0.262532	(-0.031,-0.016)	(-0.211,0.164)	(-0.457,0.349)	1.55564e-09	0.805421	0.792911
TG	LPL_other	MYBPHL	67	122	0	592668	592718	592680	NA	0.811057	0.0162075	NA	0.0895543	0.0663742	NA	9.0566	0.244184	NA	(0.636,0.987)	(-0.114,0.146)	NA	1.34576e-19	0.807088	NA
TG	S447X	NECTIN2	41364	26	5	591235	592718	591247	591259	-0.147781	0.0388602	-0.0823207	0.00368782	0.159463	0.363629	-40.0728	0.243694	-0.226387	(-0.155,-0.141)	(-0.274,0.351)	(-0.795,0.63)	0	0.807468	0.820901
HDL	LPL_other	FAM174A	64	53	0	114240	114277	114253	NA	-0.228772	-0.0095815	NA	0.0386498	0.0424704	NA	-5.91912	-0.225604	NA	(-0.305,-0.153)	(-0.093,0.074)	NA	3.23675e-09	0.82151	NA
HDL	S447X	PAFAH1B1	37968	8	1	112929	114277	112941	112953	0.0616441	-0.0257049	-0.00858784	0.00162297	0.116383	0.329179	37.9822	-0.220864	-0.0260887	(0.058,0.065)	(-0.254,0.202)	(-0.654,0.637)	0	0.825199	0.979187
TG	LPL_other	HMGCR	67	39	0	592668	592718	592681	NA	0.811048	-0.0228361	NA	0.0895544	0.113102	NA	9.05649	-0.201907	NA	(0.636,0.987)	(-0.245,0.199)	NA	1.34721e-19	0.839989	NA
HDL	LPL_other	NCAN	64	69	0	114240	114277	114253	NA	-0.228767	0.00746105	NA	0.0386498	0.0372236	NA	-5.91898	0.200439	NA	(-0.305,-0.153)	(-0.065,0.08)	NA	3.23953e-09	0.841138	NA
LDL	LPL_other	BCAM	67	155	0	506213	506213	506225	NA	0.0844933	-0.0121337	NA	0.0942975	0.0620098	NA	0.89603	-0.195675	NA	(-0.1,0.269)	(-0.134,0.109)	NA	0.370237	0.844865	NA
HDL	LPL_other	CELSR2	64	56	0	114240	114277	114252	NA	-0.228772	-0.00784793	NA	0.0386498	0.0413175	NA	-5.91911	-0.189942	NA	(-0.305,-0.153)	(-0.089,0.073)	NA	3.23696e-09	0.849355	NA
HDL	S447X	HAVCR1	37968	416	76	112929	114276	112941	112950	0.0617476	-0.00301017	-0.0597532	0.00162456	0.0166361	0.0356954	38.0089	-0.180942	-1.67398	(0.059,0.065)	(-0.036,0.03)	(-0.13,0.01)	0	0.856413	0.094135
LDL	S447X	CXCL12	41318	49	11	506179	506214	506191	506203	-0.023565	0.0218583	0.0411031	0.00389751	0.12292	0.18484	-6.04616	0.177825	0.222371	(-0.031,-0.016)	(-0.219,0.263)	(-0.321,0.403)	1.48338e-09	0.85886	0.824025
HDL	S447X	CELSR2	37968	56	8	112929	114277	112941	112953	0.0616593	0.00774716	-0.0908672	0.00162311	0.0444504	0.117598	37.9883	0.174288	-0.772692	(0.058,0.065)	(-0.079,0.095)	(-0.321,0.14)	0	0.861639	0.439705
TG	S447X	HMGCR	41364	39	6	591235	592718	591247	591259	-0.147759	0.022079	-0.196255	0.00368783	0.127211	0.274798	-40.0666	0.173562	-0.714178	(-0.155,-0.141)	(-0.227,0.271)	(-0.735,0.342)	0	0.86221	0.475117
TC	LPL_other	ZPR1	67	97	0	622987	622987	622999	NA	0.00965075	0.0171573	NA	0.123293	0.102475	NA	0.0782752	0.167429	NA	(-0.232,0.251)	(-0.184,0.218)	NA	0.937609	0.867033	NA
HDL	LPL_other	ZPR1	64	84	0	114240	114277	114253	NA	-0.228768	0.00546953	NA	0.0386498	0.033738	NA	-5.91898	0.162118	NA	(-0.305,-0.153)	(-0.061,0.072)	NA	3.23939e-09	0.871213	NA
TG	LPL_other	SEZ6L	67	98	0	592668	592718	592681	NA	0.811049	-0.0113175	NA	0.0895552	0.0740536	NA	9.05641	-0.152828	NA	(0.636,0.987)	(-0.156,0.134)	NA	1.34812e-19	0.878534	NA
TG	S447X	CELSR2	41364	63	9	591235	592718	591247	591258	-0.147726	-0.0150432	-0.298896	0.00368798	0.0994513	0.263109	-40.056	-0.151262	-1.13602	(-0.155,-0.14)	(-0.21,0.18)	(-0.815,0.217)	0	0.879769	0.255949
HDL	S447X	MYLIP	37968	44	5	112929	114277	112941	112954	0.0616372	-0.00735117	0.0366567	0.00162311	0.0489986	0.114909	37.9747	-0.150028	0.319005	(0.058,0.065)	(-0.103,0.089)	(-0.189,0.262)	0	0.880742	0.749722
TG	S447X	CXCL12	41364	49	11	591235	592718	591247	591259	-0.147752	-0.0159015	-0.0675369	0.0036884	0.116374	0.174997	-40.0587	-0.136641	-0.385933	(-0.155,-0.141)	(-0.244,0.212)	(-0.411,0.275)	0	0.891314	0.699547
HDL	LPL_other	MYLIP	64	44	0	114240	114277	114253	NA	-0.228771	-0.00625292	NA	0.0386492	0.0466103	NA	-5.91917	-0.134153	NA	(-0.305,-0.153)	(-0.098,0.085)	NA	3.23567e-09	0.893282	NA
TC	S447X	MYBPHL	41396	122	20	622987	622987	622999	623011	-0.00281183	-0.0128412	-0.22675	0.00509086	0.099929	0.246788	-0.552329	-0.128503	-0.918807	(-0.013,0.007)	(-0.209,0.183)	(-0.71,0.257)	0.580723	0.897751	0.358196
TG	LPL_other	NECTIN2	67	26	0	592668	592718	592680	NA	0.811051	0.0179735	NA	0.0895548	0.143747	NA	9.05648	0.125036	NA	(0.636,0.987)	(-0.264,0.3)	NA	1.34727e-19	0.900495	NA
TC	S447X	NECTIN2	41396	26	5	622987	622986	622998	623009	-0.00295557	-0.0269863	1.01136	0.00509011	0.220186	0.502097	-0.580649	-0.122561	2.01428	(-0.013,0.007)	(-0.459,0.405)	(0.027,1.995)	0.561477	0.902454	0.0439806
HDL	S447X	MLXIPL	37968	71	12	112929	114277	112941	112954	0.0616556	0.00443026	-0.0390135	0.00162319	0.0400947	0.0975228	37.9842	0.110495	-0.400045	(0.058,0.065)	(-0.074,0.083)	(-0.23,0.152)	0	0.912017	0.689124
HDL	LPL_other	MLXIPL	64	71	0	114240	114277	114253	NA	-0.228771	-0.00402217	NA	0.0386499	0.0366959	NA	-5.91906	-0.109608	NA	(-0.305,-0.153)	(-0.076,0.068)	NA	3.23783e-09	0.91272	NA
HDL	LPL_other	APOE	64	3	0	114240	114277	114252	NA	-0.22877	-0.0179913	NA	0.0386496	0.178487	NA	-5.91909	-0.100799	NA	(-0.305,-0.153)	(-0.368,0.332)	NA	3.23732e-09	0.91971	NA
LDL	S447X	BCL7B	41318	10	1	506179	506214	506191	506203	-0.0235372	0.0247742	-0.254171	0.0038968	0.25728	0.81358	-6.04013	0.0962927	-0.312411	(-0.031,-0.016)	(-0.479,0.529)	(-1.849,1.34)	1.53991e-09	0.923288	0.754728
TC	S447X	ZPR1	41396	97	23	622987	622987	622999	623011	-0.00294669	-0.0111189	0.11081	0.00509147	0.115855	0.20173	-0.578751	-0.0959723	0.549299	(-0.013,0.007)	(-0.238,0.216)	(-0.285,0.506)	0.562757	0.923543	0.5828
TG	S447X	APOE	41364	3	1	591235	592718	591246	591257	-0.147812	0.0495831	1.64371	0.00368757	0.516678	0.894915	-40.0839	0.0959652	1.83672	(-0.155,-0.141)	(-0.963,1.062)	(-0.11,3.398)	0	0.923548	0.0662515
LDL	S447X	ZPR1	41318	97	23	506179	506214	506191	506203	-0.0235575	-0.0080042	0.0240012	0.00389801	0.0886258	0.154318	-6.04347	-0.0903146	0.155531	(-0.031,-0.016)	(-0.182,0.166)	(-0.278,0.326)	1.50838e-09	0.928037	0.876403
TC	LPL_other	BCAM	67	155	0	622987	622987	622999	NA	0.00963834	-0.00592926	NA	0.123293	0.0810772	NA	0.0781743	-0.073131	NA	(-0.232,0.251)	(-0.165,0.153)	NA	0.937689	0.941702	NA
TG	LPL_other	BCAM	67	155	0	592668	592718	592681	NA	0.811047	-0.0035886	NA	0.0895547	0.058891	NA	9.05644	-0.0609364	NA	(0.636,0.987)	(-0.119,0.112)	NA	1.34779e-19	0.95141	NA
LDL	LPL_other	FAM174A	67	62	0	506213	506214	506225	NA	0.0845043	0.00527371	NA	0.0942978	0.0980253	NA	0.896142	0.0537995	NA	(-0.1,0.269)	(-0.187,0.197)	NA	0.370177	0.957095	NA
LDL	S447X	MACO1	41318	12	3	506179	506213	506191	506203	-0.0235313	-0.0135332	-0.164635	0.00389687	0.257281	0.514563	-6.03852	-0.0526011	-0.31995	(-0.031,-0.016)	(-0.518,0.491)	(-1.173,0.844)	1.55533e-09	0.95805	0.749006
HDL	S447X	LDLRAP1	37968	40	10	112929	114277	112941	112952	0.0616168	-0.00258345	0.128688	0.0016231	0.0562216	0.112445	37.9625	-0.0459511	1.14445	(0.058,0.065)	(-0.113,0.108)	(-0.092,0.349)	0	0.963349	0.252435
LDL	LPL_other	BCL7B	67	10	0	506213	506214	506225	NA	0.0845022	-0.0101069	NA	0.0942975	0.244051	NA	0.896124	-0.0414132	NA	(-0.1,0.269)	(-0.488,0.468)	NA	0.370187	0.966966	NA
LDL	LPL_other	MYBPHL	67	122	0	506213	506214	506225	NA	0.0845042	0.00286953	NA	0.0942977	0.0698898	NA	0.896143	0.0410579	NA	(-0.1,0.269)	(-0.134,0.14)	NA	0.370176	0.96725	NA
LDL	LPL_other	ZPR1	67	97	0	506213	506214	506225	NA	0.0845012	-0.003104	NA	0.0942976	0.0783758	NA	0.896112	-0.0396041	NA	(-0.1,0.269)	(-0.157,0.151)	NA	0.370193	0.968409	NA
TC	LPL_other	BAZ1B	67	35	0	622987	622987	622999	NA	0.00964283	0.00319782	NA	0.123293	0.163701	NA	0.0782104	0.0195345	NA	(-0.232,0.251)	(-0.318,0.324)	NA	0.937661	0.984415	NA
TC	LPL_other	MACO1	67	12	0	622987	622987	622999	NA	0.00964212	-0.00434422	NA	0.123293	0.291294	NA	0.0782047	-0.0149135	NA	(-0.232,0.251)	(-0.575,0.567)	NA	0.937665	0.988101	NA
HDL	LPL_other	CXCL12	64	49	0	114240	114277	114253	NA	-0.22877	-0.000502462	NA	0.0386498	0.0428764	NA	-5.91905	-0.0117189	NA	(-0.305,-0.153)	(-0.085,0.084)	NA	3.23808e-09	0.99065	NA
