# Supplementary material for: Pairwise effects between lipid GWAS genes modulate lipid plasma levels and cellular uptake
Source: Nat Commun. 2021 Nov 5;12:6411. doi: 10.1038/s41467-021-26761-3 (PMC8571362; doi:10.1038/s41467-021-26761-3)
Supplement: Supplementary file 10 — Supplementary Data 7 [file 41467_2021_26761_MOESM10_ESM.xlsx]

## Sheet: Sheet1
Supplementary Data 7. Pairwise lipid/CAD GWAS lead SNP-SNP interaction analysis results in the UK Biobank for the 28 loci analyzed in this study
Shown are both unadjusted and FDR-adjusted p-values derived from robust linear regression models fits.
trait	Gene1	SNP1	SNP1_EA	Gene2	SNP2	SNP2_EA	R-square	Bayesian information criterion (BIC)				BETA coefficients			SE			T-statistics			95% CI for BETA coefficients			P-values			FDR-p values			Categorization
								model1	model2	model3	model4	SNP1	SNP2	interaction	SNP1	SNP2	interaction	SNP1	SNP2	interaction	SNP1	SNP2	interaction	SNP1	SNP2	interaction	SNP1	SNP2	interaction	BIC_best_model	FDR_category
HDL	BCAM	rs118147862	G	PVRL2	rs7254892	G	<0.01	185875	185922	185754	185752	0.0576329	0.0556188	-0.0401476	0.0202871	0.0201535	0.0102755	2.84087	2.75976	-3.90711	(0.018,0.097)	(0.016,0.095)	(-0.06,-0.02)	0.00449903	0.00578446	9.3407e-05	0.0136341	0.0173718	0.000325919	4	GI
LDL	NCAN	rs2228603	C	TM6SF2	rs58542926	C	0.764	834613	834327	834337	834240	0.131557	0.223694	-0.0830758	0.0129416	0.012916	0.00782845	10.1655	17.3192	-10.612	(0.106,0.157)	(0.198,0.249)	(-0.098,-0.068)	2.82639e-24	3.37117e-67	2.61967e-26	1.74192e-23	3.46907e-66	1.67836e-25	4	GI
LDL	TM6SF2	rs58542926	C	APOE	rs4420638	G	<0.01	834327	829855	828891	828829	0.129598	0.276679	-0.056427	0.00418299	0.0117003	0.00620247	30.982	23.6471	-9.0975	(0.121,0.138)	(0.254,0.3)	(-0.069,-0.044)	9.41511e-211	1.2637e-123	9.24319e-20	1.93419e-209	1.78683e-122	5.17363e-19	4	GI
LDL	TM6SF2	rs58542926	C	TOMM40	rs2075650	G	<0.01	834327	831476	830519	830479	0.123587	0.257109	-0.052449	0.00400168	0.0129501	0.00686912	30.8837	19.8538	-7.63547	(0.116,0.131)	(0.232,0.282)	(-0.066,-0.039)	1.97485e-209	1.02195e-87	2.24996e-14	4.02784e-208	1.22246e-86	1.11223e-13	4	GI
LDL	BCAM	rs118147862	G	APOE	rs4420638	G	<0.01	827739	829855	823314	823278	0.384313	0.306076	-0.0775536	0.00498634	0.0201521	0.0102964	77.0733	15.1883	-7.53214	(0.375,0.394)	(0.267,0.346)	(-0.098,-0.057)	0	4.22657e-52	4.99152e-14	0	3.78589e-51	2.45038e-13	4	GI
LDL	NCAN	rs2228603	C	APOE	rs4420638	G	<0.01	834613	829855	829188	829155	0.106639	0.254646	-0.0445436	0.00418103	0.0117071	0.00620602	25.5054	21.7514	-7.17747	(0.098,0.115)	(0.232,0.278)	(-0.057,-0.032)	1.71888e-143	6.70495e-105	7.1012e-13	2.70724e-142	8.69956e-104	3.37784e-12	4	GI
LDL	NCAN	rs2228603	C	TOMM40	rs2075650	G	<0.01	834613	831476	830810	830780	0.104091	0.248669	-0.0478856	0.00400191	0.0129376	0.00686387	26.0104	19.2207	-6.97647	(0.096,0.112)	(0.223,0.274)	(-0.061,-0.034)	3.78201e-149	2.48398e-82	3.02687e-12	6.09204e-148	2.89798e-81	1.41254e-11	4	GI
LDL	BCAM	rs118147862	G	TOMM40	rs2075650	G	<0.01	827739	831476	824677	824649	0.387996	0.298057	-0.0795107	0.00484883	0.0229188	0.0117023	80.0186	13.0049	-6.79443	(0.378,0.398)	(0.253,0.343)	(-0.102,-0.057)	0	1.14689e-38	1.08738e-11	0	8.82344e-38	4.99632e-11	4	GI
LDL	ZNF259	rs2075290	C	APOE	rs4420638	G	<0.01	834939	829855	829509	829506	0.0768584	0.176326	-0.0279265	0.004371	0.00248077	0.00651408	17.5837	71.077	-4.2871	(0.068,0.085)	(0.171,0.181)	(-0.041,-0.015)	3.28447e-69	0	1.81024e-05	3.48092e-68	0	6.55849e-05	4	GI
LDL	CBLC	rs3208856	C	APOE	rs4420638	G	<0.01	833560	829855	828529	828525	0.194201	0.246734	-0.0412017	0.00555884	0.0216399	0.0110082	34.9356	11.4018	-3.74283	(0.183,0.205)	(0.204,0.289)	(-0.063,-0.02)	2.14531e-267	4.09589e-30	0.000181961	5.8763e-266	2.77463e-29	0.000620023	4	GI
LDL	SORT1/CELSR2	rs629301	T	TOMM40	rs2075650	G	<0.01	832022	831476	828201	828201	0.120497	0.135636	0.0156865	0.00253557	0.00727776	0.00437197	47.5229	18.6371	3.58797	(0.116,0.125)	(0.121,0.15)	(0.007,0.024)	0	1.60751e-77	0.000333264	0	1.80844e-76	0.0011135	4	GI
TC	NCAN	rs2228603	C	TM6SF2	rs58542926	C	0.764	1.02676e+06	1.02644e+06	1.02645e+06	1.02637e+06	0.1626	0.285027	-0.0994982	0.0169058	0.0168751	0.0102271	9.61801	16.8904	-9.72885	(0.129,0.196)	(0.252,0.318)	(-0.12,-0.079)	6.71157e-22	5.29675e-64	2.27147e-22	3.95167e-21	5.30611e-63	1.34861e-21	4	GI
TC	TM6SF2	rs58542926	C	APOE	rs4420638	G	<0.01	1.02644e+06	1.02349e+06	1.02238e+06	1.02232e+06	0.176587	0.320503	-0.0677326	0.0054779	0.0153233	0.00812291	32.2363	20.916	-8.33847	(0.166,0.187)	(0.29,0.351)	(-0.084,-0.052)	5.46579e-228	3.82745e-97	7.52609e-17	1.24462e-226	4.76959e-96	3.9512e-16	4	GI
TC	TM6SF2	rs58542926	C	TOMM40	rs2075650	G	<0.01	1.02644e+06	1.02473e+06	1.02362e+06	1.02359e+06	0.170074	0.301291	-0.0651977	0.00523523	0.016943	0.00898689	32.4865	17.7826	-7.25475	(0.16,0.18)	(0.268,0.334)	(-0.083,-0.048)	1.65167e-231	9.64023e-71	4.02392e-13	3.85391e-230	1.03523e-69	1.92374e-12	4	GI
TC	NCAN	rs2228603	C	APOE	rs4420638	G	<0.01	1.02676e+06	1.02349e+06	1.0227e+06	1.02267e+06	0.148376	0.301786	-0.057656	0.00547513	0.0153353	0.00812905	27.1	19.6791	-7.09258	(0.138,0.159)	(0.272,0.332)	(-0.074,-0.042)	9.85918e-162	3.25535e-86	1.3163e-12	1.6588e-160	3.8777e-85	6.21951e-12	4	GI
TC	NCAN	rs2228603	C	TOMM40	rs2075650	G	<0.01	1.02676e+06	1.02473e+06	1.02394e+06	1.02391e+06	0.144802	0.293562	-0.0610165	0.00523631	0.0169338	0.00898357	27.6533	17.3358	-6.79201	(0.135,0.155)	(0.26,0.327)	(-0.079,-0.043)	2.54402e-168	2.5231e-67	1.1058e-11	4.47969e-167	2.60582e-66	5.06862e-11	4	GI
TC	BCAM	rs118147862	G	TOMM40	rs2075650	G	<0.01	1.02279e+06	1.02473e+06	1.0205e+06	1.02048e+06	0.405921	0.326978	-0.084187	0.00636424	0.0300623	0.0153501	63.7814	10.8767	-5.48445	(0.393,0.418)	(0.268,0.386)	(-0.114,-0.054)	0	1.48904e-27	4.14747e-08	0	9.73214e-27	1.67853e-07	4	GI
TC	BCAM	rs118147862	G	APOE	rs4420638	G	<0.01	1.02279e+06	1.02349e+06	1.01944e+06	1.01943e+06	0.399598	0.320319	-0.0734846	0.00655079	0.0264673	0.0135231	61	12.1025	-5.43402	(0.387,0.412)	(0.268,0.372)	(-0.1,-0.047)	0	1.02479e-33	5.50973e-08	0	7.41144e-33	2.21562e-07	4	GI
TC	ZNF259	rs2075290	C	APOE	rs4420638	G	<0.01	1.02713e+06	1.02349e+06	1.02306e+06	1.02306e+06	0.10682	0.200235	-0.0353001	0.00572124	0.00324735	0.00852597	18.6708	61.6612	-4.1403	(0.096,0.118)	(0.194,0.207)	(-0.052,-0.019)	8.55938e-78	0	3.46848e-05	9.66767e-77	0	0.000123999	4	GI
TC	SORT1/CELSR2	rs629301	T	TOMM40	rs2075650	G	<0.01	1.02521e+06	1.02473e+06	1.02238e+06	1.02238e+06	0.131687	0.149648	0.0200152	0.00331987	0.0095262	0.00572322	39.6663	15.7091	3.49719	(0.125,0.138)	(0.131,0.168)	(0.009,0.031)	0	1.3104e-55	0.000470192	0	1.2101e-54	0.00155633	4	GI
TG	ZNF259	rs2075290	C	SIK3	rs6589574	A	0.304	978568	980821	978520	978488	0.172015	0.0189693	0.0416449	0.00535405	0.00437823	0.00661143	32.128	4.33263	6.29892	(0.162,0.183)	(0.01,0.028)	(0.029,0.055)	1.79438e-226	1.47336e-05	2.99732e-10	4.02139e-225	5.3551e-05	1.29435e-09	4	GI
TG	CBLC	rs3208856	C	BCAM	rs118147862	G	<0.01	982169	982016	981964	981941	-0.286926	-0.315403	0.128245	0.0446994	0.044923	0.0227822	-6.41901	-7.02098	5.62917	(-0.375,-0.199)	(-0.403,-0.227)	(0.084,0.173)	1.3716e-10	2.20314e-12	1.81076e-08	6.0427e-10	1.03494e-11	7.43987e-08	4	GI
TG	BCAM	rs118147862	G	PVRL2	rs7254892	G	<0.01	982016	981892	981677	981655	-0.317259	-0.346213	0.128027	0.047354	0.0470412	0.0239795	-6.69974	-7.3598	5.33901	(-0.41,-0.224)	(-0.438,-0.254)	(0.081,0.175)	2.08787e-11	1.84186e-13	9.34556e-08	9.50099e-11	8.91071e-13	3.72378e-07	4	GI
TG	ZNF259	rs2075290	C	PAFAH1B2	rs4936367	G	0.184	978568	981193	978542	978522	0.181055	0.0142418	0.0332235	0.00530094	0.00375661	0.00631152	34.1552	3.79113	5.26395	(0.171,0.191)	(0.007,0.022)	(0.021,0.046)	1.11927e-255	0.000149961	1.40995e-07	2.85867e-254	0.000513455	5.57491e-07	4	GI
TG	LPL	rs12678919	A	ZNF259	rs2075290	C	<0.01	979902	978568	976265	976252	0.142886	0.155284	0.0312328	0.00315884	0.0155369	0.0083673	45.2337	9.99457	3.73272	(0.137,0.149)	(0.125,0.186)	(0.015,0.048)	0	1.60983e-23	0.000189423	0	9.75186e-23	0.000644676	4	GI
TG	LPL	rs12678919	A	SIK3	rs6589574	A	<0.01	979902	980821	978517	978516	0.143466	0.078794	0.022236	0.00321454	0.0141443	0.00762196	44.6302	5.57071	2.91736	(0.137,0.15)	(0.051,0.107)	(0.007,0.037)	0	2.53699e-08	0.00353007	0	1.03562e-07	0.010825	4	AE
TC	CBLC	rs3208856	C	APOE	rs4420638	G	<0.01	1.02646e+06	1.02349e+06	1.02268e+06	1.02268e+06	0.201723	0.270483	-0.0417879	0.00728185	0.0283564	0.0144248	27.7021	9.53871	-2.89695	(0.187,0.216)	(0.215,0.326)	(-0.07,-0.014)	6.58596e-169	1.44614e-21	0.00376808	1.16332e-167	8.43583e-21	0.0114804	3	AE
LDL	LPL	rs12678919	A	APOE	rs4420638	G	<0.01	835211	829855	829794	829798	0.0314189	0.200718	-0.0157059	0.00372531	0.0102601	0.00553537	8.43389	19.5629	-2.83737	(0.024,0.039)	(0.181,0.221)	(-0.027,-0.005)	3.34356e-17	3.20042e-85	0.00454872	1.76353e-16	3.78839e-84	0.01377	3	AE
LDL	SORT1/CELSR2	rs629301	T	APOE	rs4420638	G	<0.01	832022	829855	826581	826587	0.120607	0.154847	0.0109939	0.00264625	0.00654383	0.00392964	45.5767	23.663	2.79767	(0.115,0.126)	(0.142,0.168)	(0.003,0.019)	0	8.67284e-124	0.0051472	0	1.22937e-122	0.0155237	3	AE
LDL	SIK3	rs6589574	A	BCAM	rs118147862	G	<0.01	835143	827739	827603	827609	0.0985237	0.400343	-0.0315671	0.0220499	0.0048561	0.0114294	4.46823	82.4412	-2.76193	(0.055,0.142)	(0.391,0.41)	(-0.054,-0.009)	7.88712e-06	0	0.00574607	2.89825e-05	0	0.0172748	3	AE
LDL	PCSK9	rs2479409	G	LPL	rs12678919	A	<0.01	834941	835211	834881	834886	0.0578544	0.0344341	-0.0123699	0.0085061	0.00445129	0.0045912	6.80152	7.73575	-2.69427	(0.041,0.075)	(0.026,0.043)	(-0.021,-0.003)	1.03523e-11	1.02794e-14	0.00705434	4.76439e-11	5.1352e-14	0.0209195	3	AE
TC	ZNF259	rs2075290	C	PVRL2	rs7254892	G	<0.01	1.02713e+06	1.02417e+06	1.02375e+06	1.02375e+06	0.191864	0.416889	-0.0510096	0.0371628	0.00734527	0.0190419	5.16281	56.7562	-2.67882	(0.119,0.265)	(0.402,0.431)	(-0.088,-0.014)	2.43266e-07	0	0.00738829	9.53225e-07	0	0.0218641	3	AE
LDL	PVRL2	rs7254892	G	APOE	rs4420638	G	<0.01	829772	829855	825104	825110	0.373798	0.225678	-0.033618	0.00582439	0.0248402	0.0125822	64.178	9.08518	-2.67187	(0.362,0.385)	(0.177,0.274)	(-0.058,-0.009)	0	1.0353e-19	0.00754307	0	5.78341e-19	0.0222756	3	AE
TG	TM6SF2	rs58542926	C	APOE	rs4420638	G	<0.01	981688	981822	981292	981299	0.0866736	0.0745565	-0.0158102	0.00405208	0.0113345	0.00600842	21.3899	6.57785	-2.63134	(0.079,0.095)	(0.052,0.097)	(-0.028,-0.004)	1.65911e-101	4.77289e-11	0.0085048	2.11397e-100	2.15293e-10	0.024946	3	AE
TC	LDLRAP1/TMEM57	rs12027135	T	WDR12	rs114123510	A	<0.01	1.02737e+06	1.02749e+06	1.02732e+06	1.02733e+06	0.0294043	-0.0416582	0.0134036	0.00275	0.00672818	0.00509683	10.6925	-6.19159	2.6298	(0.024,0.035)	(-0.055,-0.028)	(0.003,0.023)	1.10387e-26	5.95591e-10	0.00854354	7.13675e-26	2.52959e-09	0.0250341	3	AE
LDL	SIK3	rs6589574	A	APOE	rs4420638	G	<0.01	835143	829855	829720	829726	0.0442134	0.175064	-0.0156372	0.00399648	0.00251956	0.00594886	11.0631	69.4817	-2.6286	(0.036,0.052)	(0.17,0.18)	(-0.027,-0.004)	1.89417e-28	0	0.00857374	1.25174e-27	0	0.0250971	3	AE
TG	TM6SF2	rs58542926	C	TOMM40	rs2075650	G	<0.01	981688	981986	981455	981467	0.0857019	0.0713275	-0.0174091	0.00386529	0.0125094	0.00663522	22.1722	5.70192	-2.62375	(0.078,0.093)	(0.047,0.096)	(-0.03,-0.004)	6.37268e-109	1.18464e-08	0.00869684	8.5421e-108	4.90284e-08	0.025405	3	AE
LDL	CBLC	rs3208856	C	TOMM40	rs2075650	G	<0.01	833560	831476	830088	830094	0.19485	0.219061	-0.033526	0.00537301	0.0257591	0.0130772	36.2645	8.50424	-2.56369	(0.184,0.205)	(0.169,0.27)	(-0.059,-0.008)	5.87064e-288	1.82785e-17	0.0103565	1.72469e-286	9.69494e-17	0.0298988	3	AE
LDL	LPL	rs12678919	A	TOMM40	rs2075650	G	<0.01	835211	831476	831413	831417	0.0307096	0.188492	-0.0156428	0.00357169	0.0113351	0.00612275	8.59806	16.6291	-2.55486	(0.024,0.038)	(0.166,0.211)	(-0.028,-0.004)	8.10748e-18	4.29344e-62	0.010623	4.33265e-17	4.21173e-61	0.0306215	3	AE
LDL	PAFAH1B2	rs4936367	G	APOE	rs4420638	G	<0.01	835177	829855	829755	829762	0.0367513	0.175244	-0.013977	0.00368386	0.00256265	0.00547748	9.97631	68.3838	-2.55172	(0.03,0.044)	(0.17,0.18)	(-0.025,-0.003)	1.93527e-23	0	0.0107193	1.17108e-22	0	0.0308832	3	AE
LDL	PAFAH1B2	rs4936367	G	BCAM	rs118147862	G	<0.01	835177	827739	827636	827643	0.0827101	0.400443	-0.0267099	0.0202062	0.00494107	0.0104769	4.0933	81.0439	-2.5494	(0.043,0.122)	(0.391,0.41)	(-0.047,-0.006)	4.25286e-05	0	0.0107909	0.000150994	0	0.0310424	3	AE
TC	SORT1/CELSR2	rs629301	T	APOE	rs4420638	G	<0.01	1.02521e+06	1.02349e+06	1.02114e+06	1.02115e+06	0.132085	0.174437	0.0130986	0.00346924	0.00857733	0.00515123	38.0731	20.337	2.54281	(0.125,0.139)	(0.158,0.191)	(0.003,0.023)	0	6.05034e-92	0.0109964	0	7.33022e-91	0.0316015	3	AE
LDL	TOMM40	rs2075650	G	APOE	rs4420638	G	0.315	831476	829855	829517	829523	0.0716827	0.14038	-0.0108887	0.00484906	0.00349955	0.00431081	14.7828	40.1138	-2.52589	(0.062,0.081)	(0.134,0.147)	(-0.019,-0.002)	1.89109e-49	0	0.0115404	1.6624e-48	0	0.0330977	3	AE
TC	SIK3	rs6589574	A	APOE	rs4420638	G	<0.01	1.02736e+06	1.02349e+06	1.0233e+06	1.02331e+06	0.0651337	0.198601	-0.0193748	0.00522989	0.00329734	0.00778579	12.4541	60.2307	-2.48848	(0.055,0.075)	(0.192,0.205)	(-0.035,-0.004)	1.32803e-35	0	0.0128289	9.74116e-35	0	0.0366078	3	AE
LDL	ZNF259	rs2075290	C	PVRL2	rs7254892	G	<0.01	834939	829772	829428	829433	0.135915	0.400575	-0.0361197	0.0283888	0.00560854	0.0145461	4.78762	71.4223	-2.48311	(0.08,0.192)	(0.39,0.412)	(-0.065,-0.008)	1.68772e-06	0	0.0130239	6.35838e-06	0	0.0370897	3	AE
LDL	LDLRAP1/TMEM57	rs12027135	T	WDR12	rs114123510	A	<0.01	835109	835233	835071	835076	0.0222701	-0.029232	0.00960711	0.00210597	0.00515203	0.00390281	10.5748	-5.67388	2.46158	(0.018,0.026)	(-0.039,-0.019)	(0.002,0.017)	3.90173e-26	1.39603e-08	0.0138325	2.48292e-25	5.7609e-08	0.039251	3	AE
TC	PAFAH1B2	rs4936367	G	APOE	rs4420638	G	<0.01	1.0274e+06	1.02349e+06	1.02334e+06	1.02335e+06	0.0557242	0.198821	-0.0173004	0.00482042	0.00335351	0.00716805	11.56	59.2874	-2.41355	(0.046,0.065)	(0.192,0.205)	(-0.031,-0.003)	6.56882e-31	0	0.0157982	4.50365e-30	0	0.0441695	3	AE
LDL	SIK3	rs6589574	A	PVRL2	rs7254892	G	<0.01	835143	829772	829639	829645	0.0977519	0.400725	-0.0308381	0.0260932	0.00569866	0.0133644	3.74627	70.3192	-2.30749	(0.047,0.149)	(0.39,0.412)	(-0.057,-0.005)	0.000179486	0	0.0210278	0.000612695	0	0.0576535	3	AE
TC	SIK3	rs6589574	A	PVRL2	rs7254892	G	<0.01	1.02736e+06	1.02417e+06	1.02399e+06	1.02399e+06	0.134396	0.416604	-0.0396793	0.0341648	0.00746375	0.0174985	3.93376	55.817	-2.26758	(0.067,0.201)	(0.402,0.431)	(-0.074,-0.005)	8.36279e-05	0	0.0233549	0.000292698	0	0.0632389	3	AE
TG	MLXIPL	rs17145738	T	LPL	rs12678919	A	<0.01	980891	979902	978577	978583	-0.0769883	0.151088	-0.0143979	0.0118177	0.00334388	0.00637874	-6.51466	45.1835	-2.25717	(-0.1,-0.054)	(0.145,0.158)	(-0.027,-0.002)	7.28565e-11	0	0.0239975	3.24251e-10	0	0.0648551	3	AE
TG	BCL7B	rs13233571	C	LPL	rs12678919	A	<0.01	980894	979902	978580	978586	0.076896	0.122346	0.014363	0.0117909	0.0115438	0.00636438	6.52162	10.5984	2.25678	(0.054,0.1)	(0.1,0.145)	(0.002,0.027)	6.95501e-11	3.03089e-26	0.0240216	3.10023e-10	1.93963e-25	0.0648893	3	AE
TG	ZNF259	rs2075290	C	BCAM	rs118147862	G	<0.01	978568	982016	978370	978379	0.263489	-0.0588581	-0.0269001	0.0232184	0.00461883	0.0120411	11.3483	-12.7431	-2.23402	(0.218,0.309)	(-0.068,-0.05)	(-0.051,-0.003)	7.56337e-30	3.40773e-37	0.0254819	5.07507e-29	2.57625e-36	0.0685076	3	AE
TG	BAZ1B	rs13231516	T	LPL	rs12678919	A	<0.01	980940	979902	978628	978634	0.0754762	0.122614	0.0141859	0.011768	0.0115194	0.00635282	6.41368	10.6441	2.23301	(0.052,0.099)	(0.1,0.145)	(0.002,0.027)	1.42049e-10	1.85761e-26	0.0255481	6.24841e-10	1.19282e-25	0.0686529	3	AE
HDL	SORT1/CELSR2	rs629301	T	ZNF259	rs2075290	C	<0.01	185936	185481	185384	185391	-0.0101498	-0.0452105	0.0055877	0.000982148	0.00427157	0.00257021	-10.3343	-10.584	2.17403	(-0.012,-0.008)	(-0.054,-0.037)	(0.001,0.011)	4.92971e-25	3.53354e-26	0.0297032	3.07497e-24	2.25368e-25	0.0785527	3	AE
TC	PAFAH1B2	rs4936367	G	PVRL2	rs7254892	G	<0.01	1.0274e+06	1.02417e+06	1.02403e+06	1.02403e+06	0.115342	0.416768	-0.0343678	0.0315562	0.00759017	0.0161596	3.65513	54.9089	-2.12678	(0.053,0.177)	(0.402,0.432)	(-0.066,-0.003)	0.000257047	0	0.0334388	0.000865474	0	0.0874125	3	AE
LDL	LPL	rs12678919	A	BCAM	rs118147862	G	<0.01	835211	827739	827677	827685	0.0682748	0.434797	-0.02217	0.0204199	0.0196121	0.0105873	3.34354	22.1698	-2.09403	(0.028,0.108)	(0.396,0.473)	(-0.043,-0.001)	0.000827164	6.7231e-109	0.0362574	0.00268615	8.99056e-108	0.0938291	3	AE
LDL	HAVCR1	rs2277025	C	LPL	rs12678919	A	<0.01	835108	835211	835048	835058	0.0420281	0.0327655	-0.00921661	0.00838713	0.00459188	0.00452863	5.01103	7.13553	-2.03519	(0.026,0.058)	(0.024,0.042)	(-0.018,0)	5.41407e-07	9.64165e-13	0.0418322	2.08828e-06	4.5671e-12	0.106077	3	AE
TG	MLXIPL	rs17145738	T	PVRL2	rs7254892	G	<0.01	980891	981892	980576	980582	-0.145975	-0.0983808	0.0223324	0.0214849	0.00569792	0.0109962	-6.79431	-17.2661	2.03092	(-0.188,-0.104)	(-0.11,-0.087)	(0.001,0.044)	1.08833e-11	8.47031e-67	0.0422629	4.99661e-11	8.70048e-66	0.107074	3	AE
TG	LPL	rs12678919	A	PAFAH1B2	rs4936367	G	<0.01	979902	981193	978871	978878	0.144549	0.0684668	0.0141395	0.00327594	0.0129694	0.00699375	44.1244	5.27912	2.02173	(0.138,0.151)	(0.043,0.094)	(0,0.028)	0	1.29806e-07	0.043204	0	5.14687e-07	0.109214	3	AE
TG	SIK3	rs6589574	A	NCAN	rs2228603	C	<0.01	980821	981839	980440	980454	0.0885925	0.0661686	0.0168414	0.0160753	0.00362565	0.00852671	5.51109	18.2501	1.97513	(0.057,0.12)	(0.059,0.073)	(0,0.034)	3.56612e-08	2.06402e-74	0.0482531	1.44842e-07	2.25927e-73	0.120686	3	AE
TC	BAZ1B	rs13231516	T	SIK3	rs6589574	A	<0.01	1.02754e+06	1.02736e+06	1.02736e+06	1.02737e+06	0.0150198	0.0887711	-0.0180568	0.00396063	0.0169112	0.00931797	3.79229	5.24925	-1.93785	(0.007,0.023)	(0.056,0.122)	(-0.036,0)	0.000149266	1.5272e-07	0.0526415	0.000511381	6.0301e-07	0.130169	3	AE
TC	TOMM40	rs2075650	G	APOE	rs4420638	G	0.315	1.02473e+06	1.02349e+06	1.02325e+06	1.02326e+06	0.0787632	0.159146	-0.0108222	0.00634813	0.0045817	0.00564404	12.4073	34.7352	-1.91746	(0.066,0.091)	(0.15,0.168)	(-0.022,0)	2.38529e-35	2.31727e-264	0.0551798	1.74736e-34	6.16851e-263	0.135441	3	AE
LDL	APOB	rs1367117	A	PVRL2	rs7254892	G	<0.01	833241	829772	827733	827742	0.0582647	0.384928	0.014808	0.0152676	0.00738712	0.0078167	3.81623	52.108	1.8944	(0.028,0.088)	(0.37,0.399)	(-0.001,0.03)	0.000135504	0	0.0581715	0.000465924	0	0.141681	3	AE
TC	PVRL2	rs7254892	G	TOMM40	rs2075650	G	<0.01	1.02417e+06	1.02473e+06	1.02176e+06	1.02177e+06	0.390877	0.238142	-0.0360082	0.00742076	0.0376571	0.0190581	52.6734	6.32398	-1.88939	(0.376,0.405)	(0.164,0.312)	(-0.073,0.001)	0	2.54915e-10	0.0588394	0	1.10926e-09	0.143123	3	AE
LDL	LDLRAP1/TMEM57	rs12027135	T	HAVCR1	rs2277025	C	<0.01	835109	835108	834947	834957	0.0210364	0.0198391	0.004971	0.00274776	0.00358319	0.00271087	7.65582	5.5367	1.83373	(0.016,0.026)	(0.013,0.027)	(0,0.01)	1.9208e-14	3.08231e-08	0.0666941	9.5284e-14	1.25371e-07	0.159156	3	AE
LDL	ZNF259	rs2075290	C	TOMM40	rs2075650	G	<0.01	834939	831476	831134	831143	0.0700139	0.162248	-0.0133071	0.0041913	0.00276552	0.00727126	16.7046	58.6681	-1.8301	(0.062,0.078)	(0.157,0.168)	(-0.028,0.001)	1.21425e-62	0	0.0672352	1.19735e-61	0	0.160299	3	AE
LDL	SORT1/CELSR2	rs629301	T	TM6SF2	rs58542926	C	<0.01	832022	834327	831067	831079	0.145021	0.125228	-0.010699	0.0110817	0.00976725	0.00587405	13.0866	12.8213	-1.8214	(0.123,0.167)	(0.106,0.144)	(-0.022,0.001)	3.92672e-39	1.24659e-37	0.0685462	3.03331e-38	9.46211e-37	0.162959	3	AE
TC	LDLRAP1/TMEM57	rs12027135	T	SIK3	rs6589574	A	<0.01	1.02737e+06	1.02736e+06	1.02719e+06	1.0272e+06	0.0309796	0.0444978	0.0112349	0.00263055	0.00816015	0.00616977	11.7768	5.45306	1.82096	(0.026,0.036)	(0.029,0.06)	(-0.001,0.023)	5.13776e-32	4.95098e-08	0.0686136	3.60088e-31	1.99801e-07	0.163051	3	AE
LDL	LDLRAP1/TMEM57	rs12027135	T	SIK3	rs6589574	A	<0.01	835109	835143	834980	834991	0.0233386	0.0280062	0.00857984	0.00201446	0.00625163	0.0047265	11.5855	4.47982	1.81526	(0.019,0.027)	(0.016,0.04)	(-0.001,0.018)	4.87923e-31	7.47063e-06	0.0694837	3.35743e-30	2.74698e-05	0.164635	3	AE
TC	LDLRAP1/TMEM57	rs12027135	T	HAVCR1	rs2277025	C	<0.01	1.02737e+06	1.02735e+06	1.02718e+06	1.02719e+06	0.0280389	0.0294369	0.00642319	0.00358846	0.00467874	0.00353983	7.81362	6.29162	1.81455	(0.021,0.035)	(0.02,0.039)	(-0.001,0.013)	5.55689e-15	3.14175e-10	0.0695937	2.80317e-14	1.35362e-09	0.16472	3	AE
LDL	APOB	rs1367117	A	HAVCR1	rs2277025	C	<0.01	833241	835108	833079	833090	0.0835577	0.0217756	0.00511131	0.00287502	0.00269976	0.00283219	29.0633	8.06574	1.80472	(0.078,0.089)	(0.016,0.027)	(0,0.011)	1.04411e-185	7.27927e-16	0.0711185	1.93468e-184	3.74872e-15	0.167598	3	AE
TC	LDLRAP1/TMEM57	rs12027135	T	NCAN	rs2228603	C	<0.01	1.02737e+06	1.02676e+06	1.02659e+06	1.0266e+06	0.0540591	0.139806	-0.0115043	0.012155	0.00848898	0.0064476	4.44747	16.4691	-1.78428	(0.03,0.078)	(0.123,0.156)	(-0.024,0.001)	8.68864e-06	6.11884e-61	0.0743783	3.18658e-05	5.93057e-60	0.174266	3	AE
TC	SORT1/CELSR2	rs629301	T	TM6SF2	rs58542926	C	<0.01	1.02521e+06	1.02644e+06	1.0241e+06	1.02411e+06	0.162763	0.172605	-0.0135494	0.0144978	0.0127777	0.00768484	11.2267	13.5083	-1.76314	(0.134,0.191)	(0.148,0.198)	(-0.029,0.002)	3.01452e-29	1.39767e-41	0.0778775	2.00144e-28	1.1209e-40	0.181416	3	AE
TC	PVRL2	rs7254892	G	APOE	rs4420638	G	<0.01	1.02417e+06	1.02349e+06	1.02064e+06	1.02065e+06	0.38339	0.239256	-0.0290828	0.0076461	0.0326084	0.0165171	50.1419	7.33726	-1.76077	(0.368,0.398)	(0.175,0.303)	(-0.061,0.003)	0	2.18004e-13	0.0782771	0	1.0502e-12	0.182122	3	AE
LDL	PAFAH1B2	rs4936367	G	TOMM40	rs2075650	G	<0.01	835177	831476	831375	831385	0.0347416	0.162519	-0.0107052	0.00352687	0.00285493	0.00610733	9.85057	56.9257	-1.75285	(0.028,0.042)	(0.157,0.168)	(-0.023,0.001)	6.81565e-23	0	0.079628	4.08507e-22	0	0.18481	3	AE
TC	MYLIP	rs3757354	C	SIK3	rs6589574	A	<0.01	1.02744e+06	1.02736e+06	1.02726e+06	1.02727e+06	0.0332502	0.0782456	-0.0132003	0.00325528	0.0129415	0.00763331	10.2142	6.04611	-1.7293	(0.027,0.04)	(0.053,0.104)	(-0.028,0.002)	1.71207e-24	1.48388e-09	0.0837556	1.06209e-23	6.23228e-09	0.19344	3	AE
TC	PCSK9	rs2479409	G	APOB	rs1367117	A	<0.01	1.02727e+06	1.02594e+06	1.02567e+06	1.02568e+06	0.0468632	0.105134	-0.00645795	0.0035756	0.00363422	0.0037596	13.1064	28.9288	-1.71772	(0.04,0.054)	(0.098,0.112)	(-0.014,0.001)	3.0263e-39	5.18976e-184	0.0858476	2.34414e-38	9.46172e-183	0.197708	3	AE
TG	APOB	rs1367117	A	APOE	rs4420638	G	<0.01	982211	981822	981816	981828	0.0138201	0.0492043	-0.0057511	0.00226093	0.00319031	0.00335423	6.11257	15.423	-1.71458	(0.009,0.018)	(0.043,0.055)	(-0.012,0.001)	9.80411e-10	1.14582e-53	0.0864221	4.14536e-09	1.03618e-52	0.198869	3	AE
TG	MLXIPL	rs17145738	T	TOMM40	rs2075650	G	<0.01	980891	981986	980661	980674	-0.100192	0.0416479	-0.00905001	0.00310255	0.00281992	0.0053412	-32.2934	14.7692	-1.69438	(-0.106,-0.094)	(0.036,0.047)	(-0.02,0.001)	8.66164e-229	2.3157e-49	0.0901933	1.9803e-227	2.03251e-48	0.205959	3	AE
TC	MYLIP	rs3757354	C	PAFAH1B2	rs4936367	G	<0.01	1.02744e+06	1.0274e+06	1.0273e+06	1.02731e+06	0.0334128	0.0674469	-0.0117554	0.00331231	0.0119097	0.00702884	10.0875	5.66317	-1.67245	(0.027,0.04)	(0.044,0.091)	(-0.026,0.002)	6.27708e-24	1.48604e-08	0.094435	3.83524e-23	6.12341e-08	0.214436	3	AE
TC	PAFAH1B2	rs4936367	G	TOMM40	rs2075650	G	<0.01	1.0274e+06	1.02473e+06	1.02458e+06	1.02459e+06	0.0533389	0.183708	-0.0133191	0.00461352	0.00373454	0.00798898	11.5614	49.1916	-1.66718	(0.044,0.062)	(0.176,0.191)	(-0.029,0.002)	6.46215e-31	0	0.0954784	4.43589e-30	0	0.216113	3	AE
LDL	MYLIP	rs3757354	C	SIK3	rs6589574	A	<0.01	835153	835143	835024	835035	0.0271365	0.0531573	-0.00973268	0.00249183	0.00990915	0.00584456	10.8902	5.36446	-1.66525	(0.022,0.032)	(0.034,0.073)	(-0.021,0.002)	1.28392e-27	8.11907e-08	0.0958622	8.40627e-27	3.2442e-07	0.216857	3	AE
TC	APOB	rs1367117	A	HAVCR1	rs2277025	C	<0.01	1.02594e+06	1.02735e+06	1.02575e+06	1.02576e+06	0.095945	0.0323173	0.0061398	0.00375861	0.00352923	0.00370232	25.5267	9.15703	1.65837	(0.089,0.103)	(0.025,0.039)	(-0.001,0.013)	9.95374e-144	5.33469e-20	0.0972437	1.57208e-142	3.00076e-19	0.219444	3	AE
CAD	WDR12	rs114123510	A	PAFAH1B1	rs8068571	T	<0.01	165056	165091	165041	165051	0.162051	0.0663886	-0.0354572	0.0351059	0.0122343	0.0219747	4.61607	5.42642	-1.61355	(0.093,0.231)	(0.042,0.09)	(-0.079,0.008)	3.91073e-06	5.74944e-08	0.106625	1.45206e-05	2.3071e-07	0.236158	3	AE
TC	CBLC	rs3208856	C	TOMM40	rs2075650	G	<0.01	1.02646e+06	1.02473e+06	1.02387e+06	1.02388e+06	0.202013	0.227399	-0.0274404	0.00703162	0.0337172	0.0171173	28.7293	6.7443	-1.60308	(0.188,0.216)	(0.161,0.293)	(-0.061,0.006)	1.6442e-181	1.53766e-11	0.108918	2.97848e-180	7.04241e-11	0.24011	3	AE
LDL	PAFAH1B2	rs4936367	G	TM6SF2	rs58542926	C	<0.01	835177	834327	834231	834241	0.0552254	0.111481	-0.0131143	0.0154617	0.00384721	0.00819591	3.57175	28.9771	-1.60011	(0.025,0.086)	(0.104,0.119)	(-0.029,0.003)	0.000354599	1.27889e-184	0.109575	0.001182	2.3467e-183	0.241183	3	AE
TC	PCSK9	rs2479409	G	HAVCR1	rs2277025	C	<0.01	1.02727e+06	1.02735e+06	1.02707e+06	1.02708e+06	0.0382238	0.0327125	0.00582658	0.003735	0.00357172	0.00368397	10.234	9.15874	1.5816	(0.031,0.046)	(0.026,0.04)	(-0.001,0.013)	1.39682e-24	5.25072e-20	0.11374	8.68418e-24	2.95646e-19	0.248807	3	AE
LDL	MYLIP	rs3757354	C	PAFAH1B2	rs4936367	G	<0.01	835153	835177	835057	835068	0.0272181	0.044447	-0.00847694	0.00253549	0.00911857	0.00538135	10.7349	4.87433	-1.57524	(0.022,0.032)	(0.027,0.062)	(-0.019,0.002)	6.98167e-27	1.09178e-06	0.1152	4.51896e-26	4.15183e-06	0.251225	3	AE
TC	BCL7B	rs13233571	C	SIK3	rs6589574	A	<0.01	1.02754e+06	1.02736e+06	1.02736e+06	1.02737e+06	0.0151187	0.0828574	-0.0146816	0.00396191	0.0169356	0.00933042	3.816	4.89249	-1.57352	(0.007,0.023)	(0.05,0.116)	(-0.033,0.004)	0.00013563	9.95688e-07	0.115599	0.000466075	3.79151e-06	0.251997	3	AE
LDL	SORT1/CELSR2	rs629301	T	NCAN	rs2228603	C	<0.01	832022	834613	831354	831365	0.14239	0.104748	-0.00924872	0.0111108	0.00980019	0.00589007	12.8155	10.6884	-1.57022	(0.121,0.164)	(0.086,0.124)	(-0.021,0.002)	1.34342e-37	1.15386e-26	0.116363	1.01834e-36	7.45081e-26	0.253469	3	AE
TC	LDLRAP1/TMEM57	rs12027135	T	PAFAH1B2	rs4936367	G	<0.01	1.02737e+06	1.0274e+06	1.02723e+06	1.02724e+06	0.0311193	0.0387716	0.00886339	0.0026763	0.00750558	0.00568398	11.6277	5.16571	1.55936	(0.026,0.036)	(0.024,0.053)	(-0.002,0.02)	2.97916e-31	2.39527e-07	0.11891	2.06502e-30	9.39225e-07	0.258323	3	AE
LDL	HMGCR	rs12916	C	TM6SF2	rs58542926	C	<0.01	834022	834327	833077	833088	0.0519067	0.10231	0.00781284	0.00945622	0.00530159	0.00501272	5.48917	19.298	1.5586	(0.033,0.07)	(0.092,0.113)	(-0.002,0.018)	4.03835e-08	5.58287e-83	0.11909	1.63553e-07	6.52678e-82	0.258614	3	AE
HDL	SIK3	rs6589574	A	PAFAH1B2	rs4936367	G	0.605	185909	185978	185907	185916	-0.0199878	0.0100596	-0.00494087	0.00404964	0.00263484	0.00317568	-4.93568	3.81791	-1.55585	(-0.028,-0.012)	(0.005,0.015)	(-0.011,0.001)	7.98717e-07	0.000134589	0.119744	3.05582e-06	0.000463059	0.259439	3	AE
TC	MLXIPL	rs17145738	T	SIK3	rs6589574	A	<0.01	1.02754e+06	1.02736e+06	1.02736e+06	1.02737e+06	-0.0152139	0.0535594	0.0145028	0.00397118	0.00490631	0.00935403	-3.83109	10.9164	1.55043	(-0.023,-0.007)	(0.044,0.063)	(-0.004,0.033)	0.000127576	9.61977e-28	0.121039	0.000440532	6.32029e-27	0.261543	3	AE
TG	HMGCR	rs12916	C	ZNF259	rs2075290	C	<0.01	982196	978568	978554	978564	0.0121488	0.218235	-0.00767352	0.0019223	0.00531457	0.00501113	6.3199	41.0636	-1.53129	(0.008,0.016)	(0.208,0.229)	(-0.017,0.002)	2.61735e-10	0	0.125697	1.1372e-09	0	0.269758	3	AE
LDL	ZNF259	rs2075290	C	BCAM	rs118147862	G	<0.01	834939	827739	827397	827408	0.10194	0.397589	-0.0189348	0.0240156	0.00477193	0.0124539	4.24473	83.3183	-1.52039	(0.055,0.149)	(0.388,0.407)	(-0.043,0.005)	2.18859e-05	0	0.128413	7.88893e-05	0	0.274461	3	AE
LDL	SORT1/CELSR2	rs629301	T	MYLIP	rs3757354	C	<0.01	832022	835153	831899	831910	0.134693	0.0348542	-0.00586507	0.00655623	0.00644997	0.00387201	20.5443	5.40378	-1.51474	(0.122,0.148)	(0.022,0.047)	(-0.013,0.002)	8.65521e-94	6.52524e-08	0.129839	1.05994e-92	2.61286e-07	0.276578	3	AE
HDL	MLXIPL	rs17145738	T	CBLC	rs3208856	C	<0.01	185866	185998	185831	185843	0.0285056	-0.0115972	-0.00670262	0.00864553	0.00231871	0.00444121	3.29715	-5.00158	-1.50919	(0.012,0.045)	(-0.016,-0.007)	(-0.015,0.002)	0.000976704	5.68629e-07	0.13125	0.0031573	2.18882e-06	0.278722	3	AE
TC	SORT1/CELSR2	rs629301	T	NCAN	rs2228603	C	<0.01	1.02521e+06	1.02676e+06	1.02442e+06	1.02443e+06	0.158929	0.145274	-0.0114568	0.0145361	0.0128208	0.00770581	10.9334	11.3311	-1.48677	(0.13,0.187)	(0.12,0.17)	(-0.027,0.004)	7.98188e-28	9.20013e-30	0.137074	5.25026e-27	6.16604e-29	0.28865	3	AE
LDL	PCSK9	rs2479409	G	HAVCR1	rs2277025	C	<0.01	834941	835108	834777	834787	0.0324869	0.0225909	0.00418164	0.0028597	0.00273455	0.00282091	11.3602	8.26129	1.48237	(0.027,0.038)	(0.017,0.028)	(-0.001,0.01)	6.59643e-30	1.44107e-16	0.138241	4.44201e-29	7.54466e-16	0.290522	3	AE
LDL	LDLRAP1/TMEM57	rs12027135	T	PAFAH1B2	rs4936367	G	<0.01	835109	835177	835014	835024	0.0235019	0.0237549	0.00644829	0.00204932	0.0057494	0.00435386	11.4681	4.13172	1.48105	(0.019,0.028)	(0.012,0.035)	(-0.002,0.015)	1.90733e-30	3.6006e-05	0.138593	1.30296e-29	0.000128641	0.291045	3	AE
LDL	HAVCR1	rs2277025	C	CBLC	rs3208856	C	<0.01	835108	833560	833400	833411	0.046029	0.217882	-0.0107455	0.0141703	0.00733184	0.00727855	3.24827	29.7173	-1.47632	(0.018,0.074)	(0.204,0.232)	(-0.025,0.004)	0.0011611	4.59323e-194	0.139858	0.00373635	8.8886e-193	0.293159	3	AE
LDL	APOB	rs1367117	A	LDLR	rs6511720	G	<0.01	833241	831198	829146	829157	0.076391	0.175582	0.00618353	0.00763375	0.00400298	0.00419457	10.007	43.8628	1.47418	(0.061,0.091)	(0.168,0.183)	(-0.002,0.014)	1.41983e-23	0	0.140434	8.61009e-23	0	0.294013	3	AE
TG	NCAN	rs2228603	C	APOE	rs4420638	G	<0.01	981839	981822	981448	981458	0.0719817	0.0615777	-0.00880067	0.00404836	0.0113383	0.00601031	17.7805	5.43096	-1.46426	(0.064,0.08)	(0.039,0.084)	(-0.021,0.003)	1.00118e-70	5.60523e-08	0.143123	1.07309e-69	2.25242e-07	0.298787	3	AE
TC	BAZ1B	rs13231516	T	ZNF259	rs2075290	C	<0.01	1.02754e+06	1.02713e+06	1.02713e+06	1.02714e+06	0.0138411	0.118651	-0.0148765	0.00389532	0.0186141	0.0102492	3.55326	6.37426	-1.45148	(0.006,0.021)	(0.082,0.155)	(-0.035,0.005)	0.000380484	1.83845e-10	0.146645	0.00126605	8.06186e-10	0.304922	3	AE
TG	APOB	rs1367117	A	SIK3	rs6589574	A	<0.01	982211	980821	980815	980827	0.0128517	0.124163	-0.00692129	0.00202298	0.00453434	0.0047759	6.35285	27.3828	-1.44921	(0.009,0.017)	(0.115,0.133)	(-0.016,0.002)	2.11357e-10	4.39587e-165	0.147279	9.23261e-10	7.57586e-164	0.305999	3	AE
TC	SORT1/CELSR2	rs629301	T	MYLIP	rs3757354	C	<0.01	1.02521e+06	1.02744e+06	1.0251e+06	1.02512e+06	0.149314	0.0426346	-0.0073126	0.00857985	0.00844059	0.00506697	17.4028	5.05115	-1.44319	(0.132,0.166)	(0.026,0.059)	(-0.017,0.003)	7.85016e-68	4.39169e-07	0.148967	8.16704e-67	1.70204e-06	0.308828	3	AE
TG	ZNF259	rs2075290	C	NCAN	rs2228603	C	<0.01	978568	981839	978200	978209	0.187362	0.0668944	0.0133983	0.0176893	0.00356047	0.00937101	10.5919	18.7881	1.42976	(0.153,0.222)	(0.06,0.074)	(-0.005,0.032)	3.25096e-26	9.45258e-79	0.152787	2.07578e-25	1.07407e-77	0.314919	3	AE
LDL	HMGCR	rs12916	C	NCAN	rs2228603	C	<0.01	834022	834613	833364	833375	0.0534338	0.0844971	0.0069948	0.00945956	0.00530176	0.00501485	5.64865	15.9376	1.39482	(0.035,0.072)	(0.074,0.095)	(-0.003,0.017)	1.61709e-08	3.47643e-57	0.163071	6.65379e-08	3.2527e-56	0.331758	3	AE
LDL	APOB	rs1367117	A	CBLC	rs3208856	C	<0.01	833241	833560	831527	831539	0.0675348	0.20284	0.0102372	0.0143712	0.00699335	0.00738224	4.69932	29.0047	1.38674	(0.039,0.096)	(0.189,0.217)	(-0.004,0.025)	2.61032e-06	5.74754e-185	0.165522	9.76931e-06	1.05807e-183	0.335422	3	AE
HDL	SIK3	rs6589574	A	TOMM40	rs2075650	G	<0.01	185909	185653	185528	185541	-0.0174072	-0.0221724	0.00384573	0.00159624	0.00117143	0.00277487	-10.9051	-18.9275	1.38591	(-0.021,-0.014)	(-0.024,-0.02)	(-0.002,0.009)	1.08942e-27	6.76521e-80	0.165773	7.14931e-27	7.73362e-79	0.335691	3	AE
TG	MLXIPL	rs17145738	T	NCAN	rs2228603	C	<0.01	980891	981839	980518	980525	-0.0845226	0.0714617	-0.00995566	0.0135882	0.00376601	0.00720205	-6.2203	18.9754	-1.38234	(-0.111,-0.058)	(0.064,0.079)	(-0.024,0.004)	4.96197e-10	2.72284e-80	0.166869	2.11696e-09	3.12521e-79	0.336841	3	AE
TG	BAZ1B	rs13231516	T	ZNF259	rs2075290	C	<0.01	980940	978568	977312	977321	0.0991132	0.193575	0.010311	0.0028494	0.0136172	0.00749807	34.7838	14.2155	1.37515	(0.094,0.105)	(0.167,0.22)	(-0.004,0.025)	4.26961e-265	7.34596e-46	0.169085	1.14733e-263	6.17976e-45	0.34033	3	AE
TC	WDR12	rs114123510	A	HAVCR1	rs2277025	C	<0.01	1.02749e+06	1.02735e+06	1.0273e+06	1.02731e+06	-0.021449	0.0385146	-0.0071599	0.0053317	0.00282271	0.00525016	-4.02292	13.6445	-1.36375	(-0.032,-0.011)	(0.033,0.044)	(-0.017,0.003)	5.74807e-05	2.17633e-42	0.172646	0.000202684	1.76031e-41	0.345932	3	AE
TC	HAVCR1	rs2277025	C	CBLC	rs3208856	C	<0.01	1.02735e+06	1.02646e+06	1.02627e+06	1.02628e+06	0.061186	0.229992	-0.0128257	0.0185145	0.00957804	0.00950995	3.30476	24.0124	-1.34866	(0.025,0.097)	(0.211,0.249)	(-0.031,0.006)	0.000950573	2.0643e-127	0.177447	0.00307459	2.98587e-126	0.353521	3	AE
LDL	PCSK9	rs2479409	G	APOB	rs1367117	A	<0.01	834941	833241	832908	832919	0.0381967	0.0901399	-0.00386015	0.0027334	0.00277819	0.00287355	13.9741	32.4455	-1.34334	(0.033,0.044)	(0.085,0.096)	(-0.009,0.002)	2.24361e-44	6.26199e-231	0.179163	1.86529e-43	1.4492e-229	0.356564	3	AE
LDL	SIK3	rs6589574	A	TOMM40	rs2075650	G	<0.01	835143	831476	831340	831352	0.041115	0.161894	-0.0088506	0.00382552	0.0028082	0.00663574	10.7476	57.6505	-1.33378	(0.034,0.049)	(0.156,0.167)	(-0.022,0.004)	6.08501e-27	0	0.182277	3.95212e-26	0	0.361114	3	AE
HDL	BAZ1B	rs13231516	T	ZNF259	rs2075290	C	<0.01	185864	185481	185316	185327	-0.0148425	-0.0288564	-0.0043242	0.00123772	0.00590898	0.00325373	-11.9918	-4.88348	-1.329	(-0.017,-0.012)	(-0.04,-0.017)	(-0.011,0.002)	3.92106e-33	1.0423e-06	0.183849	2.80358e-32	3.96635e-06	0.363087	3	AE
TG	MLXIPL	rs17145738	T	ZNF259	rs2075290	C	<0.01	980891	978568	977264	977272	-0.100974	0.2141	-0.00995915	0.00285775	0.0039299	0.007516	-35.3335	54.4798	-1.32506	(-0.107,-0.095)	(0.206,0.222)	(-0.025,0.005)	1.79606e-273	0	0.185151	5.04142e-272	0	0.364988	3	AE
TC	ZNF259	rs2075290	C	TOMM40	rs2075650	G	<0.01	1.02713e+06	1.02473e+06	1.02431e+06	1.02432e+06	0.0969878	0.182791	-0.0125463	0.00548224	0.00361731	0.00950811	17.6913	50.5324	-1.31954	(0.086,0.108)	(0.176,0.19)	(-0.031,0.006)	4.89572e-70	0	0.186988	5.20802e-69	0	0.367761	3	AE
LDL	CBLC	rs3208856	C	BCAM	rs118147862	G	<0.01	833560	827739	825676	825688	0.289221	0.464227	-0.0307237	0.045891	0.0461211	0.02339	6.30235	10.0654	-1.31354	(0.199,0.379)	(0.374,0.555)	(-0.077,0.015)	2.93165e-10	7.85687e-24	0.189002	1.26792e-09	4.79016e-23	0.370698	3	AE
TG	BCL7B	rs13233571	C	ZNF259	rs2075290	C	<0.01	980894	978568	977266	977274	0.100853	0.194372	0.00984727	0.00285126	0.0136238	0.00750077	35.3714	14.2672	1.31283	(0.095,0.106)	(0.168,0.221)	(-0.005,0.025)	4.69969e-274	3.50507e-46	0.189239	1.33236e-272	2.96181e-45	0.370968	3	AE
TG	MLXIPL	rs17145738	T	CBLC	rs3208856	C	<0.01	980891	982169	980849	980858	-0.128531	-0.036969	0.0133496	0.0199752	0.00536533	0.0102605	-6.4345	-6.89036	1.30106	(-0.168,-0.089)	(-0.047,-0.026)	(-0.007,0.033)	1.23878e-10	5.56514e-12	0.193237	5.47033e-10	2.58642e-11	0.376254	3	AE
TG	HMGCR	rs12916	C	TOMM40	rs2075650	G	<0.01	982196	981986	981974	981987	0.00985081	0.0354693	0.00466316	0.00208618	0.00381107	0.00359209	4.72194	9.30691	1.29817	(0.006,0.014)	(0.028,0.043)	(-0.002,0.012)	2.33603e-06	1.316e-20	0.194227	8.76011e-06	7.49922e-20	0.377924	3	AE
LDL	LDLRAP1/TMEM57	rs12027135	T	NCAN	rs2228603	C	<0.01	835109	834613	834451	834463	0.0364043	0.0973911	-0.00634034	0.00930986	0.00650288	0.00493853	3.91029	14.9766	-1.28385	(0.018,0.055)	(0.085,0.11)	(-0.016,0.003)	9.21859e-05	1.04393e-50	0.199193	0.000321856	9.2486e-50	0.384682	3	AE
TG	MLXIPL	rs17145738	T	TM6SF2	rs58542926	C	<0.01	980891	981688	980369	980378	-0.0858793	0.0831052	-0.0091783	0.0135583	0.00377144	0.00718728	-6.33409	22.0354	-1.27702	(-0.112,-0.059)	(0.076,0.09)	(-0.023,0.005)	2.38744e-10	1.31772e-107	0.201595	1.04049e-09	1.7416e-106	0.387971	3	AE
TG	BAZ1B	rs13231516	T	APOE	rs4420638	G	<0.01	980940	981822	980548	980558	0.0987875	0.034928	0.00607887	0.0032399	0.00866963	0.00478514	30.4909	4.02878	1.27037	(0.092,0.105)	(0.018,0.052)	(-0.003,0.015)	3.44431e-204	5.60681e-05	0.203955	6.90078e-203	0.000197826	0.39108	3	AE
TG	BAZ1B	rs13231516	T	NCAN	rs2228603	C	<0.01	980940	981839	980564	980574	0.0843663	0.0531291	0.00906686	0.013552	0.0130321	0.00718216	6.22536	4.07679	1.26241	(0.058,0.111)	(0.028,0.079)	(-0.005,0.023)	4.80446e-10	4.56613e-05	0.2068	2.05285e-09	0.000161812	0.394535	3	AE
LDL	SORT1/CELSR2	rs629301	T	ZNF259	rs2075290	C	<0.01	832022	834939	831682	831695	0.126403	0.0776462	-0.00776162	0.00235502	0.0102361	0.00616084	53.6738	7.58553	-1.25983	(0.122,0.131)	(0.058,0.098)	(-0.02,0.004)	0	3.31132e-14	0.20773	0	1.63262e-13	0.395776	3	AE
TC	HMGCR	rs12916	C	TM6SF2	rs58542926	C	<0.01	1.02642e+06	1.02644e+06	1.02533e+06	1.02534e+06	0.0671772	0.144495	0.00819591	0.0123483	0.00692271	0.00654575	5.44017	20.8727	1.2521	(0.043,0.091)	(0.131,0.158)	(-0.005,0.021)	5.32284e-08	9.4913e-97	0.210535	2.14198e-07	1.18017e-95	0.399642	3	AE
TC	APOB	rs1367117	A	LDLR	rs6511720	G	<0.01	1.02594e+06	1.02418e+06	1.02256e+06	1.02257e+06	0.0884964	0.208648	0.00683917	0.00999575	0.00524132	0.0054926	8.8534	39.8083	1.24516	(0.069,0.108)	(0.198,0.219)	(-0.004,0.018)	8.48909e-19	0	0.213073	4.64606e-18	0	0.403179	3	AE
TG	HAVCR1	rs2277025	C	APOE	rs4420638	G	<0.01	982140	981822	981745	981757	0.0199582	0.0483314	-0.00404903	0.00221546	0.00332951	0.00328403	9.0086	14.5161	-1.23294	(0.016,0.024)	(0.042,0.055)	(-0.01,0.002)	2.08698e-19	9.58625e-48	0.217597	1.16012e-18	8.26049e-47	0.408399	3	AE
LDL	BCAM	rs118147862	G	PVRL2	rs7254892	G	<0.01	827739	829772	821601	821616	0.469285	0.474635	-0.0301506	0.0483342	0.0480142	0.0244758	9.70918	9.8853	-1.23185	(0.375,0.564)	(0.381,0.569)	(-0.078,0.018)	2.75536e-22	4.82135e-23	0.218003	1.63078e-21	2.89587e-22	0.408892	3	AE
HDL	TOMM40	rs2075650	G	APOE	rs4420638	G	0.315	185653	185505	185478	185490	-0.00718395	-0.0164715	-0.00222339	0.00203076	0.00146442	0.00180589	-3.53756	-11.2478	-1.23119	(-0.011,-0.003)	(-0.019,-0.014)	(-0.006,0.001)	0.000403845	2.37478e-29	0.218253	0.00134299	1.57855e-28	0.409224	3	AE
HDL	SORT1/CELSR2	rs629301	T	MLXIPL	rs17145738	T	<0.01	185936	185866	185770	185783	-0.00998242	0.0118058	0.00242263	0.00103863	0.00328125	0.00197301	-9.61113	3.59796	1.22789	(-0.012,-0.008)	(0.005,0.018)	(-0.001,0.006)	7.17585e-22	0.000320726	0.21949	4.22065e-21	0.00107287	0.410484	3	AE
LDL	LDLRAP1/TMEM57	rs12027135	T	PCSK9	rs2479409	G	<0.01	835109	834941	834778	834790	0.0270805	0.0392672	-0.00334244	0.00266131	0.00361953	0.00274509	10.1756	10.8487	-1.21761	(0.022,0.032)	(0.032,0.046)	(-0.009,0.002)	2.54748e-24	2.02236e-27	0.223373	1.57516e-23	1.31954e-26	0.415975	3	AE
TC	SIK3	rs6589574	A	TOMM40	rs2075650	G	<0.01	1.02736e+06	1.02473e+06	1.02454e+06	1.02455e+06	0.0612534	0.182857	-0.0105666	0.00500364	0.00367296	0.00867927	12.2418	49.7847	-1.21745	(0.051,0.071)	(0.176,0.19)	(-0.028,0.006)	1.85935e-34	0	0.223432	1.35857e-33	0	0.415975	3	AE
TG	SORT1/CELSR2	rs629301	T	APOB	rs1367117	A	<0.01	982218	982211	982211	982225	0.0122698	0.0176575	-0.00384992	0.00302237	0.00525815	0.00316242	4.05968	3.35812	-1.2174	(0.006,0.018)	(0.007,0.028)	(-0.01,0.002)	4.91407e-05	0.000784758	0.223454	0.0001736	0.00255283	0.415975	3	AE
LDL	APOB	rs1367117	A	LPL	rs12678919	A	<0.01	833241	835211	833180	833193	0.0975011	0.0295041	-0.00558664	0.00852583	0.00438995	0.00460152	11.436	6.72083	-1.21409	(0.081,0.114)	(0.021,0.038)	(-0.015,0.003)	2.76432e-30	1.80691e-11	0.224715	1.87934e-29	8.26224e-11	0.417604	3	AE
LDL	MYBPHL	rs590502	G	ZNF259	rs2075290	C	<0.01	834985	834939	834653	834666	0.0334884	0.0721155	-0.00626082	0.00197671	0.00668884	0.0051851	16.9415	10.7815	-1.20746	(0.03,0.037)	(0.059,0.085)	(-0.016,0.004)	2.22389e-64	4.2117e-27	0.227254	2.23572e-63	2.74171e-26	0.420675	3	AE
HDL	BCL7B	rs13233571	C	ZNF259	rs2075290	C	<0.01	185868	185481	185320	185331	-0.0147492	-0.0295613	-0.00391978	0.00123841	0.00590982	0.00325391	-11.9098	-5.00206	-1.20464	(-0.017,-0.012)	(-0.041,-0.018)	(-0.01,0.002)	1.05205e-32	5.67223e-07	0.228343	7.47506e-32	2.18489e-06	0.421591	3	AE
TG	NCAN	rs2228603	C	TOMM40	rs2075650	G	<0.01	981839	981986	981610	981621	0.0709355	0.0535934	-0.00778066	0.00386503	0.0124984	0.00663064	18.3532	4.28802	-1.17344	(0.063,0.079)	(0.029,0.078)	(-0.021,0.005)	3.11371e-75	1.80272e-05	0.240619	3.43477e-74	6.53545e-05	0.436161	3	AE
TC	MYBPHL	rs590502	G	ZNF259	rs2075290	C	<0.01	1.02733e+06	1.02713e+06	1.02692e+06	1.02693e+06	0.0374771	0.101089	-0.00786873	0.00258211	0.008736	0.00677248	14.5141	11.5715	-1.16187	(0.032,0.043)	(0.084,0.118)	(-0.021,0.005)	9.86325e-48	5.74611e-31	0.245289	8.48629e-47	3.94914e-30	0.442323	3	AE
TG	BCL7B	rs13233571	C	NCAN	rs2228603	C	<0.01	980894	981839	980520	980528	0.0873726	0.0543753	0.00835052	0.0135622	0.0130464	0.007188	6.44237	4.16785	1.16173	(0.061,0.114)	(0.029,0.08)	(-0.006,0.022)	1.17622e-10	3.07487e-05	0.245345	5.19811e-10	0.000110136	0.442323	3	AE
TC	WDR12	rs114123510	A	MLXIPL	rs17145738	T	<0.01	1.02749e+06	1.02754e+06	1.02749e+06	1.0275e+06	-0.0290076	-0.0152152	0.00890713	0.00405523	0.00414969	0.00768673	-7.15312	-3.6666	1.15877	(-0.037,-0.021)	(-0.023,-0.007)	(-0.006,0.024)	8.48246e-13	0.000245797	0.246551	4.02137e-12	0.000830059	0.443651	3	AE
TC	ZNF259	rs2075290	C	BCAM	rs118147862	G	<0.01	1.02713e+06	1.02279e+06	1.02237e+06	1.02238e+06	0.128802	0.417016	-0.0188536	0.0314436	0.00625529	0.0163066	4.09628	66.6661	-1.15619	(0.067,0.19)	(0.405,0.429)	(-0.051,0.013)	4.19839e-05	0	0.247603	0.000149153	0	0.445403	3	AE
TC	BCL7B	rs13233571	C	ZNF259	rs2075290	C	<0.01	1.02754e+06	1.02713e+06	1.02713e+06	1.02714e+06	0.0140824	0.113188	-0.0117623	0.00389766	0.0186222	0.0102523	3.61304	6.07814	-1.14727	(0.006,0.022)	(0.077,0.15)	(-0.032,0.008)	0.000302623	1.21585e-09	0.251268	0.00101351	5.12937e-09	0.450566	3	AE
TG	BAZ1B	rs13231516	T	TM6SF2	rs58542926	C	<0.01	980940	981688	980417	980427	0.085941	0.0665079	0.00815734	0.0135124	0.012981	0.00716235	6.36016	5.12347	1.13892	(0.059,0.112)	(0.041,0.092)	(-0.006,0.022)	2.01549e-10	2.99963e-07	0.254737	8.81776e-10	1.17094e-06	0.454344	3	AE
HDL	MLXIPL	rs17145738	T	ZNF259	rs2075290	C	<0.01	185866	185481	185318	185329	0.0149932	-0.0373388	0.00366131	0.00124136	0.00170601	0.00325976	12.078	-21.8867	1.12318	(0.013,0.017)	(-0.041,-0.034)	(-0.003,0.01)	1.37992e-33	3.4804e-106	0.26136	9.94175e-33	4.54697e-105	0.463966	3	AE
TG	APOB	rs1367117	A	ZNF259	rs2075290	C	<0.01	982211	978568	978564	978575	0.0126271	0.216063	-0.0058086	0.00198858	0.00495099	0.00522326	6.34979	43.6403	-1.11206	(0.009,0.017)	(0.206,0.226)	(-0.016,0.004)	2.15616e-10	0	0.266111	9.4114e-10	0	0.469569	3	AE
TC	APOB	rs1367117	A	CBLC	rs3208856	C	<0.01	1.02594e+06	1.02646e+06	1.02486e+06	1.02487e+06	0.079762	0.213188	0.0107346	0.0188093	0.00915485	0.00966224	4.24056	23.2869	1.11099	(0.043,0.117)	(0.195,0.231)	(-0.008,0.03)	2.22965e-05	6.02033e-120	0.266573	8.03183e-05	8.4077e-119	0.469569	3	AE
CAD	SORT1/CELSR2	rs629301	T	WDR12	rs114123510	A	<0.01	165091	165056	165040	165052	0.0685673	0.150953	-0.026292	0.0131535	0.0397736	0.023666	5.21287	3.79531	-1.11096	(0.043,0.094)	(0.073,0.229)	(-0.073,0.02)	1.85942e-07	0.000147458	0.266586	7.31637e-07	0.000505495	0.469569	3	AE
HDL	ZNF259	rs2075290	C	APOE	rs4420638	G	<0.01	185481	185505	184948	184960	-0.0354971	-0.0222796	-0.00298741	0.00182748	0.00103692	0.00272391	-19.424	-21.4863	-1.09674	(-0.039,-0.032)	(-0.024,-0.02)	(-0.008,0.002)	4.83248e-84	2.09155e-102	0.272757	5.68468e-83	2.67699e-101	0.477324	3	AE
TC	HMGCR	rs12916	C	PAFAH1B2	rs4936367	G	<0.01	1.02642e+06	1.0274e+06	1.02628e+06	1.02629e+06	0.0837707	0.0536024	-0.00625221	0.00270437	0.00610324	0.0057497	30.9761	8.78262	-1.0874	(0.078,0.089)	(0.042,0.066)	(-0.018,0.005)	1.13132e-210	1.59714e-18	0.276861	2.31573e-209	8.65752e-18	0.482126	3	AE
LDL	HAVCR1	rs2277025	C	TM6SF2	rs58542926	C	<0.01	835108	834327	834165	834178	0.035625	0.112937	-0.00550711	0.00956385	0.00514013	0.00507075	3.72496	21.9717	-1.08605	(0.017,0.054)	(0.103,0.123)	(-0.015,0.004)	0.000195343	5.37072e-107	0.277455	0.000664425	7.06542e-106	0.482712	3	AE
TG	PAFAH1B2	rs4936367	G	NCAN	rs2228603	C	<0.01	981193	981839	980808	980825	0.0784116	0.0671219	0.00853366	0.0148248	0.00369034	0.00786142	5.2892	18.1886	1.08551	(0.049,0.107)	(0.06,0.074)	(-0.007,0.024)	1.22852e-07	6.35915e-74	0.277695	4.87455e-07	6.90736e-73	0.482837	3	AE
TC	HMGCR	rs12916	C	NCAN	rs2228603	C	<0.01	1.02642e+06	1.02676e+06	1.02564e+06	1.02566e+06	0.0693385	0.121096	0.00704081	0.012357	0.00692456	0.00655057	5.61126	17.4879	1.07484	(0.045,0.094)	(0.108,0.135)	(-0.006,0.02)	2.00859e-08	1.77114e-68	0.282447	8.24075e-08	1.86315e-67	0.488105	3	AE
TG	LPL	rs12678919	A	TM6SF2	rs58542926	C	<0.01	979902	981688	979377	979389	0.131638	0.0650426	0.00841563	0.0147596	0.0144943	0.00783354	8.91884	4.48746	1.07431	(0.103,0.161)	(0.037,0.093)	(-0.007,0.024)	4.71204e-19	7.20768e-06	0.282685	2.60656e-18	2.65374e-05	0.488222	3	AE
LDL	HMGCR	rs12916	C	PAFAH1B2	rs4936367	G	<0.01	834022	835177	833927	833938	0.0674345	0.0345669	-0.00473015	0.00207166	0.00467561	0.00440426	32.551	7.39303	-1.07399	(0.063,0.071)	(0.025,0.044)	(-0.013,0.004)	2.02578e-232	1.43522e-13	0.282825	4.74635e-231	6.97317e-13	0.488313	3	AE
TG	ZNF259	rs2075290	C	TOMM40	rs2075650	G	<0.01	978568	981986	978328	978337	0.210121	0.0385819	0.00729877	0.00403202	0.00266023	0.00699363	52.1132	14.5032	1.04363	(0.202,0.218)	(0.033,0.044)	(-0.006,0.021)	0	1.15651e-47	0.296656	0	9.93548e-47	0.504511	3	AE
TC	BAZ1B	rs13231516	T	PAFAH1B2	rs4936367	G	<0.01	1.02754e+06	1.0274e+06	1.0274e+06	1.02741e+06	0.01382	0.0642983	-0.00894265	0.00402795	0.015581	0.00858699	3.43102	4.1267	-1.04142	(0.006,0.022)	(0.034,0.095)	(-0.026,0.008)	0.000601312	3.68006e-05	0.297682	0.00197191	0.000131398	0.505497	3	AE
TG	MLXIPL	rs17145738	T	APOE	rs4420638	G	<0.01	980891	981822	980501	980512	-0.101005	0.0467487	-0.00493037	0.00324909	0.00253555	0.00480006	-31.0871	18.4373	-1.02715	(-0.107,-0.095)	(0.042,0.052)	(-0.014,0.004)	3.60078e-212	6.59379e-76	0.304352	7.47854e-211	7.3164e-75	0.511765	3	AE
TC	MYBPHL	rs590502	G	PAFAH1B2	rs4936367	G	<0.01	1.02733e+06	1.0274e+06	1.02719e+06	1.0272e+06	0.0375338	0.0547984	-0.00578164	0.0026699	0.00732882	0.00568305	14.0581	7.4771	-1.01735	(0.032,0.043)	(0.04,0.069)	(-0.017,0.005)	6.86622e-45	7.59781e-14	0.308988	5.71681e-44	3.70737e-13	0.517107	3	AE
TG	BCL7B	rs13233571	C	TM6SF2	rs58542926	C	<0.01	980894	981688	980370	980379	0.0893926	0.0681859	0.00720987	0.0135288	0.013004	0.00717168	6.60758	5.24346	1.00533	(0.063,0.116)	(0.043,0.094)	(-0.007,0.021)	3.90654e-11	1.5759e-07	0.31474	1.76918e-10	6.21805e-07	0.52349	3	AE
TG	APOB	rs1367117	A	HMGCR	rs12916	C	<0.01	982211	982196	982193	982204	0.00950916	0.00938855	0.00268973	0.00284608	0.00256376	0.00268667	3.34115	3.66203	1.00114	(0.004,0.015)	(0.004,0.014)	(-0.003,0.008)	0.000834325	0.000250224	0.316759	0.0027063	0.000843503	0.526076	3	AE
LDL	LDLR	rs6511720	G	CBLC	rs3208856	C	<0.01	831198	833560	829465	829476	0.15924	0.191062	0.0106941	0.0209495	0.0195958	0.0107628	7.60116	9.75014	0.993615	(0.118,0.2)	(0.153,0.229)	(-0.01,0.032)	2.93496e-14	1.8421e-22	0.32041	1.44832e-13	1.09483e-21	0.530586	3	AE
TC	MLXIPL	rs17145738	T	ZNF259	rs2075290	C	<0.01	1.02754e+06	1.02713e+06	1.02713e+06	1.02714e+06	-0.0139898	0.0900802	0.0101257	0.00390658	0.00537076	0.0102732	-3.5811	16.7723	0.985646	(-0.022,-0.006)	(0.08,0.101)	(-0.01,0.03)	0.000342154	3.88933e-63	0.324307	0.00114186	3.84861e-62	0.535163	3	AE
TG	HMGCR	rs12916	C	APOE	rs4420638	G	<0.01	982196	981822	981810	981821	0.010065	0.042794	0.00316997	0.00218236	0.00342876	0.00323776	4.61201	12.4809	0.97906	(0.006,0.014)	(0.036,0.05)	(-0.003,0.01)	3.98801e-06	9.49204e-36	0.32755	1.47887e-05	6.99868e-35	0.538893	3	AE
LDL	MYBPHL	rs590502	G	HMGCR	rs12916	C	<0.01	834985	834022	833734	833745	0.0306757	0.0637442	0.00260165	0.00282033	0.00343375	0.0026637	10.8766	18.5641	0.976704	(0.025,0.036)	(0.057,0.07)	(-0.003,0.008)	1.48986e-27	6.27813e-77	0.328716	9.73214e-27	7.0211e-76	0.539768	3	AE
TG	HMGCR	rs12916	C	PAFAH1B2	rs4936367	G	<0.01	982196	981193	981175	981186	0.0120387	0.0973356	-0.00412726	0.00199005	0.00449119	0.00423153	6.04945	21.6726	-0.975357	(0.008,0.016)	(0.089,0.106)	(-0.012,0.004)	1.4534e-09	3.72521e-104	0.329383	6.1088e-09	4.80044e-103	0.540178	3	AE
TC	MYBPHL	rs590502	G	HAVCR1	rs2277025	C	<0.01	1.02733e+06	1.02735e+06	1.02714e+06	1.02715e+06	0.0390053	0.0403829	-0.00344336	0.00358078	0.00455319	0.00353193	10.893	8.86915	-0.974923	(0.032,0.046)	(0.031,0.049)	(-0.01,0.003)	1.24492e-27	7.37059e-19	0.329598	8.16034e-27	4.04954e-18	0.540178	3	AE
LDL	MYBPHL	rs590502	G	HAVCR1	rs2277025	C	<0.01	834985	835108	834822	834834	0.0346366	0.0282758	-0.00263637	0.00274162	0.00348617	0.00270432	12.6336	8.11085	-0.974876	(0.029,0.04)	(0.021,0.035)	(-0.008,0.003)	1.37742e-36	5.02648e-16	0.329622	1.03034e-35	2.60276e-15	0.540178	3	AE
LDL	MYBPHL	rs590502	G	LDLR	rs6511720	G	<0.01	834985	831198	830905	830917	0.0397025	0.184175	-0.00389629	0.00732741	0.00518636	0.00402255	5.41835	35.5114	-0.968613	(0.025,0.054)	(0.174,0.194)	(-0.012,0.004)	6.01514e-08	3.27373e-276	0.332738	2.41031e-07	9.37478e-275	0.54307	3	AE
LDL	HAVCR1	rs2277025	C	NCAN	rs2228603	C	<0.01	835108	834613	834451	834463	0.0345301	0.094152	-0.00489152	0.00956712	0.0051527	0.00507303	3.60925	18.2724	-0.964221	(0.016,0.053)	(0.084,0.104)	(-0.015,0.005)	0.000307081	1.37344e-74	0.334935	0.00102783	1.50627e-73	0.545751	3	AE
TC	LDLRAP1/TMEM57	rs12027135	T	APOB	rs1367117	A	<0.01	1.02737e+06	1.02594e+06	1.02577e+06	1.02579e+06	0.0349838	0.104417	-0.00346472	0.00343883	0.00476305	0.00360656	10.1732	21.9224	-0.960673	(0.028,0.042)	(0.095,0.114)	(-0.011,0.004)	2.61266e-24	1.58847e-106	0.336717	1.6137e-23	2.08005e-105	0.547515	3	AE
LDL	LDLRAP1/TMEM57	rs12027135	T	LPL	rs12678919	A	<0.01	835109	835211	835048	835061	0.0324428	0.030715	-0.00422876	0.00817666	0.00583053	0.00441245	3.96773	5.26796	-0.95837	(0.016,0.048)	(0.019,0.042)	(-0.013,0.004)	7.25608e-05	1.37951e-07	0.337876	0.000254749	5.46218e-07	0.548613	3	AE
TG	HAVCR1	rs2277025	C	TOMM40	rs2075650	G	<0.01	982140	981986	981903	981914	0.0194602	0.0417847	-0.00343529	0.00211729	0.00370147	0.00365051	9.1911	11.2887	-0.941045	(0.015,0.024)	(0.035,0.049)	(-0.011,0.004)	3.88859e-20	1.49297e-29	0.346682	2.19386e-19	9.97069e-29	0.558365	3	AE
TC	MYBPHL	rs590502	G	SIK3	rs6589574	A	<0.01	1.02733e+06	1.02736e+06	1.02715e+06	1.02716e+06	0.0373319	0.0632867	-0.00578511	0.00262435	0.00795919	0.00616394	14.2252	7.95139	-0.938541	(0.032,0.042)	(0.048,0.079)	(-0.018,0.006)	6.39344e-46	1.84425e-15	0.347967	5.38645e-45	9.41215e-15	0.559537	3	AE
TG	PAFAH1B2	rs4936367	G	TOMM40	rs2075650	G	<0.01	981193	981986	980949	980960	0.0926216	0.0384646	0.00551184	0.00340153	0.00275322	0.00588931	27.2294	13.9708	0.935907	(0.086,0.099)	(0.033,0.044)	(-0.006,0.017)	2.91705e-163	2.3501e-44	0.349321	4.96687e-162	1.95096e-43	0.561302	3	AE
TC	MYBPHL	rs590502	G	HMGCR	rs12916	C	<0.01	1.02733e+06	1.02642e+06	1.02621e+06	1.02622e+06	0.0339665	0.079089	0.00324885	0.00368327	0.00448488	0.00347893	9.22182	17.6346	0.933865	(0.027,0.041)	(0.07,0.088)	(-0.004,0.01)	2.92102e-20	1.33643e-69	0.350374	1.65291e-19	1.41902e-68	0.561986	3	AE
HDL	ZNF259	rs2075290	C	BCAM	rs118147862	G	<0.01	185481	185875	185323	185333	-0.0457221	-0.0213287	0.00481547	0.0100241	0.0020001	0.00520025	-4.56123	-10.6638	0.926007	(-0.065,-0.026)	(-0.025,-0.017)	(-0.005,0.015)	5.08558e-06	1.50255e-26	0.354442	1.87974e-05	9.67021e-26	0.567008	3	AE
LDL	LPL	rs12678919	A	PAFAH1B2	rs4936367	G	<0.01	835211	835177	835117	835128	0.0271705	0.0429745	-0.0067128	0.00342547	0.0135632	0.0073137	7.93192	3.16846	-0.917839	(0.02,0.034)	(0.016,0.07)	(-0.021,0.008)	2.15785e-15	0.00153251	0.358703	1.09928e-14	0.00488714	0.570344	3	AE
TC	HMGCR	rs12916	C	PVRL2	rs7254892	G	<0.01	1.02642e+06	1.02417e+06	1.02303e+06	1.02304e+06	0.0656185	0.403355	0.00896623	0.0191457	0.0104765	0.00980725	3.42733	38.501	0.914245	(0.028,0.103)	(0.383,0.424)	(-0.01,0.028)	0.000609547	0	0.360588	0.00199661	0	0.572539	3	AE
TC	HAVCR1	rs2277025	C	NCAN	rs2228603	C	<0.01	1.02735e+06	1.02676e+06	1.02657e+06	1.02658e+06	0.0478191	0.131672	-0.00599762	0.0124959	0.00672995	0.00662584	3.82678	19.565	-0.905186	(0.023,0.072)	(0.118,0.145)	(-0.019,0.007)	0.000129832	3.07206e-85	0.365367	0.000447779	3.64405e-84	0.577217	3	AE
TG	BCL7B	rs13233571	C	APOE	rs4420638	G	<0.01	980894	981822	980502	980514	0.101136	0.0380094	0.00430517	0.00324187	0.00867349	0.00478666	31.1967	4.38225	0.89941	(0.095,0.107)	(0.021,0.055)	(-0.005,0.014)	1.18117e-213	1.17461e-05	0.368435	2.47131e-212	4.28299e-05	0.581151	3	AE
TC	APOB	rs1367117	A	PAFAH1B2	rs4936367	G	<0.01	1.02594e+06	1.0274e+06	1.0258e+06	1.02581e+06	0.0996286	0.0453654	0.00533532	0.00279862	0.00568575	0.00598445	35.5992	7.9788	0.891529	(0.094,0.105)	(0.034,0.057)	(-0.006,0.017)	1.44074e-277	1.47766e-15	0.372645	4.16784e-276	7.56852e-15	0.585615	3	AE
HDL	LPL	rs12678919	A	BCAM	rs118147862	G	<0.01	183995	185875	183836	183847	-0.067835	-0.0276046	0.00392968	0.00852818	0.00818851	0.00442164	-7.95423	-3.37114	0.888738	(-0.085,-0.051)	(-0.044,-0.012)	(-0.005,0.013)	1.80256e-15	0.000748591	0.374144	9.20768e-15	0.00243797	0.58766	3	AE
TG	APOB	rs1367117	A	PAFAH1B2	rs4936367	G	<0.01	982211	981193	981184	981196	0.0124713	0.0966787	-0.00390487	0.00205843	0.00418259	0.00440206	6.05867	23.1145	-0.887055	(0.008,0.017)	(0.088,0.105)	(-0.013,0.005)	1.37255e-09	3.3063e-118	0.375049	5.77754e-09	4.59479e-117	0.588414	3	AE
TG	SORT1/CELSR2	rs629301	T	HAVCR1	rs2277025	C	<0.01	982218	982140	982138	982150	0.0116941	0.0227263	-0.00274461	0.0031496	0.00515646	0.00310106	3.71288	4.40735	-0.885055	(0.006,0.018)	(0.013,0.033)	(-0.009,0.003)	0.000204914	1.04645e-05	0.376127	0.000695725	3.82305e-05	0.58929	3	AE
LDL	ZNF259	rs2075290	C	CBLC	rs3208856	C	<0.01	834939	833560	833223	833235	0.0890019	0.211845	-0.012093	0.0266653	0.00530158	0.0137084	3.33774	39.9588	-0.882162	(0.037,0.141)	(0.201,0.222)	(-0.039,0.015)	0.000844634	0	0.377689	0.00273818	0	0.590505	3	AE
LDL	SORT1/CELSR2	rs629301	T	BCAM	rs118147862	G	<0.01	832022	827739	824414	824427	0.112666	0.384721	0.00664451	0.0145607	0.012559	0.00754789	7.73767	30.6331	0.880314	(0.084,0.141)	(0.36,0.409)	(-0.008,0.021)	1.01255e-14	4.44466e-206	0.378689	5.06721e-14	8.93661e-205	0.590767	3	AE
LDL	APOB	rs1367117	A	HMGCR	rs12916	C	<0.01	833241	834022	831989	832002	0.0892303	0.067956	-0.00237144	0.00295214	0.00265906	0.00278643	30.2256	25.5564	-0.851069	(0.083,0.095)	(0.063,0.073)	(-0.008,0.003)	1.09154e-200	4.65923e-144	0.394731	2.16399e-199	7.39996e-143	0.60683	3	AE
LDL	MYBPHL	rs590502	G	APOE	rs4420638	G	<0.01	834985	829855	829561	829574	0.0317318	0.169449	0.00275417	0.00222463	0.00424667	0.00329296	14.2639	39.9016	0.83638	(0.027,0.036)	(0.161,0.178)	(-0.004,0.009)	3.67459e-46	0	0.402941	3.10044e-45	0	0.614987	3	AE
TC	HAVCR1	rs2277025	C	APOE	rs4420638	G	<0.01	1.02735e+06	1.02349e+06	1.02329e+06	1.0233e+06	0.0355266	0.192605	0.00369733	0.00299797	0.00450586	0.00444403	11.8502	42.7455	0.831977	(0.03,0.041)	(0.184,0.201)	(-0.005,0.012)	2.14669e-32	0	0.405422	1.51579e-31	0	0.617811	3	AE
LDL	SORT1/CELSR2	rs629301	T	CBLC	rs3208856	C	<0.01	832022	833560	830295	830307	0.112076	0.199646	0.00689179	0.0162284	0.0138675	0.0083377	6.90621	14.3967	0.826582	(0.08,0.144)	(0.172,0.227)	(-0.009,0.023)	4.97787e-12	5.42999e-47	0.408474	2.31728e-11	4.64374e-46	0.621091	3	AE
TC	APOB	rs1367117	A	HMGCR	rs12916	C	<0.01	1.02594e+06	1.02642e+06	1.02482e+06	1.02483e+06	0.102871	0.0844323	-0.00296772	0.00385887	0.00347569	0.00364271	26.6582	24.2922	-0.8147	(0.095,0.11)	(0.078,0.091)	(-0.01,0.004)	1.43688e-156	2.36829e-130	0.415244	2.36148e-155	3.46982e-129	0.628687	3	AE
LDL	MYBPHL	rs590502	G	SIK3	rs6589574	A	<0.01	834985	835143	834857	834870	0.0332669	0.0416768	-0.00384328	0.00200943	0.00609382	0.00471891	16.5553	6.83919	-0.814442	(0.029,0.037)	(0.03,0.054)	(-0.013,0.005)	1.46515e-61	7.96449e-12	0.415392	1.42984e-60	3.68341e-11	0.628743	3	AE
LDL	HAVCR1	rs2277025	C	APOE	rs4420638	G	<0.01	835108	829855	829690	829701	0.0246169	0.170422	0.00272129	0.00229058	0.00344252	0.00339513	10.747	49.5051	0.80153	(0.02,0.029)	(0.164,0.177)	(-0.004,0.009)	6.12285e-27	0	0.422825	3.97214e-26	0	0.636225	3	AE
TC	PCSK9	rs2479409	G	APOE	rs4420638	G	<0.01	1.02727e+06	1.02349e+06	1.02321e+06	1.02322e+06	0.0437956	0.19779	-0.00356944	0.00303613	0.00436713	0.00449671	14.4248	45.2906	-0.793789	(0.038,0.05)	(0.189,0.206)	(-0.012,0.005)	3.6109e-47	0	0.427318	3.09272e-46	0	0.641054	3	AE
TC	LDLRAP1/TMEM57	rs12027135	T	SORT1/CELSR2	rs629301	T	<0.01	1.02737e+06	1.02521e+06	1.02504e+06	1.02505e+06	0.0280442	0.134049	0.00324625	0.00679817	0.00540329	0.00409	4.12526	24.8087	0.793703	(0.015,0.041)	(0.123,0.145)	(-0.005,0.011)	3.70316e-05	7.22407e-136	0.427369	0.000132139	1.08075e-134	0.641054	3	AE
TG	HMGCR	rs12916	C	SIK3	rs6589574	A	<0.01	982196	980821	980800	980812	0.0118946	0.122352	-0.00356887	0.00195556	0.0048667	0.0045915	6.08248	25.1406	-0.777278	(0.008,0.016)	(0.113,0.132)	(-0.013,0.005)	1.18341e-09	1.78902e-139	0.436995	4.99621e-09	2.74899e-138	0.64867	3	AE
LDL	ZNF259	rs2075290	C	LDLR	rs6511720	G	<0.01	834939	831198	830857	830869	0.07659	0.180842	-0.00615587	0.014398	0.00302434	0.00791981	5.31949	59.7954	-0.777275	(0.048,0.105)	(0.175,0.187)	(-0.022,0.009)	1.04056e-07	0	0.436997	4.14325e-07	0	0.64867	3	AE
LDL	LDLRAP1/TMEM57	rs12027135	T	APOB	rs1367117	A	<0.01	835109	833241	833078	833090	0.0259998	0.089691	-0.0020679	0.00262981	0.0036419	0.00275787	9.88657	24.6275	-0.749817	(0.021,0.031)	(0.083,0.097)	(-0.007,0.003)	4.76047e-23	6.40554e-134	0.453365	2.86234e-22	9.45818e-133	0.66389	3	AE
TC	ZNF259	rs2075290	C	CBLC	rs3208856	C	<0.01	1.02713e+06	1.02646e+06	1.02604e+06	1.02605e+06	0.11885	0.222912	-0.0134103	0.0348368	0.00692532	0.0179091	3.41163	32.188	-0.7488	(0.051,0.187)	(0.209,0.236)	(-0.049,0.022)	0.000645746	2.60123e-227	0.453978	0.00211031	5.87609e-226	0.664443	3	AE
LDL	SORT1/CELSR2	rs629301	T	SIK3	rs6589574	A	<0.01	832022	835143	831891	831904	0.126014	0.0441314	-0.00416723	0.00239258	0.00936424	0.00562663	52.6688	4.71276	-0.740626	(0.121,0.131)	(0.026,0.062)	(-0.015,0.007)	0	2.44383e-06	0.45892	0	9.1583e-06	0.668743	3	AE
LDL	MYBPHL	rs590502	G	LPL	rs12678919	A	<0.01	834985	835211	834924	834937	0.0385357	0.0295716	-0.0032261	0.00813521	0.00566494	0.00439206	4.7369	5.2201	-0.734532	(0.023,0.054)	(0.018,0.041)	(-0.012,0.005)	2.17015e-06	1.7883e-07	0.462625	8.14344e-06	7.05122e-07	0.67224	3	AE
TC	MYBPHL	rs590502	G	LDLR	rs6511720	G	<0.01	1.02733e+06	1.02418e+06	1.02396e+06	1.02397e+06	0.0435627	0.217654	-0.00386552	0.00959005	0.00678768	0.00526449	4.54248	32.066	-0.734263	(0.025,0.062)	(0.204,0.231)	(-0.014,0.006)	5.55954e-06	1.3142e-225	0.462788	2.05225e-05	2.92217e-224	0.672306	3	AE
LDL	LDLR	rs6511720	G	BCAM	rs118147862	G	<0.01	831198	827739	823584	823596	0.166147	0.38209	0.0071047	0.0187171	0.0176651	0.00970342	8.87678	21.6297	0.732185	(0.129,0.203)	(0.347,0.417)	(-0.012,0.026)	6.88236e-19	9.44353e-104	0.464056	3.78497e-18	1.21417e-102	0.673289	3	AE
TC	NCAN	rs2228603	C	BCAM	rs118147862	G	<0.01	1.02676e+06	1.02279e+06	1.02201e+06	1.02202e+06	0.147989	0.434756	-0.0111098	0.0298751	0.0292019	0.015496	4.95359	14.8879	-0.71695	(0.089,0.207)	(0.378,0.492)	(-0.041,0.019)	7.28555e-07	3.94913e-50	0.473405	2.79115e-06	3.48779e-49	0.68231	3	AE
TC	TM6SF2	rs58542926	C	BCAM	rs118147862	G	<0.01	1.02644e+06	1.02279e+06	1.02168e+06	1.02169e+06	0.172277	0.434743	-0.0110877	0.029954	0.0292854	0.0155317	5.7514	14.845	-0.71387	(0.114,0.231)	(0.377,0.492)	(-0.042,0.019)	8.85062e-09	7.48999e-50	0.475307	3.67641e-08	6.59445e-49	0.683314	3	AE
TG	PAFAH1B2	rs4936367	G	APOE	rs4420638	G	<0.01	981193	981822	980793	980807	0.0955107	0.0461429	-0.00373978	0.0035607	0.00247669	0.00529339	26.8236	18.6308	-0.7065	(0.089,0.102)	(0.041,0.051)	(-0.014,0.007)	1.71451e-158	1.80634e-77	0.479878	2.85081e-157	2.0281e-76	0.687097	3	AE
TG	HAVCR1	rs2277025	C	PAFAH1B2	rs4936367	G	<0.01	982140	981193	981112	981123	0.019157	0.0963481	-0.00304351	0.00201842	0.00435749	0.00431411	9.49109	22.1109	-0.705479	(0.015,0.023)	(0.088,0.105)	(-0.011,0.005)	2.28623e-21	2.481e-108	0.480513	1.32953e-20	3.29444e-107	0.687654	3	AE
LDL	SORT1/CELSR2	rs629301	T	PAFAH1B2	rs4936367	G	<0.01	832022	835177	831926	831939	0.126011	0.0363233	-0.00362633	0.00243349	0.00864497	0.00519177	51.7821	4.20167	-0.698477	(0.121,0.131)	(0.019,0.053)	(-0.014,0.007)	0	2.64951e-05	0.484879	0	9.51406e-05	0.691117	3	AE
LDL	TM6SF2	rs58542926	C	BCAM	rs118147862	G	<0.01	834327	827739	826775	826788	0.124307	0.409888	-0.00826259	0.0228466	0.0223374	0.0118461	5.44096	18.3498	-0.697495	(0.08,0.169)	(0.366,0.454)	(-0.031,0.015)	5.29934e-08	3.31099e-75	0.485493	2.13404e-07	3.6453e-74	0.691613	3	AE
TC	PCSK9	rs2479409	G	LDLR	rs6511720	G	<0.01	1.02727e+06	1.02418e+06	1.0239e+06	1.02391e+06	0.0361946	0.21085	0.00379636	0.00998117	0.0053179	0.00548152	3.62629	39.6491	0.692573	(0.017,0.056)	(0.2,0.221)	(-0.007,0.015)	0.000287523	0	0.488577	0.000964078	0	0.693946	3	AE
TG	ZNF259	rs2075290	C	PVRL2	rs7254892	G	<0.01	978568	981892	978253	978263	0.230841	-0.0918049	-0.00970376	0.0273662	0.00540889	0.0140223	8.43525	-16.9729	-0.692022	(0.177,0.284)	(-0.102,-0.081)	(-0.037,0.018)	3.30494e-17	1.30234e-64	0.488924	1.74479e-16	1.31159e-63	0.69409	3	AE
TC	PCSK9	rs2479409	G	SIK3	rs6589574	A	<0.01	1.02727e+06	1.02736e+06	1.02709e+06	1.0271e+06	0.0431726	0.0601307	-0.00440803	0.00273852	0.0062578	0.00644195	15.7649	9.60892	-0.684269	(0.038,0.049)	(0.048,0.072)	(-0.017,0.008)	5.42337e-56	7.33129e-22	0.493805	5.0246e-55	4.30761e-21	0.698049	3	AE
HDL	BCL7B	rs13233571	C	APOE	rs4420638	G	<0.01	185868	185505	185338	185350	-0.015961	-0.0250815	0.00139946	0.00140546	0.00375865	0.00207435	-11.3564	-6.673	0.674649	(-0.019,-0.013)	(-0.032,-0.018)	(-0.003,0.005)	6.89133e-30	2.50627e-11	0.499899	4.63509e-29	1.13958e-10	0.703669	3	AE
LDL	WDR12	rs114123510	A	ZNF259	rs2075290	C	<0.01	835233	834939	834902	834914	-0.019172	0.0640244	0.00519516	0.00293852	0.00413831	0.00772028	-6.52438	15.4712	0.672924	(-0.025,-0.013)	(0.056,0.072)	(-0.01,0.02)	6.82829e-11	5.43204e-54	0.500996	3.04614e-10	4.92795e-53	0.703759	3	AE
TC	LDLRAP1/TMEM57	rs12027135	T	TM6SF2	rs58542926	C	<0.01	1.02737e+06	1.02644e+06	1.02628e+06	1.02629e+06	0.040649	0.15603	-0.00429538	0.0121538	0.00848222	0.0064458	3.34454	18.395	-0.666385	(0.017,0.064)	(0.139,0.173)	(-0.017,0.008)	0.00082419	1.44082e-75	0.505165	0.00267803	1.59559e-74	0.705837	3	AE
LDL	MYBPHL	rs590502	G	PAFAH1B2	rs4936367	G	<0.01	834985	835177	834890	834904	0.0332141	0.0339483	-0.00288411	0.00204426	0.00561107	0.00435068	16.2474	6.05024	-0.66291	(0.029,0.037)	(0.023,0.045)	(-0.011,0.006)	2.32877e-59	1.44627e-09	0.507388	2.21175e-58	6.08336e-09	0.706933	3	AE
HDL	LDLRAP1/TMEM57	rs12027135	T	MLXIPL	rs17145738	T	<0.01	186030	185866	185864	185875	0.00299061	0.0167832	-0.00109682	0.000868635	0.00219265	0.001659	3.44289	7.65433	-0.661136	(0.001,0.005)	(0.012,0.021)	(-0.004,0.002)	0.000575535	1.94325e-14	0.508525	0.00189176	9.6313e-14	0.707741	3	AE
TG	PAFAH1B2	rs4936367	G	BCAM	rs118147862	G	<0.01	981193	982016	980991	981003	0.106648	-0.0606189	-0.00665882	0.0195958	0.00479316	0.0101605	5.44239	-12.647	-0.655365	(0.068,0.145)	(-0.07,-0.051)	(-0.027,0.013)	5.25716e-08	1.16269e-36	0.512233	2.11856e-07	8.72017e-36	0.710634	3	AE
TC	LDLRAP1/TMEM57	rs12027135	T	PCSK9	rs2479409	G	<0.01	1.02737e+06	1.02727e+06	1.0271e+06	1.02711e+06	0.0344658	0.0450356	-0.00232902	0.00347589	0.0047275	0.00358531	9.9157	9.5263	-0.6496	(0.028,0.041)	(0.036,0.054)	(-0.009,0.005)	3.55758e-23	1.62986e-21	0.515951	2.14134e-22	9.49772e-21	0.714697	3	AE
TC	MYBPHL	rs590502	G	APOE	rs4420638	G	<0.01	1.02733e+06	1.02349e+06	1.02327e+06	1.02328e+06	0.0355463	0.192328	0.00280018	0.00291248	0.00556016	0.00431158	12.2048	34.5903	0.649455	(0.03,0.041)	(0.181,0.203)	(-0.006,0.011)	2.93032e-34	3.53621e-262	0.516044	2.13559e-33	9.32573e-261	0.714697	3	AE
TC	APOB	rs1367117	A	SIK3	rs6589574	A	<0.01	1.02594e+06	1.02736e+06	1.02576e+06	1.02577e+06	0.100001	0.0546355	0.0042111	0.00275129	0.00616661	0.0064959	36.3469	8.85989	0.64827	(0.095,0.105)	(0.043,0.067)	(-0.009,0.017)	2.93808e-289	8.00939e-19	0.51681	8.67653e-288	4.38775e-18	0.715168	3	AE
TC	WDR12	rs114123510	A	ZNF259	rs2075290	C	<0.01	1.02749e+06	1.02713e+06	1.02708e+06	1.02709e+06	-0.0275423	0.090893	0.00652692	0.00383715	0.00540289	0.0100815	-7.1778	16.823	0.647418	(-0.035,-0.02)	(0.08,0.101)	(-0.013,0.026)	7.08439e-13	1.65429e-63	0.517362	3.37267e-12	1.6427e-62	0.715302	3	AE
TG	PAFAH1B2	rs4936367	G	PVRL2	rs7254892	G	<0.01	981193	981892	980867	980878	0.108913	-0.0918144	-0.00770013	0.0232821	0.0055994	0.0119226	4.67796	-16.3972	-0.645843	(0.063,0.155)	(-0.103,-0.081)	(-0.031,0.016)	2.89736e-06	2.0027e-60	0.518381	1.08079e-05	1.93118e-59	0.715854	3	AE
TC	SORT1/CELSR2	rs629301	T	BCAM	rs118147862	G	<0.01	1.02521e+06	1.02279e+06	1.02042e+06	1.02044e+06	0.125467	0.404678	0.00640047	0.0191187	0.0164893	0.00991057	6.56254	24.5418	0.645822	(0.088,0.163)	(0.372,0.437)	(-0.013,0.026)	5.28996e-11	5.29178e-133	0.518395	2.37671e-10	7.79334e-132	0.715854	3	AE
TG	ZNF259	rs2075290	C	CBLC	rs3208856	C	<0.01	978568	982169	978524	978537	0.196076	-0.0341908	0.00829237	0.0255741	0.00508416	0.0131474	7.66696	-6.72497	0.630724	(0.146,0.246)	(-0.044,-0.024)	(-0.017,0.034)	1.76126e-14	1.75634e-11	0.528221	8.75227e-14	8.03748e-11	0.725156	3	AE
LDL	PCSK9	rs2479409	G	APOE	rs4420638	G	<0.01	834941	829855	829516	829529	0.0363245	0.173892	-0.00216064	0.00231947	0.00333597	0.00343501	15.6607	52.1265	-0.629006	(0.032,0.041)	(0.167,0.18)	(-0.009,0.005)	2.80865e-55	0	0.529345	2.58104e-54	0	0.725499	3	AE
LDL	APOB	rs1367117	A	ZNF259	rs2075290	C	<0.01	833241	834939	832903	832915	0.0879743	0.067994	-0.00341335	0.00207159	0.00515752	0.00544151	42.4671	13.1835	-0.627281	(0.084,0.092)	(0.058,0.078)	(-0.014,0.007)	0	1.09236e-39	0.530475	0	8.55478e-39	0.72574	3	AE
TC	SORT1/CELSR2	rs629301	T	HMGCR	rs12916	C	<0.01	1.02521e+06	1.02642e+06	1.02408e+06	1.02409e+06	0.139861	0.0868132	-0.00259899	0.0043972	0.0069001	0.0041491	31.8069	12.5814	-0.626399	(0.131,0.148)	(0.073,0.1)	(-0.011,0.006)	5.19285e-222	2.67149e-36	0.531053	1.14122e-220	1.98264e-35	0.726084	3	AE
TG	SIK3	rs6589574	A	TM6SF2	rs58542926	C	<0.01	980821	981688	980286	980299	0.10982	0.080005	0.00533603	0.0160711	0.00362785	0.00852233	6.8334	22.053	0.626123	(0.078,0.141)	(0.073,0.087)	(-0.011,0.022)	8.29246e-12	8.9417e-108	0.531234	3.82885e-11	1.18457e-106	0.726157	3	AE
TC	LDLR	rs6511720	G	TM6SF2	rs58542926	C	<0.01	1.02418e+06	1.02644e+06	1.02308e+06	1.02309e+06	0.22406	0.161124	-0.00601361	0.0184454	0.0177956	0.00978648	12.1472	9.05417	-0.614481	(0.188,0.26)	(0.126,0.196)	(-0.025,0.013)	5.93626e-34	1.37615e-19	0.538897	4.30968e-33	7.66483e-19	0.732921	3	AE
LDL	LDLRAP1/TMEM57	rs12027135	T	LDLR	rs6511720	G	<0.01	835109	831198	831028	831040	0.0292014	0.182693	-0.00245865	0.00734119	0.00532537	0.00403144	3.97775	34.3062	-0.60987	(0.015,0.044)	(0.172,0.193)	(-0.01,0.005)	6.95696e-05	6.33848e-258	0.541948	0.00024455	1.6336e-256	0.735929	3	AE
TC	WDR12	rs114123510	A	APOE	rs4420638	G	<0.01	1.02749e+06	1.02349e+06	1.02344e+06	1.02345e+06	-0.0281705	0.194309	0.00389199	0.00431771	0.00345127	0.00638814	-6.5244	56.3007	0.609251	(-0.037,-0.02)	(0.188,0.201)	(-0.009,0.016)	6.82724e-11	0	0.542358	3.04614e-10	0	0.735929	3	AE
TG	SIK3	rs6589574	A	BCAM	rs118147862	G	<0.01	980821	982016	980622	980635	0.132287	-0.0609823	-0.00673812	0.0213652	0.0047086	0.0110747	6.19169	-12.9513	-0.608424	(0.09,0.174)	(-0.07,-0.052)	(-0.028,0.015)	5.9524e-10	2.31074e-38	0.542907	2.52959e-09	1.77053e-37	0.735929	3	AE
TC	BCL7B	rs13233571	C	PAFAH1B2	rs4936367	G	<0.01	1.02754e+06	1.0274e+06	1.0274e+06	1.02741e+06	0.0137378	0.0577638	-0.00521378	0.00402918	0.0155981	0.00859567	3.40959	3.70327	-0.606559	(0.006,0.022)	(0.027,0.088)	(-0.022,0.012)	0.000650611	0.000212842	0.544143	0.00212498	0.000721347	0.737226	3	AE
TC	HAVCR1	rs2277025	C	TM6SF2	rs58542926	C	<0.01	1.02735e+06	1.02644e+06	1.02625e+06	1.02626e+06	0.0441055	0.154424	-0.00401314	0.0124948	0.00671421	0.00662454	3.52992	22.9996	-0.6058	(0.02,0.069)	(0.141,0.168)	(-0.017,0.009)	0.00041569	4.7006e-117	0.544648	0.00138157	6.50058e-116	0.737394	3	AE
HDL	ZNF259	rs2075290	C	CBLC	rs3208856	C	<0.01	185481	185998	185446	185459	-0.0431604	-0.0137125	0.00344669	0.0110695	0.00219891	0.00569102	-3.89903	-6.23606	0.605637	(-0.065,-0.021)	(-0.018,-0.009)	(-0.008,0.015)	9.65787e-05	4.48735e-10	0.544756	0.000336364	1.9217e-09	0.737394	3	AE
TC	PCSK9	rs2479409	G	TOMM40	rs2075650	G	<0.01	1.02727e+06	1.02473e+06	1.02445e+06	1.02446e+06	0.0437276	0.183166	-0.00304025	0.00290815	0.00485362	0.00502032	15.0362	37.738	-0.60559	(0.038,0.049)	(0.174,0.193)	(-0.013,0.007)	4.24986e-51	0	0.544787	3.79475e-50	0	0.737394	3	AE
HDL	LPL	rs12678919	A	APOE	rs4420638	G	<0.01	183995	185505	183466	183479	-0.0608522	-0.0250926	0.00139544	0.00155167	0.00427618	0.00230712	-39.2172	-5.86799	0.604842	(-0.064,-0.058)	(-0.033,-0.017)	(-0.003,0.006)	0	4.4111e-09	0.545284	0	1.84447e-08	0.737891	3	AE
LDL	MYBPHL	rs590502	G	APOB	rs1367117	A	<0.01	834985	833241	832953	832966	0.0337108	0.0892025	-0.00165824	0.00261936	0.00354391	0.00274923	12.8699	25.1707	-0.603163	(0.029,0.039)	(0.082,0.096)	(-0.007,0.004)	6.65133e-38	8.39067e-140	0.5464	5.07578e-37	1.2928e-138	0.738871	3	AE
LDL	MYBPHL	rs590502	G	MYLIP	rs3757354	C	<0.01	834985	835153	834867	834879	0.0357262	0.0275047	-0.00195436	0.00551183	0.00418794	0.00325473	6.48173	6.56761	-0.600467	(0.025,0.047)	(0.019,0.036)	(-0.008,0.004)	9.06751e-11	5.11301e-11	0.548195	4.01976e-10	2.30085e-10	0.740303	3	AE
TC	WDR12	rs114123510	A	PAFAH1B2	rs4936367	G	<0.01	1.02749e+06	1.0274e+06	1.02735e+06	1.02736e+06	-0.0278728	0.0474517	0.00493377	0.00397353	0.00454734	0.00839956	-7.01462	10.435	0.587384	(-0.036,-0.02)	(0.039,0.056)	(-0.012,0.021)	2.3057e-12	1.71554e-25	0.556946	1.08223e-11	1.08079e-24	0.747782	3	AE
TC	LDLRAP1/TMEM57	rs12027135	T	HMGCR	rs12916	C	<0.01	1.02737e+06	1.02642e+06	1.02625e+06	1.02627e+06	0.0312258	0.0802533	0.00203906	0.00368813	0.00459477	0.00348014	8.46658	17.4662	0.585912	(0.024,0.038)	(0.071,0.089)	(-0.005,0.009)	2.52713e-17	2.59109e-68	0.557935	1.33789e-16	2.71561e-67	0.748932	3	AE
LDL	HMGCR	rs12916	C	PVRL2	rs7254892	G	<0.01	834022	829772	828486	828498	0.0584933	0.392612	0.00436207	0.0146164	0.00799524	0.00748709	4.00191	49.1057	0.582612	(0.03,0.087)	(0.377,0.408)	(-0.01,0.019)	6.28341e-05	0	0.560155	0.000221148	0	0.751023	3	AE
TG	SIK3	rs6589574	A	TOMM40	rs2075650	G	<0.01	980821	981986	980582	980592	0.118605	0.0389686	0.00364958	0.00368742	0.00270687	0.00639506	32.1647	14.3962	0.570687	(0.111,0.126)	(0.034,0.044)	(-0.009,0.016)	5.4959e-227	5.46784e-47	0.568212	1.23658e-225	4.66908e-46	0.758062	3	AE
HDL	LPL	rs12678919	A	TOMM40	rs2075650	G	<0.01	183995	185653	183610	183622	-0.0608383	-0.0241728	0.00141781	0.00148352	0.00470926	0.00254438	-41.0094	-5.13303	0.557231	(-0.064,-0.058)	(-0.033,-0.015)	(-0.004,0.006)	0	2.85108e-07	0.577369	0	1.1141e-06	0.766851	3	AE
HDL	WDR12	rs114123510	A	ZNF259	rs2075290	C	<0.01	186032	185481	185481	185493	-0.00456416	-0.0369592	0.0017726	0.00121843	0.00171736	0.0031912	-3.74592	-21.521	0.555466	(-0.007,-0.002)	(-0.04,-0.034)	(-0.004,0.008)	0.000179736	9.90997e-103	0.578576	0.000613178	1.27126e-101	0.767374	3	AE
TC	APOB	rs1367117	A	APOE	rs4420638	G	<0.01	1.02594e+06	1.02349e+06	1.02187e+06	1.02188e+06	0.0996756	0.193615	0.002499	0.00305339	0.0043087	0.00452999	32.6443	44.936	0.551658	(0.094,0.106)	(0.185,0.202)	(-0.006,0.011)	9.66636e-234	0	0.581183	2.29323e-232	0	0.769416	3	AE
LDL	HAVCR1	rs2277025	C	LDLR	rs6511720	G	<0.01	835108	831198	831036	831048	0.029394	0.181584	-0.00227798	0.00754257	0.00419181	0.00414241	3.89708	43.3189	-0.549916	(0.015,0.044)	(0.173,0.19)	(-0.01,0.006)	9.7359e-05	0	0.582377	0.000338666	0	0.770613	3	AE
HDL	WDR12	rs114123510	A	APOE	rs4420638	G	<0.01	186032	185505	185503	185516	-0.0047892	-0.022893	0.00111129	0.00137924	0.00110271	0.00204014	-3.47235	-20.7606	0.544714	(-0.007,-0.002)	(-0.025,-0.021)	(-0.003,0.005)	0.000515916	9.82733e-96	0.58595	0.0017027	1.21396e-94	0.772816	3	AE
LDL	PCSK9	rs2479409	G	LDLR	rs6511720	G	<0.01	834941	831198	830862	830874	0.0318361	0.178421	0.00226988	0.0076303	0.00406559	0.00419059	4.17233	43.8856	0.541662	(0.017,0.047)	(0.17,0.186)	(-0.006,0.01)	3.01504e-05	0	0.588051	0.000108198	0	0.774327	3	AE
HDL	BAZ1B	rs13231516	T	APOE	rs4420638	G	<0.01	185864	185505	185334	185347	-0.0159928	-0.0245833	0.00111629	0.00140454	0.00375743	0.00207385	-11.3865	-6.5426	0.538267	(-0.019,-0.013)	(-0.032,-0.017)	(-0.003,0.005)	4.8832e-30	6.04598e-11	0.590393	3.30402e-29	2.70994e-10	0.776148	3	AE
LDL	SORT1/CELSR2	rs629301	T	HMGCR	rs12916	C	<0.01	832022	834022	830752	830764	0.126791	0.06931	-0.00167019	0.00336002	0.00527229	0.0031702	37.7351	13.1461	-0.526842	(0.12,0.133)	(0.059,0.08)	(-0.008,0.005)	0	1.7919e-39	0.598303	0	1.39562e-38	0.782013	3	AE
TG	HAVCR1	rs2277025	C	MLXIPL	rs17145738	T	<0.01	982140	980891	980805	980819	0.0191467	-0.101308	-0.00206483	0.00206398	0.00398687	0.00392505	9.27659	-25.4104	-0.526066	(0.015,0.023)	(-0.109,-0.093)	(-0.01,0.006)	1.7499e-20	1.93549e-142	0.598842	9.96178e-20	3.0149e-141	0.782013	3	AE
TG	PAFAH1B2	rs4936367	G	CBLC	rs3208856	C	<0.01	981193	982169	981145	981159	0.0826874	-0.0344694	0.00585022	0.0217329	0.00526897	0.0111684	3.80472	-6.54197	0.523821	(0.04,0.125)	(-0.045,-0.024)	(-0.016,0.028)	0.000141966	6.0714e-11	0.600403	0.000487258	2.71918e-10	0.783315	3	AE
TG	SIK3	rs6589574	A	CBLC	rs3208856	C	<0.01	980821	982169	980776	980789	0.107227	-0.0343926	0.00632189	0.0236457	0.00517157	0.0121497	4.53474	-6.65033	0.520332	(0.061,0.154)	(-0.045,-0.024)	(-0.017,0.03)	5.76757e-06	2.92444e-11	0.602832	2.12766e-05	1.32865e-10	0.784858	3	AE
HDL	MLXIPL	rs17145738	T	APOE	rs4420638	G	<0.01	185866	185505	185337	185349	0.0160339	-0.0223611	-0.00108161	0.00140847	0.00109822	0.00208029	11.3839	-20.3612	-0.519933	(0.013,0.019)	(-0.025,-0.02)	(-0.005,0.003)	5.02999e-30	3.69049e-92	0.60311	3.39929e-29	4.50001e-91	0.784886	3	AE
TC	SORT1/CELSR2	rs629301	T	HAVCR1	rs2277025	C	<0.01	1.02521e+06	1.02735e+06	1.02501e+06	1.02502e+06	0.1393	0.0401946	-0.0021842	0.0042733	0.00699646	0.00420759	32.5978	5.74499	-0.51911	(0.131,0.148)	(0.026,0.054)	(-0.01,0.006)	4.40981e-233	9.19277e-09	0.603684	1.0375e-231	3.81295e-08	0.784886	3	AE
LDL	LDLRAP1/TMEM57	rs12027135	T	SORT1/CELSR2	rs629301	T	<0.01	835109	832022	831855	831867	0.0224941	0.123566	0.00162087	0.00519702	0.00413053	0.00312662	4.32826	29.9153	0.518411	(0.012,0.033)	(0.115,0.132)	(-0.005,0.008)	1.50291e-05	1.24359e-196	0.604171	5.45901e-05	2.42307e-195	0.78498	3	AE
TC	HMGCR	rs12916	C	SIK3	rs6589574	A	<0.01	1.02642e+06	1.02736e+06	1.02624e+06	1.02625e+06	0.0830909	0.0598241	-0.00320757	0.00265837	0.00661615	0.00624113	31.2564	9.04214	-0.513941	(0.078,0.088)	(0.047,0.073)	(-0.015,0.009)	1.82815e-214	1.53632e-19	0.607293	3.86778e-213	8.54854e-19	0.786693	3	AE
LDL	PCSK9	rs2479409	G	SIK3	rs6589574	A	<0.01	834941	835143	834812	834824	0.0359438	0.0392782	-0.00252296	0.00209605	0.00478934	0.00493109	17.1484	8.20117	-0.511643	(0.032,0.04)	(0.03,0.049)	(-0.012,0.007)	6.46407e-66	2.38051e-16	0.608901	6.58012e-65	1.23944e-15	0.78772	3	AE
LDL	LDLR	rs6511720	G	TM6SF2	rs58542926	C	<0.01	831198	834327	830252	830264	0.186583	0.114617	-0.00382071	0.0141021	0.0136053	0.00748217	13.2308	8.42446	-0.510642	(0.159,0.214)	(0.088,0.141)	(-0.018,0.011)	5.82264e-40	3.62426e-17	0.609602	4.5663e-39	1.90804e-16	0.788422	3	AE
LDL	SORT1/CELSR2	rs629301	T	PVRL2	rs7254892	G	<0.01	832022	829772	826474	826487	0.116475	0.388315	0.00450364	0.0173408	0.0147524	0.00887824	6.71682	26.3221	0.507267	(0.082,0.15)	(0.359,0.417)	(-0.013,0.022)	1.85732e-11	1.07005e-152	0.611967	8.48591e-11	1.73347e-151	0.79058	3	AE
TG	ZNF259	rs2075290	C	APOE	rs4420638	G	<0.01	978568	981822	978169	978183	0.213407	0.0458938	-0.00314732	0.00421675	0.00239303	0.00628308	50.6093	19.1781	-0.50092	(0.205,0.222)	(0.041,0.051)	(-0.015,0.009)	0	5.63878e-82	0.616428	0	6.53822e-81	0.793629	3	AE
HDL	SIK3	rs6589574	A	APOE	rs4420638	G	<0.01	185909	185505	185378	185391	-0.0167321	-0.0228448	0.00124563	0.00167174	0.00105339	0.00249088	-10.0087	-21.6871	0.500076	(-0.02,-0.013)	(-0.025,-0.021)	(-0.004,0.006)	1.39506e-23	2.71762e-104	0.617021	8.46891e-23	3.51e-103	0.793937	3	AE
TC	SORT1/CELSR2	rs629301	T	LDLR	rs6511720	G	<0.01	1.02521e+06	1.02418e+06	1.02182e+06	1.02184e+06	0.142865	0.217932	-0.00311992	0.0114012	0.0104049	0.00626103	12.5307	20.9452	-0.498308	(0.121,0.165)	(0.198,0.238)	(-0.015,0.009)	5.06885e-36	2.07495e-97	0.618267	3.75201e-35	2.59141e-96	0.794437	3	AE
LDL	HMGCR	rs12916	C	SIK3	rs6589574	A	<0.01	834022	835143	833892	833905	0.0669054	0.0395186	-0.00237053	0.00203616	0.00506828	0.00478051	32.8587	7.79723	-0.495874	(0.063,0.071)	(0.03,0.049)	(-0.012,0.007)	8.56288e-237	6.32829e-15	0.619983	2.05727e-235	3.17816e-14	0.794779	3	AE
TC	PCSK9	rs2479409	G	WDR12	rs114123510	A	<0.01	1.02727e+06	1.02749e+06	1.02722e+06	1.02723e+06	0.0418176	-0.0285943	0.00258538	0.00286438	0.00515587	0.00531281	14.5992	-5.54597	0.486632	(0.036,0.047)	(-0.039,-0.018)	(-0.008,0.013)	2.84217e-48	2.92329e-08	0.626519	2.46786e-47	1.18988e-07	0.799762	3	AE
LDL	SORT1/CELSR2	rs629301	T	APOB	rs1367117	A	<0.01	832022	833241	829964	829977	0.126512	0.0900972	-0.00158786	0.00312557	0.00543751	0.00327022	40.4763	16.5696	-0.485551	(0.12,0.133)	(0.079,0.101)	(-0.008,0.005)	0	1.15647e-61	0.627286	0	1.13055e-60	0.800195	3	AE
LDL	PCSK9	rs2479409	G	TOMM40	rs2075650	G	<0.01	834941	831476	831137	831150	0.0364259	0.161701	-0.00185894	0.00222268	0.00370948	0.00383664	16.3883	43.5913	-0.484524	(0.032,0.041)	(0.154,0.169)	(-0.009,0.006)	2.3187e-60	0	0.628014	2.23209e-59	0	0.80024	3	AE
TC	MLXIPL	rs17145738	T	PAFAH1B2	rs4936367	G	<0.01	1.02754e+06	1.0274e+06	1.02739e+06	1.02741e+06	-0.0136473	0.0476063	0.00415386	0.00403835	0.00452335	0.00861751	-3.37943	10.5246	0.482026	(-0.022,-0.006)	(0.039,0.056)	(-0.013,0.021)	0.000726369	6.65706e-26	0.629788	0.00236696	4.22682e-25	0.801368	3	AE
LDL	APOB	rs1367117	A	APOE	rs4420638	G	<0.01	833241	829855	827790	827803	0.0866942	0.171201	0.00165785	0.00233078	0.00328945	0.00345791	37.1953	52.0457	0.479437	(0.082,0.091)	(0.165,0.178)	(-0.005,0.008)	8.11511e-303	0	0.631628	2.43453e-301	0	0.802749	3	AE
TC	LDLR	rs6511720	G	PVRL2	rs7254892	G	<0.01	1.02418e+06	1.02417e+06	1.02077e+06	1.02078e+06	0.227028	0.422125	-0.00710705	0.0292593	0.0272683	0.0149805	7.75918	15.4804	-0.474421	(0.17,0.284)	(0.369,0.476)	(-0.036,0.022)	8.54822e-15	4.7039e-54	0.6352	4.28166e-14	4.27421e-53	0.803566	3	AE
HDL	WDR12	rs114123510	A	SIK3	rs6589574	A	<0.01	186032	185909	185909	185921	-0.00405468	-0.0157838	-0.00135101	0.00123985	0.00156983	0.00289856	-3.2703	-10.0545	-0.466098	(-0.006,-0.002)	(-0.019,-0.013)	(-0.007,0.004)	0.00107434	8.78005e-24	0.641145	0.00346305	5.34725e-23	0.807484	3	AE
TC	MYLIP	rs3757354	C	APOE	rs4420638	G	<0.01	1.02744e+06	1.02349e+06	1.02339e+06	1.0234e+06	0.0317089	0.199256	-0.00248912	0.0036028	0.00907222	0.00535287	8.80118	21.9633	-0.465006	(0.025,0.039)	(0.181,0.217)	(-0.013,0.008)	1.35387e-18	6.46106e-107	0.641927	7.36701e-18	8.48015e-106	0.807618	3	AE
TC	PCSK9	rs2479409	G	SORT1/CELSR2	rs629301	T	<0.01	1.02727e+06	1.02521e+06	1.02493e+06	1.02494e+06	0.0454888	0.138961	-0.0019493	0.00709091	0.00413635	0.00426935	6.41509	33.5949	-0.45658	(0.032,0.059)	(0.131,0.147)	(-0.01,0.006)	1.40739e-10	1.98807e-247	0.647973	6.19556e-10	4.90102e-246	0.811286	3	AE
TC	ZNF259	rs2075290	C	LDLR	rs6511720	G	<0.01	1.02713e+06	1.02418e+06	1.02376e+06	1.02377e+06	0.100894	0.214047	-0.00463843	0.0188277	0.00395467	0.0103559	5.3588	54.1253	-0.447901	(0.064,0.138)	(0.206,0.222)	(-0.025,0.016)	8.37764e-08	0	0.654225	3.3428e-07	0	0.815982	3	AE
TG	MLXIPL	rs17145738	T	BCAM	rs118147862	G	<0.01	980891	982016	980689	980702	-0.0951082	-0.0619378	-0.00410678	0.0177307	0.00490107	0.00919866	-5.36405	-12.6376	-0.446454	(-0.13,-0.06)	(-0.072,-0.052)	(-0.022,0.014)	8.13743e-08	1.30964e-36	0.655269	3.24924e-07	9.8093e-36	0.816318	3	AE
LDL	PCSK9	rs2479409	G	HMGCR	rs12916	C	<0.01	834941	834022	833689	833702	0.0366412	0.0674112	-0.00123549	0.00294008	0.00269332	0.0027777	12.4626	25.0291	-0.444788	(0.031,0.042)	(0.062,0.073)	(-0.007,0.004)	1.19351e-35	2.95127e-138	0.656473	8.76578e-35	4.48624e-137	0.816631	3	AE
TC	LDLR	rs6511720	G	CBLC	rs3208856	C	<0.01	1.02418e+06	1.02646e+06	1.02308e+06	1.02309e+06	0.20138	0.20987	0.00619388	0.0274075	0.0256363	0.0140807	7.34763	8.18641	0.439884	(0.148,0.255)	(0.16,0.26)	(-0.021,0.034)	2.01757e-13	2.69128e-16	0.660021	9.74416e-13	1.39996e-15	0.818618	3	AE
LDL	LDLR	rs6511720	G	TOMM40	rs2075650	G	<0.01	831198	831476	827351	827364	0.179156	0.155998	0.00245842	0.00325938	0.0102306	0.0056192	54.9663	15.2482	0.437504	(0.173,0.186)	(0.136,0.176)	(-0.009,0.013)	0	1.69318e-52	0.661746	0	1.52386e-51	0.819415	3	AE
LDL	WDR12	rs114123510	A	SIK3	rs6589574	A	<0.01	835233	835143	835104	835117	-0.0191237	0.0368672	0.00299041	0.00298926	0.00377977	0.0069894	-6.39747	9.75382	0.42785	(-0.025,-0.013)	(0.029,0.044)	(-0.011,0.017)	1.5797e-10	1.77657e-22	0.66876	6.94335e-10	1.057e-21	0.823311	3	AE
TC	SORT1/CELSR2	rs629301	T	PAFAH1B2	rs4936367	G	<0.01	1.02521e+06	1.0274e+06	1.02506e+06	1.02508e+06	0.138156	0.0530731	-0.00290405	0.00318183	0.0113031	0.00678868	43.4203	4.69543	-0.427778	(0.132,0.144)	(0.031,0.075)	(-0.016,0.01)	0	2.66043e-06	0.668813	0	9.94375e-06	0.823311	3	AE
HDL	PAFAH1B2	rs4936367	G	TOMM40	rs2075650	G	<0.01	185978	185653	185598	185611	-0.0110804	-0.021727	0.00107355	0.00147144	0.00119122	0.00255248	-7.53032	-18.2393	0.420591	(-0.014,-0.008)	(-0.024,-0.019)	(-0.004,0.006)	5.06168e-14	2.51726e-74	0.674053	2.48267e-13	2.75007e-73	0.826989	3	AE
LDL	HAVCR1	rs2277025	C	SIK3	rs6589574	A	<0.01	835108	835143	834979	834991	0.0258174	0.0392422	-0.00201995	0.00206962	0.00492109	0.00487689	12.4745	7.97428	-0.414188	(0.022,0.03)	(0.03,0.049)	(-0.012,0.008)	1.02889e-35	1.53267e-15	0.678736	7.56652e-35	7.83612e-15	0.829404	3	AE
TC	SORT1/CELSR2	rs629301	T	APOB	rs1367117	A	<0.01	1.02521e+06	1.02594e+06	1.02359e+06	1.0236e+06	0.13901	0.103554	-0.00173927	0.00409275	0.0071208	0.00428263	33.965	14.5425	-0.406122	(0.131,0.147)	(0.09,0.118)	(-0.01,0.007)	7.32146e-253	6.5199e-48	0.684653	1.82875e-251	5.64394e-47	0.831388	3	AE
TC	LDLRAP1/TMEM57	rs12027135	T	LDLR	rs6511720	G	<0.01	1.02737e+06	1.02418e+06	1.024e+06	1.02401e+06	0.0368264	0.215797	-0.00214026	0.00959972	0.00696353	0.00527166	3.83619	30.9896	-0.405993	(0.018,0.056)	(0.202,0.229)	(-0.012,0.008)	0.000124956	7.43265e-211	0.684748	0.000432014	1.53248e-209	0.831388	3	AE
LDL	SORT1/CELSR2	rs629301	T	HAVCR1	rs2277025	C	<0.01	832022	835108	831856	831869	0.126333	0.0276496	-0.00130167	0.00326612	0.00534775	0.00321597	38.6798	5.17033	-0.404753	(0.12,0.133)	(0.017,0.038)	(-0.008,0.005)	0	2.33681e-07	0.685659	0	9.17568e-07	0.832031	3	AE
TC	HAVCR1	rs2277025	C	SIK3	rs6589574	A	<0.01	1.02735e+06	1.02736e+06	1.02717e+06	1.02718e+06	0.0371963	0.0592687	-0.00257376	0.00270161	0.00642396	0.00636539	13.7682	9.22619	-0.404336	(0.032,0.042)	(0.047,0.072)	(-0.015,0.01)	3.96064e-43	2.80431e-20	0.685965	3.22192e-42	1.58846e-19	0.832031	3	AE
TG	HMGCR	rs12916	C	HAVCR1	rs2277025	C	<0.01	982196	982140	982116	982130	0.0103956	0.0175851	0.00106643	0.00267366	0.00279175	0.00263798	3.88816	6.29896	0.404259	(0.005,0.016)	(0.012,0.023)	(-0.004,0.006)	0.000101008	2.99658e-10	0.686022	0.000351143	1.29435e-09	0.832031	3	AE
TC	SORT1/CELSR2	rs629301	T	SIK3	rs6589574	A	<0.01	1.02521e+06	1.02736e+06	1.02503e+06	1.02504e+06	0.138117	0.0618745	-0.00294748	0.00312818	0.0122449	0.0073577	44.1524	5.05307	-0.400599	(0.132,0.144)	(0.038,0.086)	(-0.017,0.011)	0	4.34769e-07	0.688716	0	1.68614e-06	0.833463	3	AE
LDL	NCAN	rs2228603	C	BCAM	rs118147862	G	<0.01	834613	827739	827072	827085	0.099079	0.403378	-0.00473314	0.0227875	0.0222747	0.0118193	4.34795	18.1092	-0.400457	(0.054,0.144)	(0.36,0.447)	(-0.028,0.018)	1.37416e-05	2.6945e-73	0.68882	5.00095e-05	2.91006e-72	0.833463	3	AE
HDL	BAZ1B	rs13231516	T	TOMM40	rs2075650	G	<0.01	185864	185653	185484	185497	-0.015796	-0.0230766	0.000907907	0.00134023	0.00417581	0.00230503	-11.786	-5.52626	0.39388	(-0.018,-0.013)	(-0.031,-0.015)	(-0.004,0.005)	4.60938e-32	3.2713e-08	0.69367	3.23856e-31	1.32962e-07	0.837009	3	AE
LDL	WDR12	rs114123510	A	HAVCR1	rs2277025	C	<0.01	835233	835108	835070	835083	-0.0174362	0.0258321	-0.00156433	0.00408414	0.0021622	0.00402104	-4.26925	11.9471	-0.389035	(-0.025,-0.009)	(0.022,0.03)	(-0.009,0.006)	1.96132e-05	6.7195e-33	0.69725	7.08326e-05	4.78638e-32	0.839543	3	AE
LDL	LDLRAP1/TMEM57	rs12027135	T	HMGCR	rs12916	C	<0.01	835109	834022	833858	833871	0.0240078	0.0653826	0.00102402	0.00282451	0.00351876	0.00266516	8.49982	18.5812	0.384225	(0.018,0.03)	(0.058,0.072)	(-0.004,0.006)	1.89884e-17	4.56577e-77	0.700812	1.00621e-16	5.11619e-76	0.842039	3	AE
HDL	MLXIPL	rs17145738	T	SIK3	rs6589574	A	<0.01	185866	185909	185745	185758	0.015354	-0.016406	0.00113661	0.0012626	0.00156013	0.00297054	12.1606	-10.5158	0.382627	(0.013,0.018)	(-0.019,-0.013)	(-0.005,0.007)	5.04165e-34	7.30626e-26	0.701996	3.6696e-33	4.63384e-25	0.843109	3	AE
TC	WDR12	rs114123510	A	HMGCR	rs12916	C	<0.01	1.02749e+06	1.02642e+06	1.02637e+06	1.02639e+06	-0.0252689	0.0830549	-0.00195957	0.00547231	0.00278232	0.00515233	-4.6176	29.851	-0.380327	(-0.036,-0.015)	(0.078,0.089)	(-0.012,0.008)	3.88201e-06	8.52631e-196	0.703703	1.4424e-05	1.65562e-194	0.844225	3	AE
LDL	HMGCR	rs12916	C	LDLR	rs6511720	G	<0.01	834022	831198	829933	829946	0.0691383	0.181098	-0.00151737	0.00739159	0.00431202	0.00405992	9.35365	41.9985	-0.373743	(0.055,0.084)	(0.173,0.19)	(-0.009,0.006)	8.46779e-21	0	0.708595	4.84484e-20	0	0.847087	3	AE
LDL	MYLIP	rs3757354	C	ZNF259	rs2075290	C	<0.01	835153	834939	834821	834833	0.0251453	0.0616379	0.00233673	0.00245325	0.0108667	0.00640711	10.2498	5.67219	0.364709	(0.02,0.03)	(0.04,0.083)	(-0.01,0.015)	1.18595e-24	1.40981e-08	0.715329	7.38124e-24	5.81353e-08	0.852083	3	AE
TC	LDLR	rs6511720	G	BCAM	rs118147862	G	<0.01	1.02418e+06	1.02279e+06	1.01938e+06	1.0194e+06	0.204266	0.405968	0.00461285	0.0245764	0.0231952	0.012741	8.31148	17.5022	0.362048	(0.156,0.252)	(0.361,0.451)	(-0.02,0.03)	9.45139e-17	1.37857e-68	0.717316	4.95281e-16	1.45558e-67	0.853138	3	AE
LDL	MYLIP	rs3757354	C	TOMM40	rs2075650	G	<0.01	835153	831476	831358	831371	0.0250125	0.157678	0.00163364	0.00263895	0.00771957	0.00455767	9.47818	20.4258	0.358436	(0.02,0.03)	(0.143,0.173)	(-0.007,0.011)	2.58762e-21	9.86294e-93	0.720017	1.50018e-20	1.20523e-91	0.854084	3	AE
TC	PCSK9	rs2479409	G	HMGCR	rs12916	C	<0.01	1.02727e+06	1.02642e+06	1.02615e+06	1.02616e+06	0.0436674	0.0835208	-0.00129652	0.00383956	0.00351714	0.00362736	11.373	23.7468	-0.357428	(0.036,0.051)	(0.077,0.09)	(-0.008,0.006)	5.69736e-30	1.18542e-124	0.720771	3.84114e-29	1.68877e-123	0.85426	3	AE
TG	BCL7B	rs13233571	C	BCAM	rs118147862	G	<0.01	980894	982016	980691	980705	0.0965854	-0.0686305	0.00326274	0.0177245	0.0166376	0.00919436	5.44926	-4.12503	0.354863	(0.062,0.131)	(-0.101,-0.036)	(-0.015,0.021)	5.05801e-08	3.70693e-05	0.722692	2.03975e-07	0.000132191	0.855462	3	AE
TC	MYBPHL	rs590502	G	MYLIP	rs3757354	C	<0.01	1.02733e+06	1.02744e+06	1.02723e+06	1.02724e+06	0.0387956	0.0325513	-0.00150631	0.00720237	0.00547291	0.00425287	5.3865	5.94771	-0.354187	(0.025,0.053)	(0.022,0.043)	(-0.01,0.007)	7.18423e-08	2.71923e-09	0.723199	2.87471e-07	1.14123e-08	0.855589	3	AE
TG	HAVCR1	rs2277025	C	ZNF259	rs2075290	C	<0.01	982140	978568	978496	978507	0.0187199	0.210913	0.00179934	0.00194874	0.00514753	0.00510487	9.6062	40.9735	0.352476	(0.015,0.023)	(0.201,0.221)	(-0.008,0.012)	7.52788e-22	0	0.724481	4.41854e-21	0	0.855793	3	AE
LDL	LDLRAP1/TMEM57	rs12027135	T	TOMM40	rs2075650	G	<0.01	835109	831476	831311	831324	0.0242777	0.158834	0.00127417	0.00213295	0.00484277	0.00367521	11.3822	32.7983	0.346694	(0.02,0.028)	(0.149,0.168)	(-0.006,0.008)	5.12795e-30	6.23111e-236	0.728821	3.46137e-29	1.49073e-234	0.858571	3	AE
HDL	WDR12	rs114123510	A	PAFAH1B2	rs4936367	G	<0.01	186032	185978	185978	185991	-0.00448551	-0.0108716	0.000916413	0.0012619	0.00144653	0.00266763	-3.55455	-7.51561	0.34353	(-0.007,-0.002)	(-0.014,-0.008)	(-0.004,0.006)	0.00037862	5.66464e-14	0.7312	0.00126058	2.77362e-13	0.859789	3	AE
TG	APOB	rs1367117	A	TOMM40	rs2075650	G	<0.01	982211	981986	981979	981991	0.0120865	0.0400961	-0.00127572	0.00216176	0.00354495	0.00372762	5.59105	11.3108	-0.342234	(0.008,0.016)	(0.033,0.047)	(-0.009,0.006)	2.25696e-08	1.16064e-29	0.732175	9.23968e-08	7.76958e-29	0.860412	3	AE
HDL	BCL7B	rs13233571	C	TOMM40	rs2075650	G	<0.01	185868	185653	185488	185500	-0.0156121	-0.022868	0.000789033	0.00134116	0.00417859	0.00230644	-11.6408	-5.47265	0.342099	(-0.018,-0.013)	(-0.031,-0.015)	(-0.004,0.005)	2.55738e-31	4.4335e-08	0.732276	1.77483e-30	1.793e-07	0.860412	3	AE
LDL	MYBPHL	rs590502	G	TM6SF2	rs58542926	C	<0.01	834985	834327	834043	834056	0.0293781	0.106822	0.00167405	0.00928423	0.00634461	0.00492319	3.16431	16.8366	0.340034	(0.011,0.048)	(0.094,0.119)	(-0.008,0.011)	0.00155453	1.31476e-63	0.733831	0.0049518	1.31014e-62	0.861632	3	AE
CAD	WDR12	rs114123510	A	CXCL12	rs1870634	G	<0.01	165056	165101	165050	165062	0.100362	0.0417821	0.00697257	0.0308148	0.0113828	0.0205816	3.25693	3.67062	0.338776	(0.04,0.161)	(0.019,0.064)	(-0.033,0.047)	0.00112625	0.000241963	0.734778	0.00362625	0.000817598	0.862209	3	AE
TC	BCAM	rs118147862	G	PVRL2	rs7254892	G	<0.01	1.02279e+06	1.02417e+06	1.01905e+06	1.01907e+06	0.408737	0.410048	0.0108878	0.0635593	0.0631389	0.0321862	6.4308	6.49437	0.338274	(0.284,0.533)	(0.286,0.534)	(-0.052,0.074)	1.26933e-10	8.33795e-11	0.735156	5.60086e-10	3.70503e-10	0.862296	3	AE
TC	APOB	rs1367117	A	NCAN	rs2228603	C	<0.01	1.02594e+06	1.02676e+06	1.02516e+06	1.02517e+06	0.0963715	0.125326	0.00226983	0.0127828	0.00645334	0.00677626	7.53914	19.4204	0.334968	(0.071,0.121)	(0.113,0.138)	(-0.011,0.016)	4.73075e-14	5.19213e-84	0.737649	2.3264e-13	6.09511e-83	0.863763	3	AE
LDL	PCSK9	rs2479409	G	SORT1/CELSR2	rs629301	T	<0.01	834941	832022	831687	831699	0.0371687	0.126047	-0.00108092	0.00541961	0.00316128	0.00326298	6.8582	39.8723	-0.331266	(0.027,0.048)	(0.12,0.132)	(-0.007,0.005)	6.9735e-12	0	0.740443	3.23037e-11	0	0.866346	3	AE
TC	HAVCR1	rs2277025	C	MYLIP	rs3757354	C	<0.01	1.02735e+06	1.02744e+06	1.02725e+06	1.02726e+06	0.0342477	0.0297208	0.00144368	0.00741944	0.00443416	0.00437842	4.61594	6.70269	0.329726	(0.02,0.049)	(0.021,0.038)	(-0.007,0.01)	3.91313e-06	2.04615e-11	0.741607	1.45206e-05	9.32608e-11	0.866769	3	AE
LDL	WDR12	rs114123510	A	PAFAH1B2	rs4936367	G	<0.01	835233	835177	835138	835150	-0.0190617	0.0303982	0.00210048	0.00304229	0.00348175	0.00643225	-6.26559	8.73073	0.326555	(-0.025,-0.013)	(0.024,0.037)	(-0.011,0.015)	3.71409e-10	2.53037e-18	0.744005	1.59658e-09	1.3651e-17	0.867211	3	AE
TG	ZNF259	rs2075290	C	TM6SF2	rs58542926	C	<0.01	978568	981688	978048	978060	0.20638	0.0800236	0.0030601	0.0177224	0.0035591	0.0093871	11.6452	22.4842	0.32599	(0.172,0.241)	(0.073,0.087)	(-0.015,0.021)	2.42849e-31	5.92486e-112	0.744432	1.68744e-30	8.03683e-111	0.867287	3	AE
LDL	MYBPHL	rs590502	G	TOMM40	rs2075650	G	<0.01	834985	831476	831185	831198	0.0323802	0.159025	0.00119422	0.00212889	0.00473834	0.00367534	15.2099	33.5613	0.324929	(0.028,0.037)	(0.15,0.168)	(-0.006,0.008)	3.03813e-52	6.16637e-247	0.745235	2.72567e-51	1.50704e-245	0.867444	3	AE
TC	LDLRAP1/TMEM57	rs12027135	T	MYLIP	rs3757354	C	<0.01	1.02737e+06	1.02744e+06	1.02727e+06	1.02729e+06	0.0350598	0.0325231	-0.00135994	0.00721563	0.0056142	0.00425796	4.85887	5.79301	-0.319388	(0.021,0.049)	(0.022,0.044)	(-0.01,0.007)	1.18058e-06	6.91342e-09	0.749432	4.48351e-06	2.88017e-08	0.870398	3	AE
LDL	HMGCR	rs12916	C	ZNF259	rs2075290	C	<0.01	834022	834939	833690	833702	0.0662465	0.0639529	0.00165942	0.00200563	0.00554593	0.00522787	33.0303	11.5315	0.317419	(0.062,0.07)	(0.053,0.075)	(-0.009,0.012)	2.98173e-239	9.15193e-31	0.750926	7.19421e-238	6.26708e-30	0.870928	3	AE
TG	LPL	rs12678919	A	PVRL2	rs7254892	G	<0.01	979902	981892	979573	979585	0.15487	-0.0870362	-0.00379913	0.0234762	0.0222459	0.0120212	6.59688	-3.91247	-0.316036	(0.109,0.201)	(-0.131,-0.043)	(-0.027,0.02)	4.1989e-11	9.13579e-05	0.751976	1.89703e-10	0.000319358	0.871543	3	AE
LDL	LDLR	rs6511720	G	APOE	rs4420638	G	<0.01	831198	829855	825714	825726	0.179244	0.169628	0.00157868	0.00339632	0.00915026	0.00502746	52.776	18.5381	0.314011	(0.173,0.186)	(0.152,0.188)	(-0.008,0.011)	0	1.01808e-76	0.753513	0	1.13632e-75	0.872278	3	AE
LDL	PCSK9	rs2479409	G	ZNF259	rs2075290	C	<0.01	834941	834939	834609	834621	0.0357608	0.0665341	-0.00169606	0.00206297	0.00525359	0.00541694	17.3346	12.6645	-0.313104	(0.032,0.04)	(0.056,0.077)	(-0.012,0.009)	2.57954e-67	9.30113e-37	0.754202	2.65927e-66	7.01296e-36	0.872541	3	AE
TG	BAZ1B	rs13231516	T	PAFAH1B2	rs4936367	G	<0.01	980940	981193	979920	979932	0.100503	0.0905749	0.00195807	0.00295249	0.0114219	0.00629489	34.0401	7.92992	0.311057	(0.095,0.106)	(0.068,0.113)	(-0.01,0.014)	5.6816e-254	2.19289e-15	0.755757	1.42543e-252	1.11613e-14	0.873628	3	AE
LDL	HMGCR	rs12916	C	MYLIP	rs3757354	C	<0.01	834022	835153	833904	833917	0.064848	0.0245862	0.00102482	0.00559702	0.00349196	0.00330188	11.5862	7.04079	0.310375	(0.054,0.076)	(0.018,0.031)	(-0.005,0.007)	4.84325e-31	1.91151e-12	0.756276	3.33672e-30	9.0019e-12	0.873653	3	AE
LDL	HMGCR	rs12916	C	APOE	rs4420638	G	<0.01	834022	829855	828582	828595	0.0663889	0.17175	0.00102956	0.00225171	0.00353783	0.00334033	29.4837	48.5468	0.308221	(0.062,0.071)	(0.165,0.179)	(-0.006,0.008)	4.65758e-191	0	0.757914	8.95203e-190	0	0.874338	3	AE
TG	HMGCR	rs12916	C	MLXIPL	rs17145738	T	<0.01	982196	980891	980880	980893	0.0113797	-0.101799	-0.00117235	0.00203319	0.00409643	0.00386396	5.59697	-24.8508	-0.303406	(0.007,0.015)	(-0.11,-0.094)	(-0.009,0.006)	2.18133e-08	2.53684e-136	0.761581	8.93652e-08	3.81535e-135	0.876428	3	AE
TC	HMGCR	rs12916	C	MYLIP	rs3757354	C	<0.01	1.02642e+06	1.02744e+06	1.02632e+06	1.02634e+06	0.0804312	0.0298193	0.00130594	0.00731195	0.00456189	0.00431347	11	6.53661	0.302758	(0.066,0.095)	(0.021,0.039)	(-0.007,0.01)	3.82238e-28	6.29277e-11	0.762075	2.52304e-27	2.8161e-10	0.876641	3	AE
TC	WDR12	rs114123510	A	SIK3	rs6589574	A	<0.01	1.02749e+06	1.02736e+06	1.02731e+06	1.02732e+06	-0.0273258	0.0564977	0.00275341	0.00390399	0.004936	0.00912589	-6.99946	11.446	0.301715	(-0.035,-0.02)	(0.047,0.066)	(-0.015,0.021)	2.56947e-12	2.46137e-30	0.76287	1.20504e-11	1.67538e-29	0.876844	3	AE
TG	APOB	rs1367117	A	HAVCR1	rs2277025	C	<0.01	982211	982140	982136	982148	0.0122388	0.0189817	-0.000813308	0.00276665	0.00259795	0.00272521	4.42367	7.30639	-0.298439	(0.007,0.018)	(0.014,0.024)	(-0.006,0.005)	9.70386e-06	2.74414e-13	0.765368	3.54974e-05	1.31747e-12	0.87784	3	AE
HDL	LDLRAP1/TMEM57	rs12027135	T	SIK3	rs6589574	A	<0.01	186030	185909	185908	185920	0.00265998	-0.0167997	0.000577453	0.000835818	0.00259895	0.00196342	3.18249	-6.46404	0.294106	(0.001,0.004)	(-0.022,-0.012)	(-0.003,0.004)	0.00146017	1.01945e-10	0.768677	0.0046722	4.51586e-10	0.879773	3	AE
TC	SORT1/CELSR2	rs629301	T	CBLC	rs3208856	C	<0.01	1.02521e+06	1.02646e+06	1.02412e+06	1.02413e+06	0.131444	0.215949	0.00319592	0.0212551	0.0181631	0.0109202	6.18413	11.8894	0.29266	(0.09,0.173)	(0.18,0.252)	(-0.018,0.025)	6.24462e-10	1.34335e-32	0.769782	2.64626e-09	9.50913e-32	0.880287	3	AE
HDL	LDLRAP1/TMEM57	rs12027135	T	PAFAH1B2	rs4936367	G	<0.01	186030	185978	185977	185990	0.00285744	-0.0100616	-0.000527572	0.000850374	0.00238917	0.00180836	3.36021	-4.21134	-0.291741	(0.001,0.005)	(-0.015,-0.005)	(-0.004,0.003)	0.000778826	2.53856e-05	0.770485	0.00253499	9.12723e-05	0.880431	3	AE
TG	SIK3	rs6589574	A	APOE	rs4420638	G	<0.01	980821	981822	980425	980438	0.120202	0.045723	-0.00165841	0.00386142	0.00243441	0.005747	31.129	18.7819	-0.28857	(0.113,0.128)	(0.041,0.05)	(-0.013,0.01)	9.77048e-213	1.06125e-78	0.77291	2.03671e-211	1.20345e-77	0.881695	3	AE
TC	LDLRAP1/TMEM57	rs12027135	T	MYBPHL	rs590502	G	<0.01	1.02737e+06	1.02733e+06	1.02716e+06	1.02717e+06	0.0338828	0.0374715	-0.000990248	0.00443609	0.00454692	0.00344105	7.63799	8.24108	-0.287774	(0.025,0.043)	(0.029,0.046)	(-0.008,0.006)	2.20635e-14	1.70668e-16	0.773519	1.09162e-13	8.91059e-16	0.881695	3	AE
LDL	HAVCR1	rs2277025	C	TOMM40	rs2075650	G	<0.01	835108	831476	831309	831322	0.0255157	0.159602	0.00108846	0.00219474	0.00383646	0.00378392	11.6258	41.6014	0.287653	(0.021,0.03)	(0.152,0.167)	(-0.006,0.009)	3.04746e-31	0	0.773612	2.10978e-30	0	0.881695	3	AE
TC	APOB	rs1367117	A	WDR12	rs114123510	A	<0.01	1.02594e+06	1.02749e+06	1.0259e+06	1.02591e+06	0.100232	-0.0276062	0.00150482	0.00287852	0.00508519	0.00534419	34.8206	-5.42873	0.28158	(0.095,0.106)	(-0.038,-0.018)	(-0.009,0.012)	1.18847e-265	5.67549e-08	0.778265	3.22421e-264	2.27904e-07	0.88379	3	AE
LDL	APOB	rs1367117	A	NCAN	rs2228603	C	<0.01	833241	834613	832579	832591	0.0848703	0.0893683	0.00137318	0.00977	0.00493263	0.00517917	8.68682	18.1178	0.265136	(0.066,0.104)	(0.08,0.099)	(-0.009,0.012)	3.72725e-18	2.30699e-73	0.790905	2.00317e-17	2.4963e-72	0.892627	3	AE
TC	HAVCR1	rs2277025	C	LDLR	rs6511720	G	<0.01	1.02735e+06	1.02418e+06	1.02398e+06	1.02399e+06	0.0390127	0.214366	-0.00143206	0.00986377	0.00548172	0.00541717	3.95516	39.1056	-0.264355	(0.02,0.058)	(0.204,0.225)	(-0.012,0.009)	7.64849e-05	0	0.791506	0.000268194	0	0.892925	3	AE
HDL	ZNF259	rs2075290	C	PVRL2	rs7254892	G	<0.01	185481	185922	185369	185382	-0.039543	-0.0220306	0.00155698	0.0118342	0.00233737	0.00606475	-3.34142	-9.42538	0.256727	(-0.063,-0.016)	(-0.027,-0.017)	(-0.01,0.013)	0.000833498	4.28533e-21	0.79739	0.00270517	2.46929e-20	0.896341	3	AE
LDL	APOB	rs1367117	A	WDR12	rs114123510	A	<0.01	833241	835233	833203	833216	0.0871509	-0.0190646	0.00103661	0.00220051	0.00388812	0.00408579	39.605	-4.90329	0.25371	(0.083,0.091)	(-0.027,-0.011)	(-0.007,0.009)	0	9.42432e-07	0.799719	0	3.59595e-06	0.898259	3	AE
TG	APOB	rs1367117	A	MLXIPL	rs17145738	T	<0.01	982211	980891	980891	980903	0.0117571	-0.102045	-0.00101061	0.00210396	0.00381234	0.00401199	5.58805	-26.767	-0.251897	(0.008,0.016)	(-0.11,-0.095)	(-0.009,0.007)	2.29633e-08	7.83179e-158	0.801121	9.39409e-08	1.29843e-156	0.898766	3	AE
HDL	SORT1/CELSR2	rs629301	T	PAFAH1B2	rs4936367	G	<0.01	185936	185978	185881	185894	-0.00946569	-0.011478	0.000544733	0.00101544	0.00360718	0.00216614	-9.32178	-3.182	0.251476	(-0.011,-0.007)	(-0.019,-0.004)	(-0.004,0.005)	1.14408e-20	0.00146261	0.801446	6.53264e-20	0.00467737	0.898774	3	AE
TC	TM6SF2	rs58542926	C	CBLC	rs3208856	C	<0.01	1.02644e+06	1.02646e+06	1.02537e+06	1.02538e+06	0.142268	0.211706	0.00427704	0.0331332	0.0320514	0.017036	4.29383	6.60519	0.251059	(0.077,0.207)	(0.149,0.275)	(-0.029,0.038)	1.75617e-05	3.97021e-11	0.801769	6.37075e-05	1.79514e-10	0.898957	3	AE
TC	LDLRAP1/TMEM57	rs12027135	T	APOE	rs4420638	G	<0.01	1.02737e+06	1.02349e+06	1.02331e+06	1.02333e+06	0.033363	0.196528	-0.00107397	0.00291415	0.00570981	0.00432461	11.4486	34.4193	-0.248339	(0.028,0.039)	(0.185,0.208)	(-0.01,0.007)	2.38875e-30	1.29881e-259	0.803872	1.62791e-29	3.39366e-258	0.900439	3	AE
TG	MLXIPL	rs17145738	T	PAFAH1B2	rs4936367	G	<0.01	980891	981193	979874	979886	-0.102364	0.0943443	-0.00156006	0.00296043	0.00331665	0.00631798	-34.5775	28.4457	-0.246924	(-0.108,-0.097)	(0.088,0.101)	(-0.014,0.011)	5.50582e-262	5.50935e-178	0.804967	1.44528e-260	9.91683e-177	0.900585	3	AE
HDL	MLXIPL	rs17145738	T	TOMM40	rs2075650	G	<0.01	185866	185653	185486	185499	0.0157496	-0.0213465	-0.000568118	0.0013444	0.00122134	0.00231271	11.715	-17.4779	-0.245651	(0.013,0.018)	(-0.024,-0.019)	(-0.005,0.004)	1.06814e-31	2.11069e-68	0.805953	7.4494e-31	2.21623e-67	0.900634	3	AE
TC	HMGCR	rs12916	C	HAVCR1	rs2277025	C	<0.01	1.02642e+06	1.02735e+06	1.02623e+06	1.02624e+06	0.0830777	0.0371117	-0.000852624	0.00363228	0.00379307	0.00358403	22.8721	9.78406	-0.237896	(0.076,0.09)	(0.03,0.045)	(-0.008,0.006)	8.81703e-116	1.31814e-22	0.811962	1.20755e-114	7.87553e-22	0.903064	3	AE
HDL	ZNF259	rs2075290	C	TOMM40	rs2075650	G	<0.01	185481	185653	185098	185110	-0.0364325	-0.0214946	-0.000720938	0.00174767	0.0011529	0.00303709	-20.8464	-18.644	-0.237378	(-0.04,-0.033)	(-0.024,-0.019)	(-0.007,0.005)	1.64444e-96	1.41218e-77	0.812363	2.04025e-95	1.59186e-76	0.903064	3	AE
TC	LDLR	rs6511720	G	NCAN	rs2228603	C	<0.01	1.02418e+06	1.02676e+06	1.0234e+06	1.02341e+06	0.208744	0.1222	0.00233142	0.018518	0.0178705	0.00982614	11.2725	6.83809	0.237267	(0.172,0.245)	(0.087,0.157)	(-0.017,0.022)	1.79466e-29	8.02584e-12	0.812449	1.19573e-28	3.70876e-11	0.903064	3	AE
LDL	LPL	rs12678919	A	ZNF259	rs2075290	C	<0.01	835211	834939	834881	834894	0.0258537	0.0689289	-0.00204151	0.00331017	0.0162824	0.00876862	7.81038	4.23334	-0.23282	(0.019,0.032)	(0.037,0.101)	(-0.019,0.015)	5.70158e-15	2.30246e-05	0.815901	2.87359e-14	8.2836e-05	0.905249	3	AE
LDL	HMGCR	rs12916	C	TOMM40	rs2075650	G	<0.01	834022	831476	830218	830230	0.0662866	0.159665	0.000863339	0.00215907	0.00394422	0.0037171	30.7015	40.4807	0.232262	(0.062,0.071)	(0.152,0.167)	(-0.006,0.008)	5.44091e-207	0	0.816335	1.09786e-205	0	0.905265	3	AE
HDL	LDLRAP1/TMEM57	rs12027135	T	ZNF259	rs2075290	C	<0.01	186030	185481	185479	185492	0.00284996	-0.0359554	-0.000500511	0.000822128	0.00285895	0.00216166	3.46657	-12.5765	-0.23154	(0.001,0.004)	(-0.042,-0.03)	(-0.005,0.004)	0.00052715	2.84477e-36	0.816896	0.00173776	2.10848e-35	0.905449	3	AE
TC	APOB	rs1367117	A	ZNF259	rs2075290	C	<0.01	1.02594e+06	1.02713e+06	1.02553e+06	1.02554e+06	0.100908	0.0938684	-0.001622	0.00270903	0.00674414	0.00711609	37.2488	13.9185	-0.227934	(0.096,0.106)	(0.081,0.107)	(-0.016,0.012)	1.10808e-303	4.88989e-44	0.819698	3.34191e-302	4.04754e-43	0.90646	3	AE
TC	SORT1/CELSR2	rs629301	T	ZNF259	rs2075290	C	<0.01	1.02521e+06	1.02713e+06	1.02479e+06	1.0248e+06	0.137957	0.09588	-0.00183508	0.00307955	0.013384	0.00805592	44.7978	7.16379	-0.227793	(0.132,0.144)	(0.07,0.122)	(-0.018,0.014)	0	7.84785e-13	0.819807	0	3.72362e-12	0.90646	3	AE
HDL	LPL	rs12678919	A	ZNF259	rs2075290	C	<0.01	183995	185481	183449	183462	-0.0601011	-0.0347031	-0.000816632	0.00136715	0.00673532	0.00362737	-43.961	-5.1524	-0.225131	(-0.063,-0.057)	(-0.048,-0.022)	(-0.008,0.006)	0	2.5717e-07	0.821877	0	1.00701e-06	0.906976	3	AE
TC	APOB	rs1367117	A	BCAM	rs118147862	G	<0.01	1.02594e+06	1.02279e+06	1.02117e+06	1.02118e+06	0.0972293	0.413454	0.0019289	0.0168209	0.00829954	0.00872009	5.78027	49.8165	0.221202	(0.064,0.13)	(0.397,0.43)	(-0.015,0.019)	7.45808e-09	0	0.824936	3.10024e-08	0	0.908583	3	AE
TC	MYLIP	rs3757354	C	TOMM40	rs2075650	G	<0.01	1.02744e+06	1.02473e+06	1.02463e+06	1.02464e+06	0.0305298	0.178835	0.00129332	0.00345283	0.0101018	0.00596361	8.84198	17.7032	0.216868	(0.024,0.037)	(0.159,0.199)	(-0.01,0.013)	9.40333e-19	3.96124e-70	0.828311	5.14145e-18	4.22185e-69	0.910709	3	AE
TC	HMGCR	rs12916	C	BCAM	rs118147862	G	<0.01	1.02642e+06	1.02279e+06	1.02167e+06	1.02168e+06	0.0856058	0.415479	-0.00175556	0.0161755	0.00887436	0.00838723	5.29229	46.8179	-0.209313	(0.054,0.117)	(0.398,0.433)	(-0.018,0.015)	1.20791e-07	0	0.834204	4.79949e-07	0	0.914881	3	AE
TG	BCL7B	rs13233571	C	PAFAH1B2	rs4936367	G	<0.01	980894	981193	979875	979887	0.10231	0.0917288	0.00128523	0.00295363	0.0114352	0.00630173	34.6389	8.02163	0.203949	(0.097,0.108)	(0.069,0.114)	(-0.011,0.014)	6.57223e-263	1.04349e-15	0.838393	1.74133e-261	5.35437e-15	0.917583	3	AE
TC	HMGCR	rs12916	C	APOE	rs4420638	G	<0.01	1.02642e+06	1.02349e+06	1.02235e+06	1.02236e+06	0.082466	0.194783	0.000865583	0.00294836	0.00463245	0.00437417	27.9701	42.0474	0.197885	(0.077,0.088)	(0.186,0.204)	(-0.008,0.009)	3.75097e-172	0	0.843135	6.64625e-171	0	0.920226	3	AE
LDL	HMGCR	rs12916	C	BCAM	rs118147862	G	<0.01	834022	827739	826472	826484	0.068825	0.395709	-0.00125759	0.0123368	0.00676777	0.00639687	5.57882	58.4696	-0.196594	(0.045,0.093)	(0.382,0.409)	(-0.014,0.011)	2.42161e-08	0	0.844145	9.89944e-08	0	0.920526	3	AE
LDL	WDR12	rs114123510	A	TOMM40	rs2075650	G	<0.01	835233	831476	831436	831449	-0.0185021	0.160579	-0.00106721	0.0031635	0.00294141	0.00544434	-5.84863	54.5924	-0.196021	(-0.025,-0.012)	(0.155,0.166)	(-0.012,0.01)	4.95639e-09	0	0.844594	2.06942e-08	0	0.920578	3	AE
LDL	HAVCR1	rs2277025	C	MYLIP	rs3757354	C	<0.01	835108	835153	834992	835004	0.0243224	0.0249189	0.000649406	0.00568264	0.00339648	0.00335365	4.28013	7.33669	0.193642	(0.013,0.035)	(0.018,0.032)	(-0.006,0.007)	1.86786e-05	2.18936e-13	0.846456	6.75861e-05	1.05379e-12	0.921722	3	AE
TG	MLXIPL	rs17145738	T	SIK3	rs6589574	A	<0.01	980891	980821	979504	979517	-0.102806	0.118977	0.00131023	0.00291002	0.00359561	0.0068551	-35.3281	33.0896	0.191133	(-0.109,-0.097)	(0.112,0.126)	(-0.012,0.015)	2.17599e-273	4.19687e-240	0.848422	6.07777e-272	1.01693e-238	0.922697	3	AE
LDL	LDLR	rs6511720	G	PVRL2	rs7254892	G	<0.01	831198	829772	825628	825640	0.184	0.398797	-0.00216228	0.0223029	0.0207861	0.0114187	8.25004	19.1857	-0.189363	(0.14,0.228)	(0.358,0.44)	(-0.025,0.02)	1.58343e-16	4.86932e-82	0.849809	8.28236e-16	5.65759e-81	0.923068	3	AE
LDL	APOB	rs1367117	A	TOMM40	rs2075650	G	<0.01	833241	831476	829424	829437	0.0871864	0.159742	0.000718123	0.00223383	0.00366356	0.00385189	39.03	43.603	0.186434	(0.083,0.092)	(0.153,0.167)	(-0.007,0.008)	0	0	0.852105	0	0	0.924322	3	AE
TC	APOB	rs1367117	A	TM6SF2	rs58542926	C	<0.01	1.02594e+06	1.02644e+06	1.02484e+06	1.02486e+06	0.0983005	0.150409	0.00123218	0.0127747	0.00644761	0.006771	7.69495	23.3279	0.181979	(0.073,0.123)	(0.138,0.163)	(-0.012,0.015)	1.4155e-14	2.31033e-120	0.855599	7.05882e-14	3.23446e-119	0.926341	3	AE
TG	HAVCR1	rs2277025	C	SIK3	rs6589574	A	<0.01	982140	980821	980741	980754	0.0187481	0.120165	-0.000839054	0.00198384	0.00471714	0.00467432	9.45042	25.4741	-0.179503	(0.015,0.023)	(0.111,0.129)	(-0.01,0.008)	3.37486e-21	3.81864e-143	0.857543	1.95061e-20	5.99769e-142	0.927127	3	AE
TC	HMGCR	rs12916	C	CBLC	rs3208856	C	<0.01	1.02642e+06	1.02646e+06	1.02533e+06	1.02535e+06	0.0795736	0.219882	0.00161285	0.0179713	0.00986369	0.00923711	4.42781	22.2921	0.174606	(0.044,0.115)	(0.201,0.239)	(-0.016,0.02)	9.51966e-06	4.41079e-110	0.86139	3.4846e-05	5.95456e-109	0.928934	3	AE
TC	MYLIP	rs3757354	C	ZNF259	rs2075290	C	<0.01	1.02744e+06	1.02713e+06	1.02703e+06	1.02704e+06	0.0307604	0.0902683	0.00143398	0.00320397	0.0141899	0.00836603	9.60072	6.36144	0.171405	(0.024,0.037)	(0.062,0.118)	(-0.015,0.018)	7.93906e-22	1.99874e-10	0.863905	4.65507e-21	8.75124e-10	0.930006	3	AE
LDL	APOB	rs1367117	A	MYLIP	rs3757354	C	<0.01	833241	835153	833120	833133	0.0865568	0.0252278	0.00057772	0.00576717	0.00324993	0.00340671	15.0085	7.76258	0.169583	(0.075,0.098)	(0.019,0.032)	(-0.006,0.007)	6.45508e-51	8.32166e-15	0.865338	5.72775e-50	4.17187e-14	0.930513	3	AE
LDL	APOB	rs1367117	A	PAFAH1B2	rs4936367	G	<0.01	833241	835177	833143	833156	0.0873198	0.0306053	0.000774784	0.00213958	0.00434745	0.00457517	40.8117	7.03982	0.169346	(0.083,0.092)	(0.022,0.039)	(-0.008,0.01)	0	1.92484e-12	0.865525	0	9.05714e-12	0.930513	3	AE
TC	CBLC	rs3208856	C	BCAM	rs118147862	G	<0.01	1.02646e+06	1.02279e+06	1.0215e+06	1.02151e+06	0.251382	0.434276	-0.00519044	0.060267	0.0605684	0.0307166	4.17115	7.17001	-0.168979	(0.133,0.37)	(0.316,0.553)	(-0.065,0.055)	3.03071e-05	7.49921e-13	0.865814	0.000108623	3.56118e-12	0.930647	3	AE
TC	HMGCR	rs12916	C	ZNF259	rs2075290	C	<0.01	1.02642e+06	1.02713e+06	1.02601e+06	1.02602e+06	0.0823693	0.0915832	0.00114527	0.00261769	0.00723746	0.00682268	31.4664	12.6541	0.167862	(0.077,0.087)	(0.077,0.106)	(-0.012,0.015)	2.50656e-217	1.06239e-36	0.866692	5.3834e-216	7.99965e-36	0.930924	3	AE
LDL	APOB	rs1367117	A	TM6SF2	rs58542926	C	<0.01	833241	834327	832292	832305	0.0888901	0.109263	-0.000795632	0.00976445	0.00492856	0.00517546	9.10345	22.1694	-0.153732	(0.07,0.108)	(0.1,0.119)	(-0.011,0.009)	8.751e-20	6.78669e-109	0.877821	4.90298e-19	9.05424e-108	0.938041	3	AE
TG	BAZ1B	rs13231516	T	BCAM	rs118147862	G	<0.01	980940	982016	980735	980748	0.0984857	-0.0655039	0.00139845	0.0176655	0.0165752	0.00916498	5.57504	-3.95192	0.152586	(0.064,0.133)	(-0.098,-0.033)	(-0.017,0.019)	2.47469e-08	7.75273e-05	0.878725	1.01091e-07	0.000271681	0.938403	3	AE
TC	LDLRAP1/TMEM57	rs12027135	T	ZNF259	rs2075290	C	<0.01	1.02737e+06	1.02713e+06	1.02696e+06	1.02697e+06	0.0329054	0.0935643	-0.00102633	0.0025884	0.00898897	0.00679777	12.7126	10.4088	-0.150981	(0.028,0.038)	(0.076,0.111)	(-0.014,0.012)	5.03084e-37	2.26076e-25	0.879991	3.79825e-36	1.41954e-24	0.93888	3	AE
LDL	TM6SF2	rs58542926	C	CBLC	rs3208856	C	<0.01	834327	833560	832622	832635	0.111737	0.212755	-0.00196594	0.0253628	0.0245354	0.0130403	4.40556	8.67133	-0.150759	(0.062,0.161)	(0.165,0.261)	(-0.028,0.024)	1.05513e-05	4.27098e-18	0.880166	3.8498e-05	2.29322e-17	0.93888	3	AE
LDL	HAVCR1	rs2277025	C	ZNF259	rs2075290	C	<0.01	835108	834939	834774	834787	0.0254761	0.0650554	0.000779031	0.002037	0.00538048	0.00533608	12.5067	12.091	0.145993	(0.021,0.029)	(0.055,0.076)	(-0.01,0.011)	6.86445e-36	1.17849e-33	0.883927	5.0745e-35	8.50129e-33	0.940665	3	AE
TG	BCL7B	rs13233571	C	SIK3	rs6589574	A	<0.01	980894	980821	979505	979518	0.102651	0.121067	-0.00099286	0.00290324	0.0124111	0.00683774	35.3573	9.75466	-0.145203	(0.097,0.108)	(0.097,0.145)	(-0.014,0.012)	7.7492e-274	1.76194e-22	0.884551	2.18597e-272	1.04939e-21	0.941153	3	AE
TC	APOB	rs1367117	A	TOMM40	rs2075650	G	<0.01	1.02594e+06	1.02473e+06	1.02312e+06	1.02313e+06	0.100452	0.180439	0.000721851	0.00292487	0.00479645	0.00504365	34.3441	37.6193	0.143121	(0.095,0.106)	(0.171,0.19)	(-0.009,0.011)	1.72806e-258	0	0.886195	4.47401e-257	0	0.942018	3	AE
LDL	HMGCR	rs12916	C	LPL	rs12678919	A	<0.01	834022	835211	833962	833975	0.0653583	0.0252689	0.000627593	0.00826422	0.00472012	0.00445899	7.90858	5.35344	0.140748	(0.049,0.082)	(0.016,0.035)	(-0.008,0.009)	2.60333e-15	8.62978e-08	0.888069	1.32266e-14	3.44099e-07	0.94348	3	AE
LDL	HMGCR	rs12916	C	CBLC	rs3208856	C	<0.01	834022	833560	832297	832310	0.0685104	0.211164	-0.000970894	0.0137513	0.0075478	0.00706804	4.98208	27.9769	-0.137364	(0.042,0.095)	(0.196,0.226)	(-0.015,0.013)	6.29029e-07	3.10505e-172	0.890743	2.41312e-06	5.51901e-171	0.944904	3	AE
TC	SORT1/CELSR2	rs629301	T	PVRL2	rs7254892	G	<0.01	1.02521e+06	1.02417e+06	1.02182e+06	1.02183e+06	0.13447	0.407224	0.00157396	0.0227606	0.0193604	0.0116532	5.908	21.0338	0.135067	(0.09,0.179)	(0.369,0.445)	(-0.021,0.024)	3.46295e-09	3.21722e-98	0.892559	1.45121e-08	4.04472e-97	0.946299	3	AE
LDL	APOB	rs1367117	A	BCAM	rs118147862	G	<0.01	833241	827739	825661	825673	0.0859956	0.394559	0.000889753	0.0128139	0.00632109	0.00664283	6.7111	62.4194	0.133942	(0.061,0.111)	(0.382,0.407)	(-0.012,0.014)	1.93169e-11	0	0.893449	8.81147e-11	0	0.946888	3	AE
TC	HAVCR1	rs2277025	C	TOMM40	rs2075650	G	<0.01	1.02735e+06	1.02473e+06	1.02453e+06	1.02454e+06	0.0369108	0.180614	0.000623292	0.00287074	0.00501858	0.00494929	12.8576	35.9891	0.125936	(0.031,0.043)	(0.171,0.19)	(-0.009,0.01)	7.7994e-38	1.24081e-283	0.899783	5.92796e-37	3.62649e-282	0.951113	3	AE
TC	HAVCR1	rs2277025	C	PAFAH1B2	rs4936367	G	<0.01	1.02735e+06	1.0274e+06	1.0272e+06	1.02722e+06	0.0366059	0.0482972	0.000684891	0.00274783	0.00593181	0.0058726	13.3217	8.14207	0.116625	(0.031,0.042)	(0.037,0.06)	(-0.011,0.012)	1.73047e-40	3.8858e-16	0.907157	1.37419e-39	2.01763e-15	0.955169	3	AE
LDL	WDR12	rs114123510	A	APOE	rs4420638	G	<0.01	835233	829855	829817	829830	-0.0186358	0.17225	0.000548035	0.00329824	0.00263654	0.00488	-5.65024	65.332	0.112302	(-0.025,-0.012)	(0.167,0.177)	(-0.009,0.01)	1.60225e-08	0	0.910584	6.59751e-08	0	0.956467	3	AE
LDL	HMGCR	rs12916	C	HAVCR1	rs2277025	C	<0.01	834022	835108	833860	833873	0.0666775	0.0255277	-0.000302725	0.00278158	0.00290469	0.00274465	23.9711	8.78845	-0.110296	(0.061,0.072)	(0.02,0.031)	(-0.006,0.005)	5.56356e-127	1.51635e-18	0.912174	8.00645e-126	8.22749e-18	0.957612	3	AE
TC	LDLRAP1/TMEM57	rs12027135	T	TOMM40	rs2075650	G	<0.01	1.02737e+06	1.02473e+06	1.02456e+06	1.02457e+06	0.0327003	0.180326	0.000513508	0.00279071	0.00633659	0.00480869	11.7176	28.4579	0.106787	(0.027,0.038)	(0.168,0.193)	(-0.009,0.01)	1.03609e-31	3.88786e-178	0.914958	7.23475e-31	7.02044e-177	0.958643	3	AE
LDL	PCSK9	rs2479409	G	PAFAH1B2	rs4936367	G	<0.01	834941	835177	834846	834859	0.0355929	0.0310461	-0.000460804	0.00213166	0.00441996	0.00453633	16.6973	7.02406	-0.101581	(0.031,0.04)	(0.022,0.04)	(-0.009,0.008)	1.37218e-62	2.15513e-12	0.919089	1.35074e-61	1.01323e-11	0.960243	3	AE
LDL	APOB	rs1367117	A	SIK3	rs6589574	A	<0.01	833241	835143	833109	833122	0.0875658	0.0382087	-0.000492683	0.00210386	0.00471626	0.00496711	41.6214	8.10148	-0.0991891	(0.083,0.092)	(0.029,0.047)	(-0.01,0.009)	0	5.42939e-16	0.920988	0	2.8037e-15	0.961341	3	AE
TC	MYBPHL	rs590502	G	APOB	rs1367117	A	<0.01	1.02733e+06	1.02594e+06	1.02573e+06	1.02574e+06	0.0366247	0.100978	-0.000332613	0.00342662	0.0046365	0.00359676	10.6883	21.779	-0.0924756	(0.03,0.043)	(0.092,0.11)	(-0.007,0.007)	1.15507e-26	3.66952e-105	0.92632	7.45081e-26	4.77205e-104	0.964296	3	AE
LDL	MYLIP	rs3757354	C	APOE	rs4420638	G	<0.01	835153	829855	829737	829749	0.0252193	0.171782	0.000376272	0.00275183	0.00692821	0.00408809	9.16454	24.7946	0.092041	(0.02,0.031)	(0.158,0.185)	(-0.008,0.008)	4.97577e-20	1.02636e-135	0.926665	2.80443e-19	1.52342e-134	0.964296	3	AE
TC	PCSK9	rs2479409	G	PAFAH1B2	rs4936367	G	<0.01	1.02727e+06	1.0274e+06	1.02713e+06	1.02714e+06	0.0425114	0.0488405	-0.000512949	0.00278488	0.00577499	0.00592661	15.2651	8.45724	-0.0865501	(0.037,0.048)	(0.038,0.06)	(-0.012,0.011)	1.30634e-52	2.73783e-17	0.931029	1.17758e-51	1.44809e-16	0.966838	3	AE
LDL	LDLRAP1/TMEM57	rs12027135	T	ZNF259	rs2075290	C	<0.01	835109	834939	834778	834790	0.0247643	0.0658046	-0.000449185	0.00198183	0.00688449	0.00520629	12.4957	9.55837	-0.0862775	(0.021,0.029)	(0.052,0.079)	(-0.011,0.01)	7.87984e-36	1.19621e-21	0.931246	5.81754e-35	6.99225e-21	0.966886	3	AE
LDL	LDLRAP1/TMEM57	rs12027135	T	MYBPHL	rs590502	G	<0.01	835109	834985	834823	834836	0.0249621	0.0328724	-0.000222423	0.00339491	0.00347968	0.00263349	7.3528	9.44696	-0.0844595	(0.018,0.032)	(0.026,0.04)	(-0.005,0.005)	1.94103e-13	3.4881e-21	0.932691	9.38247e-13	2.01401e-20	0.967685	3	AE
TC	HMGCR	rs12916	C	TOMM40	rs2075650	G	<0.01	1.02642e+06	1.02473e+06	1.0236e+06	1.02362e+06	0.0824474	0.180583	0.000407714	0.00282341	0.00515817	0.00486124	29.2013	35.0092	0.0838704	(0.077,0.088)	(0.17,0.191)	(-0.009,0.01)	1.86459e-187	1.63153e-268	0.933159	3.48917e-186	4.49067e-267	0.967685	3	AE
TG	SIK3	rs6589574	A	PVRL2	rs7254892	G	<0.01	980821	981892	980499	980512	0.121436	-0.0929253	-0.00107093	0.0251995	0.00550413	0.0129067	4.81898	-16.8828	-0.0829749	(0.072,0.171)	(-0.104,-0.082)	(-0.026,0.024)	1.44296e-06	6.01874e-64	0.933872	5.45074e-06	6.01874e-63	0.967685	3	AE
TG	PAFAH1B2	rs4936367	G	TM6SF2	rs58542926	C	<0.01	981193	981688	980657	980670	0.0930307	0.0806971	0.000635752	0.0148466	0.0036938	0.00786968	6.26611	21.8466	0.080785	(0.064,0.122)	(0.073,0.088)	(-0.015,0.016)	3.70177e-10	8.37053e-106	0.935613	1.59249e-09	1.09105e-104	0.968229	3	AE
TC	WDR12	rs114123510	A	TOMM40	rs2075650	G	<0.01	1.02749e+06	1.02473e+06	1.02468e+06	1.02469e+06	-0.0269476	0.181109	-0.000549924	0.00413899	0.00384801	0.0071224	-6.51066	47.0657	-0.0772105	(-0.035,-0.019)	(0.174,0.189)	(-0.015,0.013)	7.48227e-11	0	0.938456	3.32741e-10	0	0.969932	3	AE
LDL	SORT1/CELSR2	rs629301	T	LDLR	rs6511720	G	<0.01	832022	831198	827917	827929	0.124432	0.179105	0.000365084	0.00870043	0.00794071	0.00477803	14.3018	22.5553	0.0764088	(0.107,0.141)	(0.164,0.195)	(-0.009,0.01)	2.13242e-46	1.19202e-112	0.939094	1.8073e-45	1.62081e-111	0.970237	3	AE
LDL	LDLR	rs6511720	G	NCAN	rs2228603	C	<0.01	831198	834613	830541	830553	0.178553	0.0885839	0.000569738	0.0141577	0.0136627	0.00751253	12.6118	6.48361	0.0758384	(0.151,0.206)	(0.062,0.115)	(-0.014,0.015)	1.81881e-36	8.95509e-11	0.939548	1.35337e-35	3.97303e-10	0.970529	3	AE
TC	PCSK9	rs2479409	G	MYLIP	rs3757354	C	<0.01	1.02727e+06	1.02744e+06	1.02717e+06	1.02718e+06	0.0420205	0.0308882	0.000328589	0.00750566	0.00430607	0.00443359	5.59852	7.17318	0.0741136	(0.027,0.057)	(0.022,0.039)	(-0.008,0.009)	2.16195e-08	7.32737e-13	0.94092	8.86354e-08	3.4825e-12	0.970709	3	AE
TC	APOB	rs1367117	A	MYLIP	rs3757354	C	<0.01	1.02594e+06	1.02744e+06	1.02584e+06	1.02585e+06	0.100204	0.0310866	0.00031944	0.00754269	0.0042503	0.00445547	13.2849	7.31398	0.0716963	(0.085,0.115)	(0.023,0.039)	(-0.008,0.009)	2.83103e-40	2.59352e-13	0.942844	2.23565e-39	1.24621e-12	0.971986	3	AE
LDL	PCSK9	rs2479409	G	MYLIP	rs3757354	C	<0.01	834941	835153	834822	834835	0.0359596	0.0257366	-0.000228039	0.0057446	0.00329577	0.00339341	6.25972	7.80897	-0.0672004	(0.025,0.047)	(0.019,0.032)	(-0.007,0.006)	3.85663e-10	5.7656e-15	0.946422	1.6566e-09	2.9007e-14	0.973665	3	AE
HDL	SORT1/CELSR2	rs629301	T	APOE	rs4420638	G	<0.01	185936	185505	185408	185421	-0.00926426	-0.022401	-0.000110421	0.0011127	0.00275158	0.00165301	-8.3259	-8.14115	-0.0668	(-0.011,-0.007)	(-0.028,-0.017)	(-0.003,0.003)	8.36906e-17	3.91547e-16	0.946741	4.38969e-16	2.03117e-15	0.973665	3	AE
LDL	HAVCR1	rs2277025	C	PAFAH1B2	rs4936367	G	<0.01	835108	835177	835013	835025	0.0255216	0.0312046	-0.000273403	0.00210498	0.00454387	0.00449883	12.1244	6.86741	-0.060772	(0.021,0.03)	(0.022,0.04)	(-0.009,0.009)	7.84434e-34	6.5379e-12	0.951541	5.68765e-33	3.03601e-11	0.977044	3	AE
TC	LDLR	rs6511720	G	TOMM40	rs2075650	G	<0.01	1.02418e+06	1.02473e+06	1.02133e+06	1.02135e+06	0.213087	0.180117	0.000382258	0.00426833	0.0134005	0.00736002	49.9228	13.4411	0.0519371	(0.205,0.221)	(0.154,0.206)	(-0.014,0.015)	0	3.47191e-41	0.958579	0	2.77264e-40	0.980896	3	AE
LDL	PCSK9	rs2479409	G	WDR12	rs114123510	A	<0.01	834941	835233	834903	834916	0.0355106	-0.0187497	0.00020248	0.00219247	0.0039467	0.00406605	16.1966	-4.75073	0.0497977	(0.031,0.04)	(-0.026,-0.011)	(-0.008,0.008)	5.32506e-59	2.02682e-06	0.960284	5.03218e-58	7.61569e-06	0.981754	3	AE
TC	MYBPHL	rs590502	G	TOMM40	rs2075650	G	<0.01	1.02733e+06	1.02473e+06	1.02451e+06	1.02453e+06	0.0365426	0.180734	0.000218445	0.0027844	0.00619683	0.00480694	13.1241	29.1655	0.0454437	(0.031,0.042)	(0.169,0.193)	(-0.009,0.01)	2.3974e-39	5.31428e-187	0.963754	1.85954e-38	9.91184e-186	0.983883	3	AE
TC	PCSK9	rs2479409	G	MYBPHL	rs590502	G	<0.01	1.02727e+06	1.02733e+06	1.02706e+06	1.02707e+06	0.0425689	0.0364523	-0.000157223	0.00461088	0.00347416	0.00357794	9.23227	10.4924	-0.0439423	(0.034,0.052)	(0.03,0.043)	(-0.007,0.007)	2.64953e-20	9.36135e-26	0.96495	1.50228e-19	5.9306e-25	0.984289	3	AE
TC	PCSK9	rs2479409	G	ZNF259	rs2075290	C	<0.01	1.02727e+06	1.02713e+06	1.02686e+06	1.02687e+06	0.0425179	0.0927909	-0.000283291	0.00269537	0.00686523	0.00707552	15.7744	13.5161	-0.0400381	(0.037,0.048)	(0.079,0.106)	(-0.014,0.014)	4.66486e-56	1.2572e-41	0.968063	4.32893e-55	1.00968e-40	0.984832	3	AE
HDL	SORT1/CELSR2	rs629301	T	TOMM40	rs2075650	G	<0.01	185936	185653	185555	185568	-0.00937828	-0.0215774	6.99724e-05	0.00106308	0.00304867	0.00183242	-8.82178	-7.07763	0.0381859	(-0.011,-0.007)	(-0.028,-0.016)	(-0.004,0.004)	1.12653e-18	1.46645e-12	0.969539	6.14178e-18	6.91746e-12	0.985506	3	AE
HDL	MLXIPL	rs17145738	T	PAFAH1B2	rs4936367	G	<0.01	185866	185978	185812	185825	0.015566	-0.010609	-8.48145e-05	0.00128438	0.00143839	0.00273815	12.1194	-7.3756	-0.0309751	(0.013,0.018)	(-0.013,-0.008)	(-0.005,0.005)	8.3324e-34	1.63612e-13	0.975289	6.03381e-33	7.93566e-13	0.987789	3	AE
HDL	PAFAH1B2	rs4936367	G	APOE	rs4420638	G	<0.01	185978	185505	185448	185461	-0.0107673	-0.0226389	6.81271e-05	0.00154068	0.00107154	0.00229231	-6.98864	-21.1274	0.0297198	(-0.014,-0.008)	(-0.025,-0.021)	(-0.004,0.005)	2.77556e-12	4.45377e-99	0.976291	1.29954e-11	5.62425e-98	0.987789	3	AE
LDL	LDLRAP1/TMEM57	rs12027135	T	MYLIP	rs3757354	C	<0.01	835109	835153	834990	835003	0.024623	0.0253888	9.09339e-05	0.00552438	0.0042985	0.00326001	4.45715	5.90644	0.0278937	(0.014,0.035)	(0.017,0.034)	(-0.006,0.006)	8.30556e-06	3.49578e-09	0.977747	3.04806e-05	1.46389e-08	0.989036	3	AE
TC	HMGCR	rs12916	C	LDLR	rs6511720	G	<0.01	1.02642e+06	1.02418e+06	1.02305e+06	1.02306e+06	0.082647	0.213253	-0.000126059	0.00966812	0.00563913	0.00531026	8.54841	37.8167	-0.0237388	(0.064,0.102)	(0.202,0.224)	(-0.011,0.01)	1.24794e-17	0	0.981061	6.6315e-17	0	0.990983	3	AE
LDL	LDLRAP1/TMEM57	rs12027135	T	APOE	rs4420638	G	<0.01	835109	829855	829688	829701	0.0247398	0.172324	7.08531e-05	0.00222609	0.00436101	0.00330322	11.1136	39.5147	0.0214497	(0.02,0.029)	(0.164,0.181)	(-0.006,0.007)	1.07764e-28	0	0.982887	7.14647e-28	0	0.992161	3	AE
TC	LDLR	rs6511720	G	APOE	rs4420638	G	<0.01	1.02418e+06	1.02349e+06	1.02008e+06	1.02009e+06	0.213241	0.195444	-0.000111626	0.00445203	0.0119959	0.00659095	47.8974	16.2926	-0.0169362	(0.205,0.222)	(0.172,0.219)	(-0.013,0.013)	0	1.11416e-59	0.986488	0	1.06351e-58	0.994733	3	AE
HDL	SORT1/CELSR2	rs629301	T	SIK3	rs6589574	A	<0.01	185936	185909	185814	185826	-0.00936001	-0.0160865	-3.70821e-05	0.00099811	0.0039072	0.00234736	-9.37773	-4.11715	-0.0157973	(-0.011,-0.007)	(-0.024,-0.008)	(-0.005,0.005)	6.74081e-21	3.83586e-05	0.987396	3.86846e-20	0.000136531	0.995118	3	AE
TC	HAVCR1	rs2277025	C	ZNF259	rs2075290	C	<0.01	1.02735e+06	1.02713e+06	1.02693e+06	1.02695e+06	0.036921	0.0930313	-8.60835e-05	0.0026593	0.00702374	0.00696567	13.8837	13.2453	-0.0123582	(0.032,0.042)	(0.079,0.107)	(-0.014,0.014)	7.95202e-44	4.80544e-40	0.99014	6.54397e-43	3.78428e-39	0.996424	3	AE
TG	BAZ1B	rs13231516	T	SIK3	rs6589574	A	<0.01	980940	980821	979550	979563	0.100829	0.119486	-7.67155e-05	0.00290216	0.0123929	0.00682835	34.7427	9.64146	-0.0112348	(0.095,0.107)	(0.095,0.144)	(-0.013,0.013)	1.78404e-264	5.34228e-22	0.991036	4.77148e-263	3.14872e-21	0.996526	3	AE
LDL	PCSK9	rs2479409	G	MYBPHL	rs590502	G	<0.01	834941	834985	834656	834669	0.0354407	0.0325433	2.13675e-05	0.00352864	0.00265894	0.00273825	10.0437	12.2392	0.00780334	(0.029,0.042)	(0.027,0.038)	(-0.005,0.005)	9.79107e-24	1.91856e-34	0.993774	5.95658e-23	1.40003e-33	0.998175	3	AE
LDL	WDR12	rs114123510	A	HMGCR	rs12916	C	<0.01	835233	834022	833983	833996	-0.0186028	0.0665112	-2.27798e-05	0.00419084	0.00213089	0.00394597	-4.43892	31.2129	-0.00577294	(-0.027,-0.01)	(0.062,0.071)	(-0.008,0.008)	9.04116e-06	7.12945e-214	0.995394	3.31373e-05	1.49718e-212	0.998611	3	AE
LDL	CBLC	rs3208856	C	PVRL2	rs7254892	G	0.189	833560	829772	829773	829777	0.0711373	0.430768	-0.0301336	0.0194925	0.0185778	0.0112145	3.64946	23.1872	-2.68701	(0.033,0.109)	(0.394,0.467)	(-0.052,-0.008)	0.000262788	6.12799e-119	0.0072095	0.000884278	8.53703e-118	0.0213685	2	AE
HDL	APOB	rs1367117	A	SIK3	rs6589574	A	<0.01	186036	185909	185912	185921	-0.00279107	-0.019585	0.0050716	0.000875596	0.00196449	0.00206799	-3.18763	-9.96948	2.45243	(-0.005,-0.001)	(-0.023,-0.016)	(0.001,0.009)	0.00143446	2.07308e-23	0.0141896	0.00459253	1.25313e-22	0.0401674	2	AE
TG	LDLRAP1/TMEM57	rs12027135	T	APOB	rs1367117	A	<0.01	982224	982211	982220	982226	0.00886607	0.0181242	-0.00577832	0.00253155	0.00350579	0.00265475	3.50223	5.16978	-2.1766	(0.004,0.014)	(0.011,0.025)	(-0.011,-0.001)	0.000461387	2.34367e-07	0.0295104	0.00152897	9.19627e-07	0.0781523	2	AE
TG	LDLRAP1/TMEM57	rs12027135	T	APOE	rs4420638	G	<0.01	982224	981822	981832	981842	0.00681977	0.050822	-0.00491423	0.00215325	0.00421876	0.00319541	3.1672	12.0467	-1.5379	(0.003,0.011)	(0.043,0.059)	(-0.011,0.001)	0.00153914	2.01906e-33	0.124073	0.00490551	1.45096e-32	0.266778	2	AE
HDL	HMGCR	rs12916	C	TOMM40	rs2075650	G	<0.01	186036	185653	185657	185668	0.00296079	-0.0200452	-0.00178614	0.00090206	0.00164909	0.00155379	3.28225	-12.1553	-1.14953	(0.001,0.005)	(-0.023,-0.017)	(-0.005,0.001)	0.00102981	5.3778e-34	0.250336	0.00332519	3.90925e-33	0.449418	2	AE
TG	SORT1/CELSR2	rs629301	T	SIK3	rs6589574	A	<0.01	982218	980821	980823	980837	0.0105546	0.128759	-0.00597865	0.00230438	0.00902122	0.00542048	4.58021	14.2729	-1.10297	(0.006,0.015)	(0.111,0.146)	(-0.017,0.005)	4.64519e-06	3.22758e-46	0.270039	1.72033e-05	2.7314e-45	0.474472	2	AE
TG	SORT1/CELSR2	rs629301	T	TOMM40	rs2075650	G	<0.01	982218	981986	981988	982000	0.00898694	0.0359225	0.00210518	0.0024568	0.00705052	0.00423585	3.65799	5.09501	0.496991	(0.004,0.014)	(0.022,0.05)	(-0.006,0.01)	0.000254203	3.4872e-07	0.619195	0.000856405	1.35707e-06	0.794712	2	AE
TG	SORT1/CELSR2	rs629301	T	MLXIPL	rs17145738	T	<0.01	982218	980891	980894	980906	0.0101567	-0.0994478	-0.00213319	0.00239684	0.00756649	0.00455106	4.23756	-13.1432	-0.468723	(0.005,0.015)	(-0.114,-0.085)	(-0.011,0.007)	2.25965e-05	1.86222e-39	0.639268	8.13476e-05	1.4484e-38	0.807228	2	AE
HDL	WDR12	rs114123510	A	MLXIPL	rs17145738	T	<0.01	186032	185866	185866	185879	-0.00407174	0.0157872	-0.000916185	0.00128717	0.00131852	0.00244347	-3.16333	11.9735	-0.374952	(-0.007,-0.002)	(0.013,0.018)	(-0.006,0.004)	0.00155974	4.89276e-33	0.707696	0.0049656	3.49395e-32	0.846597	2	AE
TG	SORT1/CELSR2	rs629301	T	PAFAH1B2	rs4936367	G	<0.01	982218	981193	981193	981208	0.00986222	0.0967496	-0.00176792	0.00234472	0.00833192	0.00500387	4.20614	11.6119	-0.353311	(0.005,0.014)	(0.08,0.113)	(-0.012,0.008)	2.59774e-05	3.58423e-31	0.723855	9.33408e-05	2.47535e-30	0.855589	2	AE
TG	SORT1/CELSR2	rs629301	T	ZNF259	rs2075290	C	<0.01	982218	978568	978575	978588	0.00962706	0.209874	0.00144808	0.00226448	0.00984276	0.0059245	4.25133	21.3226	0.244422	(0.005,0.014)	(0.191,0.229)	(-0.01,0.013)	2.12505e-05	7.00212e-101	0.806904	7.66478e-05	8.9018e-100	0.900634	2	AE
TG	SORT1/CELSR2	rs629301	T	APOE	rs4420638	G	<0.01	982218	981822	981825	981838	0.0097653	0.046297	-0.000643811	0.00257158	0.00635849	0.00381867	3.7974	7.28113	-0.168596	(0.005,0.015)	(0.034,0.059)	(-0.008,0.007)	0.000146222	3.31048e-13	0.866115	0.00050156	1.58802e-12	0.930794	2	AE
TC	PCSK9	rs2479409	G	LPL	rs12678919	A	<0.01	1.02727e+06	1.02755e+06	1.02728e+06	1.02728e+06	0.0725342	0.0186623	-0.0166658	0.0111136	0.00581621	0.00599865	6.52662	3.20867	-2.77826	(0.051,0.094)	(0.007,0.03)	(-0.028,-0.005)	6.72695e-11	0.00133352	0.00546511	3.00566e-10	0.00427418	0.0164476	1	AE
HDL	CBLC	rs3208856	C	BCAM	rs118147862	G	<0.01	185998	185875	185833	185834	0.053256	0.0466849	-0.0345492	0.0192958	0.0193913	0.00983448	2.75998	2.40751	-3.51307	(0.015,0.091)	(0.009,0.085)	(-0.054,-0.015)	0.00578043	0.0160616	0.000442962	0.0173689	0.0448838	0.00146963	3	GI
TG	PVRL2	rs7254892	G	APOE	rs4420638	G	<0.01	981892	981822	981433	981437	-0.110232	-0.0288495	0.0394921	0.00567283	0.0242037	0.0122598	-19.4315	-1.19194	3.22127	(-0.121,-0.099)	(-0.076,0.019)	(0.015,0.064)	4.1783e-84	0.233283	0.00127624	4.92535e-83	0.42751	0.00409291	3	GI
HDL	LDLR	rs6511720	G	SEZ6L	rs688034	T	<0.01	186044	186042	186053	186049	0.00636255	0.0101833	-0.00647559	0.00166435	0.00321062	0.00176413	3.82284	3.17175	-3.6707	(0.003,0.01)	(0.004,0.016)	(-0.01,-0.003)	0.000131924	0.00151522	0.000241885	0.000454164	0.00483744	0.000817598	2	GI
TG	NCAN	rs2228603	C	TM6SF2	rs58542926	C	0.764	981839	981688	981697	981704	0.0485029	0.110237	-0.0258627	0.0124312	0.012407	0.00751989	3.90169	8.88503	-3.43925	(0.024,0.073)	(0.086,0.135)	(-0.041,-0.011)	9.55224e-05	6.39036e-19	0.000583337	0.00033289	3.52122e-18	0.00191629	2	GI
CAD	HAVCR1	rs2277025	C	CBLC	rs3208856	C	<0.01	165119	165119	165132	165131	0.274784	0.119115	-0.139364	0.0729752	0.0391617	0.0374483	3.76544	3.04161	-3.72151	(0.132,0.418)	(0.042,0.196)	(-0.213,-0.066)	0.000166253	0.00235318	0.000198038	0.000568208	0.00736749	0.000673187	1	GI
HDL	ZNF259	rs2075290	C	PAFAH1B2	rs4936367	G	0.184	185481	185978	185487	185489	-0.0326327	0.00666362	-0.0101441	0.00230046	0.00162872	0.0027369	-14.1852	4.09132	-3.7064	(-0.037,-0.028)	(0.003,0.01)	(-0.016,-0.005)	1.13068e-45	4.28922e-05	0.000210225	9.48369e-45	0.00015219	0.000712904	1	GI
CAD	CXCL12	rs1870634	G	CBLC	rs3208856	C	<0.01	165101	165119	165113	165114	0.301648	0.193246	-0.133702	0.0761385	0.0595198	0.0390484	3.96183	3.24675	-3.424	(0.152,0.451)	(0.077,0.31)	(-0.21,-0.057)	7.43786e-05	0.00116731	0.000617076	0.00026097	0.00375419	0.00202011	1	GI
HDL	ZNF259	rs2075290	C	SIK3	rs6589574	A	0.304	185481	185909	185494	185500	-0.0323165	0.00446638	-0.00918405	0.00232335	0.00189893	0.00286757	-13.9095	2.35206	-3.20273	(-0.037,-0.028)	(0.001,0.008)	(-0.015,-0.004)	5.54953e-44	0.01867	0.00136133	4.58018e-43	0.051563	0.00436089	1	GI
TC	SIK3	rs6589574	A	BCAM	rs118147862	G	<0.01	1.02736e+06	1.02279e+06	1.02261e+06	1.02261e+06	0.147863	0.422323	-0.0473041	0.0288782	0.00636619	0.0149694	5.12024	66.3385	-3.16005	(0.091,0.204)	(0.41,0.435)	(-0.077,-0.018)	3.05147e-07	0	0.00157742	1.18995e-06	0	0.00501905	3	other
TC	PAFAH1B2	rs4936367	G	BCAM	rs118147862	G	<0.01	1.0274e+06	1.02279e+06	1.02264e+06	1.02264e+06	0.127913	0.422775	-0.0412376	0.0264746	0.00647878	0.0137276	4.83154	65.2554	-3.00399	(0.076,0.18)	(0.41,0.435)	(-0.068,-0.014)	1.35483e-06	0	0.0026646	5.12811e-06	0	0.00828759	3	other
LDL	PVRL2	rs7254892	G	TOMM40	rs2075650	G	<0.01	829772	831476	826553	826558	0.380342	0.231387	-0.0428153	0.00565814	0.0287302	0.01454	67.2204	8.0538	-2.94466	(0.369,0.391)	(0.175,0.288)	(-0.071,-0.014)	0	8.02603e-16	0.00323313	0	4.12954e-15	0.00994136	3	other
TC	LDLRAP1/TMEM57	rs12027135	T	MLXIPL	rs17145738	T	<0.01	1.02737e+06	1.02754e+06	1.02737e+06	1.02738e+06	0.0362045	0.00213697	-0.013508	0.00273372	0.00689481	0.00522019	13.2437	0.309938	-2.58765	(0.031,0.042)	(-0.011,0.016)	(-0.024,-0.003)	4.90687e-40	0.756608	0.00966343	3.8588e-39	0.873653	0.0280551	3	other
TG	CBLC	rs3208856	C	APOE	rs4420638	G	<0.01	982169	981822	981749	981761	-0.0471197	-0.00687562	0.0274008	0.00538624	0.0209786	0.0106717	-8.74817	-0.327745	2.56762	(-0.058,-0.037)	(-0.048,0.034)	(0.006,0.048)	2.16845e-18	0.743105	0.01024	1.1732e-17	0.866973	0.0295927	3	other
TG	BCAM	rs118147862	G	APOE	rs4420638	G	<0.01	982016	981822	981561	981565	-0.0763037	-0.00129181	0.0256467	0.00487231	0.0196842	0.0100574	-15.6607	-0.0656269	2.55004	(-0.086,-0.067)	(-0.04,0.037)	(0.006,0.045)	2.80812e-55	0.947675	0.0107711	2.58104e-54	0.974309	0.031001	3	other
TC	LDLRAP1/TMEM57	rs12027135	T	BCL7B	rs13233571	C	<0.01	1.02737e+06	1.02754e+06	1.02737e+06	1.02738e+06	0.00979116	-0.00187317	0.0131755	0.00945613	0.00688332	0.00520975	1.03543	-0.272132	2.529	(-0.009,0.028)	(-0.015,0.012)	(0.003,0.023)	0.300469	0.78552	0.0114386	0.508251	0.889357	0.0328224	3	other
TG	CBLC	rs3208856	C	TOMM40	rs2075650	G	<0.01	982169	981986	981920	981936	-0.0442272	-0.0215126	0.0317091	0.00519066	0.0248908	0.0126364	-8.52053	-0.864277	2.50934	(-0.054,-0.034)	(-0.07,0.027)	(0.007,0.056)	1.58826e-17	0.387435	0.0120956	8.43205e-17	0.599716	0.0346678	3	other
TG	PVRL2	rs7254892	G	TOMM40	rs2075650	G	<0.01	981892	981986	981615	981625	-0.104917	-0.026951	0.0353667	0.0054952	0.0278944	0.0141172	-19.0925	-0.96618	2.50523	(-0.116,-0.094)	(-0.082,0.028)	(0.008,0.063)	2.91715e-81	0.333954	0.0122373	3.36184e-80	0.544585	0.0350255	3	other
TC	LDLRAP1/TMEM57	rs12027135	T	BAZ1B	rs13231516	T	<0.01	1.02737e+06	1.02754e+06	1.02737e+06	1.02738e+06	0.0105315	-0.00206069	0.0127608	0.0094427	0.00687601	0.0052037	1.11531	-0.299693	2.45224	(-0.008,0.029)	(-0.016,0.011)	(0.003,0.023)	0.264719	0.764411	0.0141969	0.468318	0.877509	0.0401677	3	other
TC	APOB	rs1367117	A	PVRL2	rs7254892	G	<0.01	1.02594e+06	1.02417e+06	1.02257e+06	1.02258e+06	0.0531508	0.393022	0.0242901	0.0200392	0.00969673	0.0102597	2.65234	40.5314	2.36752	(0.014,0.092)	(0.374,0.412)	(0.004,0.044)	0.00799358	0	0.0179079	0.0234837	0	0.0496516	3	other
LDL	PCSK9	rs2479409	G	BCAM	rs118147862	G	<0.01	834941	827739	827405	827411	0.00628012	0.384243	0.015217	0.0127779	0.00639792	0.00662385	0.491482	60.0575	2.29731	(-0.019,0.031)	(0.372,0.397)	(0.002,0.028)	0.623085	0	0.0216013	0.796934	0	0.059083	3	other
TC	MYBPHL	rs590502	G	WDR12	rs114123510	A	<0.01	1.02733e+06	1.02749e+06	1.02728e+06	1.02729e+06	0.0393728	-0.0147897	-0.0112296	0.00274317	0.00657368	0.00509001	14.353	-2.24983	-2.2062	(0.034,0.045)	(-0.028,-0.002)	(-0.021,-0.001)	1.01999e-46	0.0244597	0.0273699	8.68368e-46	0.0660099	0.073167	3	other
HDL	MLXIPL	rs17145738	T	LPL	rs12678919	A	<0.01	185866	183995	183825	183835	0.00489654	-0.0617847	0.00589364	0.00512719	0.00144563	0.00276706	0.955015	-42.7389	2.12993	(-0.005,0.015)	(-0.065,-0.059)	(0,0.011)	0.33957	0	0.0331773	0.550104	0	0.0869294	3	other
TC	ZNF259	rs2075290	C	SIK3	rs6589574	A	0.304	1.02713e+06	1.02736e+06	1.02713e+06	1.02713e+06	0.0716987	0.012526	0.0191969	0.00730591	0.00597626	0.00902029	9.81379	2.09597	2.12819	(0.057,0.086)	(0.001,0.024)	(0.002,0.037)	9.82044e-23	0.0360852	0.0333209	5.87362e-22	0.0934688	0.0871849	3	other
TC	PCSK9	rs2479409	G	TM6SF2	rs58542926	C	<0.01	1.02727e+06	1.02644e+06	1.02618e+06	1.02618e+06	0.0159112	0.141289	0.0142095	0.0127254	0.00650536	0.00674455	1.25035	21.7189	2.10681	(-0.009,0.041)	(0.129,0.154)	(0.001,0.027)	0.21117	1.36067e-104	0.0351342	0.400581	1.76141e-103	0.0913394	3	other
TG	LPL	rs12678919	A	APOE	rs4420638	G	<0.01	979902	981822	979512	979516	0.143186	0.0253498	0.0111663	0.00359329	0.00989765	0.00533981	39.848	2.5612	2.09114	(0.136,0.15)	(0.006,0.045)	(0.001,0.022)	0	0.0104313	0.0365155	0	0.0300994	0.0943677	3	other
TC	PCSK9	rs2479409	G	BCAM	rs118147862	G	<0.01	1.02727e+06	1.02279e+06	1.02252e+06	1.02252e+06	0.00813359	0.401851	0.0179341	0.0167527	0.00838743	0.00868422	0.48551	47.9111	2.06514	(-0.025,0.041)	(0.385,0.418)	(0.001,0.035)	0.627315	0	0.0389099	0.800195	0	0.0996473	3	other
TG	BCL7B	rs13233571	C	PVRL2	rs7254892	G	<0.01	980894	981892	980579	980584	0.146309	-0.0532166	-0.0225731	0.021456	0.0199753	0.0109807	6.81902	-2.66413	-2.05571	(0.104,0.188)	(-0.092,-0.014)	(-0.044,-0.001)	9.16655e-12	0.00771889	0.0398106	4.229e-11	0.0227531	0.101587	3	other
HDL	BCL7B	rs13233571	C	LPL	rs12678919	A	<0.01	185868	183995	183827	183837	-0.00555224	-0.0508362	-0.00542067	0.00511577	0.0050104	0.00276091	-1.08532	-10.1461	-1.96336	(-0.016,0.004)	(-0.061,-0.041)	(-0.011,0)	0.277781	3.44743e-24	0.049604	0.482838	2.12006e-23	0.123683	3	other
TG	BAZ1B	rs13231516	T	PVRL2	rs7254892	G	<0.01	980940	981892	980622	980627	0.142208	-0.0555519	-0.0213164	0.0214179	0.0199257	0.0109616	6.63969	-2.78795	-1.94464	(0.1,0.184)	(-0.095,-0.016)	(-0.043,0)	3.14346e-11	0.00530431	0.0518187	1.42587e-10	0.0159721	0.128262	3	other
TG	LPL	rs12678919	A	NCAN	rs2228603	C	<0.01	979902	981839	979531	979541	0.120104	0.041867	0.0147269	0.014823	0.0145687	0.00786712	8.10258	2.87376	1.87196	(0.091,0.149)	(0.013,0.07)	(-0.001,0.03)	5.38063e-16	0.00405617	0.0612123	2.78105e-15	0.0123382	0.147943	3	other
LDL	PAFAH1B2	rs4936367	G	PVRL2	rs7254892	G	<0.01	835177	829772	829674	829682	0.0754112	0.400116	-0.0228746	0.0240915	0.00579427	0.0123371	3.13019	69.0537	-1.85413	(0.028,0.123)	(0.389,0.411)	(-0.047,0.001)	0.00174691	0	0.0637209	0.00554281	0	0.152833	3	other
TG	BAZ1B	rs13231516	T	TOMM40	rs2075650	G	<0.01	980940	981986	980709	980720	0.0982187	0.0225311	0.00964169	0.00309267	0.00964468	0.00532376	31.7586	2.33611	1.81107	(0.092,0.104)	(0.004,0.041)	(-0.001,0.02)	2.41616e-221	0.0194854	0.0701306	5.26908e-220	0.0536842	0.165891	3	other
LDL	MYBPHL	rs590502	G	WDR12	rs114123510	A	<0.01	834985	835233	834946	834957	0.0344304	-0.0114655	-0.00672416	0.00209953	0.00503105	0.00389529	16.3992	-2.27895	-1.72623	(0.03,0.039)	(-0.021,-0.002)	(-0.014,0.001)	1.93932e-60	0.0226698	0.0843064	1.87325e-59	0.0616193	0.194474	3	other
HDL	BAZ1B	rs13231516	T	LPL	rs12678919	A	<0.01	185864	183995	183824	183834	-0.00688589	-0.0520113	-0.00474676	0.00510547	0.00499956	0.00275571	-1.34873	-10.4032	-1.72251	(-0.017,0.003)	(-0.062,-0.042)	(-0.01,0.001)	0.177424	2.39805e-25	0.0849763	0.353521	1.50409e-24	0.19594	3	other
LDL	WDR12	rs114123510	A	LDLR	rs6511720	G	<0.01	835233	831198	831159	831170	-0.00108016	0.182473	-0.00995721	0.0108359	0.0032109	0.00595257	-0.0996836	56.8292	-1.67276	(-0.022,0.02)	(0.176,0.189)	(-0.022,0.002)	0.920596	0	0.094375	0.961108	0	0.214385	3	other
TG	BCL7B	rs13233571	C	CBLC	rs3208856	C	<0.01	980894	982169	980851	980859	0.135562	-0.00374924	-0.0170559	0.0199572	0.0186157	0.0102504	6.79264	-0.201402	-1.66392	(0.096,0.175)	(-0.04,0.033)	(-0.037,0.003)	1.10099e-11	0.840384	0.0961277	5.05067e-11	0.918548	0.217236	3	other
LDL	PCSK9	rs2479409	G	TM6SF2	rs58542926	C	<0.01	834941	834327	834000	834010	0.0194923	0.102646	0.00858378	0.00973745	0.00497893	0.00516111	2.00178	20.616	1.66316	(0,0.039)	(0.093,0.112)	(-0.002,0.019)	0.0453079	1.97052e-94	0.0962795	0.113872	2.41837e-93	0.217492	3	other
HDL	SORT1/CELSR2	rs629301	T	CBLC	rs3208856	C	<0.01	185936	185998	185902	185912	0.00163003	-0.00431476	-0.00569988	0.00676192	0.00577957	0.0034748	0.241061	-0.746554	-1.64035	(-0.012,0.015)	(-0.016,0.007)	(-0.013,0.001)	0.809508	0.455333	0.100933	0.902323	0.665568	0.225934	3	other
HDL	BCL7B	rs13233571	C	BCAM	rs118147862	G	<0.01	185868	185875	185713	185725	-0.00336551	-0.00952855	-0.00626242	0.0076526	0.0071809	0.00397061	-0.439786	-1.32693	-1.5772	(-0.018,0.012)	(-0.024,0.005)	(-0.014,0.002)	0.660092	0.184532	0.11475	0.818618	0.363929	0.250485	3	other
TC	PCSK9	rs2479409	G	NCAN	rs2228603	C	<0.01	1.02727e+06	1.02676e+06	1.02649e+06	1.0265e+06	0.0228971	0.11964	0.0104988	0.0127124	0.00651049	0.00673955	1.80117	18.3765	1.55778	(-0.002,0.048)	(0.107,0.132)	(-0.003,0.024)	0.0716768	2.02564e-75	0.119285	0.168564	2.23886e-74	0.258838	3	other
TG	BCL7B	rs13233571	C	TOMM40	rs2075650	G	<0.01	980894	981986	980664	980677	0.100353	0.0252239	0.00809436	0.0030951	0.00965169	0.00532723	32.4232	2.61342	1.51943	(0.094,0.106)	(0.006,0.044)	(-0.002,0.019)	1.29099e-230	0.00896407	0.128654	2.97558e-229	0.0261587	0.274753	3	other
HDL	BCL7B	rs13233571	C	CBLC	rs3208856	C	<0.01	185868	185998	185833	185845	-0.0283606	-0.025048	0.00673038	0.0086373	0.00805873	0.00443665	-3.2835	-3.10818	1.517	(-0.045,-0.011)	(-0.041,-0.009)	(-0.002,0.015)	0.00102526	0.00188244	0.129268	0.00331237	0.00594953	0.275752	3	other
HDL	BAZ1B	rs13231516	T	BCAM	rs118147862	G	<0.01	185864	185875	185709	185721	-0.00406092	-0.0100257	-0.00597185	0.00762797	0.00715486	0.00395835	-0.532372	-1.40124	-1.50867	(-0.019,0.011)	(-0.024,0.004)	(-0.014,0.002)	0.594468	0.161142	0.131383	0.779238	0.32807	0.2789	3	other
HDL	MLXIPL	rs17145738	T	BCAM	rs118147862	G	<0.01	185866	185875	185711	185723	0.00420198	-0.0219497	0.00592651	0.00765384	0.00212118	0.00397177	0.549003	-10.3479	1.49216	(-0.011,0.019)	(-0.026,-0.018)	(-0.002,0.014)	0.583003	4.27846e-25	0.135657	0.770793	2.67463e-24	0.286258	3	other
TC	ZNF259	rs2075290	C	NCAN	rs2228603	C	<0.01	1.02713e+06	1.02676e+06	1.02635e+06	1.02636e+06	0.0579869	0.124627	0.0187567	0.0241252	0.00485581	0.0127802	2.40358	25.6655	1.46764	(0.011,0.105)	(0.115,0.134)	(-0.006,0.044)	0.0162354	2.84076e-145	0.142202	0.0453248	4.55003e-144	0.296974	3	other
TG	LPL	rs12678919	A	BCAM	rs118147862	G	<0.01	979902	982016	979699	979710	0.175222	-0.0361874	-0.0145681	0.0197689	0.018987	0.0102495	8.8635	-1.9059	-1.42134	(0.136,0.214)	(-0.073,0.001)	(-0.035,0.006)	7.75394e-19	0.0566635	0.155218	4.25192e-18	0.138843	0.319335	3	other
TG	TM6SF2	rs58542926	C	BCAM	rs118147862	G	<0.01	981688	982016	981488	981499	0.111425	-0.0324898	-0.0161147	0.0221957	0.0217003	0.0115088	5.02013	-1.4972	-1.4002	(0.068,0.155)	(-0.075,0.01)	(-0.039,0.006)	5.16376e-07	0.13434	0.161453	1.99445e-06	0.283924	0.328585	3	other
TC	NCAN	rs2228603	C	PVRL2	rs7254892	G	<0.01	1.02676e+06	1.02417e+06	1.02338e+06	1.02339e+06	0.0784709	0.363636	0.0250144	0.0361814	0.03493	0.0185179	2.16882	10.4104	1.35082	(0.008,0.149)	(0.295,0.432)	(-0.011,0.061)	0.0300962	2.22225e-25	0.176752	0.079518	1.39692e-24	0.352509	3	other
HDL	BAZ1B	rs13231516	T	CBLC	rs3208856	C	<0.01	185864	185998	185830	185842	-0.026866	-0.0235389	0.00588235	0.00860821	0.0080277	0.00442219	-3.12097	-2.93222	1.33019	(-0.044,-0.01)	(-0.039,-0.008)	(-0.003,0.015)	0.00180254	0.00336553	0.183456	0.00570973	0.0103373	0.36269	3	other
LDL	MYBPHL	rs590502	G	CBLC	rs3208856	C	<0.01	834985	833560	833273	833283	0.015229	0.200328	0.00909808	0.0136577	0.00905822	0.00701726	1.11505	22.1156	1.29653	(-0.012,0.042)	(0.183,0.218)	(-0.005,0.023)	0.264829	2.23626e-108	0.194793	0.468321	2.97643e-107	0.378634	3	other
TC	MYBPHL	rs590502	G	CBLC	rs3208856	C	<0.01	1.02733e+06	1.02646e+06	1.02625e+06	1.02626e+06	0.0138859	0.208216	0.0117542	0.0178583	0.0118441	0.00917563	0.777559	17.5797	1.28102	(-0.021,0.049)	(0.185,0.231)	(-0.006,0.03)	0.436829	3.52671e-69	0.200186	0.64867	3.73068e-68	0.386074	3	other
TG	HAVCR1	rs2277025	C	CBLC	rs3208856	C	<0.01	982140	982169	982092	982102	0.0357529	-0.0272112	-0.00893944	0.0136238	0.00704972	0.00699796	2.62429	-3.8599	-1.27744	(0.009,0.062)	(-0.041,-0.013)	(-0.023,0.005)	0.00868293	0.000113435	0.201449	0.0253774	0.000393381	0.387971	3	other
TC	MYLIP	rs3757354	C	PVRL2	rs7254892	G	<0.01	1.02744e+06	1.02417e+06	1.02407e+06	1.02408e+06	0.0606647	0.434292	-0.0153831	0.0235485	0.0204203	0.0120598	2.57616	21.2676	-1.27557	(0.015,0.107)	(0.394,0.474)	(-0.039,0.008)	0.00999051	2.26362e-100	0.202109	0.0289011	2.8713e-99	0.388555	3	other
TG	HMGCR	rs12916	C	PVRL2	rs7254892	G	<0.01	982196	981892	981880	981892	-0.00673781	-0.100688	0.00919483	0.0141568	0.00774569	0.00725178	-0.475942	-12.9992	1.26794	(-0.034,0.021)	(-0.116,-0.086)	(-0.005,0.023)	0.634116	1.23662e-38	0.204819	0.80327	9.48799e-38	0.392074	3	other
LDL	LPL	rs12678919	A	LDLR	rs6511720	G	<0.01	835211	831198	831137	831148	0.0108275	0.1646	0.00848679	0.0121905	0.0124	0.00669568	0.888195	13.2742	1.2675	(-0.013,0.035)	(0.14,0.189)	(-0.005,0.022)	0.374436	3.26723e-40	0.204976	0.587778	2.57652e-39	0.392127	3	other
TG	LPL	rs12678919	A	TOMM40	rs2075650	G	<0.01	979902	981986	979670	979678	0.145344	0.0263765	0.00737762	0.00343566	0.010904	0.00588995	42.3045	2.41897	1.25258	(0.139,0.152)	(0.005,0.048)	(-0.004,0.019)	0	0.0155645	0.21036	0	0.043602	0.399444	3	other
LDL	MYLIP	rs3757354	C	LPL	rs12678919	A	<0.01	835153	835211	835092	835103	0.0132671	0.0150558	0.00679159	0.0100956	0.00923975	0.00544989	1.31416	1.62946	1.24619	(-0.007,0.033)	(-0.003,0.033)	(-0.004,0.017)	0.188794	0.103215	0.212695	0.37053	0.230314	0.402664	3	other
TC	TM6SF2	rs58542926	C	PVRL2	rs7254892	G	<0.01	1.02644e+06	1.02417e+06	1.02307e+06	1.02308e+06	0.106648	0.367406	0.0228129	0.0359346	0.0346797	0.0183978	2.96785	10.5943	1.23998	(0.036,0.177)	(0.299,0.435)	(-0.013,0.059)	0.00299893	3.16772e-26	0.214983	0.00923722	2.02491e-25	0.405487	3	other
LDL	WDR12	rs114123510	A	BCAM	rs118147862	G	<0.01	835233	827739	827700	827712	0.0037479	0.39781	-0.0115504	0.0180006	0.00506347	0.00933652	0.20821	78.5647	-1.23712	(-0.032,0.039)	(0.388,0.408)	(-0.03,0.007)	0.835065	0	0.216042	0.915333	0	0.406289	3	other
LDL	MYLIP	rs3757354	C	PVRL2	rs7254892	G	<0.01	835153	829772	829653	829664	0.0472524	0.413455	-0.0113435	0.0179692	0.0155819	0.00920255	2.62963	26.5343	-1.23265	(0.012,0.082)	(0.383,0.444)	(-0.029,0.007)	0.0085478	3.89953e-155	0.217706	0.0250341	6.37186e-154	0.408469	3	other
HDL	WDR12	rs114123510	A	PVRL2	rs7254892	G	<0.01	186032	185922	185921	185931	-0.0152423	-0.0231932	0.00563013	0.0089467	0.00248202	0.0045829	-1.70368	-9.34449	1.22851	(-0.033,0.002)	(-0.028,-0.018)	(-0.003,0.015)	0.0884401	9.23347e-21	0.219256	0.202772	5.2776e-20	0.410427	3	other
TC	WDR12	rs114123510	A	LDLR	rs6511720	G	<0.01	1.02749e+06	1.02418e+06	1.02413e+06	1.02414e+06	-0.01011	0.215813	-0.00952542	0.0141719	0.00419947	0.00778526	-0.713385	51.3906	-1.22352	(-0.038,0.018)	(0.208,0.224)	(-0.025,0.006)	0.475607	0	0.221133	0.683573	0	0.413122	3	other
TG	NCAN	rs2228603	C	PVRL2	rs7254892	G	<0.01	981839	981892	981520	981531	0.0366937	-0.12341	0.0163804	0.0267424	0.0258185	0.0136867	1.37212	-4.7799	1.19681	(-0.016,0.089)	(-0.174,-0.073)	(-0.01,0.043)	0.170027	1.75385e-06	0.231381	0.341984	6.59437e-06	0.425399	3	other
TG	BAZ1B	rs13231516	T	CBLC	rs3208856	C	<0.01	980940	982169	980898	980907	0.123966	-0.0127905	-0.0119207	0.0198918	0.0185462	0.0102179	6.23198	-0.689655	-1.16666	(0.085,0.163)	(-0.049,0.024)	(-0.032,0.008)	4.60583e-10	0.490411	0.243348	1.96946e-09	0.695506	0.440112	3	other
HDL	CBLC	rs3208856	C	APOE	rs4420638	G	<0.01	185998	185505	185489	185502	-0.00852208	-0.0119831	-0.00526482	0.00232589	0.00902978	0.00459417	-3.66401	-1.32706	-1.14598	(-0.013,-0.004)	(-0.03,0.006)	(-0.014,0.004)	0.000248297	0.184488	0.251804	0.000837505	0.363929	0.451099	3	other
TC	WDR12	rs114123510	A	BAZ1B	rs13231516	T	<0.01	1.02749e+06	1.02754e+06	1.02749e+06	1.0275e+06	-0.011495	0.0143828	-0.00874249	0.0138985	0.0041373	0.00766484	-0.827062	3.47636	-1.1406	(-0.039,0.016)	(0.006,0.022)	(-0.024,0.006)	0.408202	0.00050826	0.254037	0.620844	0.00167939	0.453667	3	other
HDL	SORT1/CELSR2	rs629301	T	BAZ1B	rs13231516	T	<0.01	185936	185864	185768	185781	-0.0054648	-0.0120411	-0.00223566	0.00356276	0.00326823	0.00196576	-1.53387	-3.68428	-1.1373	(-0.012,0.002)	(-0.018,-0.006)	(-0.006,0.002)	0.125063	0.000229348	0.255412	0.268499	0.000775896	0.455118	3	other
TG	APOB	rs1367117	A	PVRL2	rs7254892	G	<0.01	982211	981892	981885	981898	-0.00484057	-0.0991646	0.00854161	0.014823	0.00717138	0.007589	-0.326558	-13.8278	1.12553	(-0.034,0.024)	(-0.113,-0.085)	(-0.006,0.023)	0.744002	1.73163e-43	0.260366	0.867211	1.42089e-42	0.462582	3	other
HDL	LDLRAP1/TMEM57	rs12027135	T	SORT1/CELSR2	rs629301	T	<0.01	186030	185936	185935	185944	0.000478203	-0.0109972	0.00145864	0.00216803	0.00172375	0.0013045	0.22057	-6.37978	1.11816	(-0.004,0.005)	(-0.014,-0.008)	(-0.001,0.004)	0.825427	1.77338e-10	0.263498	0.908948	7.78858e-10	0.466885	3	other
LDL	MYBPHL	rs590502	G	PVRL2	rs7254892	G	<0.01	834985	829772	829485	829496	0.0172416	0.386865	0.00794431	0.014472	0.00954416	0.00741141	1.19138	40.5342	1.0719	(-0.011,0.046)	(0.368,0.406)	(-0.007,0.022)	0.233504	0	0.283764	0.427776	0	0.489337	3	other
LDL	PCSK9	rs2479409	G	NCAN	rs2228603	C	<0.01	834941	834613	834285	834297	0.0252451	0.0864334	0.00552397	0.00972867	0.00498289	0.0051579	2.59492	17.3461	1.07097	(0.006,0.044)	(0.077,0.096)	(-0.005,0.016)	0.00946125	2.11248e-67	0.284182	0.0275245	2.18573e-66	0.4898	3	other
HDL	SORT1/CELSR2	rs629301	T	BCAM	rs118147862	G	<0.01	185936	185875	185780	185791	-0.0030585	-0.0154349	-0.00331195	0.00614107	0.00529673	0.00318364	-0.49804	-2.91404	-1.04031	(-0.015,0.009)	(-0.026,-0.005)	(-0.01,0.003)	0.618456	0.00356789	0.298198	0.794437	0.0109292	0.505731	3	other
LDL	NCAN	rs2228603	C	PVRL2	rs7254892	G	<0.01	834613	829772	829099	829111	0.0618651	0.368321	0.0146941	0.0276358	0.0266796	0.0141437	2.23858	13.8053	1.03891	(0.008,0.116)	(0.316,0.421)	(-0.013,0.042)	0.0251832	2.36669e-43	0.298845	0.0678008	1.93918e-42	0.506108	3	other
HDL	SORT1/CELSR2	rs629301	T	PVRL2	rs7254892	G	<0.01	185936	185922	185826	185838	-0.00190946	-0.0157423	-0.00384946	0.00727844	0.00619432	0.00372691	-0.262345	-2.54141	-1.03288	(-0.016,0.012)	(-0.028,-0.004)	(-0.011,0.003)	0.793055	0.0110406	0.301659	0.89445	0.0317124	0.509657	3	other
HDL	LPL	rs12678919	A	CBLC	rs3208856	C	<0.01	183995	185998	183959	183972	-0.0700134	-0.0222358	0.00501111	0.00947584	0.00901965	0.00486887	-7.38862	-2.46526	1.02922	(-0.089,-0.051)	(-0.04,-0.005)	(-0.005,0.015)	1.48362e-13	0.0136914	0.303379	7.20214e-13	0.0389125	0.510887	3	other
LDL	TM6SF2	rs58542926	C	PVRL2	rs7254892	G	<0.01	834327	829772	828816	828827	0.0803228	0.368522	0.0144445	0.0274438	0.0264848	0.0140503	2.92681	13.9145	1.02806	(0.027,0.134)	(0.317,0.42)	(-0.013,0.042)	0.0034246	5.17333e-44	0.303923	0.0105073	4.27591e-43	0.511348	3	other
HDL	BAZ1B	rs13231516	T	PVRL2	rs7254892	G	<0.01	185864	185922	185753	185766	-0.0249294	-0.0303131	0.00484434	0.00925062	0.00860442	0.00473515	-2.69489	-3.52297	1.02306	(-0.043,-0.007)	(-0.047,-0.013)	(-0.004,0.014)	0.00704129	0.000426737	0.30628	0.0208917	0.00141746	0.514399	3	other
HDL	SORT1/CELSR2	rs629301	T	BCL7B	rs13233571	C	<0.01	185936	185868	185772	185785	-0.00587546	-0.0122577	-0.00200378	0.00356954	0.00327452	0.0019689	-1.646	-3.74336	-1.01772	(-0.013,0.001)	(-0.019,-0.006)	(-0.006,0.002)	0.0997638	0.000181579	0.308811	0.223847	0.000619094	0.516964	3	other
TC	WDR12	rs114123510	A	BCL7B	rs13233571	C	<0.01	1.02749e+06	1.02754e+06	1.02749e+06	1.0275e+06	-0.0131602	0.0148077	-0.00778932	0.0138993	0.00414071	0.00766516	-0.946824	3.57614	-1.0162	(-0.04,0.014)	(0.007,0.023)	(-0.023,0.007)	0.343729	0.00034871	0.309535	0.555729	0.00116305	0.517442	3	other
TC	ZNF259	rs2075290	C	PAFAH1B2	rs4936367	G	0.184	1.02713e+06	1.0274e+06	1.02713e+06	1.02714e+06	0.0781813	0.0154878	0.00874362	0.00723334	0.00512686	0.00861018	10.8085	3.02091	1.0155	(0.064,0.092)	(0.005,0.026)	(-0.008,0.026)	3.13853e-27	0.00252016	0.309868	2.04545e-26	0.00786904	0.517817	3	other
TC	LDLRAP1/TMEM57	rs12027135	T	BCAM	rs118147862	G	<0.01	1.02737e+06	1.02279e+06	1.02262e+06	1.02263e+06	0.0488757	0.423645	-0.00838645	0.0160339	0.0109535	0.00831235	3.04826	38.6767	-1.00892	(0.017,0.08)	(0.402,0.445)	(-0.025,0.008)	0.00230167	0	0.313015	0.00721421	0	0.521692	3	other
TC	BAZ1B	rs13231516	T	NCAN	rs2228603	C	<0.01	1.02754e+06	1.02676e+06	1.02676e+06	1.02677e+06	-0.00591771	0.109841	0.0098509	0.0184667	0.0177584	0.00978657	-0.320453	6.18531	1.00657	(-0.042,0.03)	(0.075,0.145)	(-0.009,0.029)	0.748625	6.19824e-10	0.31414	0.870351	2.62857e-09	0.522951	3	other
TG	HAVCR1	rs2277025	C	NCAN	rs2228603	C	<0.01	982140	981839	981760	981773	0.0275222	0.0723148	-0.0049002	0.00918727	0.00494807	0.00487147	2.99569	14.6148	-1.0059	(0.01,0.046)	(0.063,0.082)	(-0.014,0.005)	0.00273823	2.26162e-48	0.314465	0.00850261	1.96678e-47	0.523185	3	other
TC	WDR12	rs114123510	A	BCAM	rs118147862	G	<0.01	1.02749e+06	1.02279e+06	1.02274e+06	1.02276e+06	-0.00327102	0.417526	-0.0122649	0.0236011	0.00663622	0.012241	-0.138596	62.9163	-1.00196	(-0.05,0.043)	(0.405,0.431)	(-0.036,0.012)	0.889769	0	0.316365	0.944604	0	0.525686	3	other
TC	MYLIP	rs3757354	C	CBLC	rs3208856	C	<0.01	1.02744e+06	1.02646e+06	1.02636e+06	1.02637e+06	0.00911626	0.20272	0.0112935	0.0220339	0.0191717	0.0113235	0.413739	10.5739	0.997348	(-0.034,0.052)	(0.165,0.24)	(-0.011,0.033)	0.679066	3.93751e-26	0.318595	0.829404	2.50288e-25	0.528198	3	other
LDL	LPL	rs12678919	A	CBLC	rs3208856	C	<0.01	835211	833560	833499	833512	0.00380306	0.189364	0.0114647	0.0229502	0.0218477	0.0117897	0.165709	8.66746	0.972438	(-0.041,0.049)	(0.147,0.232)	(-0.012,0.035)	0.868386	4.4186e-18	0.330833	0.931744	2.368e-17	0.541519	3	other
TC	PCSK9	rs2479409	G	MLXIPL	rs17145738	T	<0.01	1.02727e+06	1.02754e+06	1.02727e+06	1.02728e+06	0.0412093	-0.0164971	0.00516195	0.00285007	0.00525127	0.00540374	14.459	-3.14154	0.955254	(0.036,0.047)	(-0.027,-0.006)	(-0.005,0.016)	2.1988e-47	0.00168061	0.339449	1.88611e-46	0.0053384	0.550065	3	other
TC	PCSK9	rs2479409	G	BAZ1B	rs13231516	T	<0.01	1.02727e+06	1.02754e+06	1.02727e+06	1.02728e+06	0.051471	0.0156949	-0.00513122	0.00977158	0.00523507	0.00538997	5.26742	2.99804	-0.951994	(0.032,0.071)	(0.005,0.026)	(-0.016,0.005)	1.38358e-07	0.00271725	0.3411	5.47445e-07	0.0084467	0.552267	3	other
TC	PCSK9	rs2479409	G	BCL7B	rs13233571	C	<0.01	1.02727e+06	1.02754e+06	1.02727e+06	1.02728e+06	0.0514253	0.0163332	-0.00510552	0.00977445	0.00523733	0.00539095	5.2612	3.11862	-0.947053	(0.032,0.071)	(0.006,0.027)	(-0.016,0.005)	1.4312e-07	0.00181701	0.343612	5.65498e-07	0.00575235	0.555699	3	other
TG	APOB	rs1367117	A	LPL	rs12678919	A	<0.01	982211	979902	979895	979908	0.019047	0.150182	-0.00417265	0.00818654	0.00421457	0.00441832	2.32662	35.634	-0.944397	(0.003,0.035)	(0.142,0.158)	(-0.013,0.004)	0.0199854	4.17338e-278	0.344967	0.0550083	1.21349e-276	0.557413	3	other
HDL	LDLRAP1/TMEM57	rs12027135	T	APOE	rs4420638	G	<0.01	186030	185505	185503	185515	0.00222794	-0.0240556	0.00130421	0.000931239	0.00182528	0.0013821	2.39244	-13.1791	0.943645	(0,0.004)	(-0.028,-0.02)	(-0.001,0.004)	0.0167366	1.15776e-39	0.345351	0.0466552	9.0545e-39	0.557716	3	other
HDL	BCL7B	rs13233571	C	PVRL2	rs7254892	G	<0.01	185868	185922	185756	185769	-0.024005	-0.0296263	0.00443928	0.00926958	0.00862887	0.00474459	-2.58965	-3.4334	0.935652	(-0.042,-0.006)	(-0.047,-0.013)	(-0.005,0.014)	0.00960727	0.000596072	0.349452	0.0279064	0.00195586	0.561302	3	other
LDL	ZNF259	rs2075290	C	NCAN	rs2228603	C	<0.01	834939	834613	834282	834294	0.0485396	0.0891903	0.00913195	0.0184758	0.00371798	0.00978765	2.6272	23.9889	0.933007	(0.012,0.085)	(0.082,0.096)	(-0.01,0.028)	0.008609	3.62959e-127	0.350816	0.0251768	5.23659e-126	0.562377	3	other
HDL	SIK3	rs6589574	A	BCAM	rs118147862	G	<0.01	185909	185875	185752	185765	-0.00773573	-0.0198712	-0.00441802	0.0092618	0.00203552	0.00480146	-0.83523	-9.76225	-0.920142	(-0.026,0.01)	(-0.024,-0.016)	(-0.014,0.005)	0.403588	1.63485e-22	0.357499	0.615809	9.74719e-22	0.569471	3	other
TC	HMGCR	rs12916	C	MLXIPL	rs17145738	T	<0.01	1.02642e+06	1.02754e+06	1.02642e+06	1.02643e+06	0.0813403	-0.0166422	0.00481129	0.00276534	0.00557272	0.00525573	29.4142	-2.98636	0.915438	(0.076,0.087)	(-0.028,-0.006)	(-0.005,0.015)	3.61486e-190	0.00282318	0.359962	6.90109e-189	0.00874722	0.572024	3	other
TC	MLXIPL	rs17145738	T	LDLR	rs6511720	G	<0.01	1.02754e+06	1.02418e+06	1.02417e+06	1.02418e+06	-0.0263346	0.211603	0.00727418	0.0144954	0.00417478	0.00795454	-1.81676	50.686	0.914468	(-0.055,0.002)	(0.203,0.22)	(-0.008,0.023)	0.0692542	0	0.360471	0.164435	0	0.572513	3	other
HDL	MLXIPL	rs17145738	T	PVRL2	rs7254892	G	<0.01	185866	185922	185755	185767	0.0239461	-0.0207766	-0.00430709	0.00928243	0.00246211	0.00475147	2.57973	-8.43852	-0.906475	(0.006,0.042)	(-0.026,-0.016)	(-0.014,0.005)	0.00988786	3.21376e-17	0.364685	0.0286419	1.69823e-16	0.576596	3	other
TC	BCL7B	rs13233571	C	LDLR	rs6511720	G	<0.01	1.02754e+06	1.02418e+06	1.02417e+06	1.02418e+06	0.0256095	0.225638	-0.00699342	0.0144459	0.0143876	0.00792865	1.77278	15.6829	-0.882044	(-0.003,0.054)	(0.197,0.254)	(-0.023,0.009)	0.0762643	1.9805e-55	0.377753	0.178327	1.82592e-54	0.590505	3	other
HDL	LPL	rs12678919	A	PVRL2	rs7254892	G	<0.01	183995	185922	183885	183897	-0.0690567	-0.0296004	0.00451071	0.0100579	0.00952691	0.0051524	-6.86589	-3.10703	0.87546	(-0.089,-0.049)	(-0.048,-0.011)	(-0.006,0.015)	6.60761e-12	0.0018898	0.381324	3.06338e-11	0.00596944	0.593659	3	other
TC	HAVCR1	rs2277025	C	PVRL2	rs7254892	G	<0.01	1.02735e+06	1.02417e+06	1.02398e+06	1.02399e+06	0.0198199	0.403378	0.00872137	0.0195003	0.0101628	0.00998878	1.01639	39.6916	0.873117	(-0.018,0.058)	(0.383,0.423)	(-0.011,0.028)	0.309444	0	0.382599	0.517442	0	0.594501	3	other
TG	TM6SF2	rs58542926	C	PVRL2	rs7254892	G	<0.01	981688	981892	981367	981380	0.0577996	-0.114992	0.0117497	0.0265641	0.0256371	0.0136002	2.17586	-4.48536	0.863936	(0.006,0.11)	(-0.165,-0.065)	(-0.015,0.038)	0.0295661	7.27903e-06	0.387623	0.0782632	2.67827e-05	0.599843	3	other
TC	ZNF259	rs2075290	C	TM6SF2	rs58542926	C	<0.01	1.02713e+06	1.02644e+06	1.02603e+06	1.02605e+06	0.0722457	0.149864	0.0109272	0.0241675	0.00485348	0.0128007	2.98938	30.8776	0.853638	(0.025,0.12)	(0.14,0.159)	(-0.014,0.036)	0.00279544	2.38871e-209	0.393306	0.00866602	4.85448e-208	0.605721	3	other
TG	APOB	rs1367117	A	NCAN	rs2228603	C	<0.01	982211	981839	981839	981849	0.0194177	0.0714549	-0.00423301	0.00941371	0.00475302	0.00499031	2.06271	15.0336	-0.848246	(0.001,0.038)	(0.062,0.081)	(-0.014,0.006)	0.0391403	4.42569e-51	0.396301	0.100102	3.94554e-50	0.608127	3	other
CAD	CXCL12	rs1870634	G	PAFAH1B1	rs8068571	T	<0.01	165101	165091	165085	165097	0.0636997	0.075025	-0.0136648	0.0259174	0.0242796	0.0161507	2.4578	3.09005	-0.846081	(0.013,0.114)	(0.027,0.123)	(-0.045,0.018)	0.0139791	0.00200126	0.397508	0.039611	0.00631097	0.609183	3	other
HDL	BCAM	rs118147862	G	TOMM40	rs2075650	G	<0.01	185875	185653	185535	185548	-0.0183643	-0.0287701	0.00416569	0.00204136	0.00965613	0.00493052	-8.99607	-2.97947	0.844879	(-0.022,-0.014)	(-0.048,-0.01)	(-0.005,0.014)	2.33951e-19	0.00288749	0.398179	1.29922e-18	0.00892696	0.609523	3	other
TG	HAVCR1	rs2277025	C	TM6SF2	rs58542926	C	<0.01	982140	981688	981607	981620	0.0258736	0.0836142	-0.00405294	0.00918869	0.00493793	0.0048717	2.81581	16.933	-0.831935	(0.008,0.044)	(0.074,0.093)	(-0.014,0.005)	0.00486549	2.56833e-64	0.405446	0.0146975	2.57742e-63	0.617811	3	other
TC	HMGCR	rs12916	C	BCL7B	rs13233571	C	<0.01	1.02642e+06	1.02754e+06	1.02642e+06	1.02643e+06	0.0901275	0.0161451	-0.00433819	0.00951141	0.0055598	0.00524349	9.47572	2.90391	-0.827349	(0.071,0.109)	(0.005,0.027)	(-0.015,0.006)	2.64931e-21	0.00368539	0.408039	1.53438e-20	0.0112466	0.620763	3	other
TG	BCAM	rs118147862	G	TOMM40	rs2075650	G	<0.01	982016	981986	981743	981754	-0.0695416	0.024072	0.00934926	0.0047257	0.0223267	0.0114002	-14.7156	1.07817	0.8201	(-0.079,-0.06)	(-0.02,0.068)	(-0.013,0.032)	5.11714e-49	0.280956	0.412159	4.4775e-48	0.486864	0.625353	3	other
TC	SIK3	rs6589574	A	NCAN	rs2228603	C	<0.01	1.02736e+06	1.02676e+06	1.02658e+06	1.02659e+06	0.0397544	0.125592	0.00950373	0.0218882	0.00493611	0.0116098	1.81624	25.4436	0.818595	(-0.003,0.083)	(0.116,0.135)	(-0.013,0.032)	0.0693329	8.31403e-143	0.413018	0.164471	1.30222e-141	0.626487	3	other
TC	MYBPHL	rs590502	G	PVRL2	rs7254892	G	<0.01	1.02733e+06	1.02417e+06	1.02396e+06	1.02397e+06	0.0214284	0.401482	0.00774006	0.0189665	0.0125043	0.00971316	1.1298	32.1075	0.796863	(-0.016,0.059)	(0.377,0.426)	(-0.011,0.027)	0.258559	3.46882e-226	0.425531	0.459916	7.7434e-225	0.639311	3	other
LDL	SIK3	rs6589574	A	TM6SF2	rs58542926	C	<0.01	835143	834327	834197	834209	0.0505217	0.11	-0.00693289	0.0167499	0.00378049	0.00888241	3.01624	29.0968	-0.780519	(0.018,0.083)	(0.103,0.117)	(-0.024,0.01)	0.0025593	3.93705e-186	0.435085	0.00798198	7.31904e-185	0.647452	3	other
HDL	LDLRAP1/TMEM57	rs12027135	T	TOMM40	rs2075650	G	<0.01	186030	185653	185652	185665	0.00238265	-0.0227828	0.00118094	0.000890025	0.00202136	0.00153346	2.67706	-11.2711	0.770111	(0.001,0.004)	(-0.027,-0.019)	(-0.002,0.004)	0.00742709	1.82363e-29	0.441234	0.021956	1.21361e-28	0.65304	3	other
TC	NCAN	rs2228603	C	CBLC	rs3208856	C	<0.01	1.02676e+06	1.02646e+06	1.02568e+06	1.0257e+06	0.101205	0.195942	0.0130928	0.0332279	0.0321327	0.0170792	3.04578	6.09788	0.766593	(0.036,0.166)	(0.133,0.259)	(-0.02,0.047)	0.00232074	1.07484e-09	0.443324	0.00726993	4.54122e-09	0.654595	3	other
LDL	PAFAH1B2	rs4936367	G	NCAN	rs2228603	C	<0.01	835177	834613	834518	834529	0.0425378	0.0917072	-0.00625832	0.0154435	0.00384496	0.00818975	2.75442	23.8513	-0.764166	(0.012,0.073)	(0.084,0.099)	(-0.022,0.01)	0.00587969	9.82488e-126	0.444769	0.0176484	1.41031e-124	0.656216	3	other
TG	APOB	rs1367117	A	BCAM	rs118147862	G	<0.01	982211	982016	982010	982023	0.0210621	-0.0588685	-0.00492072	0.0124775	0.00615548	0.00646838	1.68801	-9.5636	-0.760735	(-0.003,0.046)	(-0.071,-0.047)	(-0.018,0.008)	0.0914102	1.13733e-21	0.446815	0.208402	6.65498e-21	0.658516	3	other
HDL	PAFAH1B2	rs4936367	G	PVRL2	rs7254892	G	<0.01	185978	185922	185868	185880	-0.00305013	-0.0209531	-0.00392294	0.0100951	0.00241657	0.00516971	-0.30214	-8.67062	-0.758832	(-0.023,0.017)	(-0.026,-0.016)	(-0.014,0.006)	0.762545	4.2978e-18	0.447953	0.876844	2.30544e-17	0.658977	3	other
LDL	WDR12	rs114123510	A	LPL	rs12678919	A	<0.01	835233	835211	835173	835185	-0.0274098	0.0245994	0.00490419	0.0121098	0.00351953	0.00653755	-2.26344	6.98941	0.750157	(-0.051,-0.004)	(0.018,0.031)	(-0.008,0.018)	0.0236085	2.76047e-12	0.45316	0.0638951	1.29354e-11	0.66389	3	other
LDL	MYLIP	rs3757354	C	LDLR	rs6511720	G	<0.01	835153	831198	831080	831092	0.018751	0.17394	0.00371961	0.00903407	0.00839746	0.00496408	2.07558	20.7134	0.749305	(0.001,0.036)	(0.157,0.19)	(-0.006,0.013)	0.0379326	2.62159e-95	0.453674	0.0975853	3.22439e-94	0.66417	3	other
TG	APOB	rs1367117	A	TM6SF2	rs58542926	C	<0.01	982211	981688	981686	981696	0.018459	0.0831188	-0.00372723	0.00941144	0.00475037	0.00498833	1.96134	17.4973	-0.747191	(0,0.037)	(0.074,0.092)	(-0.014,0.006)	0.0498393	1.50126e-68	0.454948	0.124066	1.58218e-67	0.665348	3	other
HDL	BAZ1B	rs13231516	T	SIK3	rs6589574	A	<0.01	185864	185909	185743	185755	-0.0151198	-0.01226	-0.00220496	0.00125918	0.00537303	0.00296069	-12.0076	-2.28176	-0.744744	(-0.018,-0.013)	(-0.023,-0.002)	(-0.008,0.004)	3.24056e-33	0.0225036	0.456427	2.31995e-32	0.0612261	0.666651	3	other
HDL	PVRL2	rs7254892	G	APOE	rs4420638	G	<0.01	185922	185505	185431	185444	-0.0168838	-0.0142651	-0.00392017	0.00244713	0.0104241	0.00528072	-6.89945	-1.36847	-0.742355	(-0.022,-0.012)	(-0.035,0.006)	(-0.014,0.006)	5.22046e-12	0.171164	0.457872	2.42822e-11	0.343417	0.667902	3	other
TC	BCL7B	rs13233571	C	BCAM	rs118147862	G	<0.01	1.02754e+06	1.02279e+06	1.02279e+06	1.0228e+06	0.0289598	0.430248	-0.00912689	0.0239715	0.0225011	0.012435	1.20809	19.1212	-0.733968	(-0.018,0.076)	(0.386,0.474)	(-0.033,0.015)	0.227013	1.68275e-81	0.462968	0.420367	1.94322e-80	0.672395	3	other
TC	HMGCR	rs12916	C	BAZ1B	rs13231516	T	<0.01	1.02642e+06	1.02754e+06	1.02642e+06	1.02644e+06	0.0892463	0.015102	-0.00383404	0.0095058	0.00555518	0.00524173	9.38861	2.71853	-0.731447	(0.071,0.108)	(0.004,0.026)	(-0.014,0.006)	6.07956e-21	0.00655717	0.464506	3.4996e-20	0.0195269	0.673766	3	other
TG	TM6SF2	rs58542926	C	CBLC	rs3208856	C	<0.01	981688	982169	981639	981652	0.0981734	-0.0175066	-0.00904319	0.0244167	0.0236212	0.0125541	4.02075	-0.741141	-0.72034	(0.05,0.146)	(-0.064,0.029)	(-0.034,0.016)	5.80131e-05	0.458608	0.471315	0.000204434	0.668459	0.680336	3	other
TC	MLXIPL	rs17145738	T	BCAM	rs118147862	G	<0.01	1.02754e+06	1.02279e+06	1.02279e+06	1.0228e+06	-0.0284054	0.412064	0.008848	0.0239793	0.00662826	0.0124405	-1.18458	62.1677	0.711227	(-0.075,0.019)	(0.399,0.425)	(-0.016,0.033)	0.236182	0	0.476944	0.431012	0	0.684355	3	other
TC	BCL7B	rs13233571	C	TM6SF2	rs58542926	C	<0.01	1.02754e+06	1.02644e+06	1.02644e+06	1.02645e+06	0.0256405	0.163538	-0.00692026	0.0184271	0.0177127	0.00976833	1.39146	9.2328	-0.708438	(-0.01,0.062)	(0.129,0.198)	(-0.026,0.012)	0.164087	2.63649e-20	0.478673	0.333282	1.49726e-19	0.686066	3	other
CAD	SORT1/CELSR2	rs629301	T	PAFAH1B1	rs8068571	T	<0.01	165091	165091	165075	165088	0.0421439	0.0357235	0.0131274	0.0298834	0.0313401	0.0186222	1.41028	1.13986	0.704932	(-0.016,0.101)	(-0.026,0.097)	(-0.023,0.05)	0.158458	0.254343	0.480852	0.323814	0.453783	0.687654	3	other
HDL	SIK3	rs6589574	A	CBLC	rs3208856	C	<0.01	185909	185998	185875	185887	-0.0232278	-0.0138072	0.00366924	0.0102422	0.00223294	0.0052628	-2.26784	-6.18343	0.697203	(-0.043,-0.003)	(-0.018,-0.009)	(-0.007,0.014)	0.0233388	6.27222e-10	0.485676	0.0632254	2.65597e-09	0.691613	3	other
TG	HAVCR1	rs2277025	C	LPL	rs12678919	A	<0.01	982140	979902	979818	979832	0.0239363	0.149653	-0.00302015	0.00802789	0.00439475	0.00433463	2.98164	34.0527	-0.696751	(0.008,0.04)	(0.141,0.158)	(-0.012,0.005)	0.00286711	3.70728e-254	0.485959	0.00887363	9.34236e-253	0.691613	3	other
LDL	WDR12	rs114123510	A	PVRL2	rs7254892	G	<0.01	835233	829772	829734	829747	-0.0330586	0.393461	0.00756253	0.021435	0.00595307	0.010979	-1.54227	66.0939	0.688814	(-0.075,0.009)	(0.382,0.405)	(-0.014,0.029)	0.123007	0	0.49094	0.264989	0	0.695807	3	other
LDL	MYBPHL	rs590502	G	NCAN	rs2228603	C	<0.01	834985	834613	834329	834342	0.0262844	0.086642	0.0033872	0.0092794	0.00633554	0.00492223	2.83256	13.6755	0.688143	(0.008,0.044)	(0.074,0.099)	(-0.006,0.013)	0.00461775	1.42153e-42	0.491363	0.0139715	1.15308e-41	0.69586	3	other
HDL	PAFAH1B2	rs4936367	G	BCAM	rs118147862	G	<0.01	185978	185875	185821	185833	-0.00504242	-0.0200142	-0.00295473	0.00848901	0.00207139	0.00440197	-0.593994	-9.66221	-0.671229	(-0.022,0.012)	(-0.024,-0.016)	(-0.012,0.006)	0.552516	4.36361e-22	0.502075	0.744299	2.57457e-21	0.703947	3	other
TC	PAFAH1B2	rs4936367	G	TM6SF2	rs58542926	C	<0.01	1.0274e+06	1.02644e+06	1.0263e+06	1.02631e+06	0.0620957	0.152905	-0.00718187	0.0202008	0.00502591	0.0107076	3.07392	30.4234	-0.670724	(0.023,0.102)	(0.143,0.163)	(-0.028,0.014)	0.00211266	2.69643e-203	0.502396	0.00664382	5.36448e-202	0.704224	3	other
TC	SORT1/CELSR2	rs629301	T	WDR12	rs114123510	A	<0.01	1.02521e+06	1.02749e+06	1.02516e+06	1.02517e+06	0.138665	-0.0206719	-0.00402713	0.00327141	0.0101264	0.0060859	42.3868	-2.0414	-0.661715	(0.132,0.145)	(-0.041,-0.001)	(-0.016,0.008)	0	0.0412112	0.508154	0	0.104878	0.707398	3	other
LDL	LDLRAP1/TMEM57	rs12027135	T	BCAM	rs118147862	G	<0.01	835109	827739	827571	827583	0.0325891	0.399424	-0.00416608	0.012233	0.00835789	0.00634189	2.66404	47.79	-0.656915	(0.009,0.057)	(0.383,0.416)	(-0.017,0.008)	0.00772081	0	0.511236	0.0227531	0	0.709945	3	other
HDL	LDLRAP1/TMEM57	rs12027135	T	PVRL2	rs7254892	G	<0.01	186030	185922	185920	185932	-0.00110865	-0.0239728	0.0020005	0.00605165	0.00408968	0.0030997	-0.183197	-5.86178	0.645385	(-0.013,0.011)	(-0.032,-0.016)	(-0.004,0.008)	0.854643	4.57932e-09	0.518678	0.925928	1.9134e-08	0.716071	3	other
HDL	LDLRAP1/TMEM57	rs12027135	T	BCL7B	rs13233571	C	<0.01	186030	185868	185866	185877	0.000901015	-0.0165173	0.00103834	0.00300505	0.00218872	0.00165559	0.299833	-7.54653	0.627174	(-0.005,0.007)	(-0.021,-0.012)	(-0.002,0.004)	0.764304	4.47012e-14	0.530545	0.877509	2.20205e-13	0.72574	3	other
TC	BAZ1B	rs13231516	T	LDLR	rs6511720	G	<0.01	1.02754e+06	1.02418e+06	1.02417e+06	1.02418e+06	0.0213228	0.222039	-0.00494138	0.0144497	0.0143887	0.00793031	1.47566	15.4315	-0.623101	(-0.007,0.05)	(0.194,0.25)	(-0.02,0.011)	0.140035	1.00429e-53	0.533218	0.293422	9.09637e-53	0.727991	3	other
TG	HMGCR	rs12916	C	TM6SF2	rs58542926	C	<0.01	982196	981688	981670	981685	0.0165706	0.0829614	-0.00294432	0.00909647	0.00509961	0.00482208	1.82165	16.2682	-0.61059	(-0.001,0.034)	(0.073,0.093)	(-0.012,0.007)	0.0685085	1.65993e-59	0.541471	0.162938	1.58182e-58	0.735715	3	other
TC	SORT1/CELSR2	rs629301	T	BCL7B	rs13233571	C	<0.01	1.02521e+06	1.02754e+06	1.0252e+06	1.02522e+06	0.144172	0.0185564	-0.00375422	0.0111836	0.0102562	0.00616861	12.8914	1.80929	-0.608601	(0.122,0.166)	(-0.002,0.039)	(-0.016,0.008)	5.02897e-38	0.0704062	0.542789	3.84289e-37	0.166258	0.735929	3	other
TC	MLXIPL	rs17145738	T	NCAN	rs2228603	C	<0.01	1.02754e+06	1.02676e+06	1.02676e+06	1.02677e+06	-0.00221121	0.128557	-0.00587742	0.0185162	0.00513072	0.00981384	-0.11942	25.0564	-0.59889	(-0.039,0.034)	(0.119,0.139)	(-0.025,0.013)	0.904942	1.48579e-138	0.549246	0.953712	2.26463e-137	0.741021	3	other
TC	MYLIP	rs3757354	C	BAZ1B	rs13231516	T	<0.01	1.02744e+06	1.02754e+06	1.02744e+06	1.02745e+06	0.0375893	0.0180681	-0.00376759	0.0116125	0.0108333	0.00640547	3.23697	1.66782	-0.588183	(0.015,0.06)	(-0.003,0.039)	(-0.016,0.009)	0.00120804	0.095351	0.55641	0.00388079	0.215911	0.747416	3	other
TG	HAVCR1	rs2277025	C	BCL7B	rs13233571	C	<0.01	982140	980894	980806	980821	0.0147398	0.101069	0.00221948	0.0071013	0.00397683	0.0039161	2.07565	25.4146	0.566757	(0.001,0.029)	(0.093,0.109)	(-0.005,0.01)	0.0379261	1.7414e-142	0.570879	0.0975853	2.72004e-141	0.760546	3	other
TC	MYBPHL	rs590502	G	NCAN	rs2228603	C	<0.01	1.02733e+06	1.02676e+06	1.02655e+06	1.02656e+06	0.0297042	0.12311	0.00357845	0.0121258	0.00827873	0.00643187	2.44966	14.8706	0.556361	(0.006,0.053)	(0.107,0.139)	(-0.009,0.016)	0.014299	5.11506e-50	0.577964	0.0404165	4.51048e-49	0.767238	3	other
TC	MLXIPL	rs17145738	T	TM6SF2	rs58542926	C	<0.01	1.02754e+06	1.02644e+06	1.02644e+06	1.02645e+06	-0.0229445	0.150068	0.00542238	0.0184682	0.00513696	0.00979014	-1.24237	29.2133	0.553861	(-0.059,0.013)	(0.14,0.16)	(-0.014,0.025)	0.214099	1.31487e-187	0.579674	0.404472	2.46865e-186	0.768112	3	other
LDL	ZNF259	rs2075290	C	TM6SF2	rs58542926	C	<0.01	834939	834327	833996	834009	0.0552641	0.107993	0.00540808	0.0185093	0.00371595	0.00980378	2.98574	29.062	0.551632	(0.019,0.092)	(0.101,0.115)	(-0.014,0.025)	0.0028289	1.085e-185	0.5812	0.00876016	2.00389e-184	0.769416	3	other
TC	BCL7B	rs13233571	C	NCAN	rs2228603	C	<0.01	1.02754e+06	1.02676e+06	1.02676e+06	1.02677e+06	0.00305658	0.117687	0.0053806	0.0184817	0.0177791	0.00979516	0.165384	6.61942	0.549312	(-0.033,0.039)	(0.083,0.153)	(-0.014,0.025)	0.868642	3.60618e-11	0.582791	0.931744	1.63445e-10	0.770793	3	other
TC	MLXIPL	rs17145738	T	PVRL2	rs7254892	G	<0.01	1.02754e+06	1.02417e+06	1.02417e+06	1.02418e+06	-0.0291969	0.407965	0.00812929	0.0291321	0.00772815	0.0149103	-1.00223	52.7895	0.545213	(-0.086,0.028)	(0.393,0.423)	(-0.021,0.037)	0.316235	0	0.585607	0.525686	0	0.772631	3	other
HDL	WDR12	rs114123510	A	BCAM	rs118147862	G	<0.01	186032	185875	185875	185887	-0.000334655	-0.020051	-0.00210557	0.0075362	0.00212485	0.00390926	-0.0444063	-9.43642	-0.538612	(-0.015,0.014)	(-0.024,-0.016)	(-0.01,0.006)	0.964581	3.85746e-21	0.590155	0.984289	2.225e-20	0.776015	3	other
TC	LDLRAP1/TMEM57	rs12027135	T	CBLC	rs3208856	C	<0.01	1.02737e+06	1.02646e+06	1.02629e+06	1.0263e+06	0.0236632	0.215487	0.00481223	0.0178104	0.0121195	0.00915263	1.32861	17.7802	0.525775	(-0.011,0.059)	(0.192,0.239)	(-0.013,0.023)	0.183975	1.00602e-70	0.599044	0.36321	1.07626e-69	0.782013	3	other
LDL	MYLIP	rs3757354	C	NCAN	rs2228603	C	<0.01	835153	834613	834493	834506	0.0197926	0.0854621	0.00315181	0.0115769	0.0104192	0.0061373	1.70967	8.2024	0.51355	(-0.003,0.042)	(0.065,0.106)	(-0.009,0.015)	0.0873277	2.35628e-16	0.607567	0.200627	1.22795e-15	0.786867	3	other
TG	HMGCR	rs12916	C	LPL	rs12678919	A	<0.01	982196	979902	979889	979902	0.00740352	0.145655	0.00217218	0.00792155	0.00452409	0.00427421	0.934605	32.1954	0.508207	(-0.008,0.023)	(0.137,0.155)	(-0.006,0.011)	0.349992	2.04438e-227	0.611308	0.56196	4.63666e-226	0.789908	3	other
LDL	WDR12	rs114123510	A	MYLIP	rs3757354	C	<0.01	835233	835153	835114	835127	-0.0224913	0.02487	0.00244515	0.00818334	0.00260345	0.00483177	-2.74842	9.5527	0.506057	(-0.039,-0.006)	(0.02,0.03)	(-0.007,0.012)	0.00598832	1.26359e-21	0.612816	0.0179365	7.37855e-21	0.791136	3	other
TC	LDLRAP1/TMEM57	rs12027135	T	PVRL2	rs7254892	G	<0.01	1.02737e+06	1.02417e+06	1.024e+06	1.02401e+06	0.0232629	0.40432	0.00488133	0.0190263	0.0128482	0.00974325	1.22267	31.469	0.500996	(-0.014,0.061)	(0.379,0.43)	(-0.014,0.024)	0.221453	2.30798e-217	0.616374	0.413583	4.97576e-216	0.793629	3	other
TC	HAVCR1	rs2277025	C	BAZ1B	rs13231516	T	<0.01	1.02735e+06	1.02754e+06	1.02735e+06	1.02736e+06	0.0413677	0.0143308	-0.00266452	0.00966949	0.00541769	0.00533297	4.27817	2.64519	-0.499631	(0.022,0.06)	(0.004,0.025)	(-0.013,0.008)	1.8844e-05	0.00816444	0.617335	6.80978e-05	0.0239733	0.793937	3	other
LDL	WDR12	rs114123510	A	CBLC	rs3208856	C	<0.01	835233	833560	833521	833533	-0.0288874	0.208727	0.00524175	0.0204613	0.00561481	0.0105096	-1.41181	37.1744	0.498759	(-0.069,0.011)	(0.198,0.22)	(-0.015,0.026)	0.158006	1.76632e-302	0.617949	0.323194	5.27107e-301	0.794326	3	other
TC	WDR12	rs114123510	A	MYLIP	rs3757354	C	<0.01	1.02749e+06	1.02744e+06	1.02739e+06	1.02741e+06	-0.0317636	0.0301974	0.0031247	0.0106921	0.00340129	0.00631338	-2.97075	8.87821	0.494934	(-0.053,-0.011)	(0.024,0.037)	(-0.009,0.015)	0.00297077	6.79441e-19	0.620647	0.00915947	3.74023e-18	0.79509	3	other
HDL	PVRL2	rs7254892	G	TOMM40	rs2075650	G	<0.01	185922	185653	185572	185585	-0.0181833	-0.0150936	-0.00290227	0.00237107	0.0120061	0.00607704	-7.66881	-1.25716	-0.47758	(-0.023,-0.014)	(-0.039,0.008)	(-0.015,0.009)	1.73595e-14	0.208697	0.632949	8.63409e-14	0.397085	0.80327	3	other
LDL	LPL	rs12678919	A	SIK3	rs6589574	A	<0.01	835211	835143	835084	835096	0.0263524	0.0443549	-0.00379841	0.00336269	0.0148012	0.00797548	7.8367	2.99672	-0.476261	(0.02,0.033)	(0.015,0.073)	(-0.019,0.012)	4.62556e-15	0.00272905	0.633889	2.33751e-14	0.00847874	0.80327	3	other
TG	HAVCR1	rs2277025	C	PVRL2	rs7254892	G	<0.01	982140	981892	981814	981826	0.0251121	-0.0907697	-0.00344334	0.0143903	0.00750135	0.00737132	1.74508	-12.1005	-0.467127	(-0.003,0.053)	(-0.105,-0.076)	(-0.018,0.011)	0.0809716	1.05027e-33	0.640409	0.187545	7.58603e-33	0.807342	3	other
HDL	LDLRAP1/TMEM57	rs12027135	T	BAZ1B	rs13231516	T	<0.01	186030	185864	185862	185874	0.00136192	-0.0163638	0.000772306	0.00300124	0.00218689	0.00165387	0.453785	-7.48269	0.46697	(-0.005,0.007)	(-0.021,-0.012)	(-0.002,0.004)	0.649984	7.28189e-14	0.640521	0.812728	3.55627e-13	0.807342	3	other
TC	BCL7B	rs13233571	C	PVRL2	rs7254892	G	<0.01	1.02754e+06	1.02417e+06	1.02417e+06	1.02418e+06	0.0268682	0.422158	-0.00695078	0.0290943	0.0270861	0.0148899	0.923487	15.5858	-0.46681	(-0.03,0.084)	(0.369,0.475)	(-0.036,0.022)	0.355753	9.09337e-55	0.640636	0.567883	8.34295e-54	0.807342	3	other
HDL	SORT1/CELSR2	rs629301	T	LPL	rs12678919	A	<0.01	185936	183995	183897	183910	-0.00753903	-0.0587818	-0.00100208	0.00404424	0.00362659	0.00218192	-1.86414	-16.2085	-0.459266	(-0.015,0)	(-0.066,-0.052)	(-0.005,0.003)	0.0623021	4.38802e-59	0.646043	0.150257	4.1536e-58	0.810478	3	other
TG	APOB	rs1367117	A	CBLC	rs3208856	C	<0.01	982211	982169	982163	982176	0.0179195	-0.031524	-0.00322901	0.013869	0.00674996	0.00712432	1.29205	-4.67025	-0.453237	(-0.009,0.045)	(-0.045,-0.018)	(-0.017,0.011)	0.19634	3.00839e-06	0.650378	0.380857	1.12147e-05	0.812728	3	other
TC	SORT1/CELSR2	rs629301	T	MLXIPL	rs17145738	T	<0.01	1.02521e+06	1.02754e+06	1.0252e+06	1.02522e+06	0.136915	-0.017169	0.00276927	0.00325649	0.0102793	0.00618264	42.0438	-1.67026	0.447911	(0.131,0.143)	(-0.037,0.003)	(-0.009,0.015)	0	0.0948681	0.654217	0	0.215006	0.815982	3	other
LDL	NCAN	rs2228603	C	CBLC	rs3208856	C	<0.01	834613	833560	832906	832918	0.0784824	0.198695	0.00582433	0.0254386	0.0246001	0.0130752	3.08517	8.07701	0.445448	(0.029,0.128)	(0.15,0.247)	(-0.02,0.031)	0.00203439	6.63747e-16	0.655996	0.00640833	3.42131e-15	0.816494	3	other
LDL	LDLRAP1/TMEM57	rs12027135	T	TM6SF2	rs58542926	C	<0.01	835109	834327	834165	834178	0.0286546	0.111115	-0.00217846	0.00930673	0.00649599	0.00493596	3.07892	17.1052	-0.441345	(0.01,0.047)	(0.098,0.124)	(-0.012,0.007)	0.00207755	1.35724e-65	0.658963	0.00653703	1.3742e-64	0.817758	3	other
TG	HAVCR1	rs2277025	C	BCAM	rs118147862	G	<0.01	982140	982016	981940	981953	0.0131313	-0.0641556	0.00275496	0.0122062	0.00643663	0.00632799	1.0758	-9.96727	0.435361	(-0.011,0.037)	(-0.077,-0.052)	(-0.01,0.015)	0.282018	2.11977e-23	0.663301	0.487811	1.27999e-22	0.820802	3	other
HDL	LDLRAP1/TMEM57	rs12027135	T	BCAM	rs118147862	G	<0.01	186030	185875	185874	185886	0.000565299	-0.0218752	0.00115291	0.00513556	0.00350643	0.00266245	0.110075	-6.2386	0.433024	(-0.01,0.011)	(-0.029,-0.015)	(-0.004,0.006)	0.91235	4.41497e-10	0.664997	0.957612	1.89213e-09	0.822077	3	other
TC	MYLIP	rs3757354	C	BCL7B	rs13233571	C	<0.01	1.02744e+06	1.02754e+06	1.02744e+06	1.02745e+06	0.035825	0.0171576	-0.00275454	0.011635	0.010857	0.00641661	3.07908	1.58033	-0.429283	(0.013,0.059)	(-0.004,0.038)	(-0.015,0.01)	0.00207639	0.114032	0.667718	0.006537	0.249348	0.823311	3	other
TG	HMGCR	rs12916	C	NCAN	rs2228603	C	<0.01	982196	981839	981822	981835	0.0149979	0.0702753	-0.00206762	0.00909978	0.00509924	0.00482405	1.64817	13.7815	-0.428607	(-0.003,0.033)	(0.06,0.08)	(-0.012,0.007)	0.0993188	3.29231e-43	0.668209	0.223164	2.68595e-42	0.823311	3	other
TC	WDR12	rs114123510	A	NCAN	rs2228603	C	<0.01	1.02749e+06	1.02676e+06	1.02671e+06	1.02673e+06	-0.0190565	0.128094	-0.00408774	0.0179891	0.00516424	0.00954247	-1.05934	24.804	-0.428374	(-0.054,0.016)	(0.118,0.138)	(-0.023,0.015)	0.289446	8.12047e-136	0.668379	0.495968	1.21166e-134	0.823311	3	other
LDL	HAVCR1	rs2277025	C	PVRL2	rs7254892	G	<0.01	835108	829772	829606	829619	0.0192879	0.393059	0.00325589	0.014884	0.00775806	0.00762409	1.29588	50.6646	0.427054	(-0.01,0.048)	(0.378,0.408)	(-0.012,0.018)	0.195016	0	0.66934	0.378878	0	0.823602	3	other
HDL	WDR12	rs114123510	A	BCL7B	rs13233571	C	<0.01	186032	185868	185868	185880	-0.00611436	-0.0156181	0.00103415	0.00441985	0.00131565	0.00243657	-1.38338	-11.871	0.424426	(-0.015,0.003)	(-0.018,-0.013)	(-0.004,0.006)	0.166547	1.67449e-32	0.671255	0.336698	1.18384e-31	0.8256	3	other
TG	HMGCR	rs12916	C	BCAM	rs118147862	G	<0.01	982196	982016	982003	982016	0.0162469	-0.0601763	-0.00260507	0.0119941	0.00657956	0.00621908	1.35458	-9.14594	-0.418883	(-0.007,0.04)	(-0.073,-0.047)	(-0.015,0.01)	0.175553	5.91146e-20	0.675302	0.350611	3.3219e-19	0.826989	3	other
TC	BAZ1B	rs13231516	T	TOMM40	rs2075650	G	<0.01	1.02754e+06	1.02473e+06	1.02473e+06	1.02474e+06	0.0113817	0.175649	0.00302016	0.0042004	0.0130985	0.00722994	2.70966	13.4098	0.41773	(0.003,0.02)	(0.15,0.201)	(-0.011,0.017)	0.00673518	5.29674e-41	0.676145	0.0200149	4.21805e-40	0.827353	3	other
HDL	WDR12	rs114123510	A	LPL	rs12678919	A	<0.01	186032	183995	183993	184005	-0.00636727	-0.0606315	0.00111079	0.00500621	0.00145455	0.00270298	-1.27188	-41.684	0.41095	(-0.016,0.003)	(-0.063,-0.058)	(-0.004,0.006)	0.203417	0	0.681109	0.390181	0	0.830077	3	other
HDL	BCL7B	rs13233571	C	SIK3	rs6589574	A	<0.01	185868	185909	185747	185759	-0.0151376	-0.0139893	-0.00121779	0.0012595	0.00538056	0.00296464	-12.0187	-2.59997	-0.410771	(-0.018,-0.013)	(-0.025,-0.003)	(-0.007,0.005)	2.83403e-33	0.00932306	0.681241	2.03147e-32	0.0271504	0.830077	3	other
TC	MYLIP	rs3757354	C	LDLR	rs6511720	G	<0.01	1.02744e+06	1.02418e+06	1.02408e+06	1.02409e+06	0.0260407	0.209057	0.00266662	0.011819	0.0109865	0.00649426	2.20329	19.0285	0.410612	(0.003,0.049)	(0.188,0.231)	(-0.01,0.015)	0.0275746	9.90476e-81	0.681357	0.0736361	1.13915e-79	0.830077	3	other
TG	HAVCR1	rs2277025	C	BAZ1B	rs13231516	T	<0.01	982140	980940	980852	980866	0.0158358	0.0998486	0.0016054	0.00709673	0.00397623	0.00391409	2.23142	25.1114	0.41016	(0.002,0.03)	(0.092,0.108)	(-0.006,0.009)	0.0256534	3.7345e-139	0.681688	0.0689032	5.72287e-138	0.830077	3	other
LDL	SORT1/CELSR2	rs629301	T	WDR12	rs114123510	A	<0.01	832022	835233	831982	831994	0.125798	-0.0157833	-0.00186894	0.00250063	0.00774099	0.00465239	50.3065	-2.03893	-0.401715	(0.121,0.131)	(-0.031,-0.001)	(-0.011,0.007)	0	0.041457	0.687893	0	0.105361	0.833053	3	other
LDL	LPL	rs12678919	A	TM6SF2	rs58542926	C	<0.01	835211	834327	834267	834280	0.0195246	0.102822	0.00327309	0.015409	0.0151322	0.00817803	1.26709	6.79491	0.40023	(-0.011,0.05)	(0.073,0.132)	(-0.013,0.019)	0.205123	1.08378e-11	0.688987	0.392127	4.98378e-11	0.833488	3	other
TC	MYBPHL	rs590502	G	BCL7B	rs13233571	C	<0.01	1.02733e+06	1.02754e+06	1.02733e+06	1.02734e+06	0.0399837	0.0149422	-0.00202964	0.00939783	0.0066739	0.00518034	4.25457	2.2389	-0.391796	(0.022,0.058)	(0.002,0.028)	(-0.012,0.008)	2.09449e-05	0.0251626	0.695209	7.55937e-05	0.0677775	0.837975	3	other
HDL	BAZ1B	rs13231516	T	PAFAH1B2	rs4936367	G	<0.01	185864	185978	185810	185823	-0.0152802	-0.00876117	-0.00106435	0.00128099	0.00495273	0.00272952	-11.9285	-1.76896	-0.389941	(-0.018,-0.013)	(-0.018,0.001)	(-0.006,0.004)	8.41208e-33	0.0769008	0.69658	5.98451e-32	0.179731	0.839271	3	other
TC	MYLIP	rs3757354	C	MLXIPL	rs17145738	T	<0.01	1.02744e+06	1.02754e+06	1.02744e+06	1.02745e+06	0.0303956	-0.0167466	0.00243238	0.00338575	0.0108703	0.00642597	8.97752	-1.54058	0.378524	(0.024,0.037)	(-0.038,0.005)	(-0.01,0.015)	2.76937e-19	0.123418	0.705042	1.53643e-18	0.265572	0.844798	3	other
LDL	HAVCR1	rs2277025	C	BCAM	rs118147862	G	<0.01	835108	827739	827568	827580	0.0304019	0.396784	-0.00244862	0.0125764	0.00663411	0.00652004	2.41738	59.8097	-0.375553	(0.006,0.055)	(0.384,0.41)	(-0.015,0.01)	0.0156329	0	0.70725	0.0437721	0	0.846597	3	other
TC	PAFAH1B2	rs4936367	G	CBLC	rs3208856	C	<0.01	1.0274e+06	1.02646e+06	1.02631e+06	1.02633e+06	0.0598469	0.2221	-0.0056441	0.029551	0.00716444	0.0151859	2.02521	31.0003	-0.371666	(0.002,0.118)	(0.208,0.236)	(-0.035,0.024)	0.0428457	5.33896e-211	0.710142	0.108356	1.10481e-209	0.84822	3	other
TC	MYLIP	rs3757354	C	BCAM	rs118147862	G	<0.01	1.02744e+06	1.02279e+06	1.02269e+06	1.02271e+06	0.0381079	0.420373	-0.00377497	0.0197914	0.0173667	0.0102641	1.92547	24.2057	-0.367784	(-0.001,0.077)	(0.386,0.454)	(-0.024,0.016)	0.0541701	1.93857e-129	0.713035	0.133194	2.83291e-128	0.85078	3	other
LDL	SIK3	rs6589574	A	NCAN	rs2228603	C	<0.01	835143	834613	834484	834497	0.0319082	0.0899339	0.00313543	0.016758	0.0037795	0.0088891	1.90406	23.7952	0.352727	(-0.001,0.065)	(0.083,0.097)	(-0.014,0.021)	0.056903	3.74555e-125	0.724293	0.139242	5.34943e-124	0.855793	3	other
TC	BAZ1B	rs13231516	T	TM6SF2	rs58542926	C	<0.01	1.02754e+06	1.02644e+06	1.02644e+06	1.02646e+06	0.0183886	0.157344	-0.00339356	0.0184058	0.0176823	0.00975617	0.999067	8.89838	-0.347837	(-0.018,0.054)	(0.123,0.192)	(-0.023,0.016)	0.317762	5.66682e-19	0.727962	0.527125	3.12861e-18	0.858339	3	other
LDL	PAFAH1B2	rs4936367	G	LDLR	rs6511720	G	<0.01	835177	831198	831100	831112	0.0346984	0.18033	-0.00220925	0.0121555	0.00312511	0.00667842	2.85454	57.7038	-0.330805	(0.011,0.059)	(0.174,0.186)	(-0.015,0.011)	0.00430986	0	0.740792	0.0130818	0	0.866575	3	other
TG	NCAN	rs2228603	C	CBLC	rs3208856	C	<0.01	981839	982169	981790	981803	0.0767284	-0.0263137	-0.00415826	0.0244841	0.0236782	0.0125847	3.13381	-1.1113	-0.330421	(0.029,0.125)	(-0.073,0.02)	(-0.029,0.021)	0.00172551	0.266438	0.741082	0.00547797	0.469569	0.866648	3	other
TC	HAVCR1	rs2277025	C	MLXIPL	rs17145738	T	<0.01	1.02735e+06	1.02754e+06	1.02734e+06	1.02736e+06	0.036268	-0.0144158	0.00175266	0.00281174	0.00543236	0.00534796	12.8988	-2.6537	0.327725	(0.031,0.042)	(-0.025,-0.004)	(-0.009,0.012)	4.57347e-38	0.00796151	0.743119	3.49954e-37	0.0234016	0.866973	3	other
LDL	LDLRAP1/TMEM57	rs12027135	T	PVRL2	rs7254892	G	<0.01	835109	829772	829607	829620	0.0200506	0.392742	0.00237341	0.0145344	0.00981696	0.00744291	1.37952	40.0065	0.318882	(-0.008,0.049)	(0.374,0.412)	(-0.012,0.017)	0.167734	0	0.749816	0.337972	0	0.870441	3	other
TC	BCL7B	rs13233571	C	TOMM40	rs2075650	G	<0.01	1.02754e+06	1.02473e+06	1.02472e+06	1.02474e+06	0.0123128	0.176952	0.00227685	0.00420366	0.013108	0.00723466	2.92908	13.4995	0.314715	(0.004,0.021)	(0.151,0.203)	(-0.012,0.016)	0.00339969	1.57388e-41	0.752978	0.0104365	1.26043e-40	0.871974	3	other
TG	APOB	rs1367117	A	BCL7B	rs13233571	C	<0.01	982211	980894	980892	980904	0.00931752	0.101762	0.00125948	0.00726229	0.00380408	0.00400255	1.283	26.7508	0.314669	(-0.005,0.024)	(0.094,0.109)	(-0.007,0.009)	0.199492	1.20707e-157	0.753013	0.384997	1.99536e-156	0.871974	3	other
HDL	LPL	rs12678919	A	SIK3	rs6589574	A	<0.01	183995	185909	183874	183886	-0.060477	-0.0177842	0.00102125	0.00138945	0.00611702	0.00329668	-43.5258	-2.90734	0.309781	(-0.063,-0.058)	(-0.03,-0.006)	(-0.005,0.007)	0	0.00364522	0.756728	0	0.011136	0.873653	3	other
TC	MYLIP	rs3757354	C	NCAN	rs2228603	C	<0.01	1.02744e+06	1.02676e+06	1.02666e+06	1.02667e+06	0.0267164	0.123324	0.00242012	0.0151251	0.0136136	0.008018	1.76637	9.05883	0.301836	(-0.003,0.056)	(0.097,0.15)	(-0.013,0.018)	0.0773345	1.31851e-19	0.762777	0.180596	7.35101e-19	0.876844	3	other
HDL	PAFAH1B2	rs4936367	G	CBLC	rs3208856	C	<0.01	185978	185998	185944	185956	-0.00792792	-0.0129316	-0.00141807	0.00942215	0.00227478	0.00484179	-0.841413	-5.68479	-0.29288	(-0.026,0.011)	(-0.017,-0.008)	(-0.011,0.008)	0.400116	1.30974e-08	0.769614	0.611664	5.40876e-08	0.880287	3	other
LDL	WDR12	rs114123510	A	TM6SF2	rs58542926	C	<0.01	835233	834327	834289	834302	-0.0222488	0.108188	0.00210104	0.0137442	0.0039532	0.00729039	-1.61877	27.3671	0.288194	(-0.049,0.005)	(0.1,0.116)	(-0.012,0.016)	0.105496	6.75478e-165	0.773199	0.23435	1.16059e-163	0.881695	3	other
HDL	LDLRAP1/TMEM57	rs12027135	T	LPL	rs12678919	A	<0.01	186030	183995	183993	184005	0.00362562	-0.059751	-0.000524147	0.00337901	0.00240923	0.00182351	1.07298	-24.8009	-0.287438	(-0.003,0.01)	(-0.064,-0.055)	(-0.004,0.003)	0.283279	8.76559e-136	0.773777	0.488945	1.30449e-134	0.881695	3	other
TC	BAZ1B	rs13231516	T	APOE	rs4420638	G	<0.01	1.02754e+06	1.02349e+06	1.02348e+06	1.0235e+06	0.0120133	0.19215	0.00182887	0.00439211	0.0117518	0.0064862	2.73519	16.3508	0.281963	(0.003,0.021)	(0.169,0.215)	(-0.011,0.015)	0.0062344	4.29651e-60	0.777972	0.0186146	4.12203e-59	0.88379	3	other
CAD	SORT1/CELSR2	rs629301	T	CXCL12	rs1870634	G	<0.01	165091	165101	165085	165097	0.0679687	0.0508625	-0.00486142	0.0259208	0.0290571	0.0172638	2.62217	1.75043	-0.281597	(0.017,0.119)	(-0.006,0.108)	(-0.039,0.029)	0.0087373	0.0800435	0.778253	0.02551	0.185698	0.88379	3	other
TC	HAVCR1	rs2277025	C	BCL7B	rs13233571	C	<0.01	1.02735e+06	1.02754e+06	1.02734e+06	1.02736e+06	0.0392744	0.014082	-0.00147018	0.00967636	0.0054189	0.00533602	4.0588	2.59869	-0.275519	(0.02,0.058)	(0.003,0.025)	(-0.012,0.009)	4.93263e-05	0.00935811	0.782917	0.000174147	0.0272384	0.887473	3	other
TC	MYBPHL	rs590502	G	BAZ1B	rs13231516	T	<0.01	1.02733e+06	1.02754e+06	1.02733e+06	1.02734e+06	0.0389001	0.0135732	-0.001414	0.00938612	0.00666357	0.00517486	4.14443	2.03692	-0.273244	(0.021,0.057)	(0.001,0.027)	(-0.012,0.009)	3.40662e-05	0.0416581	0.784666	0.000121865	0.10573	0.888567	3	other
LDL	SORT1/CELSR2	rs629301	T	LPL	rs12678919	A	<0.01	832022	835211	831961	831974	0.122799	0.0236586	0.00138739	0.00972155	0.00871491	0.00524552	12.6317	2.71473	0.26449	(0.104,0.142)	(0.007,0.041)	(-0.009,0.012)	1.41268e-36	0.00663296	0.791402	1.05532e-35	0.0197318	0.892925	3	other
TC	BAZ1B	rs13231516	T	PVRL2	rs7254892	G	<0.01	1.02754e+06	1.02417e+06	1.02417e+06	1.02418e+06	0.0201069	0.416715	-0.00387066	0.0290452	0.0270212	0.0148654	0.692262	15.4218	-0.260381	(-0.037,0.077)	(0.364,0.47)	(-0.033,0.025)	0.488773	1.16868e-53	0.79457	0.69405	1.05516e-52	0.895311	3	other
TC	PCSK9	rs2479409	G	PVRL2	rs7254892	G	<0.01	1.02727e+06	1.02417e+06	1.0239e+06	1.02392e+06	0.0370632	0.407764	0.00261867	0.0199371	0.00982418	0.0102078	1.85901	41.5062	0.256535	(-0.002,0.076)	(0.389,0.427)	(-0.017,0.023)	0.0630255	0	0.797538	0.151523	0	0.896341	3	other
TG	HMGCR	rs12916	C	BCL7B	rs13233571	C	<0.01	982196	980894	980881	980895	0.00938085	0.101841	0.000969881	0.00699255	0.00408685	0.00385489	1.34155	24.9192	0.251598	(-0.004,0.023)	(0.094,0.11)	(-0.007,0.009)	0.179742	4.60819e-137	0.801352	0.357342	6.94905e-136	0.898774	3	other
TC	BCL7B	rs13233571	C	CBLC	rs3208856	C	<0.01	1.02754e+06	1.02646e+06	1.02646e+06	1.02647e+06	0.0196488	0.226943	-0.00349684	0.0271513	0.0253265	0.0139459	0.723676	8.96073	-0.250743	(-0.034,0.073)	(0.177,0.277)	(-0.031,0.024)	0.469265	3.22549e-19	0.802013	0.678412	1.78774e-18	0.899054	3	other
TC	SIK3	rs6589574	A	LDLR	rs6511720	G	<0.01	1.02736e+06	1.02418e+06	1.02399e+06	1.02401e+06	0.0524995	0.212888	0.00236452	0.0172622	0.00401689	0.00948457	3.04129	52.9981	0.249302	(0.019,0.086)	(0.205,0.221)	(-0.016,0.021)	0.00235564	0	0.803127	0.00737111	0	0.899947	3	other
LDL	PCSK9	rs2479409	G	PVRL2	rs7254892	G	<0.01	834941	829772	829446	829459	0.0313554	0.393823	0.00192094	0.0152228	0.00749931	0.00779407	2.05976	52.5145	0.246461	(0.002,0.061)	(0.379,0.409)	(-0.013,0.017)	0.0394212	0	0.805325	0.100684	0	0.90063	3	other
TC	WDR12	rs114123510	A	PVRL2	rs7254892	G	<0.01	1.02749e+06	1.02417e+06	1.02412e+06	1.02414e+06	-0.0335157	0.408949	0.00351525	0.0280857	0.00779799	0.0143855	-1.19333	52.4429	0.244361	(-0.089,0.022)	(0.394,0.424)	(-0.025,0.032)	0.232738	0	0.806951	0.42734	0	0.900634	3	other
LDL	MYLIP	rs3757354	C	BCAM	rs118147862	G	<0.01	835153	827739	827621	827634	0.0290288	0.397836	-0.00186805	0.0150907	0.0132416	0.00782633	1.92362	30.0444	-0.238688	(-0.001,0.059)	(0.372,0.424)	(-0.017,0.013)	0.0544018	2.58755e-198	0.811347	0.133705	5.0591e-197	0.903064	3	other
TC	MLXIPL	rs17145738	T	TOMM40	rs2075650	G	<0.01	1.02754e+06	1.02473e+06	1.02472e+06	1.02474e+06	-0.0125536	0.181364	-0.00173006	0.00421381	0.00382938	0.00725369	-2.97916	47.3613	-0.238508	(-0.021,-0.004)	(0.174,0.189)	(-0.016,0.012)	0.0028904	0	0.811487	0.0089311	0	0.903064	3	other
TC	MYBPHL	rs590502	G	BCAM	rs118147862	G	<0.01	1.02733e+06	1.02279e+06	1.02257e+06	1.02259e+06	0.0330994	0.412491	0.00191292	0.016062	0.0107485	0.00832506	2.06073	38.3765	0.229779	(0.002,0.065)	(0.391,0.434)	(-0.014,0.018)	0.0393288	0	0.818264	0.100493	0	0.905986	3	other
TC	APOB	rs1367117	A	BAZ1B	rs13231516	T	<0.01	1.02594e+06	1.02754e+06	1.02594e+06	1.02596e+06	0.102819	0.0128257	-0.00124791	0.00986462	0.00517351	0.00543779	10.423	2.4791	-0.229489	(0.083,0.122)	(0.003,0.023)	(-0.012,0.009)	1.94712e-25	0.0131713	0.818489	1.22533e-24	0.0374907	0.906058	3	other
TC	SIK3	rs6589574	A	TM6SF2	rs58542926	C	<0.01	1.02736e+06	1.02644e+06	1.02626e+06	1.02628e+06	0.0621247	0.151886	-0.002606	0.0218783	0.00493843	0.0116018	2.83956	30.7559	-0.224621	(0.019,0.105)	(0.142,0.162)	(-0.025,0.02)	0.00451759	1.01927e-207	0.822274	0.0136831	2.06403e-206	0.907014	3	other
TC	MYBPHL	rs590502	G	MLXIPL	rs17145738	T	<0.01	1.02733e+06	1.02754e+06	1.02733e+06	1.02734e+06	0.0361415	-0.014128	0.00116325	0.00272907	0.00668777	0.00519169	13.2432	-2.11252	0.22406	(0.031,0.041)	(-0.027,-0.001)	(-0.009,0.011)	4.94219e-40	0.034642	0.822711	3.8812e-39	0.0902252	0.907014	3	other
TG	NCAN	rs2228603	C	BCAM	rs118147862	G	<0.01	981839	982016	981642	981654	0.0638586	-0.0668568	0.00251416	0.0221323	0.0216335	0.0114797	2.88531	-3.09043	0.219009	(0.02,0.107)	(-0.109,-0.024)	(-0.02,0.025)	0.00391024	0.0019987	0.826643	0.0119071	0.00630641	0.90958	3	other
TG	APOB	rs1367117	A	BAZ1B	rs13231516	T	<0.01	982211	980940	980937	980950	0.0100845	0.100355	0.000864666	0.00724947	0.00380228	0.00399636	1.39106	26.3933	0.216363	(-0.004,0.024)	(0.093,0.108)	(-0.007,0.009)	0.164206	1.63482e-153	0.828705	0.333282	2.66363e-152	0.910902	3	other
LDL	MYLIP	rs3757354	C	TM6SF2	rs58542926	C	<0.01	835153	834327	834206	834219	0.0232106	0.106785	0.00131436	0.0116221	0.010449	0.00615735	1.99712	10.2197	0.213462	(0,0.046)	(0.086,0.127)	(-0.011,0.013)	0.0458123	1.61813e-24	0.830966	0.115089	1.0049e-23	0.912213	3	other
LDL	LPL	rs12678919	A	NCAN	rs2228603	C	<0.01	835211	834613	834554	834566	0.0225884	0.087273	0.00172493	0.0154838	0.0152186	0.00821762	1.45884	5.73461	0.209907	(-0.008,0.053)	(0.057,0.117)	(-0.014,0.018)	0.144609	9.77364e-09	0.83374	0.301445	4.05092e-08	0.91455	3	other
TC	PCSK9	rs2479409	G	CBLC	rs3208856	C	<0.01	1.02727e+06	1.02646e+06	1.02619e+06	1.0262e+06	0.0388576	0.219448	0.00183916	0.0187624	0.00931977	0.00963707	2.07103	23.5465	0.190843	(0.002,0.076)	(0.201,0.238)	(-0.017,0.021)	0.0383557	1.36334e-122	0.848649	0.0984502	1.91815e-121	0.922697	3	other
LDL	LDLRAP1/TMEM57	rs12027135	T	CBLC	rs3208856	C	<0.01	835109	833560	833395	833407	0.0222906	0.20862	0.00132888	0.0136375	0.0092814	0.00700808	1.63451	22.4772	0.189621	(-0.004,0.049)	(0.19,0.227)	(-0.012,0.015)	0.102152	6.93087e-112	0.849606	0.228211	9.379e-111	0.923025	3	other
TG	LPL	rs12678919	A	CBLC	rs3208856	C	<0.01	979902	982169	979856	979869	0.151206	-0.0298373	-0.00198762	0.0220182	0.0209601	0.011311	6.86729	-1.42353	-0.175724	(0.108,0.194)	(-0.071,0.011)	(-0.024,0.02)	6.54322e-12	0.154583	0.86051	3.03601e-11	0.318143	0.92829	3	other
TC	MLXIPL	rs17145738	T	CBLC	rs3208856	C	<0.01	1.02754e+06	1.02646e+06	1.02646e+06	1.02647e+06	-0.0174333	0.220233	0.00231146	0.0271746	0.00730199	0.0139589	-0.64153	30.1607	0.16559	(-0.071,0.036)	(0.206,0.235)	(-0.025,0.03)	0.521179	7.77278e-200	0.86848	0.718125	1.53027e-198	0.931744	3	other
TC	PAFAH1B2	rs4936367	G	NCAN	rs2228603	C	<0.01	1.0274e+06	1.02676e+06	1.02662e+06	1.02663e+06	0.0456151	0.126844	0.0017431	0.0201761	0.00502222	0.0106989	2.26085	25.2566	0.162923	(0.006,0.085)	(0.117,0.137)	(-0.019,0.023)	0.0237687	9.59616e-141	0.870579	0.0642673	1.49069e-139	0.932763	3	other
TC	SORT1/CELSR2	rs629301	T	BAZ1B	rs13231516	T	<0.01	1.02521e+06	1.02754e+06	1.02521e+06	1.02522e+06	0.139304	0.013532	-0.000974395	0.0111655	0.0102399	0.00616064	12.4763	1.3215	-0.158165	(0.117,0.161)	(-0.007,0.034)	(-0.013,0.011)	1.00575e-35	0.186334	0.874327	7.40597e-35	0.366718	0.935365	3	other
LDL	WDR12	rs114123510	A	NCAN	rs2228603	C	<0.01	835233	834613	834575	834588	-0.0164133	0.0906474	-0.00110008	0.0137664	0.00395326	0.00730284	-1.19227	22.9298	-0.150637	(-0.043,0.011)	(0.083,0.098)	(-0.015,0.013)	0.233156	2.34443e-116	0.880262	0.42751	3.23429e-115	0.93888	3	other
LDL	PAFAH1B2	rs4936367	G	CBLC	rs3208856	C	<0.01	835177	833560	833463	833476	0.034235	0.210472	-0.0015714	0.022602	0.00548152	0.0116151	1.51469	38.3967	-0.13529	(-0.01,0.079)	(0.2,0.221)	(-0.024,0.021)	0.12985	0	0.892383	0.276578	0	0.946289	3	other
TG	HMGCR	rs12916	C	BAZ1B	rs13231516	T	<0.01	982196	980940	980926	980940	0.0119706	0.101333	-0.00050039	0.00698866	0.00408351	0.00385369	1.71285	24.8152	-0.129847	(-0.002,0.026)	(0.093,0.109)	(-0.008,0.007)	0.0867395	6.1426e-136	0.896687	0.199438	9.2139e-135	0.949193	3	other
LDL	PCSK9	rs2479409	G	CBLC	rs3208856	C	<0.01	834941	833560	833229	833242	0.0370678	0.210498	-0.000829091	0.0143587	0.00713039	0.00737503	2.58156	29.5212	-0.112419	(0.009,0.065)	(0.197,0.224)	(-0.015,0.014)	0.00983551	1.5382e-191	0.910491	0.0285109	2.96652e-190	0.956467	3	other
TC	SIK3	rs6589574	A	CBLC	rs3208856	C	<0.01	1.02736e+06	1.02646e+06	1.02628e+06	1.02629e+06	0.060789	0.221203	-0.00174687	0.032161	0.00703395	0.0165251	1.89015	31.4478	-0.10571	(-0.002,0.124)	(0.207,0.235)	(-0.034,0.031)	0.0587385	4.49304e-217	0.915813	0.142974	9.61341e-216	0.959118	3	other
TC	WDR12	rs114123510	A	CBLC	rs3208856	C	<0.01	1.02749e+06	1.02646e+06	1.02641e+06	1.02642e+06	-0.0297702	0.220501	0.00144752	0.0267481	0.0073379	0.0137386	-1.11298	30.0495	0.105362	(-0.082,0.023)	(0.206,0.235)	(-0.025,0.028)	0.265715	2.21313e-198	0.916089	0.469202	4.34202e-197	0.959229	3	other
HDL	SIK3	rs6589574	A	PVRL2	rs7254892	G	<0.01	185909	185922	185799	185812	-0.0172789	-0.021869	0.000572842	0.0109058	0.0023755	0.00558635	-1.58437	-9.20607	0.102543	(-0.039,0.004)	(-0.027,-0.017)	(-0.01,0.012)	0.11311	3.38269e-20	0.918325	0.247715	1.91034e-19	0.959798	3	other
HDL	BCAM	rs118147862	G	APOE	rs4420638	G	<0.01	185875	185505	185398	185411	-0.0166085	-0.0209975	-0.000420645	0.00210401	0.0085145	0.00435035	-7.89377	-2.46609	-0.0966922	(-0.021,-0.012)	(-0.038,-0.004)	(-0.009,0.008)	2.93199e-15	0.0136596	0.922971	1.48565e-14	0.0388416	0.962864	3	other
TC	BAZ1B	rs13231516	T	CBLC	rs3208856	C	<0.01	1.02754e+06	1.02646e+06	1.02646e+06	1.02647e+06	0.0147108	0.223085	-0.00130592	0.0270631	0.0252325	0.0139019	0.543573	8.84121	-0.0939382	(-0.038,0.068)	(0.174,0.273)	(-0.029,0.026)	0.586735	9.46869e-19	0.925158	0.773312	5.1722e-18	0.964096	3	other
TC	MLXIPL	rs17145738	T	APOE	rs4420638	G	<0.01	1.02754e+06	1.02349e+06	1.02348e+06	1.02349e+06	-0.0137068	0.1952	0.000607108	0.00440453	0.00343691	0.00650641	-3.11197	56.7952	0.0933092	(-0.022,-0.005)	(0.188,0.202)	(-0.012,0.013)	0.00185841	0	0.925658	0.00587683	0	0.964262	3	other
LDL	MYBPHL	rs590502	G	BCAM	rs118147862	G	<0.01	834985	827739	827443	827455	0.0318575	0.394388	0.000585516	0.0122491	0.00819837	0.00634892	2.6008	48.1057	0.092223	(0.008,0.056)	(0.378,0.41)	(-0.012,0.013)	0.00930063	0	0.926521	0.027099	0	0.964296	3	other
TC	BCL7B	rs13233571	C	APOE	rs4420638	G	<0.01	1.02754e+06	1.02349e+06	1.02348e+06	1.0235e+06	0.0132219	0.194354	0.000572063	0.00439489	0.0117574	0.00648848	3.00847	16.5303	0.0881661	(0.005,0.022)	(0.171,0.217)	(-0.012,0.013)	0.00262569	2.21933e-61	0.929745	0.00817106	2.16213e-60	0.966212	3	other
TC	PAFAH1B2	rs4936367	G	LDLR	rs6511720	G	<0.01	1.0274e+06	1.02418e+06	1.02403e+06	1.02404e+06	0.0497232	0.213459	-0.000763057	0.0158953	0.00408622	0.00873277	3.12816	52.2388	-0.0873785	(0.019,0.081)	(0.205,0.221)	(-0.018,0.016)	0.00175903	0	0.930371	0.00557812	0	0.966511	3	other
LDL	SIK3	rs6589574	A	LDLR	rs6511720	G	<0.01	835143	831198	831066	831079	0.0363303	0.179775	0.000607775	0.0132007	0.00307218	0.00725335	2.75216	58.5171	0.0837922	(0.01,0.062)	(0.174,0.186)	(-0.014,0.015)	0.00592034	0	0.933222	0.0177476	0	0.967685	3	other
HDL	WDR12	rs114123510	A	CBLC	rs3208856	C	<0.01	186032	185998	185997	186010	-0.00373762	-0.0131175	-0.0003067	0.00848796	0.00233289	0.00436045	-0.440343	-5.62286	-0.0703369	(-0.02,0.013)	(-0.018,-0.009)	(-0.009,0.008)	0.659689	1.87818e-08	0.943925	0.818476	7.71129e-08	0.972748	3	other
TC	HAVCR1	rs2277025	C	BCAM	rs118147862	G	<0.01	1.02735e+06	1.02279e+06	1.02259e+06	1.0226e+06	0.0380678	0.414974	-0.000594138	0.0164891	0.00869571	0.00854832	2.30867	47.7217	-0.0695035	(0.006,0.07)	(0.398,0.432)	(-0.017,0.016)	0.0209621	0	0.944589	0.0575013	0	0.973056	3	other
TG	HMGCR	rs12916	C	CBLC	rs3208856	C	<0.01	982196	982169	982153	982166	0.0104943	-0.0338364	0.000354495	0.0132476	0.00727198	0.00680923	0.792168	-4.65299	0.0520609	(-0.015,0.036)	(-0.048,-0.02)	(-0.013,0.014)	0.428263	3.27163e-06	0.95848	0.641376	1.218e-05	0.980896	3	other
HDL	LDLRAP1/TMEM57	rs12027135	T	CBLC	rs3208856	C	<0.01	186030	185998	185996	186009	0.00250367	-0.0133316	0.000126441	0.00564325	0.00384285	0.00290075	0.443657	-3.46919	0.0435891	(-0.009,0.014)	(-0.021,-0.006)	(-0.006,0.006)	0.65729	0.000522031	0.965232	0.816751	0.00172188	0.984289	3	other
LDL	MYLIP	rs3757354	C	CBLC	rs3208856	C	<0.01	835153	833560	833442	833455	0.0260618	0.210502	-0.00035437	0.0168559	0.0146659	0.0086624	1.54616	14.3532	-0.040909	(-0.007,0.059)	(0.182,0.239)	(-0.017,0.017)	0.122066	1.01703e-46	0.967368	0.263262	8.67154e-46	0.984736	3	other
HDL	CBLC	rs3208856	C	TOMM40	rs2075650	G	<0.01	185998	185653	185635	185648	-0.0102987	-0.0207153	-0.000192332	0.00224141	0.0107306	0.00544826	-4.59473	-1.93049	-0.0353016	(-0.015,-0.006)	(-0.042,0)	(-0.011,0.01)	4.33319e-06	0.0535465	0.971839	1.60583e-05	0.131946	0.986214	3	other
LDL	LPL	rs12678919	A	PVRL2	rs7254892	G	<0.01	835211	829772	829712	829725	0.0267173	0.396221	-0.000411663	0.0243332	0.023057	0.0124601	1.09798	17.1844	-0.0330386	(-0.021,0.074)	(0.351,0.441)	(-0.025,0.024)	0.272214	3.47361e-66	0.973644	0.476817	3.54872e-65	0.987048	3	other
TC	APOB	rs1367117	A	MLXIPL	rs17145738	T	<0.01	1.02594e+06	1.02754e+06	1.02594e+06	1.02595e+06	0.100581	-0.0127288	0.000170286	0.00286247	0.00518715	0.00545889	35.1378	-2.45391	0.0311942	(0.095,0.106)	(-0.023,-0.003)	(-0.011,0.011)	1.78675e-270	0.0141311	0.975115	4.96611e-269	0.0400215	0.987789	3	other
TC	MYBPHL	rs590502	G	TM6SF2	rs58542926	C	<0.01	1.02733e+06	1.02644e+06	1.02623e+06	1.02625e+06	0.0358857	0.151022	0.000193051	0.0121326	0.00829118	0.00643345	2.9578	18.2148	0.0300074	(0.012,0.06)	(0.135,0.167)	(-0.012,0.013)	0.00309845	3.93939e-74	0.976061	0.0095324	4.28721e-73	0.987789	3	other
TC	APOB	rs1367117	A	BCL7B	rs13233571	C	<0.01	1.02594e+06	1.02754e+06	1.02594e+06	1.02595e+06	0.100873	0.0126232	-0.000142033	0.00988205	0.00517604	0.00544619	10.2077	2.43877	-0.0260792	(0.082,0.12)	(0.002,0.023)	(-0.011,0.011)	1.83086e-24	0.0147374	0.979194	1.13453e-23	0.0416141	0.989843	3	other
TC	MYLIP	rs3757354	C	TM6SF2	rs58542926	C	<0.01	1.02744e+06	1.02644e+06	1.02634e+06	1.02636e+06	0.0309495	0.151246	0.000170455	0.0151871	0.0136544	0.0080459	2.03788	11.0767	0.0211854	(0.001,0.061)	(0.124,0.178)	(-0.016,0.016)	0.0415618	1.62738e-28	0.983098	0.10558	1.07669e-27	0.992197	3	other
HDL	BCL7B	rs13233571	C	PAFAH1B2	rs4936367	G	<0.01	185868	185978	185814	185827	-0.0153382	-0.010553	-4.2527e-05	0.00128127	0.00495823	0.00273239	-11.9711	-2.12838	-0.0155641	(-0.018,-0.013)	(-0.02,-0.001)	(-0.005,0.005)	5.03518e-33	0.0333052	0.987582	3.59113e-32	0.087184	0.995129	3	other
HDL	LPL	rs12678919	A	PAFAH1B2	rs4936367	G	<0.01	183995	185978	183940	183953	-0.0603372	-0.0105309	-3.38138e-05	0.00141533	0.00561113	0.00302594	-42.6312	-1.87678	-0.0111747	(-0.063,-0.058)	(-0.022,0)	(-0.006,0.006)	0	0.060548	0.991084	0	0.14665	0.996526	3	other
TC	WDR12	rs114123510	A	TM6SF2	rs58542926	C	<0.01	1.02749e+06	1.02644e+06	1.0264e+06	1.02641e+06	-0.0263808	0.151317	-3.95092e-05	0.0179632	0.00516495	0.00952783	-1.4686	29.2968	-0.00414672	(-0.062,0.009)	(0.141,0.161)	(-0.019,0.019)	0.14194	1.13844e-188	0.996691	0.296646	2.15165e-187	0.998879	3	other
LDL	SIK3	rs6589574	A	CBLC	rs3208856	C	<0.01	835143	833560	833430	833443	0.0377442	0.210096	3.24553e-05	0.0246035	0.00538254	0.012642	1.5341	39.0329	0.00256726	(-0.01,0.086)	(0.2,0.221)	(-0.025,0.025)	0.125005	0	0.997952	0.268477	0	0.998968	3	other
TG	PAFAH1B1	rs8068571	T	BCAM	rs118147862	G	<0.01	982227	982016	982028	982030	0.0361573	-0.0327051	-0.0201248	0.0133597	0.0110476	0.00692709	2.70645	-2.96038	-2.90523	(0.01,0.062)	(-0.054,-0.011)	(-0.034,-0.007)	0.00680067	0.00307262	0.00366979	0.020199	0.00945808	0.011205	2	other
TG	CBLC	rs3208856	C	PVRL2	rs7254892	G	0.189	982169	981892	981900	981908	-0.0344915	-0.148178	0.0297248	0.0188483	0.0179641	0.0108438	-1.82995	-8.24853	2.74116	(-0.071,0.002)	(-0.183,-0.113)	(0.008,0.051)	0.0672576	1.60355e-16	0.00612218	0.160299	8.37985e-16	0.0183084	2	other
TG	PCSK9	rs2479409	G	HMGCR	rs12916	C	<0.01	982226	982196	982208	982217	-0.00465929	0.00618506	0.00721601	0.00282683	0.00258971	0.00267079	-1.64824	2.38832	2.70182	(-0.01,0.001)	(0.001,0.011)	(0.002,0.012)	0.0993033	0.0169255	0.00689604	0.223164	0.0471121	0.0204715	2	other
LDL	BAZ1B	rs13231516	T	SIK3	rs6589574	A	<0.01	835281	835143	835153	835159	0.00697676	0.066959	-0.0167424	0.00303238	0.0129493	0.00713507	2.30075	5.17086	-2.34649	(0.001,0.013)	(0.042,0.092)	(-0.031,-0.003)	0.0214057	2.33019e-07	0.0189513	0.0586331	9.15604e-07	0.0522889	2	other
TG	WDR12	rs114123510	A	BAZ1B	rs13231516	T	<0.01	982228	980940	980953	980964	0.0222995	0.104264	-0.0129282	0.0101918	0.00303415	0.00562085	2.18798	34.3635	-2.30004	(0.002,0.042)	(0.098,0.11)	(-0.024,-0.002)	0.0286711	8.84357e-259	0.0214457	0.0761071	2.30014e-257	0.0587143	2	other
HDL	APOB	rs1367117	A	PAFAH1B2	rs4936367	G	<0.01	186036	185978	185981	185992	-0.00280557	-0.0136258	0.00438025	0.000890747	0.00181218	0.00190543	-3.14968	-7.51899	2.29882	(-0.005,-0.001)	(-0.017,-0.01)	(0.001,0.008)	0.00163448	5.51993e-14	0.0215152	0.00519771	2.7051e-13	0.0588761	2	other
CAD	HAVCR1	rs2277025	C	PVRL2	rs7254892	G	<0.01	165119	165116	165128	165136	0.186705	0.12687	-0.0932651	0.079564	0.0425554	0.0406665	2.3466	2.9813	-2.29341	(0.031,0.343)	(0.043,0.21)	(-0.173,-0.014)	0.0189458	0.00287023	0.0218243	0.0522889	0.00887846	0.0595782	2	other
CAD	PCSK9	rs2479409	G	SORT1/CELSR2	rs629301	T	<0.01	165119	165091	165103	165111	-0.0560956	0.0349461	0.0381237	0.0287166	0.0165093	0.0170496	-1.95342	2.11675	2.23604	(-0.112,0)	(0.003,0.067)	(0.005,0.072)	0.0507697	0.0342813	0.0253492	0.126146	0.08945	0.0682154	2	other
TC	CXCL12	rs1870634	G	CBLC	rs3208856	C	<0.01	1.02755e+06	1.02646e+06	1.02647e+06	1.02647e+06	-0.0474708	0.192573	0.0212371	0.0187554	0.0143312	0.00963946	-2.53104	13.4373	2.20315	(-0.084,-0.011)	(0.164,0.221)	(0.002,0.04)	0.0113724	3.655e-41	0.0275843	0.032649	2.91475e-40	0.0736361	2	other
TG	LDLR	rs6511720	G	SEZ6L	rs688034	T	<0.01	982225	982225	982237	982247	-0.00223312	-0.0181879	0.00894065	0.00384625	0.00742456	0.00407899	-0.580596	-2.44969	2.19188	(-0.01,0.005)	(-0.033,-0.004)	(0.001,0.017)	0.561513	0.0142979	0.0283881	0.75231	0.0404165	0.0754622	2	other
TG	WDR12	rs114123510	A	BCL7B	rs13233571	C	<0.01	982228	980894	980907	980918	0.0211129	0.105777	-0.012228	0.0101923	0.00303656	0.00562106	2.07146	34.8345	-2.17538	(0.001,0.041)	(0.1,0.112)	(-0.023,-0.001)	0.0383157	7.31542e-266	0.0296013	0.0983922	1.99416e-264	0.0783199	2	other
TG	WDR12	rs114123510	A	MLXIPL	rs17145738	T	<0.01	982228	980891	980904	980916	-0.00332917	-0.105871	0.0121445	0.00297437	0.00304323	0.00563703	-1.11928	-34.7889	2.15441	(-0.009,0.003)	(-0.112,-0.1)	(0.001,0.023)	0.263019	3.57772e-265	0.0312081	0.466328	9.65985e-264	0.0822259	2	other
CAD	HAVCR1	rs2277025	C	APOE	rs4420638	G	<0.01	165119	165115	165128	165136	-0.00912737	-0.00284865	0.0364135	0.0118128	0.0174199	0.0169499	-0.772668	-0.163528	2.1483	(-0.032,0.014)	(-0.037,0.031)	(0.003,0.07)	0.439719	0.870103	0.0316899	0.65167	0.932605	0.0834176	2	other
LDL	CXCL12	rs1870634	G	CBLC	rs3208856	C	<0.01	835280	833560	833568	833577	-0.0343164	0.189058	0.0157415	0.0143533	0.0109692	0.00737684	-2.39084	17.2353	2.13391	(-0.062,-0.006)	(0.168,0.211)	(0.001,0.03)	0.0168101	1.44183e-66	0.03285	0.0468139	1.47567e-65	0.0861914	2	other
HDL	PAFAH1B1	rs8068571	T	PVRL2	rs7254892	G	<0.01	186045	185922	185934	185943	0.0137929	-0.0108587	-0.00742472	0.0068757	0.00560481	0.00352066	2.00604	-1.9374	-2.1089	(0,0.027)	(-0.022,0)	(-0.014,-0.001)	0.0448523	0.0526966	0.0349534	0.112877	0.130248	0.0909527	2	other
TG	MYBPHL	rs590502	G	SIK3	rs6589574	A	<0.01	982229	980821	980835	980839	0.00372689	0.129739	-0.00947051	0.00192695	0.00584519	0.00452641	1.93408	22.1959	-2.09228	(0,0.008)	(0.118,0.141)	(-0.018,-0.001)	0.0531028	3.76282e-109	0.0364134	0.131024	5.05573e-108	0.0941898	2	other
HDL	APOB	rs1367117	A	ZNF259	rs2075290	C	<0.01	186036	185481	185484	185495	-0.00257809	-0.0396998	0.00471219	0.000861898	0.0021475	0.00226315	-2.99118	-18.4866	2.08214	(-0.004,-0.001)	(-0.044,-0.035)	(0,0.009)	0.002779	2.6494e-76	0.0373298	0.00861977	2.94551e-75	0.0962527	2	other
CAD	APOB	rs1367117	A	TOMM40	rs2075650	G	<0.01	165119	165108	165120	165129	0.0067886	0.0715354	-0.0399653	0.011504	0.018355	0.0192172	0.590105	3.89732	-2.07966	(-0.016,0.029)	(0.036,0.108)	(-0.078,-0.002)	0.55512	9.72611e-05	0.0375564	0.746517	0.000338533	0.096749	2	other
CAD	MYBPHL	rs590502	G	LPL	rs12678919	A	<0.01	165118	165117	165128	165136	0.0972434	0.0792997	-0.0469677	0.0422566	0.0297777	0.0227366	2.30126	2.66305	-2.06573	(0.014,0.18)	(0.021,0.138)	(-0.092,-0.002)	0.0213772	0.0077435	0.0388538	0.0585832	0.0228081	0.0995485	2	other
TG	PAFAH1B1	rs8068571	T	PVRL2	rs7254892	G	<0.01	982227	981892	981905	981916	-0.0347838	-0.117937	0.0167762	0.0158895	0.0129344	0.00813599	-2.18911	-9.11809	2.06197	(-0.066,-0.004)	(-0.143,-0.093)	(0.001,0.033)	0.0285891	7.64596e-20	0.0392105	0.0759253	4.29233e-19	0.100236	2	other
CAD	CBLC	rs3208856	C	PVRL2	rs7254892	G	0.189	165119	165116	165128	165137	-0.217887	-0.119878	0.118931	0.103627	0.0971442	0.0591162	-2.1026	-1.23402	2.01182	(-0.421,-0.015)	(-0.31,0.071)	(0.003,0.235)	0.0355011	0.217195	0.0442387	0.0922085	0.407928	0.111482	2	other
LDL	BCL7B	rs13233571	C	SIK3	rs6589574	A	<0.01	835280	835143	835153	835160	0.00690611	0.062497	-0.0141941	0.0030334	0.0129683	0.00714475	2.27669	4.81923	-1.98665	(0.001,0.013)	(0.037,0.088)	(-0.028,0)	0.0228046	1.44116e-06	0.0469615	0.0619264	5.44757e-06	0.117663	2	other
LDL	MLXIPL	rs17145738	T	SIK3	rs6589574	A	<0.01	835280	835143	835153	835160	-0.00706954	0.0341514	0.0140924	0.00304048	0.00375671	0.00716291	-2.32514	9.09076	1.96742	(-0.013,-0.001)	(0.027,0.042)	(0,0.028)	0.0200645	9.83474e-20	0.0491352	0.0551725	5.49931e-19	0.122676	2	other
TG	WDR12	rs114123510	A	HAVCR1	rs2277025	C	<0.01	982228	982140	982152	982162	0.00560769	0.0203901	-0.00756845	0.00391748	0.00207384	0.00385723	1.43145	9.83204	-1.96215	(-0.002,0.013)	(0.016,0.024)	(-0.015,0)	0.152301	8.1945e-23	0.0497455	0.314299	4.90631e-22	0.123927	2	other
LDL	FAM174A	rs383830	A	LPL	rs12678919	A	<0.01	835284	835211	835224	835233	0.0166195	0.0302671	-0.0104794	0.00998737	0.00383126	0.00538789	1.66405	7.90004	-1.94499	(-0.003,0.036)	(0.023,0.038)	(-0.021,0)	0.0961016	2.78819e-15	0.0517757	0.217236	1.41405e-14	0.128262	2	other
TC	FAM174A	rs383830	A	BCL7B	rs13233571	C	<0.01	1.02755e+06	1.02754e+06	1.02755e+06	1.02756e+06	0.0181928	0.0179527	-0.0122959	0.0114581	0.00451514	0.00632246	1.58777	3.97612	-1.9448	(-0.004,0.041)	(0.009,0.027)	(-0.025,0)	0.112338	7.00498e-05	0.0517992	0.246405	0.000246086	0.128262	2	other
TC	FAM174A	rs383830	A	BAZ1B	rs13231516	T	<0.01	1.02755e+06	1.02754e+06	1.02755e+06	1.02756e+06	0.0180358	0.0172522	-0.012209	0.0114354	0.0045129	0.00631086	1.57719	3.82286	-1.9346	(-0.004,0.04)	(0.008,0.026)	(-0.025,0)	0.114752	0.000131914	0.0530399	0.250485	0.000454164	0.130946	2	other
TC	FAM174A	rs383830	A	MLXIPL	rs17145738	T	<0.01	1.02755e+06	1.02754e+06	1.02755e+06	1.02756e+06	-0.00636532	-0.0180396	0.0122279	0.00334521	0.00452549	0.00633694	-1.90282	-3.98621	1.92962	(-0.013,0)	(-0.027,-0.009)	(0,0.025)	0.0570645	6.71377e-05	0.0536545	0.139464	0.000236148	0.132155	2	other
CAD	MLXIPL	rs17145738	T	NCAN	rs2228603	C	<0.01	165120	165118	165131	165140	0.132203	-0.00376645	-0.0723968	0.0716728	0.0200787	0.0380295	1.84454	-0.187584	-1.9037	(-0.008,0.273)	(-0.043,0.036)	(-0.147,0.002)	0.065105	0.851203	0.0569493	0.155889	0.923874	0.139242	2	other
CAD	PAFAH1B2	rs4936367	G	SEZ6L	rs688034	T	<0.01	165119	165119	165131	165141	0.0220276	-0.000482693	-0.0441604	0.0216204	0.0109882	0.0232129	1.01883	-0.0439282	-1.90241	(-0.02,0.064)	(-0.022,0.021)	(-0.09,0.001)	0.308281	0.964962	0.0571178	0.516535	0.984289	0.139471	2	other
CAD	BCL7B	rs13233571	C	NCAN	rs2228603	C	<0.01	165120	165118	165131	165140	-0.132557	-0.147961	0.0721054	0.0715237	0.068747	0.0379479	-1.85333	-2.15225	1.90011	(-0.273,0.008)	(-0.283,-0.013)	(-0.002,0.146)	0.0638358	0.0313773	0.0574183	0.153044	0.0826333	0.140087	2	other
TG	FAM174A	rs383830	A	APOE	rs4420638	G	<0.01	982228	981822	981834	981845	0.00179892	0.0484242	-0.0073993	0.00263133	0.00277414	0.00390416	0.683656	17.4556	-1.89524	(-0.003,0.007)	(0.043,0.054)	(-0.015,0)	0.494193	3.12196e-68	0.0580612	0.698423	3.25995e-67	0.141473	2	other
TG	PCSK9	rs2479409	G	PAFAH1B2	rs4936367	G	<0.01	982226	981193	981206	981216	0.0025135	0.0997042	-0.00809181	0.00204541	0.00424139	0.00435301	1.22885	23.5074	-1.8589	(-0.001,0.007)	(0.091,0.108)	(-0.017,0)	0.219128	3.42492e-122	0.0630412	0.410403	4.80675e-121	0.151523	2	other
TC	LPL	rs12678919	A	BCAM	rs118147862	G	<0.01	1.02755e+06	1.02279e+06	1.0228e+06	1.02281e+06	0.0556599	0.460348	-0.0255224	0.0267843	0.0257253	0.0138866	2.07808	17.8948	-1.83791	(0.003,0.108)	(0.41,0.511)	(-0.053,0.002)	0.0377022	1.29558e-71	0.0660757	0.0970805	1.39392e-70	0.158013	2	other
LDL	BAZ1B	rs13231516	T	ZNF259	rs2075290	C	<0.01	835281	834939	834950	834959	0.00597844	0.0903972	-0.0142537	0.00298279	0.0142572	0.00785038	2.00431	6.34046	-1.81567	(0,0.012)	(0.062,0.118)	(-0.03,0.001)	0.0450367	2.2908e-10	0.0694211	0.113291	9.9914e-10	0.164556	2	other
LDL	MLXIPL	rs17145738	T	LPL	rs12678919	A	<0.01	835280	835211	835221	835229	-0.0263427	0.0229074	0.011974	0.0123723	0.00350045	0.00667804	-2.12917	6.54414	1.79303	(-0.051,-0.002)	(0.016,0.03)	(-0.001,0.025)	0.0332403	5.98392e-11	0.0729675	0.0870542	2.68424e-10	0.171315	2	other
LDL	CXCL12	rs1870634	G	TOMM40	rs2075650	G	<0.01	835280	831476	831485	831493	-0.00175477	0.169516	-0.00691387	0.00225016	0.00578094	0.00387468	-0.779842	29.3232	-1.78437	(-0.006,0.003)	(0.158,0.181)	(-0.015,0.001)	0.435484	5.25038e-189	0.0743629	0.647452	9.9564e-188	0.174266	2	other
CAD	PAFAH1B2	rs4936367	G	TOMM40	rs2075650	G	<0.01	165119	165108	165121	165130	0.00985012	0.0549547	-0.0543016	0.0179892	0.0142222	0.0306311	0.547558	3.864	-1.77276	(-0.025,0.045)	(0.027,0.083)	(-0.114,0.006)	0.583996	0.000111544	0.0762685	0.771674	0.00038706	0.178327	2	other
TG	WDR12	rs114123510	A	FAM174A	rs383830	A	<0.01	982228	982228	982241	982245	-0.0034116	-0.00304505	0.00808909	0.00325536	0.00246762	0.00457935	-1.048	-1.234	1.76643	(-0.01,0.003)	(-0.008,0.002)	(-0.001,0.017)	0.294641	0.217202	0.077324	0.502321	0.407928	0.180596	2	other
CAD	APOB	rs1367117	A	APOE	rs4420638	G	<0.01	165119	165115	165128	165137	0.00650738	0.0456748	-0.0305377	0.0120204	0.0166479	0.0174008	0.541362	2.74358	-1.75496	(-0.017,0.03)	(0.013,0.078)	(-0.065,0.004)	0.588258	0.00607741	0.0792662	0.77442	0.0181841	0.184121	2	other
HDL	FAM174A	rs383830	A	BAZ1B	rs13231516	T	<0.01	186045	185864	185877	185886	0.00689052	-0.0140222	-0.00351453	0.00363124	0.00143461	0.00200396	1.89756	-9.77421	-1.75379	(0,0.014)	(-0.017,-0.011)	(-0.007,0)	0.0577535	1.45286e-22	0.0794662	0.140783	8.67128e-22	0.18451	2	other
CAD	HAVCR1	rs2277025	C	SEZ6L	rs688034	T	<0.01	165119	165119	165131	165141	-0.0112934	-0.0286924	0.0253324	0.0135973	0.0147939	0.0144781	-0.83056	-1.93948	1.7497	(-0.038,0.015)	(-0.058,0)	(-0.003,0.054)	0.406222	0.0524429	0.0801701	0.618663	0.129735	0.18584	2	other
CAD	PAFAH1B2	rs4936367	G	PAFAH1B1	rs8068571	T	<0.01	165119	165091	165104	165114	0.0560199	0.0652764	-0.0426762	0.0397028	0.0118501	0.0248486	1.41098	5.50851	-1.71745	(-0.022,0.134)	(0.042,0.089)	(-0.091,0.006)	0.15825	3.61893e-08	0.0858971	0.323577	1.46881e-07	0.197741	2	other
HDL	MYBPHL	rs590502	G	BCAM	rs118147862	G	<0.01	186043	185875	185885	185896	-0.0102195	-0.0255316	0.00455628	0.00513676	0.00343964	0.00266268	-1.98949	-7.42275	1.71116	(-0.02,0)	(-0.032,-0.019)	(-0.001,0.01)	0.0466472	1.14717e-13	0.0870514	0.116979	5.57844e-13	0.200074	2	other
CAD	PCSK9	rs2479409	G	WDR12	rs114123510	A	<0.01	165119	165056	165069	165079	-0.00519831	0.0851061	0.0343224	0.0111803	0.0198175	0.0201644	-0.464955	4.2945	1.70213	(-0.027,0.017)	(0.046,0.124)	(-0.005,0.074)	0.641964	1.7509e-05	0.0887315	0.807618	6.35569e-05	0.203194	2	other
CAD	BAZ1B	rs13231516	T	NCAN	rs2228603	C	<0.01	165120	165118	165131	165141	-0.118087	-0.134645	0.0645181	0.0716102	0.0688223	0.037984	-1.64902	-1.95642	1.69856	(-0.258,0.022)	(-0.27,0)	(-0.01,0.139)	0.0991441	0.0504159	0.0894019	0.222986	0.125322	0.204484	2	other
LDL	BCL7B	rs13233571	C	LPL	rs12678919	A	<0.01	835280	835211	835221	835230	0.0248842	0.045592	-0.0112639	0.0123443	0.0120854	0.006663	2.01585	3.77249	-1.69051	(0.001,0.049)	(0.022,0.069)	(-0.024,0.002)	0.0438157	0.000161627	0.090931	0.110612	0.00055273	0.207393	2	other
CAD	BAZ1B	rs13231516	T	LDLR	rs6511720	G	<0.01	165120	165117	165129	165139	-0.0935808	-0.0677529	0.0534134	0.0581698	0.0575632	0.0317684	-1.60875	-1.17702	1.68134	(-0.208,0.02)	(-0.181,0.045)	(-0.009,0.116)	0.107671	0.239188	0.0926972	0.238009	0.434741	0.210997	2	other
CAD	HAVCR1	rs2277025	C	MYLIP	rs3757354	C	<0.01	165119	165115	165127	165137	0.0512317	0.0468699	-0.0285099	0.0290233	0.0174757	0.0170695	1.76519	2.682	-1.67022	(-0.006,0.108)	(0.013,0.081)	(-0.062,0.005)	0.0775314	0.00731837	0.0948756	0.180832	0.0216685	0.215006	2	other
CAD	HMGCR	rs12916	C	SEZ6L	rs688034	T	<0.01	165119	165119	165131	165141	0.00934892	0.00950361	-0.023647	0.0133573	0.0151451	0.0142573	0.699909	0.627504	-1.65858	(-0.017,0.036)	(-0.02,0.039)	(-0.052,0.004)	0.483984	0.530329	0.0972004	0.690362	0.72574	0.219444	2	other
HDL	CXCL12	rs1870634	G	SIK3	rs6589574	A	<0.01	186046	185909	185921	185931	-0.00169885	-0.0206835	0.00341572	0.000881515	0.00308065	0.00207284	-1.92719	-6.714	1.64784	(-0.003,0)	(-0.027,-0.015)	(-0.001,0.007)	0.0539559	1.89359e-11	0.0993848	0.13284	8.64465e-11	0.223173	2	other
TC	LPL	rs12678919	A	TOMM40	rs2075650	G	<0.01	1.02755e+06	1.02473e+06	1.02474e+06	1.02474e+06	0.0112318	0.204644	-0.0131669	0.00467211	0.0148288	0.00800993	2.404	13.8005	-1.64383	(0.002,0.02)	(0.176,0.234)	(-0.029,0.003)	0.0162166	2.5326e-43	0.100212	0.0452946	2.07213e-42	0.224737	2	other
HDL	CXCL12	rs1870634	G	APOE	rs4420638	G	<0.01	186046	185505	185516	185526	-0.00203345	-0.0257754	0.00238341	0.000983179	0.00216641	0.00145375	-2.06824	-11.8977	1.63949	(-0.004,0)	(-0.03,-0.022)	(0,0.005)	0.0386176	1.21594e-32	0.101112	0.0989882	8.62873e-32	0.226155	2	other
HDL	FAM174A	rs383830	A	BCAM	rs118147862	G	<0.01	186045	185875	185888	185899	0.0107922	-0.0183503	-0.00526586	0.00623335	0.00231618	0.00323342	1.73136	-7.92268	-1.62857	(-0.001,0.023)	(-0.023,-0.014)	(-0.012,0.001)	0.0833875	2.32448e-15	0.103403	0.192668	1.18204e-14	0.230503	2	other
LDL	CXCL12	rs1870634	G	PVRL2	rs7254892	G	<0.01	835280	829772	829780	829790	-0.0284043	0.378397	0.0127527	0.01529	0.0116796	0.00783153	-1.8577	32.3981	1.62838	(-0.058,0.002)	(0.356,0.401)	(-0.003,0.028)	0.0632114	2.91694e-230	0.103444	0.151804	6.69597e-229	0.230503	2	other
TG	PCSK9	rs2479409	G	SIK3	rs6589574	A	<0.01	982226	980821	980836	980850	0.00225465	0.124816	-0.00766424	0.00201035	0.00459314	0.00472896	1.12152	27.1744	-1.6207	(-0.002,0.006)	(0.116,0.134)	(-0.017,0.002)	0.262065	1.30554e-162	0.105082	0.464928	2.21629e-161	0.233912	2	other
HDL	CXCL12	rs1870634	G	LDLR	rs6511720	G	<0.01	186046	186044	186056	186065	0.00397444	0.00588362	-0.00287445	0.00323458	0.00264717	0.00177548	1.22874	2.22261	-1.61897	(-0.002,0.01)	(0.001,0.011)	(-0.006,0.001)	0.219171	0.0262421	0.105453	0.410403	0.0703699	0.23435	2	other
LDL	FAM174A	rs383830	A	MLXIPL	rs17145738	T	<0.01	835284	835280	835294	835303	-0.00422782	-0.00810264	0.00785164	0.00256127	0.00346537	0.00485241	-1.65067	-2.33818	1.61809	(-0.009,0.001)	(-0.015,-0.001)	(-0.002,0.017)	0.0988052	0.0193781	0.105643	0.2224	0.0534147	0.23435	2	other
LDL	FAM174A	rs383830	A	BCL7B	rs13233571	C	<0.01	835284	835280	835294	835304	0.011428	0.00791947	-0.00783019	0.00877374	0.00345745	0.00484127	1.30253	2.29055	-1.61738	(-0.006,0.029)	(0.001,0.015)	(-0.017,0.002)	0.192736	0.0219894	0.105795	0.375538	0.0599422	0.234595	2	other
TG	FAM174A	rs383830	A	TOMM40	rs2075650	G	<0.01	982228	981986	981999	982014	0.00104701	0.0421439	-0.00700188	0.00251384	0.00308686	0.00434135	0.416497	13.6527	-1.61284	(-0.004,0.006)	(0.036,0.048)	(-0.016,0.002)	0.677046	1.94561e-42	0.10678	0.828053	1.57595e-41	0.236317	2	other
HDL	PAFAH1B1	rs8068571	T	BCAM	rs118147862	G	<0.01	186045	185875	185888	185897	-0.00979135	-0.0276445	0.00481131	0.00577721	0.00477839	0.0029957	-1.69482	-5.78531	1.60608	(-0.021,0.002)	(-0.037,-0.018)	(-0.001,0.011)	0.090109	7.23807e-09	0.108257	0.205954	3.011e-08	0.239026	2	other
TC	LPL	rs12678919	A	LDLR	rs6511720	G	<0.01	1.02755e+06	1.02418e+06	1.02418e+06	1.02419e+06	-0.0177517	0.188025	0.0140588	0.0159441	0.0162185	0.00875763	-1.11338	11.5932	1.60532	(-0.049,0.013)	(0.156,0.22)	(-0.003,0.031)	0.265547	4.46017e-31	0.108423	0.469051	3.07654e-30	0.2393	2	other
TG	LDLR	rs6511720	G	BCAM	rs118147862	G	<0.01	982225	982016	982028	982039	0.0326423	-0.0356024	-0.0151099	0.0182768	0.0172496	0.00947528	1.78599	-2.06396	-1.59466	(-0.003,0.068)	(-0.069,-0.002)	(-0.034,0.003)	0.0741006	0.0390215	0.110788	0.17376	0.0998881	0.243475	2	other
TC	CXCL12	rs1870634	G	SIK3	rs6589574	A	<0.01	1.02755e+06	1.02736e+06	1.02737e+06	1.02738e+06	-0.00808576	0.0433344	0.0103763	0.00277305	0.00970069	0.0065225	-2.91584	4.46715	1.59085	(-0.014,-0.003)	(0.024,0.062)	(-0.002,0.023)	0.00354736	7.92688e-06	0.111642	0.0108722	2.91097e-05	0.245163	2	other
HDL	MYLIP	rs3757354	C	APOE	rs4420638	G	<0.01	186045	185505	185516	185527	0.00227192	-0.0182652	-0.00271729	0.00115129	0.00289558	0.00170906	1.97337	-6.30795	-1.58993	(0,0.005)	(-0.024,-0.013)	(-0.006,0.001)	0.0484536	2.82756e-10	0.11185	0.121134	1.22571e-09	0.24543	2	other
CAD	LPL	rs12678919	A	PAFAH1B1	rs8068571	T	<0.01	165117	165091	165101	165112	-0.0323662	-0.016977	0.0405853	0.0408825	0.0474979	0.0255898	-0.791687	-0.357427	1.58599	(-0.112,0.048)	(-0.11,0.076)	(-0.01,0.091)	0.428543	0.720772	0.112741	0.6415	0.85426	0.247097	2	other
TG	CXCL12	rs1870634	G	PVRL2	rs7254892	G	<0.01	982228	981892	981906	981916	-0.0241029	-0.109362	0.0119823	0.0147707	0.0112795	0.0075657	-1.63181	-9.69568	1.58376	(-0.053,0.005)	(-0.131,-0.087)	(-0.003,0.027)	0.10272	3.14537e-22	0.113248	0.229392	1.85967e-21	0.24792	2	other
TG	MYBPHL	rs590502	G	TM6SF2	rs58542926	C	<0.01	982229	981688	981699	981711	0.0161007	0.0887099	-0.00748675	0.00892557	0.00609951	0.00473286	1.80389	14.5438	-1.58187	(-0.001,0.034)	(0.077,0.101)	(-0.017,0.002)	0.0712491	6.39749e-48	0.11368	0.167767	5.54645e-47	0.248771	2	other
TC	LPL	rs12678919	A	APOE	rs4420638	G	<0.01	1.02755e+06	1.02349e+06	1.02349e+06	1.02351e+06	0.0110275	0.215935	-0.0114334	0.00487646	0.0134305	0.00724594	2.26137	16.078	-1.5779	(0.001,0.021)	(0.19,0.242)	(-0.026,0.003)	0.0237365	3.63799e-58	0.114588	0.064211	3.41513e-57	0.250467	2	other
HDL	PCSK9	rs2479409	G	MLXIPL	rs17145738	T	<0.01	186045	185866	185879	185890	0.000973754	0.0174554	-0.00271438	0.000905832	0.00167072	0.00172112	1.07498	10.4479	-1.5771	(-0.001,0.003)	(0.014,0.021)	(-0.006,0.001)	0.282382	1.49855e-25	0.114772	0.488105	9.46188e-25	0.250485	2	other
CAD	SIK3	rs6589574	A	SEZ6L	rs688034	T	<0.01	165120	165119	165131	165142	0.022076	-0.00279055	-0.0391065	0.0234106	0.0108102	0.0250625	0.94299	-0.25814	-1.56036	(-0.024,0.068)	(-0.024,0.018)	(-0.088,0.01)	0.345686	0.796298	0.118675	0.557816	0.896014	0.25801	2	other
LDL	BAZ1B	rs13231516	T	MLXIPL	rs17145738	T	0.876	835281	835280	835293	835305	-0.0129601	-0.0245295	0.0091573	0.0126761	0.014486	0.0058764	-1.0224	-1.69332	1.55832	(-0.038,0.012)	(-0.053,0.004)	(-0.002,0.021)	0.306592	0.0903939	0.119158	0.514617	0.206334	0.258663	2	other
LDL	BAZ1B	rs13231516	T	BCL7B	rs13233571	C	0.924	835281	835280	835294	835305	0.00705608	0.0225321	-0.00909788	0.0153101	0.0152169	0.00587011	0.460879	1.48073	-1.54986	(-0.023,0.037)	(-0.007,0.052)	(-0.021,0.002)	0.644885	0.138679	0.121174	0.809856	0.291119	0.261736	2	other
CAD	SIK3	rs6589574	A	PAFAH1B1	rs8068571	T	<0.01	165120	165091	165104	165115	0.0576712	0.0636477	-0.0415471	0.0430112	0.0116492	0.0269182	1.34084	5.46372	-1.54345	(-0.027,0.142)	(0.041,0.086)	(-0.094,0.011)	0.179972	4.66266e-08	0.122721	0.357672	1.88434e-07	0.264494	2	other
LDL	BCL7B	rs13233571	C	ZNF259	rs2075290	C	<0.01	835280	834939	834949	834959	0.00604822	0.0866234	-0.0121013	0.00298473	0.0142637	0.00785304	2.02639	6.07298	-1.54097	(0,0.012)	(0.059,0.115)	(-0.027,0.003)	0.042725	1.25555e-09	0.123324	0.108148	5.29291e-09	0.265469	2	other
TC	FAM174A	rs383830	A	LPL	rs12678919	A	<0.01	1.02755e+06	1.02755e+06	1.02756e+06	1.02757e+06	0.016036	0.011662	-0.0107473	0.0130433	0.005004	0.00703658	1.22945	2.33053	-1.52735	(-0.01,0.042)	(0.002,0.021)	(-0.025,0.003)	0.218904	0.0197783	0.126673	0.410174	0.0544647	0.271647	2	other
TG	MYBPHL	rs590502	G	PAFAH1B2	rs4936367	G	<0.01	982229	981193	981203	981213	0.00353062	0.100886	-0.00635036	0.00196125	0.0053851	0.00417546	1.80019	18.7343	-1.52088	(0,0.007)	(0.09,0.111)	(-0.015,0.002)	0.0718313	2.60091e-78	0.128291	0.168857	2.94354e-77	0.274391	2	other
TC	CXCL12	rs1870634	G	PAFAH1B2	rs4936367	G	<0.01	1.02755e+06	1.0274e+06	1.0274e+06	1.02742e+06	-0.00821439	0.0364772	0.00913862	0.00282021	0.00895883	0.00601841	-2.91268	4.07164	1.51844	(-0.014,-0.003)	(0.019,0.054)	(-0.003,0.021)	0.00358339	4.66824e-05	0.128903	0.0109648	0.000165328	0.27518	2	other
CAD	PCSK9	rs2479409	G	LDLR	rs6511720	G	<0.01	165119	165117	165129	165140	0.0633032	0.0495049	-0.033233	0.0401763	0.0215879	0.021924	1.57564	2.29318	-1.51583	(-0.015,0.142)	(0.007,0.092)	(-0.076,0.01)	0.115109	0.0218377	0.129563	0.251124	0.059586	0.276278	2	other
HDL	PCSK9	rs2479409	G	BAZ1B	rs13231516	T	<0.01	186045	185864	185877	185888	-0.00423924	-0.0173164	0.00259353	0.00311342	0.00166535	0.00171682	-1.3616	-10.398	1.51065	(-0.01,0.002)	(-0.021,-0.014)	(-0.001,0.006)	0.173324	2.53078e-25	0.130877	0.347139	1.58558e-24	0.278248	2	other
TG	FAM174A	rs383830	A	BCL7B	rs13233571	C	<0.01	982228	980894	980907	980919	0.0114028	0.10559	-0.00699064	0.00840355	0.00331137	0.00463707	1.3569	31.887	-1.50755	(-0.005,0.028)	(0.099,0.112)	(-0.016,0.002)	0.174813	4.04403e-223	0.131669	0.349379	8.92204e-222	0.279298	2	other
HDL	NCAN	rs2228603	C	TOMM40	rs2075650	G	<0.01	186038	185653	185658	185667	0.00546674	-0.0134923	-0.00431973	0.00167132	0.00540141	0.00286607	3.27092	-2.49791	-1.50719	(0.002,0.009)	(-0.024,-0.003)	(-0.01,0.001)	0.00107197	0.0124927	0.131761	0.00345737	0.0357024	0.279388	2	other
CAD	PCSK9	rs2479409	G	CBLC	rs3208856	C	<0.01	165119	165119	165132	165143	0.114864	0.0530151	-0.0572768	0.074137	0.0376054	0.0380381	1.54935	1.40977	-1.50578	(-0.03,0.26)	(-0.021,0.127)	(-0.132,0.017)	0.121299	0.158607	0.132125	0.261905	0.323955	0.279846	2	other
HDL	CXCL12	rs1870634	G	PAFAH1B2	rs4936367	G	<0.01	186046	185978	185990	186000	-0.00168495	-0.0144423	0.00285192	0.000896598	0.00284445	0.00191267	-1.87927	-5.07735	1.49107	(-0.003,0)	(-0.02,-0.009)	(-0.001,0.007)	0.0602074	3.82742e-07	0.135944	0.146012	1.4864e-06	0.286756	2	other
HDL	HAVCR1	rs2277025	C	PVRL2	rs7254892	G	<0.01	186039	185922	185929	185939	-0.0073493	-0.0252865	0.00474383	0.00621257	0.00323375	0.00318265	-1.18297	-7.81955	1.49053	(-0.02,0.005)	(-0.032,-0.019)	(-0.001,0.011)	0.23682	5.30135e-15	0.136086	0.431698	2.67664e-14	0.286949	2	other
TC	CXCL12	rs1870634	G	TOMM40	rs2075650	G	<0.01	1.02755e+06	1.02473e+06	1.02473e+06	1.02474e+06	-0.00416566	0.190989	-0.00753733	0.00294379	0.0075637	0.00506916	-1.41507	25.2507	-1.4869	(-0.01,0.002)	(0.176,0.206)	(-0.017,0.002)	0.157049	1.11178e-140	0.137042	0.322039	1.72235e-139	0.28865	2	other
HDL	PCSK9	rs2479409	G	BCL7B	rs13233571	C	<0.01	186045	185868	185880	185892	-0.00416132	-0.0171393	0.0025502	0.00311462	0.00166611	0.00171732	-1.33606	-10.287	1.48499	(-0.01,0.002)	(-0.02,-0.014)	(-0.001,0.006)	0.18153	8.06156e-25	0.137546	0.360012	5.02297e-24	0.289491	2	other
TG	MYLIP	rs3757354	C	PVRL2	rs7254892	G	<0.01	982227	981892	981904	981916	0.0261767	-0.072439	-0.0131209	0.0173812	0.0150723	0.00890139	1.50604	-4.80612	-1.47403	(-0.008,0.06)	(-0.102,-0.043)	(-0.031,0.004)	0.132058	1.53889e-06	0.140473	0.279809	5.80152e-06	0.294013	2	other
CAD	LDLRAP1/TMEM57	rs12027135	T	SORT1/CELSR2	rs629301	T	<0.01	165115	165091	165099	165110	0.0185511	0.0882161	-0.0238869	0.0273997	0.0215215	0.0162697	0.677056	4.09897	-1.46819	(-0.035,0.072)	(0.046,0.13)	(-0.056,0.008)	0.49837	4.14985e-05	0.142054	0.70206	0.000147521	0.296774	2	other
CAD	MLXIPL	rs17145738	T	SEZ6L	rs688034	T	<0.01	165120	165119	165132	165142	0.0188356	-0.00190219	-0.0314226	0.0199774	0.0111978	0.0214711	0.942845	-0.169872	-1.46348	(-0.02,0.058)	(-0.024,0.02)	(-0.074,0.011)	0.34576	0.865111	0.143335	0.557816	0.930513	0.29912	2	other
TC	LPL	rs12678919	A	PAFAH1B1	rs8068571	T	<0.01	1.02755e+06	1.02755e+06	1.02756e+06	1.02757e+06	0.0209365	0.0101885	-0.00941149	0.0103257	0.0120048	0.0064806	2.02762	0.848709	-1.45226	(0.001,0.041)	(-0.013,0.034)	(-0.022,0.003)	0.0425992	0.396043	0.14643	0.107877	0.608034	0.304682	2	other
CAD	BAZ1B	rs13231516	T	ZNF259	rs2075290	C	<0.01	165120	165120	165132	165143	-0.0065101	-0.107023	0.0572002	0.0151959	0.0727579	0.0398884	-0.428413	-1.47095	1.43401	(-0.036,0.023)	(-0.25,0.036)	(-0.021,0.135)	0.66835	0.141304	0.151571	0.823311	0.295534	0.313309	2	other
TG	FAM174A	rs383830	A	MLXIPL	rs17145738	T	<0.01	982228	980891	980905	980918	-0.00245897	-0.105571	0.00666048	0.0024539	0.00331921	0.00464805	-1.00206	-31.8059	1.43296	(-0.007,0.002)	(-0.112,-0.099)	(-0.002,0.016)	0.316312	5.35675e-222	0.151869	0.525686	1.17269e-220	0.313582	2	other
LDL	FAM174A	rs383830	A	BAZ1B	rs13231516	T	<0.01	835284	835281	835294	835304	0.00977112	0.00716298	-0.00688578	0.00875644	0.00345592	0.00483247	1.11588	2.07267	-1.4249	(-0.007,0.027)	(0,0.014)	(-0.016,0.003)	0.264474	0.0382029	0.154187	0.46803	0.098147	0.317627	2	other
CAD	MYBPHL	rs590502	G	TOMM40	rs2075650	G	<0.01	165118	165108	165119	165130	0.00404137	0.0159132	0.0260089	0.0109737	0.0237897	0.0183056	0.368276	0.66891	1.42082	(-0.017,0.026)	(-0.031,0.063)	(-0.01,0.062)	0.712667	0.503553	0.15537	0.850521	0.704505	0.319531	2	other
LDL	MLXIPL	rs17145738	T	ZNF259	rs2075290	C	<0.01	835280	834939	834949	834959	-0.00610525	0.0626608	0.0111756	0.00299159	0.00411365	0.00786923	-2.0408	15.2324	1.42016	(-0.012,0)	(0.055,0.071)	(-0.004,0.027)	0.0412703	2.15474e-52	0.155562	0.104981	1.93619e-51	0.319809	2	other
TC	CXCL12	rs1870634	G	PVRL2	rs7254892	G	<0.01	1.02755e+06	1.02417e+06	1.02418e+06	1.02419e+06	-0.034115	0.390616	0.0143681	0.0200111	0.0152812	0.0102499	-1.70481	25.5619	1.40178	(-0.073,0.005)	(0.361,0.421)	(-0.006,0.034)	0.0882303	4.05312e-144	0.160981	0.202455	6.4554e-143	0.327861	2	other
CAD	MLXIPL	rs17145738	T	LDLR	rs6511720	G	<0.01	165120	165117	165129	165140	0.077018	0.0367313	-0.0443185	0.0584629	0.0168235	0.0319064	1.31738	2.18333	-1.38902	(-0.038,0.192)	(0.004,0.07)	(-0.107,0.018)	0.187711	0.0290113	0.164827	0.368915	0.0769742	0.334372	2	other
LDL	CXCL12	rs1870634	G	SIK3	rs6589574	A	<0.01	835280	835143	835152	835164	-0.00500616	0.0284141	0.00690787	0.0021235	0.00742817	0.00499465	-2.3575	3.82518	1.38305	(-0.009,-0.001)	(0.014,0.043)	(-0.003,0.017)	0.0183984	0.000130677	0.166648	0.050912	0.000450419	0.336741	2	other
CAD	APOB	rs1367117	A	LDLR	rs6511720	G	<0.01	165119	165117	165129	165140	0.0481803	0.0469722	-0.030344	0.0401866	0.0213723	0.0219552	1.19892	2.19781	-1.38209	(-0.031,0.127)	(0.005,0.089)	(-0.073,0.013)	0.230561	0.0279629	0.166945	0.424304	0.0745416	0.33686	2	other
TC	BAZ1B	rs13231516	T	BCL7B	rs13233571	C	0.924	1.02754e+06	1.02754e+06	1.02755e+06	1.02756e+06	0.00671813	0.0350676	-0.0105875	0.0199924	0.0198686	0.00766318	0.336033	1.76498	-1.38161	(-0.032,0.046)	(-0.004,0.074)	(-0.026,0.004)	0.736846	0.0775674	0.167092	0.863491	0.180842	0.337037	2	other
HDL	APOB	rs1367117	A	LPL	rs12678919	A	<0.01	186036	183995	183998	184008	-0.0066783	-0.0621438	0.00263814	0.00353974	0.00182039	0.00191033	-1.88666	-34.1376	1.38098	(-0.014,0)	(-0.066,-0.059)	(-0.001,0.006)	0.0592054	2.04259e-255	0.167284	0.14389	5.1935e-254	0.337305	2	other
TG	FAM174A	rs383830	A	BAZ1B	rs13231516	T	<0.01	982228	980940	980953	980965	0.0102966	0.103633	-0.00633612	0.00838721	0.00330991	0.00462872	1.22765	31.31	-1.36887	(-0.006,0.027)	(0.097,0.11)	(-0.015,0.003)	0.219577	3.41339e-215	0.17104	0.410484	7.24866e-214	0.343412	2	other
CAD	APOB	rs1367117	A	SEZ6L	rs688034	T	<0.01	165119	165119	165131	165142	-0.0189343	-0.0233572	0.019955	0.0138343	0.0142431	0.0147018	-1.36865	-1.63989	1.35732	(-0.046,0.008)	(-0.051,0.005)	(-0.009,0.049)	0.171109	0.101028	0.174681	0.343417	0.226057	0.349279	2	other
TC	BAZ1B	rs13231516	T	MLXIPL	rs17145738	T	0.876	1.02754e+06	1.02754e+06	1.02755e+06	1.02756e+06	-0.0138843	-0.0344712	0.0103948	0.0165541	0.0189156	0.00767202	-0.838726	-1.82237	1.35489	(-0.046,0.019)	(-0.072,0.003)	(-0.005,0.025)	0.401623	0.0683991	0.175452	0.613306	0.162746	0.350533	2	other
TG	MYBPHL	rs590502	G	APOB	rs1367117	A	<0.01	982229	982211	982223	982235	0.00480559	0.0155198	-0.0035731	0.00252207	0.00341277	0.00264742	1.90541	4.54757	-1.34966	(0,0.01)	(0.009,0.022)	(-0.009,0.002)	0.0567263	5.42696e-06	0.177126	0.138937	2.00462e-05	0.353131	2	other
CAD	PCSK9	rs2479409	G	HAVCR1	rs2277025	C	<0.01	165119	165119	165132	165143	-0.0102612	-0.00791956	0.0191265	0.014561	0.0139126	0.0142739	-0.704705	-0.569235	1.33997	(-0.039,0.018)	(-0.035,0.019)	(-0.009,0.047)	0.480994	0.569197	0.180256	0.687654	0.75884	0.358112	2	other
CAD	BCL7B	rs13233571	C	LDLR	rs6511720	G	<0.01	165120	165117	165129	165140	-0.0747477	-0.0487315	0.0425522	0.058271	0.0576612	0.0318059	-1.28276	-0.845134	1.33787	(-0.189,0.039)	(-0.162,0.064)	(-0.02,0.105)	0.199576	0.398036	0.180939	0.385028	0.609469	0.359342	2	other
LDL	BAZ1B	rs13231516	T	PAFAH1B2	rs4936367	G	<0.01	835281	835177	835187	835197	0.00597314	0.0462954	-0.00878904	0.00308398	0.0119311	0.00657555	1.93683	3.88024	-1.33662	(0,0.012)	(0.023,0.07)	(-0.022,0.004)	0.052766	0.000104355	0.181345	0.130363	0.000362557	0.359875	2	other
LDL	CXCL12	rs1870634	G	PAFAH1B2	rs4936367	G	<0.01	835280	835177	835186	835197	-0.00509899	0.0227059	0.00615222	0.00215961	0.00685952	0.00460826	-2.36106	3.31013	1.33504	(-0.009,-0.001)	(0.009,0.036)	(-0.003,0.015)	0.0182226	0.000932537	0.181862	0.0504749	0.00301797	0.360545	2	other
TG	LDLRAP1/TMEM57	rs12027135	T	SIK3	rs6589574	A	<0.01	982224	980821	980830	980843	0.00402354	0.112693	0.00603606	0.00193106	0.00599081	0.00452975	2.08359	18.811	1.33254	(0,0.008)	(0.101,0.124)	(-0.003,0.015)	0.0371975	6.13162e-79	0.182684	0.0959991	6.98118e-78	0.361541	2	other
CAD	MLXIPL	rs17145738	T	ZNF259	rs2075290	C	<0.01	165120	165120	165132	165143	0.00545633	0.00621545	-0.0526928	0.015243	0.0204106	0.0400234	0.357956	0.304521	-1.31655	(-0.024,0.035)	(-0.034,0.046)	(-0.131,0.026)	0.720376	0.760731	0.187989	0.854148	0.875984	0.369334	2	other
HDL	PCSK9	rs2479409	G	FAM174A	rs383830	A	<0.01	186045	186045	186058	186068	-0.000473329	-0.000507278	0.00182851	0.000991569	0.00135277	0.00139292	-0.477353	-0.374991	1.31272	(-0.002,0.001)	(-0.003,0.002)	(-0.001,0.005)	0.63311	0.707667	0.189279	0.80327	0.846597	0.370968	2	other
CAD	PAFAH1B2	rs4936367	G	NCAN	rs2228603	C	<0.01	165119	165118	165131	165142	0.0909562	-0.0102931	-0.0531329	0.0765051	0.0197299	0.0406607	1.18889	-0.521698	-1.30674	(-0.059,0.241)	(-0.049,0.028)	(-0.133,0.027)	0.234483	0.60188	0.191302	0.429153	0.78434	0.373971	2	other
LDL	BAZ1B	rs13231516	T	LPL	rs12678919	A	<0.01	835281	835211	835222	835232	0.019831	0.0410363	-0.00866504	0.0123196	0.0120591	0.00665054	1.60972	3.40292	-1.30291	(-0.004,0.044)	(0.017,0.065)	(-0.022,0.004)	0.10746	0.000666694	0.192606	0.237689	0.00217625	0.375413	2	other
CAD	ZNF259	rs2075290	C	CBLC	rs3208856	C	<0.01	165120	165119	165132	165143	0.166206	0.0254032	-0.0893124	0.134057	0.027811	0.068885	1.23981	0.913422	-1.29654	(-0.097,0.429)	(-0.029,0.08)	(-0.224,0.046)	0.215044	0.36102	0.194788	0.405487	0.573064	0.378634	2	other
HDL	NCAN	rs2228603	C	CBLC	rs3208856	C	<0.01	186038	185998	186003	186014	-0.00931701	-0.0261697	0.00702672	0.0105695	0.0102209	0.00543287	-0.881498	-2.56041	1.29337	(-0.03,0.011)	(-0.046,-0.006)	(-0.004,0.018)	0.378048	0.010455	0.195883	0.590505	0.0301525	0.380231	2	other
LDL	BAZ1B	rs13231516	T	CXCL12	rs1870634	G	<0.01	835281	835280	835290	835302	-0.00297925	-0.013343	0.00540598	0.00625146	0.00758478	0.00418238	-0.476568	-1.75918	1.29256	(-0.015,0.009)	(-0.028,0.002)	(-0.003,0.014)	0.633669	0.0785471	0.196163	0.80327	0.182675	0.380644	2	other
CAD	BCL7B	rs13233571	C	ZNF259	rs2075290	C	<0.01	165120	165120	165132	165143	-0.00617753	-0.097062	0.0515417	0.0152033	0.072796	0.0399101	-0.406328	-1.33334	1.29145	(-0.036,0.024)	(-0.24,0.046)	(-0.027,0.13)	0.684502	0.182419	0.196549	0.831388	0.361178	0.381132	2	other
CAD	LDLR	rs6511720	G	APOE	rs4420638	G	<0.01	165117	165115	165125	165136	0.012494	-0.0357076	0.0340492	0.0181509	0.0484212	0.0263917	0.688341	-0.737437	1.29015	(-0.023,0.048)	(-0.131,0.059)	(-0.018,0.086)	0.491238	0.460857	0.197	0.69586	0.67053	0.381818	2	other
LDL	BCL7B	rs13233571	C	MLXIPL	rs17145738	T	0.952	835280	835280	835293	835306	-0.0123425	-0.0228828	0.0076889	0.0234603	0.02437	0.005962	-0.526101	-0.938975	1.28965	(-0.058,0.034)	(-0.071,0.025)	(-0.004,0.019)	0.598818	0.347743	0.197172	0.782013	0.559349	0.381818	2	other
CAD	BCL7B	rs13233571	C	TM6SF2	rs58542926	C	<0.01	165120	165117	165130	165141	-0.0900569	-0.113358	0.0491454	0.0718863	0.0690182	0.0381224	-1.25277	-1.64244	1.28915	(-0.231,0.051)	(-0.249,0.022)	(-0.026,0.124)	0.21029	0.100499	0.197347	0.399444	0.225139	0.382027	2	other
LDL	PAFAH1B1	rs8068571	T	NCAN	rs2228603	C	<0.01	835281	834613	834623	834633	0.00862144	0.100943	-0.00718188	0.0105434	0.00892582	0.00558998	0.817708	11.3091	-1.28478	(-0.012,0.029)	(0.083,0.118)	(-0.018,0.004)	0.413524	1.18239e-29	0.198871	0.626618	7.90586e-29	0.38432	2	other
TC	CBLC	rs3208856	C	PVRL2	rs7254892	G	0.189	1.02646e+06	1.02417e+06	1.02417e+06	1.02418e+06	0.057304	0.424881	-0.0188703	0.0255324	0.0243364	0.0146899	2.24436	17.4587	-1.28457	(0.007,0.107)	(0.377,0.473)	(-0.048,0.01)	0.024809	2.95772e-68	0.198941	0.0668887	3.09415e-67	0.384325	2	other
CAD	MYLIP	rs3757354	C	PAFAH1B1	rs8068571	T	<0.01	165115	165091	165100	165111	-0.0107434	0.017422	0.0243526	0.0303928	0.0322539	0.0189743	-0.353485	0.540151	1.28345	(-0.07,0.049)	(-0.046,0.081)	(-0.013,0.062)	0.723725	0.589093	0.199335	0.855589	0.774978	0.384825	2	other
LDL	FAM174A	rs383830	A	SEZ6L	rs688034	T	<0.01	835284	835284	835297	835308	-0.00516865	-0.00165358	0.00434464	0.0031933	0.0024125	0.00339672	-1.61859	-0.685419	1.27907	(-0.011,0.001)	(-0.006,0.003)	(-0.002,0.011)	0.105535	0.493079	0.200873	0.23435	0.697371	0.387135	2	other
LDL	BCL7B	rs13233571	C	CXCL12	rs1870634	G	<0.01	835280	835280	835290	835301	-0.002519	-0.0132309	0.00534115	0.00625155	0.00758842	0.00418364	-0.40294	-1.74357	1.27667	(-0.015,0.01)	(-0.028,0.002)	(-0.003,0.014)	0.686992	0.0812348	0.201717	0.832934	0.188077	0.387971	2	other
HDL	FAM174A	rs383830	A	PAFAH1B2	rs4936367	G	<0.01	186045	185978	185991	186003	0.000227726	-0.0118371	0.00281804	0.00103852	0.00157661	0.0022119	0.219278	-7.50791	1.27403	(-0.002,0.002)	(-0.015,-0.009)	(-0.002,0.007)	0.826433	6.00771e-14	0.202651	0.909526	2.93906e-13	0.389239	2	other
TG	WDR12	rs114123510	A	ZNF259	rs2075290	C	<0.01	982228	978568	978581	978595	0.00148644	0.214491	-0.00935798	0.00281105	0.00395886	0.00738507	0.528784	54.1798	-1.26715	(-0.004,0.007)	(0.207,0.222)	(-0.024,0.005)	0.596955	0	0.205102	0.781334	0	0.392127	2	other
TG	WDR12	rs114123510	A	SEZ6L	rs688034	T	<0.01	982228	982225	982238	982251	-0.0033704	-0.00371451	0.00499786	0.00371751	0.00212489	0.00395245	-0.906627	-1.74809	1.2645	(-0.011,0.004)	(-0.008,0)	(-0.003,0.013)	0.364604	0.080448	0.206052	0.576596	0.186408	0.393505	2	other
CAD	SIK3	rs6589574	A	PAFAH1B2	rs4936367	G	0.605	165120	165119	165132	165143	-0.0329016	-0.0267578	0.0476459	0.0489142	0.0322825	0.0378151	-0.672639	-0.828864	1.25997	(-0.129,0.063)	(-0.09,0.037)	(-0.026,0.122)	0.501177	0.407181	0.207679	0.703759	0.61979	0.395776	2	other
LDL	FAM174A	rs383830	A	MYLIP	rs3757354	C	<0.01	835284	835153	835165	835176	0.00571506	0.0275811	-0.00497207	0.00674608	0.00283696	0.00398325	0.847168	9.72208	-1.24824	(-0.008,0.019)	(0.022,0.033)	(-0.013,0.003)	0.396901	2.42773e-22	0.211942	0.608883	1.43988e-21	0.401775	2	other
CAD	MLXIPL	rs17145738	T	TM6SF2	rs58542926	C	<0.01	165120	165117	165130	165141	0.086486	-0.015503	-0.0476896	0.0720978	0.0202001	0.0382332	1.19957	-0.767469	-1.24733	(-0.055,0.228)	(-0.055,0.024)	(-0.123,0.027)	0.230308	0.442803	0.212275	0.423976	0.654396	0.402139	2	other
CAD	BCL7B	rs13233571	C	SEZ6L	rs688034	T	<0.01	165120	165119	165132	165143	-0.0165979	-0.0563132	0.0266493	0.0199341	0.0388715	0.021404	-0.832638	-1.4487	1.24506	(-0.056,0.022)	(-0.133,0.02)	(-0.015,0.069)	0.405049	0.147421	0.213109	0.617705	0.306181	0.403179	2	other
HDL	FAM174A	rs383830	A	SIK3	rs6589574	A	<0.01	186045	185909	185921	185933	0.000287922	-0.0173995	0.00296988	0.00102064	0.00171297	0.00239825	0.2821	-10.1575	1.23835	(-0.002,0.002)	(-0.021,-0.014)	(-0.002,0.008)	0.777867	3.06856e-24	0.215585	0.88379	1.88912e-23	0.405967	2	other
CAD	LPL	rs12678919	A	TOMM40	rs2075650	G	<0.01	165117	165108	165118	165129	0.0400802	0.11298	-0.0379889	0.018771	0.0568517	0.030686	2.13522	1.98727	-1.23799	(0.003,0.077)	(0.002,0.224)	(-0.098,0.022)	0.0327429	0.0468924	0.215721	0.08595	0.117542	0.406019	2	other
TG	MYBPHL	rs590502	G	MYLIP	rs3757354	C	<0.01	982229	982227	982240	982255	-0.00370218	-0.00342683	0.00382946	0.00529245	0.00402146	0.0031251	-0.69952	-0.852135	1.22539	(-0.014,0.007)	(-0.011,0.004)	(-0.002,0.01)	0.484227	0.394139	0.220429	0.690535	0.606121	0.411942	2	other
CAD	BAZ1B	rs13231516	T	CXCL12	rs1870634	G	<0.01	165120	165101	165113	165125	0.03705	0.0892922	-0.0261904	0.0323533	0.0388904	0.021425	1.14517	2.296	-1.22242	(-0.026,0.1)	(0.013,0.166)	(-0.068,0.016)	0.252139	0.0216762	0.221548	0.451191	0.0592022	0.413624	2	other
TC	PAFAH1B1	rs8068571	T	NCAN	rs2228603	C	<0.01	1.02755e+06	1.02676e+06	1.02677e+06	1.02678e+06	0.00983584	0.140108	-0.00887754	0.0137707	0.0116568	0.00730076	0.714261	12.0194	-1.21597	(-0.017,0.037)	(0.117,0.163)	(-0.023,0.005)	0.475066	2.80854e-33	0.223995	0.683314	2.01575e-32	0.416656	2	other
CAD	PCSK9	rs2479409	G	TOMM40	rs2075650	G	<0.01	165119	165108	165121	165132	-0.00297356	0.0279095	0.0231824	0.0114374	0.018644	0.019077	-0.259985	1.49697	1.21521	(-0.025,0.019)	(-0.009,0.064)	(-0.014,0.061)	0.794875	0.134401	0.224287	0.895311	0.283924	0.416954	2	other
TC	FAM174A	rs383830	A	MYLIP	rs3757354	C	<0.01	1.02755e+06	1.02744e+06	1.02745e+06	1.02747e+06	0.00678945	0.0336425	-0.00630417	0.00881236	0.00370532	0.00520305	0.770446	9.07951	-1.21163	(-0.01,0.024)	(0.026,0.041)	(-0.017,0.004)	0.441035	1.09066e-19	0.225654	0.652917	6.08663e-19	0.418398	2	other
HDL	NCAN	rs2228603	C	BCAM	rs118147862	G	<0.01	186038	185875	185880	185892	0.0156612	-0.00951699	-0.00599284	0.00957583	0.00936145	0.00496705	1.63549	-1.01662	-1.20652	(-0.003,0.034)	(-0.028,0.009)	(-0.016,0.004)	0.101946	0.309336	0.227618	0.227841	0.517442	0.420924	2	other
HDL	TM6SF2	rs58542926	C	CBLC	rs3208856	C	<0.01	186040	185998	186005	186016	-0.00832143	-0.0252749	0.00653842	0.0105449	0.010201	0.00542181	-0.789139	-2.47768	1.20595	(-0.029,0.012)	(-0.045,-0.005)	(-0.004,0.017)	0.430031	0.0132238	0.227838	0.642666	0.0376211	0.420932	2	other
TG	CXCL12	rs1870634	G	APOE	rs4420638	G	<0.01	982228	981822	981836	981845	0.000666919	0.0507146	-0.00404266	0.00227216	0.00500573	0.00335675	0.293518	10.1313	-1.20434	(-0.004,0.005)	(0.041,0.061)	(-0.011,0.003)	0.769126	4.01228e-24	0.228459	0.879932	2.46475e-23	0.421668	2	other
CAD	SIK3	rs6589574	A	TOMM40	rs2075650	G	<0.01	165120	165108	165121	165132	0.00876061	0.0508641	-0.0397139	0.0194922	0.0140085	0.0329905	0.449441	3.63093	-1.2038	(-0.029,0.047)	(0.023,0.078)	(-0.104,0.025)	0.653113	0.000282398	0.228667	0.815313	0.000947453	0.421915	2	other
TC	LPL	rs12678919	A	CXCL12	rs1870634	G	<0.01	1.02755e+06	1.02755e+06	1.02756e+06	1.02757e+06	0.0169271	0.00685856	-0.00732886	0.00909465	0.0113139	0.00610191	1.86121	0.606207	-1.20108	(-0.001,0.035)	(-0.015,0.029)	(-0.019,0.005)	0.0627145	0.544377	0.229722	0.151058	0.737367	0.423171	2	other
TG	CXCL12	rs1870634	G	LDLR	rs6511720	G	<0.01	982228	982225	982238	982249	-0.00952899	-0.00284559	0.00491046	0.00747418	0.00611512	0.0041027	-1.27492	-0.465338	1.19688	(-0.024,0.005)	(-0.015,0.009)	(-0.003,0.013)	0.202337	0.64169	0.231351	0.388767	0.807618	0.425399	2	other
HDL	BCL7B	rs13233571	C	MLXIPL	rs17145738	T	0.952	185868	185866	185879	185889	0.0043831	0.0221673	-0.00296228	0.00974563	0.0101257	0.00247898	0.44975	2.18921	-1.19496	(-0.015,0.023)	(0.002,0.042)	(-0.008,0.002)	0.652891	0.0285819	0.232102	0.815215	0.0759253	0.426449	2	other
CAD	SIK3	rs6589574	A	APOE	rs4420638	G	<0.01	165120	165115	165128	165139	0.0105795	0.0307305	-0.0356981	0.0204218	0.0126844	0.0299298	0.51805	2.4227	-1.19273	(-0.029,0.051)	(0.006,0.056)	(-0.094,0.023)	0.604424	0.0154055	0.232976	0.785042	0.0432635	0.427499	2	other
CAD	HAVCR1	rs2277025	C	TOMM40	rs2075650	G	<0.01	165119	165108	165120	165132	-0.00136421	0.0272497	0.0224231	0.0112832	0.0192498	0.0188103	-0.120906	1.41558	1.19206	(-0.023,0.021)	(-0.01,0.065)	(-0.014,0.059)	0.903765	0.156897	0.233237	0.953367	0.321972	0.42751	2	other
CAD	FAM174A	rs383830	A	LPL	rs12678919	A	<0.01	165118	165117	165128	165140	-0.0476634	0.0137091	0.0331632	0.0518743	0.0197106	0.0278832	-0.918825	0.695517	1.18936	(-0.149,0.054)	(-0.025,0.052)	(-0.021,0.088)	0.358187	0.486731	0.234297	0.569843	0.692365	0.429045	2	other
TG	PCSK9	rs2479409	G	APOE	rs4420638	G	<0.01	982226	981822	981833	981848	0.00256956	0.0480828	-0.00395041	0.00224426	0.00322807	0.00332371	1.14495	14.8952	-1.18855	(-0.002,0.007)	(0.042,0.054)	(-0.01,0.003)	0.252231	3.53954e-50	0.234616	0.451191	3.13092e-49	0.429258	2	other
CAD	BCL7B	rs13233571	C	LPL	rs12678919	A	<0.01	165120	165117	165129	165141	-0.0723801	-0.0432823	0.0404694	0.0631735	0.0616594	0.0340643	-1.14573	-0.701958	1.18803	(-0.196,0.051)	(-0.164,0.078)	(-0.026,0.107)	0.251905	0.482705	0.234822	0.451137	0.689232	0.429498	2	other
HDL	MYLIP	rs3757354	C	TOMM40	rs2075650	G	<0.01	186045	185653	185665	185676	0.00184013	-0.0178735	-0.00225595	0.00110066	0.00321769	0.00190014	1.67184	-5.55476	-1.18726	(0,0.004)	(-0.024,-0.012)	(-0.006,0.001)	0.0945555	2.77989e-08	0.235126	0.214624	1.13314e-07	0.429638	2	other
HDL	FAM174A	rs383830	A	HAVCR1	rs2277025	C	<0.01	186045	186039	186051	186065	0.00199805	0.00251115	-0.00163492	0.00139591	0.000977051	0.00137789	1.43136	2.57013	-1.18654	(-0.001,0.005)	(0.001,0.004)	(-0.004,0.001)	0.152327	0.010166	0.23541	0.314299	0.0293937	0.430018	2	other
TG	LDLRAP1/TMEM57	rs12027135	T	PAFAH1B2	rs4936367	G	<0.01	982224	981193	981199	981210	0.00407828	0.0885025	0.00494997	0.00196544	0.00551326	0.00417518	2.075	16.0527	1.18557	(0,0.008)	(0.078,0.099)	(-0.003,0.013)	0.0379867	5.47713e-58	0.235791	0.09768	5.13311e-57	0.430576	2	other
HDL	FAM174A	rs383830	A	MLXIPL	rs17145738	T	<0.01	186045	185866	185879	185890	0.000150172	0.0145578	0.00238263	0.00106277	0.00143863	0.00201296	0.141302	10.1193	1.18365	(-0.002,0.002)	(0.012,0.017)	(-0.002,0.006)	0.887631	4.53867e-24	0.236553	0.943192	2.77908e-23	0.431549	2	other
CAD	FAM174A	rs383830	A	LDLR	rs6511720	G	<0.01	165118	165117	165128	165140	0.0663681	0.038728	-0.0303194	0.0469888	0.0184558	0.0256504	1.41242	2.09842	-1.18202	(-0.026,0.158)	(0.003,0.075)	(-0.081,0.02)	0.157825	0.0358685	0.237196	0.323057	0.0930348	0.431889	2	other
TC	BCL7B	rs13233571	C	MLXIPL	rs17145738	T	0.952	1.02754e+06	1.02754e+06	1.02755e+06	1.02756e+06	-0.0031751	-0.0229625	0.00917394	0.030656	0.031843	0.00778356	-0.103572	-0.721115	1.17863	(-0.063,0.057)	(-0.085,0.039)	(-0.006,0.024)	0.917509	0.470839	0.238546	0.959496	0.680336	0.43394	2	other
HDL	MYBPHL	rs590502	G	SIK3	rs6589574	A	<0.01	186043	185909	185919	185931	-0.00187281	-0.018645	0.00230799	0.00083389	0.00252933	0.00195848	-2.24587	-7.3715	1.17846	(-0.004,0)	(-0.024,-0.014)	(-0.002,0.006)	0.0247121	1.68716e-13	0.238614	0.0666591	8.17625e-13	0.43394	2	other
TG	MYLIP	rs3757354	C	LPL	rs12678919	A	<0.01	982227	979902	979914	979924	-0.0101337	0.137575	0.00614021	0.00966614	0.00884703	0.00521798	-1.04837	15.5504	1.17674	(-0.029,0.009)	(0.12,0.155)	(-0.004,0.016)	0.29447	1.57999e-54	0.239299	0.502321	1.44726e-53	0.434741	2	other
CAD	ZNF259	rs2075290	C	PAFAH1B2	rs4936367	G	0.184	165120	165119	165132	165144	-0.0251176	-0.017452	0.0385543	0.0276673	0.0199725	0.0327861	-0.907845	-0.873798	1.17594	(-0.079,0.029)	(-0.057,0.022)	(-0.026,0.103)	0.36396	0.382228	0.239621	0.57621	0.594251	0.435046	2	other
CAD	BAZ1B	rs13231516	T	TM6SF2	rs58542926	C	<0.01	165120	165117	165130	165142	-0.0806658	-0.10487	0.0443153	0.0718927	0.0690004	0.0381193	-1.12203	-1.51984	1.16254	(-0.222,0.06)	(-0.24,0.03)	(-0.03,0.119)	0.261849	0.128551	0.245016	0.46469	0.274637	0.442151	2	other
CAD	LDLR	rs6511720	G	TOMM40	rs2075650	G	<0.01	165117	165108	165118	165129	0.0155849	-0.0159928	0.0338723	0.0173887	0.0536048	0.0292014	0.89627	-0.298346	1.15995	(-0.018,0.05)	(-0.121,0.089)	(-0.023,0.091)	0.370109	0.765439	0.246068	0.582759	0.87784	0.443344	2	other
CAD	PAFAH1B2	rs4936367	G	PVRL2	rs7254892	G	<0.01	165119	165116	165128	165140	-0.156676	0.0392108	0.0770859	0.130243	0.0310272	0.0665155	-1.20295	1.26376	1.15892	(-0.412,0.099)	(-0.022,0.1)	(-0.053,0.207)	0.228996	0.206317	0.246491	0.422247	0.393878	0.443651	2	other
CAD	FAM174A	rs383830	A	MYLIP	rs3757354	C	<0.01	165118	165115	165127	165138	0.0499538	0.035143	-0.0233698	0.0343435	0.0144967	0.0202348	1.45454	2.42421	-1.15493	(-0.017,0.117)	(0.007,0.064)	(-0.063,0.016)	0.145798	0.0153416	0.248118	0.30359	0.0431483	0.446046	2	other
CAD	ZNF259	rs2075290	C	TOMM40	rs2075650	G	<0.01	165120	165108	165121	165132	-0.0183138	0.0384024	0.0409098	0.0212316	0.0138439	0.0354471	-0.862573	2.77395	1.15411	(-0.06,0.023)	(0.011,0.066)	(-0.029,0.11)	0.388372	0.005538	0.248455	0.600183	0.0166581	0.446511	2	other
CAD	ZNF259	rs2075290	C	APOE	rs4420638	G	<0.01	165120	165115	165128	165139	-0.0205984	0.0195638	0.0368486	0.0222473	0.0125364	0.032039	-0.925886	1.56056	1.15012	(-0.064,0.023)	(-0.005,0.044)	(-0.026,0.1)	0.354505	0.118627	0.250095	0.567008	0.258004	0.449173	2	other
LDL	FAM174A	rs383830	A	HAVCR1	rs2277025	C	<0.01	835284	835108	835121	835133	-0.00513187	0.0238292	0.00380937	0.00336285	0.00235445	0.00331878	-1.52605	10.1209	1.14782	(-0.012,0.001)	(0.019,0.028)	(-0.003,0.01)	0.126998	4.46166e-24	0.251042	0.272054	2.73488e-23	0.450446	2	other
HDL	MYLIP	rs3757354	C	CBLC	rs3208856	C	<0.01	186045	185998	186009	186019	-0.00679275	-0.0197831	0.00412579	0.0070108	0.00610183	0.00360317	-0.968898	-3.24216	1.14505	(-0.021,0.007)	(-0.032,-0.008)	(-0.003,0.011)	0.332596	0.00118626	0.25219	0.542999	0.00381297	0.451191	2	other
LDL	MLXIPL	rs17145738	T	CXCL12	rs1870634	G	<0.01	835280	835280	835290	835301	0.00162859	-0.00268857	-0.00480268	0.0062694	0.00220788	0.00419487	0.259768	-1.21772	-1.14489	(-0.011,0.014)	(-0.007,0.002)	(-0.013,0.003)	0.795043	0.223331	0.252253	0.895311	0.415975	0.451191	2	other
TC	FAM174A	rs383830	A	SEZ6L	rs688034	T	<0.01	1.02755e+06	1.02755e+06	1.02757e+06	1.02758e+06	-0.00671244	-0.00379673	0.00507225	0.00417024	0.0031506	0.00443599	-1.60961	-1.20508	1.14343	(-0.015,0.001)	(-0.01,0.002)	(-0.004,0.014)	0.107484	0.228173	0.25286	0.237689	0.421414	0.451991	2	other
HDL	MYLIP	rs3757354	C	LPL	rs12678919	A	<0.01	186045	183995	184007	184020	0.00575812	-0.0562351	-0.00257293	0.00417298	0.00381909	0.00225267	1.37986	-14.7247	-1.14217	(-0.002,0.014)	(-0.064,-0.049)	(-0.007,0.002)	0.16763	4.47151e-49	0.253384	0.337883	3.91861e-48	0.452642	2	other
TC	FAM174A	rs383830	A	APOE	rs4420638	G	<0.01	1.02755e+06	1.02349e+06	1.0235e+06	1.02351e+06	-0.00108839	0.197837	-0.00602479	0.00356167	0.00375494	0.00528335	-0.305583	52.6871	-1.14033	(-0.008,0.006)	(0.19,0.205)	(-0.016,0.004)	0.759922	0	0.254147	0.875408	0	0.45372	2	other
HDL	APOB	rs1367117	A	BAZ1B	rs13231516	T	<0.01	186036	185864	185868	185878	0.00155958	-0.0141708	-0.00197036	0.00314008	0.00164743	0.00173119	0.496669	-8.60175	-1.13815	(-0.005,0.008)	(-0.017,-0.011)	(-0.005,0.001)	0.619423	7.85093e-18	0.255056	0.794712	4.19951e-17	0.454627	2	other
CAD	MLXIPL	rs17145738	T	LPL	rs12678919	A	<0.01	165120	165117	165129	165141	0.0675545	0.0370452	-0.0382883	0.0633452	0.0180979	0.0341572	1.06645	2.04694	-1.12094	(-0.057,0.192)	(0.002,0.073)	(-0.105,0.029)	0.28622	0.0406644	0.262312	0.491928	0.103579	0.465221	2	other
TG	WDR12	rs114123510	A	PAFAH1B2	rs4936367	G	<0.01	982228	981193	981205	981216	-0.00155265	0.0922531	0.00688619	0.00291696	0.00333874	0.00616573	-0.532284	27.6311	1.11685	(-0.007,0.004)	(0.086,0.099)	(-0.005,0.019)	0.594529	4.70704e-168	0.264059	0.779238	8.23732e-167	0.467441	2	other
CAD	LPL	rs12678919	A	PVRL2	rs7254892	G	<0.01	165117	165116	165126	165137	0.178219	0.195563	-0.0774413	0.136101	0.129535	0.0694593	1.30946	1.50973	-1.11492	(-0.089,0.445)	(-0.058,0.449)	(-0.214,0.059)	0.190377	0.131113	0.264886	0.372552	0.278536	0.468321	2	other
HDL	MYBPHL	rs590502	G	APOE	rs4420638	G	<0.01	186043	185505	185514	185527	-0.000935823	-0.020944	-0.00153393	0.000930307	0.00177725	0.00137719	-1.00593	-11.7845	-1.11381	(-0.003,0.001)	(-0.024,-0.017)	(-0.004,0.001)	0.31445	4.68995e-32	0.26536	0.523185	3.29109e-31	0.468865	2	other
CAD	PCSK9	rs2479409	G	APOE	rs4420638	G	<0.01	165119	165115	165128	165139	-0.00352832	0.0112378	0.0191214	0.0119691	0.0169072	0.0172097	-0.294786	0.664674	1.11108	(-0.027,0.02)	(-0.022,0.044)	(-0.015,0.053)	0.768157	0.506259	0.266532	0.87955	0.706495	0.469569	2	other
CAD	BAZ1B	rs13231516	T	SEZ6L	rs688034	T	<0.01	165120	165119	165132	165143	-0.0142354	-0.0512286	0.0237547	0.0199351	0.0388634	0.0214024	-0.714084	-1.31817	1.10991	(-0.053,0.025)	(-0.127,0.025)	(-0.018,0.066)	0.475175	0.187446	0.267039	0.683314	0.368523	0.470221	2	other
HDL	APOB	rs1367117	A	PVRL2	rs7254892	G	<0.01	186036	185922	185925	185935	-0.00885877	-0.0241584	0.00358459	0.00639578	0.00309365	0.00327485	-1.3851	-7.80902	1.09458	(-0.021,0.004)	(-0.03,-0.018)	(-0.003,0.01)	0.166023	5.76323e-15	0.273701	0.335837	2.9007e-14	0.478385	2	other
LDL	MLXIPL	rs17145738	T	LDLR	rs6511720	G	<0.01	835280	831198	831207	831219	-0.0170532	0.178293	0.00665269	0.0110876	0.00319218	0.00608395	-1.53804	55.8531	1.09348	(-0.039,0.005)	(0.172,0.185)	(-0.005,0.019)	0.124038	0	0.274182	0.266778	0	0.479079	2	other
TG	FAM174A	rs383830	A	LPL	rs12678919	A	<0.01	982228	979902	979913	979927	-0.0110791	0.145024	0.00561702	0.00955742	0.00366596	0.00515595	-1.15921	39.5595	1.08942	(-0.03,0.008)	(0.138,0.152)	(-0.004,0.016)	0.24637	0	0.275967	0.443608	0	0.480864	2	other
LDL	BCL7B	rs13233571	C	LDLR	rs6511720	G	<0.01	835280	831198	831207	831219	0.0167056	0.191495	-0.00660291	0.0110499	0.0110045	0.00606428	1.51183	17.4015	-1.08882	(-0.005,0.038)	(0.17,0.213)	(-0.018,0.005)	0.130578	8.03367e-68	0.276233	0.278023	8.34266e-67	0.48118	2	other
CAD	SIK3	rs6589574	A	NCAN	rs2228603	C	<0.01	165120	165118	165131	165143	0.0847267	-0.0130406	-0.0479692	0.083046	0.0193784	0.0441393	1.02024	-0.672947	-1.08677	(-0.078,0.247)	(-0.051,0.025)	(-0.134,0.039)	0.307615	0.500981	0.277139	0.516029	0.703759	0.482313	2	other
CAD	APOB	rs1367117	A	MYLIP	rs3757354	C	<0.01	165119	165115	165127	165139	0.0242327	0.0381853	-0.0187283	0.0293592	0.016749	0.0173048	0.825387	2.27986	-1.08226	(-0.033,0.082)	(0.005,0.071)	(-0.053,0.015)	0.409152	0.0226161	0.279136	0.621788	0.0615027	0.4846	2	other
CAD	FAM174A	rs383830	A	PAFAH1B1	rs8068571	T	<0.01	165118	165091	165103	165115	-0.017365	0.0480373	0.0200493	0.0298356	0.01321	0.0185588	-0.582023	3.63642	1.08031	(-0.076,0.041)	(0.022,0.074)	(-0.016,0.056)	0.560551	0.00027645	0.280004	0.751273	0.000928597	0.485661	2	other
TG	WDR12	rs114123510	A	APOE	rs4420638	G	<0.01	982228	981822	981835	981846	-0.00183268	0.0440073	0.00508385	0.00319025	0.00255015	0.00471983	-0.574463	17.2567	1.07713	(-0.008,0.004)	(0.039,0.049)	(-0.004,0.014)	0.565655	9.95698e-67	0.281424	0.75643	1.02091e-65	0.487527	2	other
CAD	APOB	rs1367117	A	CXCL12	rs1870634	G	<0.01	165119	165101	165113	165125	0.0156628	0.0543236	-0.0159506	0.0222156	0.0142513	0.0148169	0.705036	3.81183	-1.07651	(-0.028,0.059)	(0.026,0.082)	(-0.045,0.013)	0.480788	0.000137939	0.281697	0.687654	0.000473721	0.487701	2	other
TG	WDR12	rs114123510	A	CBLC	rs3208856	C	<0.01	982228	982169	982182	982193	0.0209707	-0.0308857	-0.0108757	0.0196798	0.00539966	0.0101082	1.06559	-5.71993	-1.07593	(-0.018,0.06)	(-0.041,-0.02)	(-0.031,0.009)	0.286609	1.0657e-08	0.28196	0.492446	4.41383e-08	0.487811	2	other
HDL	MYBPHL	rs590502	G	TOMM40	rs2075650	G	<0.01	186043	185653	185662	185675	-0.00104991	-0.0196988	-0.00164509	0.000888197	0.00197735	0.00153346	-1.18206	-9.96221	-1.07279	(-0.003,0.001)	(-0.024,-0.016)	(-0.005,0.001)	0.23718	2.23038e-23	0.283364	0.431889	1.34535e-22	0.488945	2	other
HDL	FAM174A	rs383830	A	BCL7B	rs13233571	C	<0.01	186045	185868	185880	185892	0.00450474	-0.0144548	-0.00214978	0.0036393	0.00143519	0.00200816	1.2378	-10.0717	-1.07052	(-0.003,0.012)	(-0.017,-0.012)	(-0.006,0.002)	0.21579	7.36953e-24	0.284384	0.406019	4.49787e-23	0.489959	2	other
HDL	FAM174A	rs383830	A	CBLC	rs3208856	C	<0.01	186045	185998	186010	186022	0.00822096	-0.0116178	-0.00384971	0.00701064	0.0025385	0.00360091	1.17264	-4.57664	-1.06909	(-0.006,0.022)	(-0.017,-0.007)	(-0.011,0.003)	0.24094	4.72504e-06	0.285028	0.436603	1.74876e-05	0.490769	2	other
HDL	PCSK9	rs2479409	G	TM6SF2	rs58542926	C	<0.01	186045	186040	186052	186064	-0.00396249	0.00267095	0.00229505	0.00405203	0.00207082	0.00214761	-0.977903	1.2898	1.06866	(-0.012,0.004)	(-0.001,0.007)	(-0.002,0.007)	0.328123	0.19712	0.285225	0.539386	0.381818	0.490812	2	other
TG	FAM174A	rs383830	A	CBLC	rs3208856	C	<0.01	982228	982169	982181	982193	-0.0181025	-0.0373393	0.00888387	0.0162422	0.00587418	0.00834149	-1.11453	-6.35652	1.06502	(-0.05,0.014)	(-0.049,-0.026)	(-0.007,0.025)	0.26505	2.06377e-10	0.286866	0.468464	9.02204e-10	0.492739	2	other
HDL	HAVCR1	rs2277025	C	PAFAH1B2	rs4936367	G	<0.01	186039	185978	185986	185996	0.0014139	-0.0121216	0.00198641	0.000873548	0.001886	0.00186779	1.61858	-6.42713	1.06351	(0,0.003)	(-0.016,-0.008)	(-0.002,0.006)	0.105538	1.30035e-10	0.287551	0.23435	5.73325e-10	0.493617	2	other
TG	SORT1/CELSR2	rs629301	T	CBLC	rs3208856	C	<0.01	982218	982169	982174	982186	-0.00683358	-0.0469063	0.00853107	0.0156935	0.0134101	0.00806284	-0.435441	-3.49783	1.05807	(-0.038,0.024)	(-0.073,-0.021)	(-0.007,0.024)	0.663242	0.000469064	0.290023	0.820802	0.0015535	0.496346	2	other
TG	WDR12	rs114123510	A	TOMM40	rs2075650	G	<0.01	982228	981986	981999	982011	-0.00165719	0.0377756	0.0055555	0.00305172	0.00283743	0.00525148	-0.543036	13.3133	1.05789	(-0.008,0.004)	(0.032,0.043)	(-0.005,0.016)	0.587105	1.93687e-40	0.290104	0.77362	1.53595e-39	0.496346	2	other
LDL	BAZ1B	rs13231516	T	BCAM	rs118147862	G	<0.01	835281	827739	827750	827761	0.0221826	0.412233	-0.00997172	0.0182248	0.0170997	0.0094555	1.21717	24.1076	-1.05459	(-0.014,0.058)	(0.379,0.446)	(-0.029,0.009)	0.223541	2.07912e-128	0.291611	0.415975	3.02272e-127	0.498472	2	other
HDL	HMGCR	rs12916	C	BCL7B	rs13233571	C	<0.01	186036	185868	185871	185882	0.005499	-0.0139631	-0.00175801	0.0030277	0.00177085	0.00166923	1.81623	-7.88498	-1.05319	(0,0.011)	(-0.017,-0.01)	(-0.005,0.002)	0.0693355	3.14576e-15	0.292256	0.164471	1.59254e-14	0.499425	2	other
TC	PAFAH1B1	rs8068571	T	BCAM	rs118147862	G	<0.01	1.02755e+06	1.02279e+06	1.0228e+06	1.02281e+06	0.011845	0.428771	-0.00981725	0.0180447	0.0149214	0.00935641	0.656428	28.7353	-1.04925	(-0.024,0.047)	(0.4,0.458)	(-0.028,0.009)	0.511549	1.38423e-181	0.294061	0.710206	2.51558e-180	0.501904	2	other
HDL	FAM174A	rs383830	A	LDLR	rs6511720	G	<0.01	186045	186044	186056	186068	0.00454827	0.00294751	-0.00214343	0.00372969	0.00145844	0.00204819	1.21948	2.021	-1.0465	(-0.003,0.012)	(0,0.006)	(-0.006,0.002)	0.222663	0.0432797	0.295332	0.415296	0.109357	0.503013	2	other
HDL	CXCL12	rs1870634	G	SEZ6L	rs688034	T	<0.01	186046	186042	186055	186066	-0.000256272	0.000456593	-0.00126267	0.00114576	0.00181031	0.00121408	-0.22367	0.252218	-1.04003	(-0.003,0.002)	(-0.003,0.004)	(-0.004,0.001)	0.823014	0.800873	0.298328	0.907171	0.898766	0.505731	2	other
CAD	LDLRAP1/TMEM57	rs12027135	T	APOE	rs4420638	G	<0.01	165115	165115	165124	165136	-0.0261261	0.00570062	0.0170874	0.0114914	0.0219088	0.016595	-2.27352	0.260198	1.02967	(-0.049,-0.004)	(-0.037,0.049)	(-0.015,0.05)	0.0229946	0.794711	0.303165	0.0624123	0.895311	0.510735	2	other
CAD	PCSK9	rs2479409	G	TM6SF2	rs58542926	C	<0.01	165119	165117	165130	165142	-0.046146	-0.0460968	0.0272218	0.0501231	0.0254802	0.0265319	-0.920654	-1.80912	1.026	(-0.144,0.052)	(-0.096,0.004)	(-0.025,0.079)	0.357231	0.0704323	0.304889	0.569281	0.166258	0.512366	2	other
CAD	ZNF259	rs2075290	C	SEZ6L	rs688034	T	<0.01	165120	165119	165131	165143	0.0121848	-0.00556002	-0.0278945	0.0254731	0.0106468	0.0272493	0.478339	-0.522226	-1.02368	(-0.038,0.062)	(-0.026,0.015)	(-0.081,0.026)	0.632409	0.601513	0.305988	0.803261	0.784151	0.51406	2	other
HDL	FAM174A	rs383830	A	APOE	rs4420638	G	<0.01	186045	185505	185517	185527	0.00144718	-0.0218837	-0.00171598	0.00113744	0.00120029	0.00168868	1.27232	-18.232	-1.01616	(-0.001,0.004)	(-0.024,-0.02)	(-0.005,0.002)	0.20326	2.87475e-74	0.309552	0.390011	3.13459e-73	0.517442	2	other
HDL	APOB	rs1367117	A	BCL7B	rs13233571	C	<0.01	186036	185868	185871	185882	0.00119286	-0.0141681	-0.00175646	0.00314594	0.00164825	0.00173407	0.379174	-8.59586	-1.01291	(-0.005,0.007)	(-0.017,-0.011)	(-0.005,0.002)	0.704559	8.26429e-18	0.311101	0.844743	4.41229e-17	0.519418	2	other
TG	LDLRAP1/TMEM57	rs12027135	T	TM6SF2	rs58542926	C	<0.01	982224	981688	981698	981709	0.0136426	0.0859164	-0.00472661	0.00894003	0.00623942	0.00474136	1.52601	13.7699	-0.996888	(-0.004,0.031)	(0.074,0.098)	(-0.014,0.005)	0.127007	3.86537e-43	0.318819	0.272054	3.14894e-42	0.528355	2	other
HDL	MYBPHL	rs590502	G	APOB	rs1367117	A	<0.01	186043	186036	186046	186056	-0.00228221	-0.00314764	0.00113716	0.00109106	0.00147609	0.00114477	-2.09174	-2.13242	0.993347	(-0.004,0)	(-0.006,0)	(-0.001,0.003)	0.0364618	0.0329721	0.320541	0.094272	0.0864318	0.530648	2	other
LDL	PAFAH1B1	rs8068571	T	BCAM	rs118147862	G	<0.01	835281	827739	827748	827759	0.00855803	0.405217	-0.00707071	0.0137666	0.0113852	0.00713821	0.621654	35.5917	-0.990545	(-0.018,0.036)	(0.383,0.428)	(-0.021,0.007)	0.53417	1.88317e-277	0.321908	0.728413	5.42008e-276	0.532289	2	other
TG	FAM174A	rs383830	A	MYLIP	rs3757354	C	<0.01	982228	982227	982240	982253	-0.00699727	-0.00088714	0.00377756	0.00647336	0.00272204	0.00382212	-1.08093	-0.32591	0.988342	(-0.02,0.006)	(-0.006,0.004)	(-0.004,0.011)	0.279727	0.744492	0.322985	0.485328	0.867287	0.533448	2	other
CAD	ZNF259	rs2075290	C	BCAM	rs118147862	G	<0.01	165120	165119	165132	165144	0.112498	-0.0100709	-0.0622066	0.121576	0.0253793	0.063024	0.925333	-0.396818	-0.987031	(-0.126,0.351)	(-0.06,0.04)	(-0.186,0.061)	0.354793	0.691502	0.323628	0.567106	0.83546	0.534198	2	other
HDL	PAFAH1B1	rs8068571	T	TOMM40	rs2075650	G	<0.01	186045	185653	185665	185676	-6.4449e-05	-0.0189589	-0.00171063	0.00100359	0.00276797	0.00173645	-0.0642188	-6.84941	-0.985131	(-0.002,0.002)	(-0.024,-0.014)	(-0.005,0.002)	0.948796	7.41577e-12	0.32456	0.975285	3.43244e-11	0.535269	2	other
CAD	LPL	rs12678919	A	LDLR	rs6511720	G	<0.01	165117	165117	165126	165138	-0.0345993	-0.0375019	0.0350402	0.06508	0.0660538	0.0355852	-0.531643	-0.567748	0.984684	(-0.162,0.093)	(-0.167,0.092)	(-0.035,0.105)	0.594973	0.570206	0.324779	0.779459	0.760007	0.535319	2	other
TG	MYLIP	rs3757354	C	LDLR	rs6511720	G	<0.01	982227	982225	982238	982250	0.00898845	0.011211	-0.0047129	0.0087251	0.00811035	0.00479422	1.03018	1.38231	-0.983038	(-0.008,0.026)	(-0.005,0.027)	(-0.014,0.005)	0.302924	0.166876	0.325589	0.510729	0.336841	0.536333	2	other
CAD	BCL7B	rs13233571	C	MLXIPL	rs17145738	T	0.952	165120	165120	165132	165144	-0.0725438	-0.0970916	0.030357	0.119285	0.124121	0.0309246	-0.608156	-0.782236	0.981646	(-0.306,0.161)	(-0.34,0.146)	(-0.03,0.091)	0.543084	0.434076	0.326274	0.735967	0.646979	0.537159	2	other
HDL	PCSK9	rs2479409	G	PVRL2	rs7254892	G	<0.01	186045	185922	185935	185945	-0.0058629	-0.0239411	0.00318663	0.00635678	0.00313306	0.0032552	-0.922306	-7.64145	0.978934	(-0.018,0.007)	(-0.03,-0.018)	(-0.003,0.01)	0.356369	2.14786e-14	0.327613	0.568546	1.06361e-13	0.538893	2	other
HDL	HMGCR	rs12916	C	PVRL2	rs7254892	G	<0.01	186036	185922	185926	185937	-0.00354385	-0.0241808	0.00305563	0.00611042	0.00333892	0.00313051	-0.579969	-7.2421	0.97608	(-0.016,0.008)	(-0.031,-0.018)	(-0.003,0.009)	0.561935	4.41793e-13	0.329025	0.752699	2.11034e-12	0.540119	2	other
HDL	HMGCR	rs12916	C	MLXIPL	rs17145738	T	<0.01	186036	185866	185869	185880	0.00201559	0.0142641	0.00163259	0.000880591	0.00177514	0.00167323	2.28891	8.0355	0.975708	(0,0.004)	(0.011,0.018)	(-0.002,0.005)	0.0220845	9.31982e-16	0.329209	0.0601437	4.79088e-15	0.540178	2	other
TG	SORT1/CELSR2	rs629301	T	TM6SF2	rs58542926	C	<0.01	982218	981688	981689	981699	0.0198385	0.0892376	-0.0055301	0.0106939	0.00942536	0.0056685	1.85513	9.46782	-0.975585	(-0.001,0.041)	(0.071,0.108)	(-0.017,0.006)	0.0635776	2.85744e-21	0.32927	0.152619	1.65323e-20	0.540178	2	other
CAD	PCSK9	rs2479409	G	PAFAH1B2	rs4936367	G	<0.01	165119	165119	165132	165144	0.00870563	0.00881644	-0.0223444	0.0108043	0.0223664	0.0229533	0.805758	0.394182	-0.973473	(-0.012,0.03)	(-0.035,0.053)	(-0.067,0.023)	0.420382	0.693447	0.330318	0.634517	0.837009	0.540865	2	other
CAD	PAFAH1B2	rs4936367	G	BCAM	rs118147862	G	<0.01	165119	165119	165132	165143	0.0941008	-0.0081461	-0.0529011	0.105143	0.0262479	0.0544429	0.894978	-0.310353	-0.97168	(-0.112,0.3)	(-0.06,0.043)	(-0.16,0.054)	0.370799	0.756293	0.33121	0.583522	0.873653	0.541823	2	other
CAD	MYBPHL	rs590502	G	CXCL12	rs1870634	G	<0.01	165118	165101	165112	165124	0.0305784	0.0583603	-0.0137442	0.0212402	0.0183902	0.0141475	1.43965	3.17344	-0.971488	(-0.011,0.072)	(0.022,0.094)	(-0.041,0.014)	0.149966	0.00150646	0.331305	0.310559	0.00481219	0.541823	2	other
HDL	FAM174A	rs383830	A	ZNF259	rs2075290	C	<0.01	186045	185481	185494	185506	0.000445787	-0.0375701	0.00252879	0.00100393	0.00187278	0.00263379	0.44404	-20.0611	0.960132	(-0.002,0.002)	(-0.041,-0.034)	(-0.003,0.008)	0.657014	1.61384e-89	0.336989	0.816727	1.95105e-88	0.5478	2	other
TG	PAFAH1B1	rs8068571	T	LDLR	rs6511720	G	<0.01	982227	982225	982237	982249	0.00511777	0.00987831	-0.00420304	0.00797631	0.00698143	0.00438188	0.641621	1.41494	-0.959186	(-0.011,0.021)	(-0.004,0.024)	(-0.013,0.004)	0.521119	0.157086	0.337465	0.718125	0.322039	0.548345	2	other
CAD	SIK3	rs6589574	A	PVRL2	rs7254892	G	<0.01	165120	165116	165129	165140	-0.136512	0.0431232	0.0684453	0.14006	0.0305439	0.0715523	-0.974662	1.41184	0.956577	(-0.411,0.138)	(-0.017,0.103)	(-0.072,0.209)	0.329728	0.157996	0.338781	0.540178	0.323194	0.549502	2	other
HDL	PCSK9	rs2479409	G	APOE	rs4420638	G	<0.01	186045	185505	185517	185529	-0.000220638	-0.023567	0.00137509	0.000970833	0.00139688	0.00143789	-0.227267	-16.8711	0.956325	(-0.002,0.002)	(-0.026,-0.021)	(-0.001,0.004)	0.820216	7.33733e-64	0.338908	0.906555	7.32441e-63	0.549502	2	other
CAD	APOB	rs1367117	A	PAFAH1B1	rs8068571	T	<0.01	165119	165091	165104	165116	-0.0278791	0.0461178	0.0150145	0.0255239	0.0152928	0.0159046	-1.09227	3.01565	0.944033	(-0.078,0.022)	(0.016,0.076)	(-0.016,0.046)	0.274713	0.00256432	0.345153	0.479711	0.00799323	0.557554	2	other
TC	LPL	rs12678919	A	CBLC	rs3208856	C	<0.01	1.02755e+06	1.02646e+06	1.02647e+06	1.02648e+06	-0.0209025	0.194578	0.0145332	0.0299942	0.0285514	0.0154083	-0.696883	6.81501	0.943204	(-0.08,0.038)	(0.139,0.251)	(-0.016,0.045)	0.485876	9.42584e-12	0.345577	0.691613	4.34508e-11	0.557816	2	other
CAD	LDLRAP1/TMEM57	rs12027135	T	MYLIP	rs3757354	C	<0.01	165115	165115	165124	165135	-0.0443791	0.00786629	0.0156569	0.0282155	0.0217593	0.0166076	-1.57286	0.361515	0.942755	(-0.1,0.011)	(-0.035,0.051)	(-0.017,0.048)	0.115751	0.717715	0.345806	0.252232	0.853138	0.557816	2	other
CAD	HAVCR1	rs2277025	C	PAFAH1B1	rs8068571	T	<0.01	165119	165091	165104	165116	-0.0162725	0.0454107	0.0146934	0.0250659	0.0158751	0.0156111	-0.649189	2.86049	0.941217	(-0.065,0.033)	(0.014,0.077)	(-0.016,0.045)	0.516216	0.00422983	0.346594	0.714761	0.0128458	0.558365	2	other
CAD	PCSK9	rs2479409	G	MYLIP	rs3757354	C	<0.01	165119	165115	165128	165140	0.0302162	0.0367324	-0.0162363	0.0293051	0.0169165	0.0172704	1.03109	2.1714	-0.940123	(-0.027,0.088)	(0.004,0.07)	(-0.05,0.018)	0.302498	0.0299009	0.347154	0.510161	0.0790387	0.558698	2	other
TC	FAM174A	rs383830	A	TOMM40	rs2075650	G	<0.01	1.02755e+06	1.02473e+06	1.02474e+06	1.02475e+06	-0.00200763	0.183214	-0.0054558	0.00340976	0.00418698	0.00588753	-0.588789	43.7581	-0.92667	(-0.009,0.005)	(0.175,0.191)	(-0.017,0.006)	0.556003	0	0.354098	0.747046	0	0.566837	2	other
CAD	MYBPHL	rs590502	G	WDR12	rs114123510	A	<0.01	165118	165056	165067	165079	0.0166042	0.128867	-0.0178833	0.0107362	0.0250248	0.0193269	1.54657	5.14957	-0.925306	(-0.004,0.038)	(0.08,0.178)	(-0.056,0.02)	0.121968	2.61084e-07	0.354807	0.26315	1.02163e-06	0.567106	2	other
CAD	PAFAH1B2	rs4936367	G	APOE	rs4420638	G	<0.01	165119	165115	165128	165140	0.00329347	0.0298562	-0.025545	0.0188686	0.0128982	0.0276163	0.174548	2.31475	-0.924999	(-0.034,0.04)	(0.005,0.055)	(-0.08,0.029)	0.861435	0.0206264	0.354967	0.928934	0.0566353	0.567106	2	other
HDL	CXCL12	rs1870634	G	PVRL2	rs7254892	G	<0.01	186046	185922	185935	185947	0.00473306	-0.0177351	-0.0030069	0.00636759	0.00485986	0.00326226	0.743305	-3.6493	-0.921722	(-0.008,0.017)	(-0.027,-0.008)	(-0.009,0.003)	0.457297	0.000262953	0.356674	0.66775	0.000884307	0.568872	2	other
HDL	HMGCR	rs12916	C	LPL	rs12678919	A	<0.01	186036	183995	183998	184009	0.00552777	-0.0589967	-0.00170239	0.00342518	0.00195396	0.0018479	1.61386	-30.1935	-0.921254	(-0.001,0.012)	(-0.063,-0.055)	(-0.005,0.002)	0.106557	2.88428e-200	0.356918	0.236144	5.69821e-199	0.568941	2	other
LDL	BCL7B	rs13233571	C	PAFAH1B2	rs4936367	G	<0.01	835280	835177	835187	835198	0.00578531	0.0415079	-0.00605652	0.00308522	0.0119454	0.00658289	1.87517	3.47481	-0.920041	(0,0.012)	(0.018,0.065)	(-0.019,0.007)	0.0607693	0.000511214	0.357551	0.14706	0.00168817	0.569471	2	other
TC	BAZ1B	rs13231516	T	BCAM	rs118147862	G	<0.01	1.02754e+06	1.02279e+06	1.02279e+06	1.0228e+06	0.0324555	0.434188	-0.0113952	0.0238933	0.0224182	0.0123961	1.35835	19.3676	-0.91926	(-0.014,0.079)	(0.39,0.478)	(-0.036,0.013)	0.174352	1.44793e-83	0.357959	0.348827	1.69623e-82	0.569801	2	other
CAD	LDLRAP1/TMEM57	rs12027135	T	TOMM40	rs2075650	G	<0.01	165115	165108	165117	165129	-0.0244916	0.025572	0.0167321	0.0109827	0.0240607	0.0182566	-2.23002	1.06281	0.916497	(-0.046,-0.003)	(-0.022,0.073)	(-0.019,0.053)	0.0257458	0.287867	0.359406	0.0691188	0.493997	0.571302	2	other
CAD	SIK3	rs6589574	A	BCAM	rs118147862	G	<0.01	165120	165119	165132	165144	0.0983323	-0.00976377	-0.0534027	0.113665	0.0258215	0.0588569	0.865106	-0.378126	-0.907331	(-0.124,0.321)	(-0.06,0.041)	(-0.169,0.062)	0.386981	0.705337	0.364232	0.599339	0.844974	0.576305	2	other
LDL	CXCL12	rs1870634	G	ZNF259	rs2075290	C	<0.01	835280	834939	834948	834961	-0.00455913	0.0587728	0.00496949	0.00208887	0.00814877	0.00547762	-2.18258	7.21248	0.907237	(-0.009,0)	(0.043,0.075)	(-0.006,0.016)	0.0290668	5.49419e-13	0.364282	0.0770854	2.62002e-12	0.576305	2	other
HDL	APOB	rs1367117	A	MLXIPL	rs17145738	T	<0.01	186036	185866	185870	185881	-0.00227086	0.0144913	0.0015751	0.00091142	0.00165182	0.00173792	-2.49156	8.77292	0.906312	(-0.004,0)	(0.011,0.018)	(-0.002,0.005)	0.0127183	1.74088e-18	0.364771	0.0363107	9.42771e-18	0.576596	2	other
HDL	HAVCR1	rs2277025	C	CBLC	rs3208856	C	<0.01	186039	185998	186004	186015	-0.0033957	-0.0152278	0.00271867	0.00588456	0.00304004	0.00302296	-0.577052	-5.00909	0.899338	(-0.015,0.008)	(-0.021,-0.009)	(-0.003,0.009)	0.563904	5.46873e-07	0.368473	0.754968	2.10793e-06	0.581151	2	other
TG	CXCL12	rs1870634	G	SEZ6L	rs688034	T	<0.01	982228	982225	982238	982249	-0.00255179	-0.00579671	0.00251559	0.00264659	0.00418465	0.00280576	-0.964181	-1.38523	0.896579	(-0.008,0.003)	(-0.014,0.002)	(-0.003,0.008)	0.334955	0.165981	0.369943	0.545751	0.335837	0.582661	2	other
TG	LDLRAP1/TMEM57	rs12027135	T	CBLC	rs3208856	C	<0.01	982224	982169	982176	982188	-0.00666706	-0.0403841	0.00601852	0.0131078	0.00892075	0.00673604	-0.508633	-4.52698	0.89348	(-0.032,0.019)	(-0.058,-0.023)	(-0.007,0.019)	0.61101	5.98314e-06	0.3716	0.789702	2.20575e-05	0.584621	2	other
CAD	BAZ1B	rs13231516	T	LPL	rs12678919	A	<0.01	165120	165117	165129	165141	-0.0534932	-0.0254283	0.030275	0.0632064	0.061683	0.034073	-0.846326	-0.412242	0.888533	(-0.177,0.07)	(-0.146,0.095)	(-0.037,0.097)	0.397371	0.680162	0.374254	0.609183	0.82969	0.58766	2	other
TG	WDR12	rs114123510	A	LDLR	rs6511720	G	<0.01	982228	982225	982238	982250	0.00892701	0.00501708	-0.00508902	0.0104639	0.0031005	0.00574818	0.853121	1.61815	-0.885328	(-0.012,0.029)	(-0.001,0.011)	(-0.016,0.006)	0.393592	0.105631	0.37598	0.605721	0.23435	0.58929	2	other
LDL	CXCL12	rs1870634	G	TM6SF2	rs58542926	C	<0.01	835280	834327	834335	834347	-0.0124518	0.102666	0.00460357	0.00983923	0.00779319	0.00521797	-1.26553	13.1738	0.882252	(-0.032,0.007)	(0.087,0.118)	(-0.006,0.015)	0.205682	1.2412e-39	0.37764	0.393063	9.69363e-39	0.590505	2	other
HDL	PCSK9	rs2479409	G	SORT1/CELSR2	rs629301	T	<0.01	186045	185936	185949	185962	0.00214843	-0.00853264	-0.00120229	0.00226387	0.00132058	0.00136332	0.949009	-6.46129	-0.881881	(-0.002,0.007)	(-0.011,-0.006)	(-0.004,0.001)	0.342616	1.03817e-10	0.377841	0.554404	4.59159e-10	0.590505	2	other
TG	WDR12	rs114123510	A	CXCL12	rs1870634	G	<0.01	982228	982228	982240	982251	0.00460227	2.22843e-05	-0.00348481	0.00588979	0.00212836	0.003959	0.781399	0.0104702	-0.880226	(-0.007,0.016)	(-0.004,0.004)	(-0.011,0.004)	0.434568	0.991646	0.378737	0.647082	0.996567	0.590767	2	other
TG	LDLRAP1/TMEM57	rs12027135	T	ZNF259	rs2075290	C	<0.01	982224	978568	978580	978591	0.00418178	0.207173	0.00437415	0.0018967	0.00658788	0.00498236	2.20477	31.4476	0.877926	(0,0.008)	(0.194,0.22)	(-0.005,0.014)	0.0274705	4.52233e-217	0.379984	0.0734014	9.63971e-216	0.592223	2	other
CAD	HMGCR	rs12916	C	APOE	rs4420638	G	<0.01	165119	165115	165128	165140	-0.000372327	0.0366756	-0.014734	0.0116271	0.0178767	0.0168096	-0.0320223	2.05159	-0.876521	(-0.023,0.022)	(0.002,0.072)	(-0.048,0.018)	0.974454	0.0402097	0.380747	0.987517	0.102559	0.592924	2	other
HDL	PCSK9	rs2479409	G	APOB	rs1367117	A	<0.01	186045	186036	186048	186060	0.00100358	-0.00119206	-0.00104722	0.00113934	0.00115769	0.00119749	0.880847	-1.02968	-0.874515	(-0.001,0.003)	(-0.003,0.001)	(-0.003,0.001)	0.378401	0.303158	0.381838	0.59073	0.510735	0.593857	2	other
TG	PAFAH1B1	rs8068571	T	SEZ6L	rs688034	T	<0.01	982227	982225	982239	982250	-0.000539515	0.00141448	-0.00262598	0.00282785	0.00478501	0.00300298	-0.190787	0.295607	-0.874456	(-0.006,0.005)	(-0.008,0.011)	(-0.009,0.003)	0.848693	0.76753	0.38187	0.922697	0.879348	0.593857	2	other
HDL	HMGCR	rs12916	C	CBLC	rs3208856	C	<0.01	186036	185998	186001	186013	-0.00256178	-0.0152509	0.00256749	0.00571899	0.00313813	0.00293993	-0.447942	-4.85986	0.873318	(-0.014,0.009)	(-0.021,-0.009)	(-0.003,0.008)	0.654195	1.17469e-06	0.38249	0.815982	4.46415e-06	0.594495	2	other
LDL	MLXIPL	rs17145738	T	APOE	rs4420638	G	<0.01	835280	829855	829863	829875	-0.00700466	0.171342	0.00434004	0.00336544	0.00262588	0.00497184	-2.08135	65.2513	0.872926	(-0.014,0)	(0.166,0.176)	(-0.005,0.014)	0.037402	0	0.382704	0.0963952	0	0.594501	2	other
LDL	BCL7B	rs13233571	C	TM6SF2	rs58542926	C	<0.01	835280	834327	834336	834349	0.0167539	0.120242	-0.00652184	0.0141081	0.0135614	0.00747874	1.18753	8.86649	-0.872051	(-0.011,0.044)	(0.094,0.147)	(-0.021,0.008)	0.235017	7.54849e-19	0.383181	0.429576	4.14327e-18	0.595079	2	other
HDL	MYBPHL	rs590502	G	ZNF259	rs2075290	C	<0.01	186043	185481	185491	185503	-0.00173495	-0.0385212	0.00186278	0.000820017	0.00277429	0.00214964	-2.11575	-13.8851	0.866555	(-0.003,0)	(-0.044,-0.033)	(-0.002,0.006)	0.0343659	7.80031e-44	0.386186	0.0895885	6.42845e-43	0.59909	2	other
HDL	APOB	rs1367117	A	BCAM	rs118147862	G	<0.01	186036	185875	185878	185890	-0.00652921	-0.0222204	0.00241835	0.00538974	0.00265808	0.00279438	-1.21141	-8.35958	0.865434	(-0.017,0.004)	(-0.027,-0.017)	(-0.003,0.008)	0.225737	6.29446e-17	0.386801	0.418414	3.30765e-16	0.599224	2	other
CAD	BCL7B	rs13233571	C	CXCL12	rs1870634	G	<0.01	165120	165101	165113	165125	0.0261482	0.0757904	-0.0184925	0.032309	0.0388717	0.0214147	0.809315	1.94976	-0.863541	(-0.037,0.089)	(0,0.152)	(-0.06,0.023)	0.418334	0.0512051	0.38784	0.632016	0.12706	0.599851	2	other
TG	FAM174A	rs383830	A	PAFAH1B2	rs4936367	G	<0.01	982228	981193	981204	981214	-0.000428574	0.0958889	-0.0043927	0.0024005	0.00364159	0.00510709	-0.178536	26.3316	-0.860119	(-0.005,0.004)	(0.089,0.103)	(-0.014,0.006)	0.858302	8.32895e-153	0.389724	0.92728	1.35316e-151	0.601338	2	other
CAD	HAVCR1	rs2277025	C	CXCL12	rs1870634	G	<0.01	165119	165101	165113	165125	0.0222114	0.0527933	-0.012494	0.0217836	0.0148382	0.0145269	1.01964	3.55792	-0.86006	(-0.02,0.065)	(0.024,0.082)	(-0.041,0.016)	0.3079	0.000373797	0.389756	0.516049	0.00124526	0.601338	2	other
TG	LDLR	rs6511720	G	TM6SF2	rs58542926	C	<0.01	982225	981688	981702	981714	0.0150265	0.09149	-0.0061633	0.0136308	0.0131512	0.00723208	1.1024	6.9568	-0.852217	(-0.012,0.042)	(0.066,0.117)	(-0.02,0.008)	0.270289	3.48089e-12	0.394093	0.474756	1.62175e-11	0.606121	2	other
TG	MYBPHL	rs590502	G	APOE	rs4420638	G	<0.01	982229	981822	981835	981848	0.0035087	0.0482499	-0.00271004	0.00215216	0.00410868	0.00318617	1.63031	11.7434	-0.850563	(-0.001,0.008)	(0.04,0.056)	(-0.009,0.004)	0.103035	7.63406e-32	0.395012	0.230004	5.34384e-31	0.60697	2	other
HDL	HAVCR1	rs2277025	C	APOE	rs4420638	G	<0.01	186039	185505	185511	185524	0.00137387	-0.0235016	0.0012005	0.000957798	0.00143928	0.00141911	1.43441	-16.3288	0.845949	(-0.001,0.003)	(-0.026,-0.021)	(-0.002,0.004)	0.151456	6.15892e-60	0.397581	0.313248	5.88889e-59	0.609183	2	other
HDL	PAFAH1B1	rs8068571	T	SEZ6L	rs688034	T	<0.01	186045	186042	186055	186067	-0.00134194	-0.00283593	0.00109877	0.00122447	0.00207021	0.001299	-1.09594	-1.36988	0.845854	(-0.004,0.001)	(-0.007,0.001)	(-0.001,0.004)	0.273105	0.170726	0.397634	0.477492	0.343146	0.609183	2	other
LDL	MLXIPL	rs17145738	T	BCAM	rs118147862	G	<0.01	835280	827739	827750	827761	-0.0189713	0.392798	0.00802027	0.0182902	0.00505692	0.00948924	-1.03724	77.6753	0.845196	(-0.055,0.017)	(0.383,0.403)	(-0.011,0.027)	0.299623	0	0.398001	0.507159	0	0.609469	2	other
CAD	MLXIPL	rs17145738	T	CXCL12	rs1870634	G	<0.01	165120	165101	165113	165126	-0.026607	0.0389253	0.0181468	0.0324355	0.01124	0.0214893	-0.820304	3.46312	0.844459	(-0.09,0.037)	(0.017,0.061)	(-0.024,0.06)	0.412043	0.000533949	0.398413	0.625343	0.00175813	0.609717	2	other
LDL	BCL7B	rs13233571	C	BCAM	rs118147862	G	<0.01	835280	827739	827750	827761	0.0188037	0.408729	-0.00795867	0.0182844	0.0171629	0.00948515	1.0284	23.8147	-0.839066	(-0.017,0.055)	(0.375,0.442)	(-0.027,0.011)	0.303762	2.35093e-125	0.401432	0.511348	3.3661e-124	0.613179	2	other
TG	CXCL12	rs1870634	G	TOMM40	rs2075650	G	<0.01	982228	981986	981998	982011	3.98572e-05	0.043325	-0.00308105	0.00217049	0.00557721	0.00373797	0.0183632	7.76823	-0.824259	(-0.004,0.004)	(0.032,0.054)	(-0.01,0.004)	0.985349	7.95915e-15	0.409793	0.994292	3.99366e-14	0.622595	2	other
HDL	PCSK9	rs2479409	G	HAVCR1	rs2277025	C	<0.01	186045	186039	186052	186065	-0.000422422	0.00115831	0.000965941	0.00118848	0.00113596	0.00117233	-0.355431	1.01967	0.823951	(-0.003,0.002)	(-0.001,0.003)	(-0.001,0.003)	0.722267	0.307885	0.409967	0.855366	0.516049	0.622683	2	other
LDL	BAZ1B	rs13231516	T	LDLR	rs6511720	G	<0.01	835281	831198	831207	831220	0.0134855	0.18862	-0.00496313	0.011053	0.0110056	0.00606565	1.22007	17.1386	-0.818235	(-0.008,0.035)	(0.167,0.21)	(-0.017,0.007)	0.222439	7.64862e-66	0.413223	0.415014	7.75808e-65	0.626578	2	other
HDL	MYBPHL	rs590502	G	WDR12	rs114123510	A	<0.01	186043	186032	186041	186054	-0.00115863	-0.00288989	-0.00132238	0.00087176	0.00209004	0.00161725	-1.32907	-1.38269	-0.81767	(-0.003,0.001)	(-0.007,0.001)	(-0.004,0.002)	0.183824	0.166759	0.413546	0.363087	0.336841	0.626618	2	other
TG	PCSK9	rs2479409	G	TM6SF2	rs58542926	C	<0.01	982226	981688	981700	981713	-0.00652486	0.0778279	0.0040552	0.00936037	0.00478592	0.00496116	-0.697073	16.2619	0.817389	(-0.025,0.012)	(0.068,0.087)	(-0.006,0.014)	0.485757	1.84091e-59	0.413706	0.691613	1.75133e-58	0.626694	2	other
HDL	PCSK9	rs2479409	G	CBLC	rs3208856	C	<0.01	186045	185998	186010	186021	-0.00452761	-0.0149467	0.00249493	0.00597329	0.00296441	0.00306837	-0.757976	-5.04204	0.813113	(-0.016,0.007)	(-0.021,-0.009)	(-0.004,0.009)	0.448465	4.60586e-07	0.416153	0.659269	1.78383e-06	0.629559	2	other
CAD	BAZ1B	rs13231516	T	MLXIPL	rs17145738	T	0.876	165120	165120	165132	165145	-0.0203409	-0.0408891	0.0247189	0.0641743	0.0738652	0.0304141	-0.316963	-0.553563	0.812746	(-0.146,0.105)	(-0.186,0.104)	(-0.035,0.084)	0.751271	0.579878	0.416364	0.870928	0.768119	0.62971	2	other
CAD	PCSK9	rs2479409	G	HMGCR	rs12916	C	<0.01	165119	165119	165132	165144	-0.0050039	-0.0143023	0.0113907	0.0149461	0.0137254	0.0140352	-0.334797	-1.04204	0.811581	(-0.034,0.024)	(-0.041,0.013)	(-0.016,0.039)	0.737778	0.297395	0.417032	0.863763	0.505228	0.630553	2	other
HDL	HAVCR1	rs2277025	C	BCAM	rs118147862	G	<0.01	186039	185875	185883	185895	-0.00242421	-0.0222442	0.00221647	0.00527987	0.00278348	0.00273726	-0.459142	-7.99151	0.809742	(-0.013,0.008)	(-0.028,-0.017)	(-0.003,0.008)	0.646132	1.33299e-15	0.418088	0.810478	6.83368e-15	0.631813	2	other
LDL	FAM174A	rs383830	A	PAFAH1B2	rs4936367	G	<0.01	835284	835177	835189	835201	-0.00322508	0.0291057	0.00428597	0.00250338	0.00379727	0.00532594	-1.28829	7.6649	0.804736	(-0.008,0.002)	(0.022,0.037)	(-0.006,0.015)	0.197645	1.78974e-14	0.420972	0.382343	8.88601e-14	0.634517	2	other
HDL	PCSK9	rs2479409	G	PAFAH1B2	rs4936367	G	<0.01	186045	185978	185991	186003	1.41735e-05	-0.0117231	0.0015176	0.000885442	0.00183801	0.00188621	0.0160072	-6.37817	0.804579	(-0.002,0.002)	(-0.015,-0.008)	(-0.002,0.005)	0.987229	1.79211e-10	0.421062	0.995118	7.86476e-10	0.634517	2	other
TG	LDLRAP1/TMEM57	rs12027135	T	BCAM	rs118147862	G	<0.01	982224	982016	982024	982036	0.0144107	-0.0566653	-0.0049488	0.0118714	0.0081097	0.00615437	1.2139	-6.98735	-0.804112	(-0.009,0.038)	(-0.073,-0.041)	(-0.017,0.007)	0.224784	2.80127e-12	0.421332	0.417604	1.31049e-11	0.634517	2	other
TG	SORT1/CELSR2	rs629301	T	BAZ1B	rs13231516	T	<0.01	982218	980940	980941	980953	0.0032932	0.0953318	0.00361926	0.00821887	0.00753719	0.00453473	0.400688	12.6482	0.798121	(-0.013,0.019)	(0.081,0.11)	(-0.005,0.013)	0.68865	1.14482e-36	0.4248	0.833463	8.60896e-36	0.638552	2	other
HDL	NCAN	rs2228603	C	APOE	rs4420638	G	<0.01	186038	185505	185508	185521	0.00502233	-0.0187895	-0.00206284	0.00175066	0.00490547	0.00260024	2.86882	-3.83032	-0.793327	(0.002,0.008)	(-0.028,-0.009)	(-0.007,0.003)	0.00412009	0.000127977	0.427587	0.0125259	0.00044165	0.641211	2	other
LDL	MLXIPL	rs17145738	T	PAFAH1B2	rs4936367	G	<0.01	835280	835177	835186	835198	-0.00579308	0.0296138	0.00519842	0.00309227	0.00346365	0.00659978	-1.87341	8.5499	0.787667	(-0.012,0)	(0.023,0.036)	(-0.008,0.018)	0.0610118	1.23199e-17	0.430892	0.147584	6.55287e-17	0.643783	2	other
CAD	APOB	rs1367117	A	PVRL2	rs7254892	G	<0.01	165119	165116	165128	165140	0.0582694	0.0772413	-0.0329854	0.0822066	0.0401146	0.0419883	0.708816	1.92552	-0.785586	(-0.103,0.219)	(-0.001,0.156)	(-0.115,0.049)	0.478439	0.0541645	0.43211	0.685903	0.133194	0.644584	2	other
CAD	MYBPHL	rs590502	G	APOE	rs4420638	G	<0.01	165118	165115	165126	165139	0.00690606	0.0106994	0.0129494	0.0115027	0.0215324	0.0165579	0.600388	0.496897	0.782072	(-0.016,0.029)	(-0.032,0.053)	(-0.02,0.045)	0.548248	0.619261	0.434172	0.740303	0.794712	0.646979	2	other
CAD	CBLC	rs3208856	C	SEZ6L	rs688034	T	<0.01	165119	165119	165131	165144	0.0323633	0.0486635	-0.0301145	0.0366321	0.0751885	0.0385799	0.88347	0.647219	-0.780576	(-0.039,0.104)	(-0.099,0.196)	(-0.106,0.046)	0.376982	0.51749	0.435052	0.590295	0.715302	0.647452	2	other
HDL	PCSK9	rs2479409	G	LDLR	rs6511720	G	<0.01	186045	186044	186056	186068	-0.00211667	0.00110094	0.00136769	0.00319283	0.00170028	0.00175343	-0.662947	0.647504	0.780007	(-0.008,0.004)	(-0.002,0.004)	(-0.002,0.005)	0.507365	0.517306	0.435386	0.706933	0.715302	0.647452	2	other
TG	MYLIP	rs3757354	C	MLXIPL	rs17145738	T	<0.01	982227	980891	980905	980919	-0.000371847	-0.108629	0.00367598	0.0024835	0.00797292	0.00471328	-0.149727	-13.6247	0.779921	(-0.005,0.004)	(-0.124,-0.093)	(-0.006,0.013)	0.88098	2.85656e-42	0.435438	0.939116	2.30722e-41	0.647452	2	other
CAD	MYBPHL	rs590502	G	TM6SF2	rs58542926	C	<0.01	165118	165117	165128	165141	0.0485682	-0.006007	-0.0196831	0.0477187	0.0327813	0.0252852	1.0178	-0.183244	-0.778443	(-0.045,0.142)	(-0.07,0.058)	(-0.069,0.03)	0.308772	0.854606	0.436308	0.516964	0.925928	0.648413	2	other
TC	CXCL12	rs1870634	G	TM6SF2	rs58542926	C	<0.01	1.02755e+06	1.02644e+06	1.02645e+06	1.02646e+06	-0.0161336	0.144302	0.0053056	0.0128545	0.0101813	0.00681692	-1.25509	14.1733	0.778299	(-0.041,0.009)	(0.124,0.164)	(-0.008,0.019)	0.209447	1.34072e-45	0.436393	0.398245	1.12287e-44	0.648413	2	other
CAD	HMGCR	rs12916	C	MYLIP	rs3757354	C	<0.01	165119	165115	165127	165140	0.0146448	0.0357871	-0.0130499	0.0285822	0.0179404	0.016822	0.512376	1.99478	-0.775764	(-0.041,0.071)	(0.001,0.071)	(-0.046,0.02)	0.608388	0.0460674	0.437889	0.78757	0.115627	0.649785	2	other
CAD	LDLRAP1/TMEM57	rs12027135	T	CXCL12	rs1870634	G	<0.01	165115	165101	165109	165121	-0.00454765	0.0555515	-0.010964	0.0212758	0.0186672	0.0141769	-0.213748	2.97589	-0.773366	(-0.046,0.037)	(0.019,0.092)	(-0.039,0.017)	0.830744	0.00292137	0.439306	0.912145	0.00902188	0.651377	2	other
HDL	HAVCR1	rs2277025	C	ZNF259	rs2075290	C	<0.01	186039	185481	185489	185501	0.00196248	-0.0352251	-0.00170904	0.000844837	0.00223192	0.00221397	2.32291	-15.7824	-0.771933	(0,0.004)	(-0.04,-0.031)	(-0.006,0.003)	0.0201841	4.11289e-56	0.440154	0.0554475	3.82296e-55	0.652122	2	other
TG	LDLR	rs6511720	G	APOE	rs4420638	G	<0.01	982225	981822	981833	981845	0.00507943	0.0519542	-0.00376637	0.00330635	0.00890797	0.00489433	1.53627	5.83233	-0.769538	(-0.001,0.012)	(0.034,0.069)	(-0.013,0.006)	0.124473	5.4659e-09	0.441574	0.267436	2.28047e-08	0.653202	2	other
TG	WDR12	rs114123510	A	SIK3	rs6589574	A	<0.01	982228	980821	980833	980846	-0.000939645	0.118158	0.0050916	0.00286518	0.00362285	0.00669659	-0.327953	32.6146	0.760327	(-0.007,0.005)	(0.111,0.125)	(-0.008,0.018)	0.742947	2.54787e-233	0.447059	0.866973	6.01934e-232	0.658516	2	other
CAD	LDLR	rs6511720	G	PVRL2	rs7254892	G	<0.01	165117	165116	165126	165138	-0.0662872	-0.0293417	0.0475048	0.122271	0.114255	0.0625012	-0.542131	-0.256809	0.760062	(-0.306,0.173)	(-0.253,0.195)	(-0.075,0.17)	0.587728	0.797326	0.447217	0.774117	0.896341	0.658516	2	other
CAD	PAFAH1B2	rs4936367	G	CBLC	rs3208856	C	<0.01	165119	165119	165132	165144	-0.095617	0.00274726	0.0458958	0.118052	0.0285829	0.0605477	-0.809954	0.0961152	0.75801	(-0.327,0.136)	(-0.053,0.059)	(-0.073,0.165)	0.417966	0.923429	0.448445	0.631797	0.962864	0.659269	2	other
CAD	FAM174A	rs383830	A	NCAN	rs2228603	C	<0.01	165118	165118	165130	165142	0.0551379	-0.0115151	-0.023097	0.0576487	0.0220552	0.0305728	0.956446	-0.522105	-0.755475	(-0.058,0.168)	(-0.055,0.032)	(-0.083,0.037)	0.338847	0.601597	0.449964	0.549502	0.784151	0.661092	2	other
HDL	PAFAH1B1	rs8068571	T	CBLC	rs3208856	C	<0.01	186045	185998	186010	186022	0.00418651	-0.00956559	-0.00248172	0.00639366	0.00523072	0.00328566	0.654792	-1.82873	-0.755317	(-0.008,0.017)	(-0.02,0.001)	(-0.009,0.004)	0.512602	0.0674399	0.450059	0.710972	0.160666	0.661092	2	other
HDL	HMGCR	rs12916	C	BAZ1B	rs13231516	T	<0.01	186036	185864	185867	185879	0.0046193	-0.0145129	-0.00125602	0.00302605	0.00176926	0.00166871	1.52651	-8.20282	-0.75269	(-0.001,0.011)	(-0.018,-0.011)	(-0.005,0.002)	0.126883	2.34808e-16	0.451636	0.271995	1.2248e-15	0.662384	2	other
CAD	PAFAH1B2	rs4936367	G	TM6SF2	rs58542926	C	<0.01	165119	165117	165130	165142	0.0501059	-0.0208434	-0.0309213	0.0777212	0.0198029	0.0412375	0.644687	-1.05254	-0.749834	(-0.102,0.202)	(-0.06,0.018)	(-0.112,0.05)	0.51913	0.292551	0.453355	0.71652	0.499628	0.66389	2	other
CAD	HMGCR	rs12916	C	NCAN	rs2228603	C	<0.01	165119	165118	165131	165143	-0.0416773	-0.0367335	0.019152	0.0483104	0.0270219	0.0255954	-0.862699	-1.3594	0.748261	(-0.136,0.053)	(-0.09,0.016)	(-0.031,0.069)	0.388303	0.174021	0.454303	0.600183	0.348287	0.664748	2	other
TG	PCSK9	rs2479409	G	LPL	rs12678919	A	<0.01	982226	979902	979914	979927	0.00699669	0.14967	-0.00328125	0.00814513	0.0042625	0.00439639	0.859003	35.1133	-0.74635	(-0.009,0.023)	(0.141,0.158)	(-0.012,0.005)	0.390339	4.22991e-270	0.455456	0.60191	1.16993e-268	0.665576	2	other
CAD	APOB	rs1367117	A	NCAN	rs2228603	C	<0.01	165119	165118	165131	165143	-0.0419086	-0.0348159	0.019541	0.0498929	0.0252819	0.0264366	-0.839972	-1.37711	0.739167	(-0.14,0.056)	(-0.084,0.015)	(-0.032,0.071)	0.400924	0.168479	0.459806	0.612568	0.339351	0.669517	2	other
HDL	CXCL12	rs1870634	G	NCAN	rs2228603	C	<0.01	186046	186038	186050	186062	0.00187509	0.0063537	-0.00160487	0.00409666	0.00324276	0.00217193	0.457711	1.95935	-0.738914	(-0.006,0.01)	(0,0.013)	(-0.006,0.003)	0.64716	0.0500716	0.459959	0.810737	0.124575	0.669568	2	other
CAD	BCAM	rs118147862	G	APOE	rs4420638	G	<0.01	165119	165115	165127	165139	-0.0149676	0.101477	-0.0388349	0.0266964	0.104677	0.053432	-0.560658	0.969431	-0.72681	(-0.067,0.037)	(-0.104,0.307)	(-0.144,0.066)	0.575031	0.33233	0.467343	0.764547	0.542957	0.676563	2	other
LDL	FAM174A	rs383830	A	SIK3	rs6589574	A	<0.01	835284	835143	835156	835167	-0.00305329	0.0358517	0.00419296	0.00246047	0.00412485	0.00577232	-1.24094	8.69164	0.726391	(-0.008,0.002)	(0.028,0.044)	(-0.007,0.016)	0.214629	3.57232e-18	0.467599	0.404974	1.92173e-17	0.676694	2	other
LDL	MLXIPL	rs17145738	T	TM6SF2	rs58542926	C	<0.01	835280	834327	834336	834349	-0.0148875	0.107471	0.00543272	0.0141391	0.0039316	0.00749515	-1.05293	27.3352	0.724832	(-0.043,0.013)	(0.1,0.115)	(-0.009,0.02)	0.292372	1.619e-164	0.468555	0.499472	2.77334e-163	0.677559	2	other
TG	MYLIP	rs3757354	C	BCL7B	rs13233571	C	<0.01	982227	980894	980907	980921	0.00647889	0.108031	-0.0033742	0.00853362	0.00796289	0.00470626	0.759219	13.5668	-0.71696	(-0.01,0.023)	(0.092,0.124)	(-0.013,0.006)	0.447721	6.29752e-42	0.473399	0.658977	5.07201e-41	0.68231	2	other
TG	CXCL12	rs1870634	G	TM6SF2	rs58542926	C	<0.01	982228	981688	981702	981712	-0.00750435	0.0758386	0.00359318	0.00945317	0.00748723	0.00501312	-0.793844	10.1291	0.716755	(-0.026,0.011)	(0.061,0.091)	(-0.006,0.013)	0.427286	4.10583e-24	0.473525	0.641054	2.51949e-23	0.68231	2	other
HDL	MYLIP	rs3757354	C	TM6SF2	rs58542926	C	<0.01	186045	186040	186051	186064	0.00456127	0.00719695	-0.00183305	0.00482924	0.00434214	0.00255845	0.944511	1.65746	-0.716468	(-0.005,0.014)	(-0.001,0.016)	(-0.007,0.003)	0.344908	0.0974258	0.473702	0.557413	0.219731	0.682392	2	other
LDL	BCL7B	rs13233571	C	APOE	rs4420638	G	<0.01	835280	829855	829864	829876	0.00661006	0.178633	-0.00354937	0.00335795	0.008984	0.00495803	1.96848	19.8835	-0.715883	(0,0.013)	(0.161,0.196)	(-0.013,0.006)	0.0490128	5.65762e-88	0.474063	0.122424	6.7966e-87	0.682441	2	other
TG	WDR12	rs114123510	A	BCAM	rs118147862	G	<0.01	982228	982016	982029	982040	-0.0124156	-0.0638547	0.0064684	0.0174687	0.00491209	0.00906037	-0.710733	-12.9995	0.713922	(-0.047,0.022)	(-0.073,-0.054)	(-0.011,0.024)	0.47725	1.2315e-38	0.475275	0.684545	9.46151e-38	0.683314	2	other
CAD	PCSK9	rs2479409	G	NCAN	rs2228603	C	<0.01	165119	165118	165131	165143	-0.0303492	-0.0344791	0.01869	0.04958	0.0254036	0.0262703	-0.612125	-1.35725	0.71145	(-0.128,0.067)	(-0.084,0.015)	(-0.033,0.07)	0.540455	0.174701	0.476806	0.734687	0.349279	0.684355	2	other
TG	PCSK9	rs2479409	G	PVRL2	rs7254892	G	<0.01	982226	981892	981906	981918	0.0115734	-0.0896941	-0.00535305	0.0147228	0.00725398	0.00753806	0.78609	-12.3648	-0.710136	(-0.017,0.04)	(-0.104,-0.075)	(-0.02,0.009)	0.431815	4.05134e-35	0.47762	0.644483	2.96401e-34	0.684903	2	other
TG	MYLIP	rs3757354	C	PAFAH1B1	rs8068571	T	<0.01	982227	982227	982239	982252	-0.00297901	-0.00629012	0.00250607	0.00564372	0.0060016	0.0035409	-0.527845	-1.04807	0.707749	(-0.014,0.008)	(-0.018,0.005)	(-0.004,0.009)	0.597607	0.294605	0.479101	0.782006	0.502321	0.686159	2	other
CAD	PCSK9	rs2479409	G	FAM174A	rs383830	A	<0.01	165119	165118	165131	165143	0.00917828	0.0208907	-0.0119061	0.0120975	0.0165418	0.0169056	0.758695	1.26291	-0.704268	(-0.015,0.033)	(-0.012,0.053)	(-0.045,0.021)	0.448035	0.206623	0.481266	0.658977	0.39433	0.687869	2	other
TC	PAFAH1B1	rs8068571	T	PVRL2	rs7254892	G	<0.01	1.02755e+06	1.02417e+06	1.02418e+06	1.02419e+06	0.00798477	0.421201	-0.00774045	0.0215221	0.0175183	0.0110201	0.371004	24.0435	-0.702392	(-0.034,0.05)	(0.387,0.456)	(-0.029,0.014)	0.710635	9.76033e-128	0.482435	0.848631	1.41537e-126	0.689019	2	other
TG	CXCL12	rs1870634	G	SIK3	rs6589574	A	<0.01	982228	980821	980833	980846	-0.000209117	0.123859	-0.00330488	0.00203536	0.0071191	0.00478722	-0.102742	17.3981	-0.690354	(-0.004,0.004)	(0.11,0.138)	(-0.013,0.006)	0.918168	8.53102e-68	0.489972	0.959798	8.84294e-67	0.695056	2	other
TC	FAM174A	rs383830	A	SIK3	rs6589574	A	<0.01	1.02755e+06	1.02736e+06	1.02737e+06	1.02739e+06	-0.0042939	0.0549733	0.00519604	0.00321288	0.005386	0.00753828	-1.33647	10.2067	0.689287	(-0.011,0.002)	(0.044,0.066)	(-0.01,0.02)	0.181397	1.85067e-24	0.490643	0.359875	1.14556e-23	0.69566	2	other
TG	MYBPHL	rs590502	G	NCAN	rs2228603	C	<0.01	982229	981839	981852	981865	0.00827068	0.0721056	-0.00322636	0.00891775	0.00608873	0.00473027	0.92744	11.8425	-0.682067	(-0.009,0.026)	(0.06,0.084)	(-0.012,0.006)	0.353698	2.35449e-32	0.495197	0.566357	1.66044e-31	0.699493	2	other
TG	MYBPHL	rs590502	G	ZNF259	rs2075290	C	<0.01	982229	978568	978584	978597	0.00265995	0.215762	-0.00338471	0.00189245	0.00640388	0.0049644	1.40556	33.6923	-0.681796	(-0.001,0.006)	(0.203,0.228)	(-0.013,0.006)	0.159856	7.48284e-249	0.495368	0.326154	1.86086e-247	0.69956	2	other
HDL	WDR12	rs114123510	A	TOMM40	rs2075650	G	<0.01	186032	185653	185654	185666	-0.00382456	-0.0210663	-0.00154269	0.00131942	0.00122748	0.00227114	-2.89867	-17.1622	-0.679256	(-0.006,-0.001)	(-0.023,-0.019)	(-0.006,0.003)	0.0037475	5.09278e-66	0.496975	0.0114238	5.19354e-65	0.700958	2	other
HDL	TM6SF2	rs58542926	C	APOE	rs4420638	G	<0.01	186040	185505	185511	185523	0.00349821	-0.0258507	0.0017601	0.00175188	0.00490504	0.00259994	1.99683	-5.27024	0.676977	(0,0.007)	(-0.035,-0.016)	(-0.003,0.007)	0.0458436	1.36243e-07	0.498421	0.115116	5.39831e-07	0.70206	2	other
TG	LDLRAP1/TMEM57	rs12027135	T	SORT1/CELSR2	rs629301	T	<0.01	982224	982218	982226	982238	0.00814288	0.0119176	-0.00204064	0.00501116	0.00398279	0.0030149	1.62495	2.99227	-0.676853	(-0.002,0.018)	(0.004,0.02)	(-0.008,0.004)	0.104173	0.00276909	0.498499	0.231996	0.00859372	0.70206	2	other
HDL	PCSK9	rs2479409	G	TOMM40	rs2075650	G	<0.01	186045	185653	185665	185678	-3.8464e-05	-0.0222285	0.00108387	0.000927624	0.00154932	0.00160264	-0.041465	-14.3473	0.676301	(-0.002,0.002)	(-0.025,-0.019)	(-0.002,0.004)	0.966925	1.10763e-46	0.498849	0.984461	9.41572e-46	0.702378	2	other
TG	PCSK9	rs2479409	G	LDLR	rs6511720	G	<0.01	982226	982225	982237	982249	-0.00372816	0.00180714	0.00272483	0.00737232	0.00392807	0.00404877	-0.505697	0.460057	0.673002	(-0.018,0.011)	(-0.006,0.01)	(-0.005,0.011)	0.61307	0.645475	0.500946	0.791283	0.810418	0.703759	2	other
HDL	LDLR	rs6511720	G	APOE	rs4420638	G	<0.01	186044	185505	185515	185528	0.00148196	-0.0251095	0.00142425	0.00143025	0.0038542	0.00211749	1.03616	-6.51483	0.67261	(-0.001,0.004)	(-0.033,-0.018)	(-0.003,0.006)	0.300129	7.2771e-11	0.501196	0.507828	3.24125e-10	0.703759	2	other
TC	CXCL12	rs1870634	G	NCAN	rs2228603	C	<0.01	1.02755e+06	1.02676e+06	1.02677e+06	1.02678e+06	0.00220991	0.133207	-0.00458603	0.0128763	0.010193	0.0068269	0.171625	13.0685	-0.671759	(-0.023,0.027)	(0.113,0.153)	(-0.018,0.009)	0.863732	4.98454e-39	0.501737	0.930006	3.84e-38	0.703947	2	other
CAD	BAZ1B	rs13231516	T	CBLC	rs3208856	C	<0.01	165120	165119	165132	165145	0.0751279	0.0795372	-0.0381233	0.110829	0.103619	0.0567882	0.677873	0.767591	-0.671324	(-0.142,0.292)	(-0.124,0.283)	(-0.149,0.073)	0.497852	0.44273	0.502014	0.70202	0.654396	0.703947	2	other
TG	CXCL12	rs1870634	G	NCAN	rs2228603	C	<0.01	982228	981839	981851	981863	-0.007034	0.0641313	0.00336944	0.00946733	0.00749458	0.00501947	-0.742976	8.55703	0.671274	(-0.026,0.012)	(0.049,0.079)	(-0.006,0.013)	0.457496	1.15817e-17	0.502046	0.667836	6.16605e-17	0.703947	2	other
LDL	FAM174A	rs383830	A	TOMM40	rs2075650	G	<0.01	835284	831476	831489	831501	-0.00162137	0.161548	-0.00300083	0.00260616	0.00320041	0.00450064	-0.62213	50.4773	-0.666757	(-0.007,0.003)	(0.155,0.168)	(-0.012,0.006)	0.533856	0	0.504927	0.728161	0	0.705837	2	other
TG	PCSK9	rs2479409	G	ZNF259	rs2075290	C	<0.01	982226	978568	978581	978595	0.00156758	0.214517	-0.00345411	0.00197503	0.00503031	0.00518559	0.793702	42.6448	-0.666097	(-0.002,0.005)	(0.205,0.224)	(-0.014,0.007)	0.427369	0	0.505349	0.641054	0	0.70592	2	other
HDL	CXCL12	rs1870634	G	TOMM40	rs2075650	G	<0.01	186046	185653	185665	185678	-0.00138947	-0.0229068	0.00107604	0.000938877	0.00241598	0.00161965	-1.47993	-9.48138	0.66437	(-0.003,0)	(-0.028,-0.018)	(-0.002,0.004)	0.138892	2.50938e-21	0.506454	0.291241	1.45781e-20	0.706593	2	other
TG	WDR12	rs114123510	A	PVRL2	rs7254892	G	<0.01	982228	981892	981905	981917	0.0135921	-0.0915353	-0.0070481	0.0207236	0.00575595	0.0106147	0.655873	-15.9027	-0.663995	(-0.027,0.054)	(-0.103,-0.08)	(-0.028,0.014)	0.511906	6.06676e-57	0.506693	0.710354	5.66698e-56	0.706608	2	other
CAD	APOB	rs1367117	A	WDR12	rs114123510	A	<0.01	165119	165056	165069	165081	-0.00931404	0.10023	0.0134377	0.0112331	0.0195205	0.0202734	-0.829164	5.13463	0.66282	(-0.031,0.013)	(0.062,0.138)	(-0.026,0.053)	0.407012	2.82696e-07	0.507446	0.619699	1.10544e-06	0.706933	2	other
TG	PCSK9	rs2479409	G	TOMM40	rs2075650	G	<0.01	982226	981986	981999	982011	0.0018231	0.0409108	-0.00244024	0.0021448	0.00357965	0.00370233	0.850009	11.4287	-0.659108	(-0.002,0.006)	(0.034,0.048)	(-0.01,0.005)	0.39532	3.00578e-30	0.509827	0.607279	2.04105e-29	0.708912	2	other
HDL	LDLR	rs6511720	G	TM6SF2	rs58542926	C	<0.01	186044	186040	186050	186062	0.00583998	0.00786494	-0.00205545	0.0058858	0.00567796	0.00312338	0.992215	1.38517	-0.658086	(-0.006,0.017)	(-0.003,0.019)	(-0.008,0.004)	0.321093	0.166	0.510483	0.531406	0.335837	0.709248	2	other
HDL	MYBPHL	rs590502	G	PAFAH1B2	rs4936367	G	<0.01	186043	185978	185988	186001	-0.00173101	-0.0119123	0.00116868	0.000848645	0.00232797	0.00180553	-2.03973	-5.11703	0.647279	(-0.003,0)	(-0.016,-0.007)	(-0.002,0.005)	0.0413772	3.10385e-07	0.517451	0.105206	1.20954e-06	0.715302	2	other
CAD	MYBPHL	rs590502	G	LDLR	rs6511720	G	<0.01	165118	165117	165128	165140	0.0363561	0.0408875	-0.0136	0.0388505	0.0275866	0.0211809	0.935795	1.48215	-0.64209	(-0.04,0.113)	(-0.013,0.095)	(-0.055,0.028)	0.349379	0.138299	0.520815	0.561302	0.290536	0.718125	2	other
CAD	BCAM	rs118147862	G	PVRL2	rs7254892	G	<0.01	165119	165116	165128	165140	-0.179155	-0.10581	0.0821113	0.254044	0.252134	0.128702	-0.705211	-0.419657	0.637996	(-0.677,0.319)	(-0.6,0.388)	(-0.17,0.334)	0.480679	0.674736	0.523476	0.687654	0.826989	0.720629	2	other
HDL	FAM174A	rs383830	A	TM6SF2	rs58542926	C	<0.01	186045	186040	186052	186065	-0.00214142	0.00359723	0.00157633	0.00472432	0.00178591	0.00250552	-0.453276	2.01422	0.629144	(-0.011,0.007)	(0,0.007)	(-0.003,0.006)	0.65035	0.0439862	0.529255	0.812728	0.110993	0.725499	2	other
TG	MYLIP	rs3757354	C	BAZ1B	rs13231516	T	<0.01	982227	980940	980953	980965	0.00570848	0.105673	-0.00295583	0.00851758	0.00794605	0.00469833	0.670201	13.2988	-0.629123	(-0.011,0.022)	(0.09,0.121)	(-0.012,0.006)	0.50273	2.35168e-40	0.529268	0.704344	1.86229e-39	0.725499	2	other
TG	SORT1/CELSR2	rs629301	T	HMGCR	rs12916	C	<0.01	982218	982196	982198	982208	0.0111827	0.0142054	-0.00191165	0.00324529	0.00509257	0.00306238	3.44583	2.78944	-0.624238	(0.005,0.018)	(0.004,0.024)	(-0.008,0.004)	0.000569317	0.00527985	0.532471	0.00187241	0.0159069	0.727672	2	other
TG	MYBPHL	rs590502	G	PVRL2	rs7254892	G	<0.01	982229	981892	981906	981917	0.0110496	-0.0886223	-0.00442618	0.0140008	0.00923222	0.00717019	0.789212	-9.59924	-0.617303	(-0.016,0.038)	(-0.107,-0.071)	(-0.018,0.01)	0.429988	8.05336e-22	0.537035	0.642666	4.7172e-21	0.731322	2	other
CAD	SIK3	rs6589574	A	TM6SF2	rs58542926	C	<0.01	165120	165117	165130	165143	0.0472028	-0.0224726	-0.0275865	0.0842061	0.0194561	0.0446933	0.560563	-1.15504	-0.61724	(-0.118,0.212)	(-0.061,0.016)	(-0.115,0.06)	0.575096	0.248074	0.537077	0.764547	0.446046	0.731322	2	other
HDL	MYLIP	rs3757354	C	PVRL2	rs7254892	G	<0.01	186045	185922	185934	185947	0.00575555	-0.0179451	-0.00237262	0.00751486	0.00652059	0.00384886	0.76589	-2.75206	-0.616447	(-0.009,0.02)	(-0.031,-0.005)	(-0.01,0.005)	0.443742	0.00592213	0.537599	0.655042	0.0177476	0.731858	2	other
TG	CXCL12	rs1870634	G	BCAM	rs118147862	G	<0.01	982228	982016	982029	982041	-0.00853801	-0.067529	0.00399146	0.012506	0.00967234	0.00648272	-0.682715	-6.98166	0.615708	(-0.033,0.016)	(-0.086,-0.049)	(-0.009,0.017)	0.494787	2.91716e-12	0.538087	0.699088	1.36359e-11	0.732091	2	other
HDL	CBLC	rs3208856	C	PVRL2	rs7254892	G	0.189	185998	185922	185934	185947	0.00122766	-0.0152446	-0.0028845	0.00814091	0.00776075	0.00468567	0.150801	-1.96431	-0.6156	(-0.015,0.017)	(-0.03,0)	(-0.012,0.006)	0.880132	0.0494936	0.538158	0.93888	0.123462	0.732091	2	other
TG	MYBPHL	rs590502	G	SEZ6L	rs688034	T	<0.01	982229	982225	982240	982252	0.00348435	-0.000684486	-0.00162285	0.00250302	0.00343095	0.00266304	1.39206	-0.199503	-0.609398	(-0.001,0.008)	(-0.007,0.006)	(-0.007,0.004)	0.163905	0.841869	0.542261	0.333096	0.919553	0.735929	2	other
CAD	MLXIPL	rs17145738	T	BCAM	rs118147862	G	<0.01	165120	165119	165132	165144	-0.0610924	-0.0268686	0.031015	0.0984954	0.0266404	0.0509366	-0.620257	-1.00856	0.608894	(-0.254,0.132)	(-0.079,0.025)	(-0.069,0.131)	0.535089	0.313184	0.542595	0.729491	0.521775	0.735929	2	other
TG	WDR12	rs114123510	A	HMGCR	rs12916	C	<0.01	982228	982196	982209	982219	-0.00191185	0.0106269	0.00229174	0.0040279	0.00204821	0.00379261	-0.474652	5.18837	0.604265	(-0.01,0.006)	(0.007,0.015)	(-0.005,0.01)	0.635035	2.12148e-07	0.545667	0.803537	8.34175e-07	0.738233	2	other
HDL	MYLIP	rs3757354	C	ZNF259	rs2075290	C	<0.01	186045	185481	185493	185506	0.00138754	-0.0339516	-0.0016	0.00101726	0.00450611	0.00265717	1.364	-7.53458	-0.602146	(-0.001,0.003)	(-0.043,-0.025)	(-0.007,0.004)	0.172569	4.89904e-14	0.547077	0.345932	2.40707e-13	0.739489	2	other
LDL	FAM174A	rs383830	A	ZNF259	rs2075290	C	<0.01	835284	834939	834952	834964	-0.00281877	0.0638045	0.00380798	0.0024216	0.00451386	0.00634451	-1.16401	14.1352	0.6002	(-0.008,0.002)	(0.055,0.073)	(-0.009,0.016)	0.244419	2.30322e-45	0.548373	0.441463	1.92614e-44	0.740303	2	other
HDL	HMGCR	rs12916	C	BCAM	rs118147862	G	<0.01	186036	185875	185879	185892	-0.000666484	-0.0218747	0.00161063	0.0051816	0.00284351	0.00268712	-0.128625	-7.69285	0.599391	(-0.011,0.009)	(-0.027,-0.016)	(-0.004,0.007)	0.897654	1.43893e-14	0.548912	0.949748	7.16938e-14	0.740855	2	other
CAD	MYLIP	rs3757354	C	CXCL12	rs1870634	G	<0.01	165115	165101	165109	165121	0.0393332	0.060228	-0.0105736	0.0264915	0.0299896	0.0176575	1.48475	2.00829	-0.598814	(-0.013,0.091)	(0.001,0.119)	(-0.045,0.024)	0.137611	0.0446121	0.549297	0.28952	0.112372	0.741021	2	other
HDL	FAM174A	rs383830	A	TOMM40	rs2075650	G	<0.01	186045	185653	185665	185677	0.00112957	-0.0210059	-0.00111588	0.00108664	0.00133556	0.00187862	1.03951	-15.7282	-0.59399	(-0.001,0.003)	(-0.024,-0.018)	(-0.005,0.003)	0.298567	9.6944e-56	0.552519	0.505856	8.96693e-55	0.744299	2	other
HDL	HMGCR	rs12916	C	SIK3	rs6589574	A	<0.01	186036	185909	185914	185926	0.00219023	-0.0170872	0.00118105	0.000846596	0.00210785	0.001989	2.5871	-8.10645	0.59379	(0.001,0.004)	(-0.021,-0.013)	(-0.003,0.005)	0.00967861	5.21202e-16	0.552653	0.0280848	2.69636e-15	0.744299	2	other
HDL	PCSK9	rs2479409	G	WDR12	rs114123510	A	<0.01	186045	186032	186045	186056	3.81462e-05	-0.00502843	0.00100074	0.000910969	0.00163812	0.00168753	0.0418744	-3.06963	0.593022	(-0.002,0.002)	(-0.008,-0.002)	(-0.002,0.004)	0.966599	0.00214327	0.553166	0.984424	0.00672887	0.74464	2	other
CAD	PCSK9	rs2479409	G	APOB	rs1367117	A	<0.01	165119	165119	165132	165144	-0.00173755	-0.0117537	0.00858275	0.0139596	0.0141476	0.0145479	-0.124469	-0.830789	0.589965	(-0.029,0.026)	(-0.039,0.016)	(-0.02,0.037)	0.900944	0.406093	0.555214	0.951995	0.618631	0.746517	2	other
TC	CXCL12	rs1870634	G	ZNF259	rs2075290	C	<0.01	1.02755e+06	1.02713e+06	1.02714e+06	1.02715e+06	-0.00695771	0.0870623	0.00416144	0.00272762	0.0106383	0.00715095	-2.55083	8.18389	0.581942	(-0.012,-0.002)	(0.066,0.108)	(-0.01,0.018)	0.0107465	2.74831e-16	0.560606	0.0309461	1.42832e-15	0.751273	2	other
CAD	PCSK9	rs2479409	G	LPL	rs12678919	A	<0.01	165119	165117	165129	165142	-0.0206198	0.0179781	0.0136714	0.044064	0.0230077	0.0237039	-0.467952	0.781397	0.576759	(-0.107,0.066)	(-0.027,0.063)	(-0.033,0.06)	0.639819	0.434569	0.564102	0.807228	0.647082	0.754968	2	other
HDL	MYLIP	rs3757354	C	BCL7B	rs13233571	C	<0.01	186045	185868	185880	185892	-0.00087853	-0.0172339	0.00117243	0.00370129	0.00345195	0.0020406	-0.237358	-4.9925	0.574552	(-0.008,0.006)	(-0.024,-0.01)	(-0.003,0.005)	0.812379	5.96038e-07	0.565594	0.903064	2.29276e-06	0.75643	2	other
CAD	MLXIPL	rs17145738	T	PAFAH1B1	rs8068571	T	<0.01	165120	165091	165104	165117	0.0176853	0.059717	-0.0132529	0.0371052	0.0120688	0.023106	0.476626	4.94803	-0.573568	(-0.055,0.09)	(0.036,0.083)	(-0.059,0.032)	0.633629	7.49697e-07	0.56626	0.80327	2.87021e-06	0.756899	2	other
CAD	PCSK9	rs2479409	G	CXCL12	rs1870634	G	<0.01	165119	165101	165113	165126	0.0153767	0.0492704	-0.00842404	0.0221575	0.014393	0.0147413	0.693974	3.42323	-0.571459	(-0.028,0.059)	(0.021,0.077)	(-0.037,0.02)	0.487699	0.000618815	0.567688	0.693219	0.00202463	0.757719	2	other
TC	FAM174A	rs383830	A	PAFAH1B2	rs4936367	G	<0.01	1.02755e+06	1.0274e+06	1.02741e+06	1.02742e+06	-0.00426094	0.046999	0.00396528	0.00326902	0.0049583	0.00695541	-1.30343	9.47885	0.5701	(-0.011,0.002)	(0.037,0.057)	(-0.01,0.018)	0.192429	2.57107e-21	0.56861	0.375327	1.49212e-20	0.758284	2	other
HDL	FAM174A	rs383830	A	SEZ6L	rs688034	T	<0.01	186045	186042	186055	186068	0.0002414	-0.00155845	0.000799218	0.00132555	0.00100143	0.00141115	0.182113	-1.55623	0.566358	(-0.002,0.003)	(-0.004,0)	(-0.002,0.004)	0.855494	0.119655	0.571151	0.926341	0.259367	0.760729	2	other
TG	CXCL12	rs1870634	G	PAFAH1B1	rs8068571	T	<0.01	982228	982227	982239	982252	0.00162168	-1.92429e-05	-0.00169871	0.00479357	0.00448662	0.00301054	0.338304	-0.00428896	-0.564255	(-0.008,0.011)	(-0.009,0.009)	(-0.008,0.004)	0.735134	0.996578	0.57258	0.862296	0.998879	0.762454	2	other
CAD	HMGCR	rs12916	C	CXCL12	rs1870634	G	<0.01	165119	165101	165113	165125	-0.0171864	0.0368345	0.00806983	0.0214601	0.0152481	0.014307	-0.800853	2.41567	0.564049	(-0.059,0.025)	(0.007,0.067)	(-0.02,0.036)	0.423217	0.0157061	0.572721	0.636509	0.0439554	0.762462	2	other
TG	MYBPHL	rs590502	G	PAFAH1B1	rs8068571	T	<0.01	982229	982227	982239	982253	6.1362e-05	-0.00402218	0.00160217	0.00453331	0.00366971	0.00284715	0.0135358	-1.09605	0.56273	(-0.009,0.009)	(-0.011,0.003)	(-0.004,0.007)	0.9892	0.273057	0.573619	0.995698	0.477492	0.763299	2	other
TC	FAM174A	rs383830	A	BCAM	rs118147862	G	<0.01	1.02755e+06	1.02279e+06	1.02281e+06	1.02282e+06	0.00773358	0.416745	-0.00564478	0.0195123	0.00722459	0.0101199	0.396344	57.6842	-0.557789	(-0.031,0.046)	(0.403,0.431)	(-0.025,0.014)	0.691851	0	0.576989	0.835704	0	0.766524	2	other
TG	LDLRAP1/TMEM57	rs12027135	T	PVRL2	rs7254892	G	<0.01	982224	981892	981901	981913	0.0127862	-0.0889185	-0.00400676	0.0140475	0.00948756	0.00719364	0.910213	-9.37211	-0.556987	(-0.015,0.04)	(-0.108,-0.07)	(-0.018,0.01)	0.36271	7.10961e-21	0.577537	0.575103	4.07187e-20	0.766893	2	other
LDL	BAZ1B	rs13231516	T	TM6SF2	rs58542926	C	<0.01	835281	834327	834337	834349	0.0119575	0.116062	-0.00414145	0.0140918	0.0135381	0.0074694	0.848546	8.57296	-0.554456	(-0.016,0.04)	(0.09,0.143)	(-0.019,0.01)	0.396134	1.00859e-17	0.579267	0.608034	5.3747e-17	0.767752	2	other
TG	MYLIP	rs3757354	C	SIK3	rs6589574	A	<0.01	982227	980821	980834	980848	0.00114483	0.124382	-0.00307984	0.00238952	0.00950084	0.00560388	0.479105	13.0917	-0.54959	(-0.004,0.006)	(0.106,0.143)	(-0.014,0.008)	0.631864	3.6744e-39	0.582601	0.802749	2.84227e-38	0.770729	2	other
CAD	LPL	rs12678919	A	APOE	rs4420638	G	<0.01	165117	165115	165125	165137	0.0337651	0.0528335	-0.0154698	0.0195583	0.0524188	0.0282183	1.72638	1.00791	-0.54822	(-0.005,0.072)	(-0.05,0.156)	(-0.071,0.04)	0.0842785	0.313497	0.583541	0.194474	0.522035	0.771253	2	other
HDL	CXCL12	rs1870634	G	PAFAH1B1	rs8068571	T	<0.01	186046	186045	186057	186070	-5.21555e-05	0.000336578	-0.000711966	0.00207672	0.00194266	0.00130381	-0.0251143	0.173256	-0.546067	(-0.004,0.004)	(-0.003,0.004)	(-0.003,0.002)	0.979964	0.86245	0.58502	0.990445	0.929675	0.772522	2	other
CAD	PVRL2	rs7254892	G	TOMM40	rs2075650	G	<0.01	165116	165108	165118	165130	0.0417433	-0.0396891	0.0417819	0.030673	0.151375	0.0765195	1.36091	-0.262191	0.54603	(-0.018,0.102)	(-0.336,0.257)	(-0.108,0.192)	0.173541	0.793174	0.585046	0.34745	0.89445	0.772522	2	other
TG	MYBPHL	rs590502	G	WDR12	rs114123510	A	<0.01	982229	982228	982241	982253	0.00292922	0.00215422	-0.00203619	0.00201564	0.00483081	0.00374033	1.45324	0.445933	-0.544388	(-0.001,0.007)	(-0.007,0.012)	(-0.009,0.005)	0.146156	0.655646	0.586175	0.304223	0.816318	0.772869	2	other
LDL	MLXIPL	rs17145738	T	TOMM40	rs2075650	G	<0.01	835280	831476	831486	831498	-0.00580533	0.159542	0.00299558	0.00322098	0.00292735	0.00554417	-1.80235	54.5006	0.540313	(-0.012,0.001)	(0.154,0.165)	(-0.008,0.014)	0.0714906	0	0.588981	0.168196	0	0.774978	2	other
TG	PCSK9	rs2479409	G	BCL7B	rs13233571	C	<0.01	982226	980894	980906	980919	0.0047837	0.104138	-0.00212607	0.00717014	0.00384205	0.00395466	0.66717	27.1048	-0.537612	(-0.009,0.019)	(0.097,0.112)	(-0.01,0.006)	0.504663	8.63523e-162	0.590845	0.705826	1.4572e-160	0.776563	2	other
TG	LDLR	rs6511720	G	CBLC	rs3208856	C	<0.01	982225	982169	982178	982191	-0.0070642	-0.0434653	0.00557293	0.0202792	0.0189707	0.0104184	-0.348347	-2.29117	0.53491	(-0.047,0.033)	(-0.081,-0.006)	(-0.015,0.026)	0.72758	0.0219533	0.592712	0.858202	0.0598728	0.778222	2	other
CAD	TM6SF2	rs58542926	C	APOE	rs4420638	G	<0.01	165117	165115	165126	165138	-0.0339294	-0.00648556	0.0168814	0.0217926	0.0596001	0.0315625	-1.55692	-0.108818	0.534855	(-0.077,0.009)	(-0.123,0.11)	(-0.045,0.079)	0.119489	0.913347	0.59275	0.259183	0.958205	0.778222	2	other
TG	MYBPHL	rs590502	G	CXCL12	rs1870634	G	<0.01	982229	982228	982240	982253	0.00430927	0.000663435	-0.00142306	0.0039685	0.00343464	0.00266103	1.08587	0.19316	-0.534779	(-0.003,0.012)	(-0.006,0.007)	(-0.007,0.004)	0.277538	0.846833	0.592803	0.482712	0.921956	0.778222	2	other
CAD	HAVCR1	rs2277025	C	BCAM	rs118147862	G	<0.01	165119	165119	165131	165144	-0.0297575	-0.033167	0.018413	0.066701	0.0351955	0.0344928	-0.446132	-0.942366	0.53382	(-0.16,0.101)	(-0.102,0.036)	(-0.049,0.086)	0.655502	0.346005	0.593466	0.816318	0.557978	0.778383	2	other
TG	LDLRAP1/TMEM57	rs12027135	T	BCL7B	rs13233571	C	<0.01	982224	980894	980903	980917	0.00146778	0.100391	0.00202204	0.006936	0.00504897	0.00382142	0.211617	19.8835	0.529133	(-0.012,0.015)	(0.09,0.11)	(-0.005,0.01)	0.832406	5.65784e-88	0.596713	0.913262	6.7966e-87	0.781197	2	other
LDL	FAM174A	rs383830	A	PAFAH1B1	rs8068571	T	<0.01	835284	835281	835293	835305	-0.0051077	-0.00557847	0.00191692	0.00579329	0.002584	0.00363394	-0.881657	-2.15885	0.527504	(-0.016,0.006)	(-0.011,-0.001)	(-0.005,0.009)	0.377962	0.0308619	0.597843	0.590505	0.0813893	0.782013	2	other
CAD	MYBPHL	rs590502	G	PVRL2	rs7254892	G	<0.01	165118	165116	165127	165140	0.0527858	0.0776793	-0.0209511	0.077897	0.0517993	0.0397995	0.677636	1.49962	-0.526416	(-0.1,0.205)	(-0.024,0.179)	(-0.099,0.057)	0.498003	0.133713	0.598599	0.702057	0.282787	0.782013	2	other
TG	WDR12	rs114123510	A	LPL	rs12678919	A	<0.01	982228	979902	979914	979927	-0.00565939	0.146534	0.00329152	0.0115889	0.00336819	0.0062565	-0.488345	43.5052	0.526095	(-0.028,0.017)	(0.14,0.153)	(-0.009,0.016)	0.625306	0	0.598822	0.799072	0	0.782013	2	other
TG	MYLIP	rs3757354	C	APOE	rs4420638	G	<0.01	982227	981822	981834	981846	-0.000153192	0.0420147	0.00206746	0.00266273	0.00670393	0.00395575	-0.0575319	6.26718	0.522646	(-0.005,0.005)	(0.029,0.055)	(-0.006,0.01)	0.954122	3.67643e-10	0.601221	0.97863	1.58279e-09	0.784151	2	other
CAD	FAM174A	rs383830	A	PVRL2	rs7254892	G	<0.01	165118	165116	165127	165140	0.0613244	0.0656775	-0.0251103	0.0946147	0.0349825	0.048364	0.648149	1.87744	-0.519194	(-0.124,0.247)	(-0.003,0.134)	(-0.12,0.07)	0.516889	0.0604579	0.603625	0.715168	0.146494	0.784886	2	other
TG	MYBPHL	rs590502	G	FAM174A	rs383830	A	<0.01	982229	982228	982242	982255	0.00307793	0.000767122	-0.00160277	0.00219434	0.00397743	0.00308742	1.40267	0.192869	-0.51913	(-0.001,0.007)	(-0.007,0.009)	(-0.008,0.004)	0.160717	0.847062	0.60367	0.327439	0.922027	0.784886	2	other
HDL	MYBPHL	rs590502	G	HMGCR	rs12916	C	<0.01	186043	186036	186046	186059	-0.00104722	0.00302008	-0.000574445	0.00117253	0.00142902	0.0011077	-0.893131	2.11339	-0.518592	(-0.003,0.001)	(0,0.006)	(-0.003,0.002)	0.371787	0.0345674	0.604045	0.584752	0.0900722	0.78498	2	other
HDL	LDLR	rs6511720	G	NCAN	rs2228603	C	<0.01	186044	186038	186048	186060	0.00505517	0.00707583	-0.00162839	0.00591788	0.00571146	0.00314022	0.85422	1.23888	-0.518559	(-0.007,0.017)	(-0.004,0.018)	(-0.008,0.005)	0.392983	0.215389	0.604068	0.605657	0.405868	0.78498	2	other
CAD	HMGCR	rs12916	C	TOMM40	rs2075650	G	<0.01	165119	165108	165120	165133	-0.00330169	0.0519688	-0.00958067	0.011116	0.0197403	0.018518	-0.297022	2.63262	-0.517372	(-0.025,0.018)	(0.013,0.091)	(-0.046,0.027)	0.766449	0.00847291	0.604897	0.878643	0.0248661	0.785042	2	other
TG	PCSK9	rs2479409	G	MLXIPL	rs17145738	T	<0.01	982226	980891	980904	980917	0.000554333	-0.104205	0.00204943	0.00209098	0.00385244	0.00396419	0.265106	-27.049	0.516987	(-0.004,0.005)	(-0.112,-0.097)	(-0.006,0.01)	0.790928	3.92075e-161	0.605165	0.892627	6.57711e-160	0.785191	2	other
HDL	MYLIP	rs3757354	C	MLXIPL	rs17145738	T	<0.01	186045	185866	185878	185891	0.00144195	0.0172487	-0.00105574	0.00107483	0.00345559	0.00204342	1.34156	4.99155	-0.516655	(-0.001,0.004)	(0.01,0.024)	(-0.005,0.003)	0.179738	5.98968e-07	0.605397	0.357342	2.30247e-06	0.785312	2	other
TG	LDLR	rs6511720	G	PVRL2	rs7254892	G	<0.01	982225	981892	981904	981917	-0.00751769	-0.103465	0.00573242	0.0217075	0.0202316	0.011114	-0.346318	-5.11403	0.515782	(-0.05,0.035)	(-0.143,-0.064)	(-0.016,0.028)	0.729104	3.15356e-07	0.606006	0.858571	1.22807e-06	0.785687	2	other
CAD	PCSK9	rs2479409	G	PVRL2	rs7254892	G	<0.01	165119	165116	165128	165141	0.0457338	0.069769	-0.0214033	0.0814081	0.0405283	0.0415923	0.561784	1.72149	-0.514597	(-0.114,0.205)	(-0.01,0.149)	(-0.103,0.06)	0.574263	0.0851622	0.606835	0.763978	0.196289	0.786458	2	other
TG	FAM174A	rs383830	A	NCAN	rs2228603	C	<0.01	982228	981839	981851	981863	-0.00645677	0.0673991	0.00295489	0.010923	0.00412734	0.00579259	-0.591114	16.3299	0.510115	(-0.028,0.015)	(0.059,0.075)	(-0.008,0.014)	0.554444	6.04714e-60	0.609971	0.746013	5.79177e-59	0.78872	2	other
TG	LDLRAP1/TMEM57	rs12027135	T	MLXIPL	rs17145738	T	<0.01	982224	980891	980902	980916	0.00547085	-0.100601	-0.00193949	0.00200561	0.00505766	0.00382929	2.72778	-19.8908	-0.506489	(0.002,0.009)	(-0.111,-0.091)	(-0.009,0.006)	0.00637619	4.88479e-88	0.612514	0.0190079	5.89293e-87	0.790925	2	other
TG	LDLRAP1/TMEM57	rs12027135	T	TOMM40	rs2075650	G	<0.01	982224	981986	981993	982005	0.00550243	0.0411986	-0.00178034	0.00205784	0.00467268	0.00354607	2.67388	8.81691	-0.502062	(0.001,0.01)	(0.032,0.05)	(-0.009,0.005)	0.00749787	1.17658e-18	0.615624	0.0221537	6.40846e-18	0.793135	2	other
CAD	BCL7B	rs13233571	C	BCAM	rs118147862	G	<0.01	165120	165119	165132	165144	0.0496073	0.0254146	-0.0254699	0.098314	0.0922362	0.0508401	0.50458	0.275538	-0.500981	(-0.143,0.242)	(-0.155,0.206)	(-0.125,0.074)	0.613854	0.782903	0.616385	0.791889	0.887473	0.793629	2	other
HDL	PAFAH1B1	rs8068571	T	NCAN	rs2228603	C	<0.01	186045	186038	186050	186063	-0.00274891	0.00250245	0.0011605	0.00438074	0.00371038	0.00232247	-0.627498	0.674444	0.499683	(-0.011,0.006)	(-0.005,0.01)	(-0.003,0.006)	0.530333	0.500029	0.617298	0.72574	0.703669	0.793937	2	other
LDL	BAZ1B	rs13231516	T	APOE	rs4420638	G	<0.01	835281	829855	829864	829876	0.00579512	0.176752	-0.00247632	0.00335579	0.00897954	0.0049562	1.7269	19.6839	-0.49964	(-0.001,0.012)	(0.159,0.194)	(-0.012,0.007)	0.0841856	2.96489e-86	0.617328	0.194354	3.53914e-85	0.793937	2	other
CAD	ZNF259	rs2075290	C	TM6SF2	rs58542926	C	<0.01	165120	165117	165130	165143	0.038965	-0.0238059	-0.0243691	0.0925342	0.0191306	0.0490307	0.421088	-1.24439	-0.497019	(-0.142,0.22)	(-0.061,0.014)	(-0.12,0.072)	0.673691	0.213356	0.619176	0.826982	0.403513	0.794712	2	other
HDL	APOB	rs1367117	A	APOE	rs4420638	G	<0.01	186036	185505	185508	185520	-0.00219	-0.0230888	0.000717237	0.000977709	0.00138093	0.00145218	-2.23993	-16.7197	0.493903	(-0.004,0)	(-0.026,-0.02)	(-0.002,0.004)	0.0250954	9.41897e-63	0.621374	0.0676288	9.30411e-62	0.795303	2	other
CAD	NCAN	rs2228603	C	PVRL2	rs7254892	G	<0.01	165118	165116	165127	165140	0.051389	0.124122	-0.0374544	0.149321	0.144055	0.0762588	0.344151	0.861628	-0.491149	(-0.241,0.344)	(-0.158,0.406)	(-0.187,0.112)	0.730733	0.388892	0.623321	0.859418	0.600823	0.796934	2	other
CAD	LDLRAP1/TMEM57	rs12027135	T	WDR12	rs114123510	A	<0.01	165115	165056	165065	165077	-0.0167252	0.120037	-0.00948797	0.0107476	0.0255144	0.0193843	-1.55618	4.70465	-0.489466	(-0.038,0.004)	(0.07,0.17)	(-0.047,0.029)	0.119666	2.54296e-06	0.624512	0.259367	9.5235e-06	0.798238	2	other
TG	MYLIP	rs3757354	C	CBLC	rs3208856	C	<0.01	982227	982169	982182	982195	0.00852496	-0.0271787	-0.0040519	0.016213	0.0141078	0.00833206	0.52581	-1.9265	-0.486302	(-0.023,0.04)	(-0.055,0)	(-0.02,0.012)	0.59902	0.0540425	0.626753	0.782013	0.132995	0.79984	2	other
HDL	FAM174A	rs383830	A	PAFAH1B1	rs8068571	T	<0.01	186045	186045	186057	186069	0.00184401	-0.000304917	-0.000730359	0.00240458	0.00107323	0.0015085	0.766875	-0.284113	-0.484163	(-0.003,0.007)	(-0.002,0.002)	(-0.004,0.002)	0.443156	0.776324	0.62827	0.654595	0.883117	0.80024	2	other
TG	FAM174A	rs383830	A	PVRL2	rs7254892	G	<0.01	982228	981892	981904	981917	0.00729551	-0.0915905	-0.00425029	0.0172979	0.00625036	0.00885593	0.421756	-14.6536	-0.479937	(-0.027,0.041)	(-0.104,-0.079)	(-0.022,0.013)	0.673203	1.27707e-48	0.631272	0.826741	1.114e-47	0.802717	2	other
HDL	LDLR	rs6511720	G	CBLC	rs3208856	C	<0.01	186044	185998	186008	186020	0.00618774	-0.00942618	-0.00214146	0.00873938	0.00817335	0.00449069	0.70803	-1.15328	-0.476865	(-0.011,0.023)	(-0.025,0.007)	(-0.011,0.007)	0.478927	0.248794	0.633458	0.686159	0.446978	0.80327	2	other
TG	PCSK9	rs2479409	G	BAZ1B	rs13231516	T	<0.01	982226	980940	980953	980963	0.0043712	0.102281	-0.00188385	0.00716867	0.00384073	0.00395427	0.609764	26.6305	-0.47641	(-0.01,0.018)	(0.095,0.11)	(-0.01,0.006)	0.542018	3.00957e-156	0.633782	0.735929	4.93187e-155	0.80327	2	other
LDL	BAZ1B	rs13231516	T	NCAN	rs2228603	C	<0.01	835281	834613	834623	834635	-0.0021296	0.0842246	0.00353106	0.0141338	0.0135923	0.0074906	-0.150675	6.19648	0.471399	(-0.03,0.026)	(0.058,0.111)	(-0.011,0.018)	0.880232	5.77404e-10	0.637356	0.93888	2.45602e-09	0.806114	2	other
HDL	NCAN	rs2228603	C	PVRL2	rs7254892	G	<0.01	186038	185922	185927	185939	-0.00124636	-0.0268952	0.00279498	0.0116011	0.0112085	0.00593679	-0.107434	-2.39955	0.47079	(-0.024,0.021)	(-0.049,-0.005)	(-0.009,0.014)	0.914444	0.0164153	0.637791	0.958569	0.0458046	0.806315	2	other
LDL	FAM174A	rs383830	A	CBLC	rs3208856	C	<0.01	835284	833560	833573	833586	-0.0104306	0.208329	0.00408437	0.0168933	0.00610958	0.00867579	-0.61744	34.0987	0.470778	(-0.044,0.023)	(0.196,0.22)	(-0.013,0.021)	0.536945	7.71357e-255	0.637799	0.731322	1.9525e-253	0.806315	2	other
HDL	PCSK9	rs2479409	G	BCAM	rs118147862	G	<0.01	186045	185875	185888	185900	0.00278633	-0.0196784	-0.00130437	0.00536492	0.00268907	0.00278136	0.519362	-7.31791	-0.46897	(-0.008,0.013)	(-0.025,-0.014)	(-0.007,0.004)	0.603508	2.51855e-13	0.639091	0.784886	1.21121e-12	0.807228	2	other
TG	PCSK9	rs2479409	G	APOB	rs1367117	A	<0.01	982226	982211	982225	982236	0.00195177	0.0125625	-0.00129442	0.00263175	0.00267494	0.00276693	0.741626	4.69637	-0.467817	(-0.003,0.007)	(0.007,0.018)	(-0.007,0.004)	0.458314	2.64827e-06	0.639915	0.668203	9.90481e-06	0.807228	2	other
HDL	PCSK9	rs2479409	G	MYBPHL	rs590502	G	<0.01	186045	186043	186055	186068	0.000871601	-0.00113734	-0.000532173	0.00146634	0.00110465	0.00113767	0.594406	-1.0296	-0.467776	(-0.002,0.004)	(-0.003,0.001)	(-0.003,0.002)	0.552241	0.303198	0.639945	0.744299	0.510735	0.807228	2	other
HDL	HMGCR	rs12916	C	PAFAH1B2	rs4936367	G	<0.01	186036	185978	185982	185994	0.0022277	-0.0113374	0.000855114	0.000861199	0.00194513	0.00183221	2.58675	-5.82862	0.466712	(0.001,0.004)	(-0.015,-0.008)	(-0.003,0.004)	0.00968868	5.58881e-09	0.640706	0.0280996	2.33004e-08	0.807342	2	other
TC	FAM174A	rs383830	A	CBLC	rs3208856	C	<0.01	1.02755e+06	1.02646e+06	1.02647e+06	1.02648e+06	-0.0138474	0.218617	0.00527573	0.0220728	0.0079835	0.011336	-0.62735	27.3837	0.465397	(-0.057,0.029)	(0.203,0.234)	(-0.017,0.027)	0.53043	4.29413e-165	0.641647	0.72574	7.42309e-164	0.807618	2	other
LDL	PAFAH1B1	rs8068571	T	TM6SF2	rs58542926	C	<0.01	835281	834327	834336	834348	0.000113093	0.112591	-0.00258596	0.0105278	0.00891848	0.00558276	0.0107423	12.6245	-0.463205	(-0.021,0.021)	(0.095,0.13)	(-0.014,0.008)	0.991429	1.54748e-36	0.643217	0.996526	1.1545e-35	0.808657	2	other
TG	PCSK9	rs2479409	G	BCAM	rs118147862	G	<0.01	982226	982016	982029	982042	-0.00455639	-0.0642485	0.00297106	0.012406	0.00621138	0.006431	-0.367272	-10.3437	0.46199	(-0.029,0.02)	(-0.076,-0.052)	(-0.01,0.016)	0.713416	4.47096e-25	0.644088	0.85103	2.79189e-24	0.809393	2	other
CAD	BAZ1B	rs13231516	T	PAFAH1B1	rs8068571	T	<0.01	165120	165091	165104	165117	-0.0139518	0.0380296	0.0105179	0.0370292	0.0418221	0.0230401	-0.37678	0.909318	0.456505	(-0.087,0.059)	(-0.044,0.12)	(-0.035,0.056)	0.706337	0.363182	0.648027	0.845994	0.575529	0.811286	2	other
TG	PAFAH1B1	rs8068571	T	NCAN	rs2228603	C	<0.01	982227	981839	981852	981864	0.00232778	0.072226	-0.00244794	0.0101246	0.00857082	0.00536785	0.229913	8.42697	-0.456038	(-0.018,0.022)	(0.055,0.089)	(-0.013,0.008)	0.81816	3.54734e-17	0.648363	0.905986	1.86928e-16	0.811527	2	other
LDL	BCL7B	rs13233571	C	TOMM40	rs2075650	G	<0.01	835280	831476	831486	831499	0.00552139	0.164684	-0.00251199	0.00321327	0.0100181	0.00552962	1.71831	16.4386	-0.454279	(-0.001,0.012)	(0.145,0.184)	(-0.013,0.008)	0.0857402	1.01198e-60	0.649628	0.19754	9.79168e-60	0.812728	2	other
TG	TOMM40	rs2075650	G	APOE	rs4420638	G	0.315	981986	981822	981822	981835	0.0131433	0.0393442	-0.00188912	0.00469155	0.00338596	0.00417097	2.80148	11.6198	-0.452921	(0.004,0.022)	(0.033,0.046)	(-0.01,0.006)	0.00508681	3.26862e-31	0.650606	0.0153579	2.26013e-30	0.812728	2	other
TG	MYLIP	rs3757354	C	TOMM40	rs2075650	G	<0.01	982227	981986	981999	982011	0.000109163	0.0360309	0.00199054	0.00254576	0.00744742	0.00439692	0.0428805	4.83803	0.452712	(-0.005,0.005)	(0.021,0.051)	(-0.007,0.011)	0.965797	1.31132e-06	0.650756	0.984373	4.96672e-06	0.812728	2	other
TG	WDR12	rs114123510	A	PAFAH1B1	rs8068571	T	<0.01	982228	982227	982239	982253	0.00272253	-0.00180143	-0.00189343	0.00672837	0.00227725	0.00422733	0.404634	-0.791053	-0.447903	(-0.01,0.016)	(-0.006,0.003)	(-0.01,0.006)	0.685746	0.428913	0.654224	0.832031	0.641841	0.815982	2	other
TG	CXCL12	rs1870634	G	PAFAH1B2	rs4936367	G	<0.01	982228	981193	981205	981216	-0.000406455	0.0966475	-0.00197426	0.00207069	0.00657744	0.00441896	-0.19629	14.6938	-0.446769	(-0.004,0.004)	(0.084,0.11)	(-0.011,0.007)	0.844384	7.06383e-49	0.655042	0.920526	6.17133e-48	0.816318	2	other
TC	FAM174A	rs383830	A	TM6SF2	rs58542926	C	<0.01	1.02755e+06	1.02644e+06	1.02646e+06	1.02647e+06	0.00307931	0.152869	-0.00350627	0.0148638	0.00561036	0.00788184	0.207168	27.2477	-0.444855	(-0.026,0.032)	(0.142,0.164)	(-0.019,0.012)	0.835879	1.76841e-163	0.656425	0.915333	3.02015e-162	0.816631	2	other
TG	LDLRAP1/TMEM57	rs12027135	T	HAVCR1	rs2277025	C	<0.01	982224	982140	982148	982160	0.0040895	0.0171548	0.0011557	0.00263667	0.00343794	0.002601	1.55101	4.98984	0.444329	(-0.001,0.009)	(0.01,0.024)	(-0.004,0.006)	0.120899	6.04286e-07	0.656805	0.261341	2.32134e-06	0.816685	2	other
TG	MYBPHL	rs590502	G	LDLR	rs6511720	G	<0.01	982229	982225	982239	982251	-0.00061882	0.00185524	0.00171889	0.00708238	0.00501292	0.00388791	-0.0873746	0.370092	0.442111	(-0.015,0.013)	(-0.008,0.012)	(-0.006,0.009)	0.930374	0.711314	0.658409	0.966511	0.849263	0.817619	2	other
TG	WDR12	rs114123510	A	NCAN	rs2228603	C	<0.01	982228	981839	981852	981863	0.00571591	0.0694384	-0.00309982	0.0132231	0.00379643	0.00701451	0.432268	18.2904	-0.441916	(-0.02,0.032)	(0.062,0.077)	(-0.017,0.011)	0.665547	9.86476e-75	0.65855	0.822146	1.08398e-73	0.817619	2	other
TG	MYLIP	rs3757354	C	TM6SF2	rs58542926	C	<0.01	982227	981688	981701	981713	-0.00400663	0.0764645	0.00261434	0.011167	0.0100403	0.00591621	-0.358792	7.61579	0.441894	(-0.026,0.018)	(0.057,0.096)	(-0.009,0.014)	0.71975	2.6208e-14	0.658566	0.854084	1.29442e-13	0.817619	2	other
CAD	PCSK9	rs2479409	G	BCAM	rs118147862	G	<0.01	165119	165119	165132	165144	-0.0255041	-0.0300265	0.0155127	0.067979	0.0339174	0.0351489	-0.375175	-0.885283	0.441341	(-0.159,0.108)	(-0.097,0.036)	(-0.053,0.084)	0.70753	0.376004	0.658966	0.846597	0.58929	0.817758	2	other
HDL	PCSK9	rs2479409	G	LPL	rs12678919	A	<0.01	186045	183995	184008	184020	0.00182718	-0.059766	-0.000834372	0.00351885	0.0018415	0.00189922	0.519254	-32.455	-0.439325	(-0.005,0.009)	(-0.063,-0.056)	(-0.005,0.003)	0.603584	4.60412e-231	0.660426	0.784886	1.06989e-229	0.818854	2	other
HDL	MYBPHL	rs590502	G	NCAN	rs2228603	C	<0.01	186043	186038	186047	186060	0.000145672	0.00518898	-0.000898139	0.00385625	0.00263215	0.00204552	0.0377755	1.97138	-0.439076	(-0.007,0.008)	(0,0.01)	(-0.005,0.003)	0.969867	0.0486803	0.660607	0.985506	0.121647	0.818898	2	other
CAD	BCAM	rs118147862	G	TOMM40	rs2075650	G	<0.01	165119	165108	165120	165132	-0.0303185	-0.00657496	0.0266294	0.025815	0.11908	0.0607241	-1.17445	-0.0552149	0.43853	(-0.081,0.02)	(-0.24,0.227)	(-0.092,0.146)	0.240215	0.955967	0.661002	0.435707	0.979834	0.819052	2	other
LDL	FAM174A	rs383830	A	APOE	rs4420638	G	<0.01	835284	829855	829867	829880	-0.00169588	0.173149	-0.00176705	0.00272071	0.0028685	0.0040362	-0.623324	60.3622	-0.4378	(-0.007,0.004)	(0.168,0.179)	(-0.01,0.006)	0.533072	0	0.661532	0.727991	0	0.819328	2	other
TC	LPL	rs12678919	A	PAFAH1B2	rs4936367	G	<0.01	1.02755e+06	1.0274e+06	1.02741e+06	1.02742e+06	0.0078901	0.0561588	-0.00416475	0.00447411	0.0177166	0.00955327	1.7635	3.16984	-0.43595	(-0.001,0.017)	(0.021,0.091)	(-0.023,0.015)	0.0778158	0.00152523	0.662873	0.181346	0.00486667	0.820631	2	other
TC	FAM174A	rs383830	A	PVRL2	rs7254892	G	<0.01	1.02755e+06	1.02417e+06	1.02418e+06	1.0242e+06	-0.0134133	0.407673	0.00519336	0.0234299	0.0084692	0.0119955	-0.572486	48.136	0.432943	(-0.059,0.033)	(0.391,0.424)	(-0.018,0.029)	0.566993	0	0.665056	0.757326	0	0.822077	2	other
CAD	PCSK9	rs2479409	G	MYBPHL	rs590502	G	<0.01	165119	165118	165131	165143	0.0106474	0.0162721	-0.0059439	0.0179603	0.0135627	0.0138734	0.592833	1.19976	-0.428437	(-0.025,0.046)	(-0.01,0.043)	(-0.033,0.021)	0.553293	0.230231	0.668333	0.74464	0.423972	0.823311	2	other
TG	LDLRAP1/TMEM57	rs12027135	T	NCAN	rs2228603	C	<0.01	982224	981839	981847	981861	0.00865697	0.0708889	-0.00203082	0.00893984	0.00624353	0.00474215	0.968359	11.354	-0.428249	(-0.009,0.026)	(0.059,0.083)	(-0.011,0.007)	0.332865	7.0865e-30	0.66847	0.543121	4.76072e-29	0.823311	2	other
CAD	ZNF259	rs2075290	C	LDLR	rs6511720	G	<0.01	165120	165117	165129	165142	-0.0373217	0.0234201	0.0175793	0.0751961	0.0159402	0.0410523	-0.496325	1.46925	0.428218	(-0.185,0.11)	(-0.008,0.055)	(-0.063,0.098)	0.619665	0.141764	0.668492	0.79473	0.296388	0.823311	2	other
TG	PCSK9	rs2479409	G	HAVCR1	rs2277025	C	<0.01	982226	982140	982152	982165	0.00201929	0.0192635	-0.00115464	0.00274515	0.00262537	0.002708	0.735586	7.33744	-0.426383	(-0.003,0.007)	(0.014,0.024)	(-0.006,0.004)	0.461983	2.17724e-13	0.669829	0.671733	1.04974e-12	0.824025	2	other
CAD	BAZ1B	rs13231516	T	SIK3	rs6589574	A	<0.01	165120	165120	165132	165145	-0.00123997	-0.0306278	0.0153382	0.015443	0.0658474	0.0362226	-0.0802936	-0.465133	0.423443	(-0.032,0.029)	(-0.16,0.098)	(-0.056,0.086)	0.936004	0.641836	0.671972	0.96828	0.807618	0.825793	2	other
TG	FAM174A	rs383830	A	HAVCR1	rs2277025	C	<0.01	982228	982140	982153	982165	3.79356e-05	0.0190159	-0.00134781	0.00322555	0.00225848	0.00318373	0.011761	8.41974	-0.423341	(-0.006,0.006)	(0.015,0.023)	(-0.008,0.005)	0.990616	3.77316e-17	0.672046	0.996424	1.98458e-16	0.825793	2	other
TG	BAZ1B	rs13231516	T	BCL7B	rs13233571	C	0.924	980940	980894	980905	980918	0.0188443	0.0907001	-0.00237867	0.0146666	0.0145779	0.00562051	1.28485	6.22175	-0.423213	(-0.01,0.048)	(0.062,0.119)	(-0.013,0.009)	0.198845	4.91646e-10	0.67214	0.38432	2.09912e-09	0.825793	2	other
HDL	HAVCR1	rs2277025	C	BCL7B	rs13233571	C	<0.01	186039	185868	185876	185888	0.00304266	-0.0148136	-0.000715686	0.00307934	0.00172368	0.001698	0.98809	-8.59417	-0.421488	(-0.003,0.009)	(-0.018,-0.011)	(-0.004,0.003)	0.323109	8.38677e-18	0.673399	0.533496	4.47347e-17	0.826802	2	other
HDL	APOB	rs1367117	A	TOMM40	rs2075650	G	<0.01	186036	185653	185657	185669	-0.00173012	-0.021016	-0.000678168	0.000934466	0.00153368	0.00161356	-1.85145	-13.703	-0.420292	(-0.004,0)	(-0.024,-0.018)	(-0.004,0.002)	0.0641046	9.74778e-43	0.674272	0.153624	7.91833e-42	0.826989	2	other
CAD	BCAM	rs118147862	G	SEZ6L	rs688034	T	<0.01	165119	165119	165131	165144	-0.00940507	0.0187264	-0.0147762	0.0333107	0.0682503	0.0353007	-0.282344	0.274379	-0.418581	(-0.075,0.056)	(-0.115,0.152)	(-0.084,0.054)	0.77768	0.783794	0.675522	0.88379	0.887757	0.827016	2	other
TC	LPL	rs12678919	A	ZNF259	rs2075290	C	<0.01	1.02755e+06	1.02713e+06	1.02714e+06	1.02715e+06	0.00607468	0.0839669	0.00474881	0.00432261	0.0212655	0.0114518	1.40533	3.9485	0.414677	(-0.002,0.015)	(0.042,0.126)	(-0.018,0.027)	0.159924	7.86413e-05	0.678379	0.326175	0.000275414	0.829324	2	other
HDL	APOB	rs1367117	A	CBLC	rs3208856	C	<0.01	186036	185998	186001	186014	-0.00437234	-0.0140605	0.00127312	0.00599191	0.00291641	0.00307828	-0.729708	-4.82115	0.413581	(-0.016,0.007)	(-0.02,-0.008)	(-0.005,0.007)	0.465569	1.42733e-06	0.679181	0.674962	5.3989e-06	0.829404	2	other
HDL	MYLIP	rs3757354	C	PAFAH1B2	rs4936367	G	<0.01	186045	185978	185990	186002	0.00133663	-0.00917748	-0.000923648	0.00105245	0.00378659	0.00223541	1.27002	-2.42368	-0.413189	(-0.001,0.003)	(-0.017,-0.002)	(-0.005,0.003)	0.204079	0.0153642	0.679468	0.391186	0.0431691	0.829404	2	other
TG	MYBPHL	rs590502	G	BCAM	rs118147862	G	<0.01	982229	982016	982029	982041	0.00723665	-0.0594188	-0.00254596	0.0118945	0.00796016	0.00616504	0.608402	-7.46452	-0.412967	(-0.016,0.031)	(-0.075,-0.044)	(-0.015,0.01)	0.542921	8.36006e-14	0.679631	0.735929	4.0723e-13	0.829425	2	other
TC	PAFAH1B1	rs8068571	T	TM6SF2	rs58542926	C	<0.01	1.02755e+06	1.02644e+06	1.02645e+06	1.02647e+06	-0.00103302	0.155793	-0.00300508	0.013753	0.0116492	0.00729298	-0.075112	13.3737	-0.412052	(-0.028,0.026)	(0.133,0.179)	(-0.017,0.011)	0.940126	8.61856e-41	0.680301	0.970709	6.85375e-40	0.82969	2	other
CAD	SIK3	rs6589574	A	LDLR	rs6511720	G	<0.01	165120	165117	165129	165142	0.0238473	0.0285287	-0.0154743	0.0690426	0.0161988	0.0377056	0.3454	1.76116	-0.410397	(-0.111,0.159)	(-0.003,0.06)	(-0.089,0.058)	0.729794	0.078212	0.681515	0.859205	0.182045	0.830077	2	other
CAD	BCL7B	rs13233571	C	PAFAH1B1	rs8068571	T	<0.01	165120	165091	165104	165117	-0.012777	0.0400352	0.00937411	0.0370567	0.0418612	0.023063	-0.344795	0.95638	0.406457	(-0.085,0.06)	(-0.042,0.122)	(-0.036,0.055)	0.730248	0.33888	0.684406	0.859383	0.549502	0.831388	2	other
CAD	APOB	rs1367117	A	BCAM	rs118147862	G	<0.01	165119	165119	165131	165144	0.0217318	-0.0093416	-0.0143735	0.0684941	0.033962	0.0354035	0.31728	-0.275061	-0.405991	(-0.113,0.156)	(-0.076,0.057)	(-0.084,0.055)	0.751031	0.78327	0.684749	0.870928	0.887518	0.831388	2	other
TG	FAM174A	rs383830	A	SIK3	rs6589574	A	<0.01	982228	980821	980833	980845	-0.000905716	0.120416	-0.00222793	0.00235845	0.00395399	0.00553281	-0.38403	30.4543	-0.402677	(-0.006,0.004)	(0.113,0.128)	(-0.013,0.009)	0.700956	1.05133e-203	0.687186	0.842039	2.09896e-202	0.832934	2	other
TC	PAFAH1B1	rs8068571	T	TOMM40	rs2075650	G	<0.01	1.02755e+06	1.02473e+06	1.02474e+06	1.02475e+06	-0.00647289	0.184108	-0.00216043	0.003146	0.00867447	0.0054413	-2.0575	21.2242	-0.397044	(-0.013,0)	(0.167,0.201)	(-0.013,0.009)	0.0396385	5.71354e-100	0.691335	0.101193	7.2312e-99	0.835437	2	other
CAD	BCL7B	rs13233571	C	TOMM40	rs2075650	G	<0.01	165120	165108	165121	165133	-0.00244742	0.0251457	0.0108873	0.0166228	0.0500636	0.0276042	-0.147232	0.502276	0.394408	(-0.035,0.03)	(-0.073,0.123)	(-0.043,0.065)	0.882949	0.615473	0.69328	0.94033	0.793121	0.837009	2	other
HDL	TM6SF2	rs58542926	C	PVRL2	rs7254892	G	<0.01	186040	185922	185928	185941	-0.000249646	-0.0260165	0.00231705	0.0115133	0.0111192	0.00589407	-0.0216833	-2.33979	0.393115	(-0.023,0.022)	(-0.048,-0.004)	(-0.009,0.014)	0.982701	0.0192946	0.694234	0.99215	0.0532102	0.837473	2	other
CAD	TM6SF2	rs58542926	C	PVRL2	rs7254892	G	<0.01	165117	165116	165126	165139	-0.0844175	0.000446237	0.0294347	0.146574	0.141137	0.074927	-0.575936	0.00316172	0.392845	(-0.372,0.203)	(-0.276,0.277)	(-0.117,0.176)	0.564658	0.997477	0.694434	0.755453	0.998968	0.837473	2	other
TC	FAM174A	rs383830	A	HAVCR1	rs2277025	C	<0.01	1.02755e+06	1.02735e+06	1.02736e+06	1.02737e+06	-0.00459998	0.035958	0.00168689	0.00438948	0.00307356	0.00433233	-1.04795	11.6991	0.389371	(-0.013,0.004)	(0.03,0.042)	(-0.007,0.01)	0.294659	1.28777e-31	0.697002	0.502321	8.97011e-31	0.83944	2	other
HDL	PCSK9	rs2479409	G	HMGCR	rs12916	C	<0.01	186045	186036	186049	186061	0.000655194	0.00271404	-0.000449599	0.00122409	0.00112155	0.00115648	0.53525	2.4199	-0.388764	(-0.002,0.003)	(0.001,0.005)	(-0.003,0.002)	0.592477	0.015525	0.697451	0.778222	0.0435275	0.839606	2	other
HDL	PCSK9	rs2479409	G	ZNF259	rs2075290	C	<0.01	186045	185481	185494	185506	0.000178838	-0.0371155	0.000870629	0.000856301	0.00218085	0.0022489	0.20885	-17.0189	0.387136	(-0.001,0.002)	(-0.041,-0.033)	(-0.004,0.005)	0.834566	5.95276e-65	0.698656	0.915101	6.01642e-64	0.840191	2	other
HDL	MYBPHL	rs590502	G	HAVCR1	rs2277025	C	<0.01	186043	186039	186050	186062	-0.00118313	0.00229498	-0.000432107	0.00113826	0.0014473	0.0011226	-1.03943	1.58569	-0.384917	(-0.003,0.001)	(-0.001,0.005)	(-0.003,0.002)	0.298607	0.112809	0.700299	0.505856	0.247151	0.841627	2	other
TG	FAM174A	rs383830	A	SEZ6L	rs688034	T	<0.01	982228	982225	982238	982251	-0.00180119	-0.00296325	0.00125408	0.00306336	0.0023142	0.00325826	-0.587978	-1.28047	0.384893	(-0.008,0.004)	(-0.007,0.002)	(-0.005,0.008)	0.556547	0.200381	0.700317	0.747424	0.386318	0.841627	2	other
CAD	NCAN	rs2228603	C	APOE	rs4420638	G	<0.01	165118	165115	165126	165139	-0.0262765	0.00259844	0.0120041	0.0216697	0.0594155	0.0314674	-1.21259	0.0437334	0.381479	(-0.069,0.016)	(-0.114,0.119)	(-0.05,0.074)	0.225285	0.965117	0.702848	0.418261	0.984289	0.843573	2	other
TC	PAFAH1B1	rs8068571	T	CBLC	rs3208856	C	<0.01	1.02755e+06	1.02646e+06	1.02647e+06	1.02648e+06	0.000730772	0.226557	-0.00393772	0.0200961	0.0164383	0.010327	0.0363638	13.7823	-0.381304	(-0.039,0.04)	(0.194,0.259)	(-0.024,0.016)	0.970992	3.25754e-43	0.702978	0.985837	2.66142e-42	0.843573	2	other
HDL	LDLR	rs6511720	G	BCAM	rs118147862	G	<0.01	186044	185875	185886	185898	-0.000905468	-0.0233317	0.00155814	0.00791036	0.00746599	0.00410069	-0.114466	-3.12507	0.37997	(-0.016,0.015)	(-0.038,-0.009)	(-0.006,0.01)	0.908868	0.00177765	0.703968	0.956082	0.00563403	0.844225	2	other
TG	PCSK9	rs2479409	G	NCAN	rs2228603	C	<0.01	982226	981839	981852	981865	-0.00242901	0.0673294	0.00187643	0.00934953	0.00478862	0.00495676	-0.2598	14.0603	0.378559	(-0.021,0.016)	(0.058,0.077)	(-0.008,0.012)	0.795018	6.66019e-45	0.705015	0.895311	5.55342e-44	0.844798	2	other
TC	FAM174A	rs383830	A	LDLR	rs6511720	G	<0.01	1.02755e+06	1.02418e+06	1.02419e+06	1.0242e+06	-0.00777339	0.212344	0.00240104	0.0116646	0.00456556	0.00640676	-0.666409	46.51	0.374767	(-0.031,0.015)	(0.203,0.221)	(-0.01,0.015)	0.50515	0	0.707834	0.705837	0	0.846597	2	other
TC	FAM174A	rs383830	A	ZNF259	rs2075290	C	<0.01	1.02755e+06	1.02713e+06	1.02714e+06	1.02715e+06	-0.0037691	0.0913301	0.00305249	0.00316184	0.00589279	0.00828292	-1.19206	15.4986	0.368528	(-0.01,0.002)	(0.08,0.103)	(-0.013,0.019)	0.233239	3.54455e-54	0.71248	0.42751	3.22594e-53	0.850476	2	other
CAD	MLXIPL	rs17145738	T	APOE	rs4420638	G	<0.01	165120	165115	165128	165141	0.00180909	0.0270714	-0.00917877	0.017471	0.0132025	0.0250172	0.103548	2.05047	-0.366899	(-0.032,0.036)	(0.001,0.053)	(-0.058,0.04)	0.917528	0.0403182	0.713695	0.959496	0.10279	0.85103	2	other
HDL	CXCL12	rs1870634	G	ZNF259	rs2075290	C	<0.01	186046	185481	185493	185506	-0.00101431	-0.0354068	-0.000831622	0.000866551	0.00337872	0.00227213	-1.17051	-10.4794	-0.36601	(-0.003,0.001)	(-0.042,-0.029)	(-0.005,0.004)	0.241796	1.07462e-25	0.714357	0.437874	6.80034e-25	0.851438	2	other
LDL	FAM174A	rs383830	A	TM6SF2	rs58542926	C	<0.01	835284	834327	834339	834352	0.00168297	0.109715	-0.00217905	0.0113788	0.0042949	0.00603381	0.147904	25.5455	-0.36114	(-0.021,0.024)	(0.101,0.118)	(-0.014,0.01)	0.882419	6.16665e-144	0.717995	0.940119	9.76674e-143	0.853138	2	other
HDL	FAM174A	rs383830	A	NCAN	rs2228603	C	<0.01	186045	186038	186051	186063	-0.00089584	0.00383556	0.000904002	0.00472018	0.0017867	0.00250343	-0.189789	2.14673	0.361106	(-0.01,0.008)	(0,0.007)	(-0.004,0.006)	0.849474	0.0318144	0.71802	0.923025	0.083629	0.853138	2	other
HDL	HMGCR	rs12916	C	ZNF259	rs2075290	C	<0.01	186036	185481	185485	185498	0.00228037	-0.0371279	0.000781433	0.000833061	0.00230643	0.00217266	2.73734	-16.0975	0.359667	(0.001,0.004)	(-0.042,-0.033)	(-0.003,0.005)	0.00619383	2.65415e-58	0.719096	0.0185114	2.49569e-57	0.85388	2	other
TG	MYBPHL	rs590502	G	HAVCR1	rs2277025	C	<0.01	982229	982140	982153	982167	0.00170954	0.0174471	0.000930305	0.00263128	0.003346	0.00259553	0.649701	5.21433	0.358426	(-0.003,0.007)	(0.011,0.024)	(-0.004,0.006)	0.515885	1.84487e-07	0.720024	0.714697	7.26921e-07	0.854084	2	other
CAD	BAZ1B	rs13231516	T	PAFAH1B2	rs4936367	G	<0.01	165120	165119	165132	165145	-0.00104554	-0.0279512	0.0119479	0.0156917	0.0606149	0.0333526	-0.0666305	-0.461127	0.358229	(-0.032,0.03)	(-0.147,0.091)	(-0.053,0.077)	0.946876	0.644708	0.720172	0.973665	0.809812	0.854084	2	other
CAD	HAVCR1	rs2277025	C	NCAN	rs2228603	C	<0.01	165119	165118	165131	165143	0.022546	-0.0144977	-0.00921022	0.0488549	0.026411	0.0258929	0.46149	-0.548925	-0.355704	(-0.073,0.118)	(-0.066,0.037)	(-0.06,0.042)	0.644447	0.583057	0.722062	0.809665	0.770793	0.855366	2	other
CAD	HAVCR1	rs2277025	C	TM6SF2	rs58542926	C	<0.01	165119	165117	165130	165143	-0.0116127	-0.0342128	0.00925453	0.0491602	0.0264258	0.0260416	-0.236222	-1.29467	0.355374	(-0.108,0.085)	(-0.086,0.018)	(-0.042,0.06)	0.81326	0.195433	0.722309	0.903623	0.379487	0.855366	2	other
LDL	BAZ1B	rs13231516	T	TOMM40	rs2075650	G	<0.01	835281	831476	831487	831499	0.00496602	0.163696	-0.0019482	0.00321079	0.0100108	0.00552601	1.54667	16.3519	-0.352551	(-0.001,0.011)	(0.144,0.183)	(-0.013,0.009)	0.121944	4.21562e-60	0.724425	0.26315	4.05129e-59	0.855793	2	other
HDL	MYLIP	rs3757354	C	NCAN	rs2228603	C	<0.01	186045	186038	186050	186062	0.00281569	0.0056449	-0.000889336	0.00481179	0.00433082	0.00255063	0.585165	1.30342	-0.348673	(-0.007,0.012)	(-0.003,0.014)	(-0.006,0.004)	0.558437	0.19243	0.727335	0.749429	0.375327	0.858202	2	other
TG	LDLRAP1/TMEM57	rs12027135	T	HMGCR	rs12916	C	<0.01	982224	982196	982206	982218	0.00424318	0.0102184	0.00088902	0.00271492	0.00338258	0.00256192	1.56291	3.02089	0.347014	(-0.001,0.01)	(0.004,0.017)	(-0.004,0.006)	0.118073	0.00252031	0.728581	0.256996	0.00786904	0.858571	2	other
TG	WDR12	rs114123510	A	TM6SF2	rs58542926	C	<0.01	982228	981688	981700	981714	0.00454704	0.0812752	-0.00242675	0.0132093	0.00379747	0.00700628	0.34423	21.4025	-0.346367	(-0.021,0.03)	(0.074,0.089)	(-0.016,0.011)	0.730673	1.26709e-101	0.729067	0.859418	1.61811e-100	0.858571	2	other
HDL	LDLR	rs6511720	G	TOMM40	rs2075650	G	<0.01	186044	185653	185664	185676	0.00226482	-0.020039	-0.000813051	0.00136799	0.00429186	0.00235769	1.65558	-4.66908	-0.34485	(0,0.005)	(-0.028,-0.012)	(-0.005,0.004)	0.097806	3.02559e-06	0.730207	0.220413	1.12714e-05	0.859383	2	other
TC	PAFAH1B1	rs8068571	T	LDLR	rs6511720	G	<0.01	1.02755e+06	1.02418e+06	1.02418e+06	1.02419e+06	-0.0034475	0.216336	-0.00202886	0.0108028	0.00945504	0.00593471	-0.31913	22.8805	-0.341862	(-0.025,0.018)	(0.198,0.235)	(-0.014,0.01)	0.749628	7.27159e-116	0.732454	0.870441	9.98304e-115	0.860412	2	other
HDL	PCSK9	rs2479409	G	PAFAH1B1	rs8068571	T	<0.01	186045	186045	186058	186070	0.000942226	-0.000305001	-0.000440522	0.00205309	0.00124704	0.00128877	0.45893	-0.24458	-0.341817	(-0.003,0.005)	(-0.003,0.002)	(-0.003,0.002)	0.646284	0.806782	0.732489	0.810478	0.900634	0.860412	2	other
HDL	PCSK9	rs2479409	G	MYLIP	rs3757354	C	<0.01	186045	186045	186057	186070	-0.00047198	0.000824348	0.000481205	0.00238815	0.0013696	0.00141076	-0.197634	0.601889	0.341096	(-0.005,0.004)	(-0.002,0.004)	(-0.002,0.003)	0.843331	0.547248	0.733031	0.920263	0.739489	0.860871	2	other
TG	MYBPHL	rs590502	G	HMGCR	rs12916	C	<0.01	982229	982196	982208	982221	0.00174062	0.0102912	0.000861722	0.00271174	0.00330199	0.00256128	0.641883	3.11668	0.336441	(-0.004,0.007)	(0.004,0.017)	(-0.004,0.006)	0.520949	0.00182899	0.736538	0.718125	0.00578704	0.863491	2	other
HDL	MYBPHL	rs590502	G	TM6SF2	rs58542926	C	<0.01	186043	186040	186050	186062	-0.000242894	0.00500553	-0.000687129	0.00385706	0.00263645	0.0020454	-0.0629739	1.89859	-0.335939	(-0.008,0.007)	(0,0.01)	(-0.005,0.003)	0.949787	0.0576189	0.736917	0.975774	0.140516	0.863491	2	other
LDL	CXCL12	rs1870634	G	LDLR	rs6511720	G	<0.01	835280	831198	831207	831219	-0.00640961	0.178002	0.00142755	0.00774206	0.00633476	0.00424978	-0.827894	28.0992	0.335912	(-0.022,0.009)	(0.166,0.19)	(-0.007,0.01)	0.40773	1.00066e-173	0.736937	0.620459	1.7842e-172	0.863491	2	other
CAD	PVRL2	rs7254892	G	APOE	rs4420638	G	<0.01	165116	165115	165125	165137	0.0457207	-0.0208986	0.0223917	0.0317167	0.131847	0.0667036	1.44153	-0.158506	0.33569	(-0.016,0.108)	(-0.279,0.238)	(-0.108,0.153)	0.149434	0.874058	0.737104	0.309682	0.935254	0.863509	2	other
HDL	MYLIP	rs3757354	C	BAZ1B	rs13231516	T	<0.01	186045	185864	185876	185889	6.86201e-06	-0.0165824	0.000671322	0.003694	0.00344402	0.00203694	0.00185761	-4.81485	0.329574	(-0.007,0.007)	(-0.023,-0.01)	(-0.003,0.005)	0.998518	1.47314e-06	0.741722	0.998968	5.56104e-06	0.866769	2	other
CAD	CBLC	rs3208856	C	BCAM	rs118147862	G	<0.01	165119	165119	165132	165144	-0.0680577	-0.0988061	0.0407406	0.244191	0.245391	0.124435	-0.278707	-0.402648	0.327404	(-0.547,0.411)	(-0.58,0.382)	(-0.203,0.285)	0.78047	0.687207	0.743362	0.885584	0.832934	0.867078	2	other
CAD	TM6SF2	rs58542926	C	TOMM40	rs2075650	G	<0.01	165117	165108	165118	165131	-0.0235654	0.0648902	-0.0112113	0.0208594	0.0649032	0.0344169	-1.12973	0.999799	-0.325751	(-0.064,0.017)	(-0.062,0.192)	(-0.079,0.056)	0.258591	0.317408	0.744613	0.459916	0.526845	0.867287	2	other
TC	FAM174A	rs383830	A	PAFAH1B1	rs8068571	T	<0.01	1.02755e+06	1.02755e+06	1.02756e+06	1.02757e+06	-0.00558656	-0.0074054	0.0015185	0.00756544	0.00337457	0.00474564	-0.738432	-2.19447	0.319977	(-0.02,0.009)	(-0.014,-0.001)	(-0.008,0.011)	0.460252	0.0282016	0.748986	0.669823	0.0750429	0.870398	2	other
CAD	APOB	rs1367117	A	LPL	rs12678919	A	<0.01	165119	165117	165129	165142	-0.0194545	0.022321	0.00756641	0.0439931	0.0228514	0.0236736	-0.442217	0.976789	0.319614	(-0.106,0.067)	(-0.022,0.067)	(-0.039,0.054)	0.658332	0.328674	0.749261	0.817619	0.539768	0.870398	2	other
TG	SORT1/CELSR2	rs629301	T	BCL7B	rs13233571	C	<0.01	982218	980894	980895	980908	0.00708877	0.100395	0.00144727	0.00823236	0.00754946	0.00454072	0.861087	13.2983	0.318732	(-0.009,0.023)	(0.086,0.115)	(-0.007,0.01)	0.38919	2.36747e-40	0.74993	0.600955	1.87219e-39	0.870441	2	other
CAD	MLXIPL	rs17145738	T	TOMM40	rs2075650	G	<0.01	165120	165108	165121	165133	0.000872029	0.0463576	-0.00866428	0.0166707	0.0145756	0.0276656	0.0523091	3.18049	-0.313179	(-0.032,0.034)	(0.018,0.075)	(-0.063,0.046)	0.958282	0.00147028	0.754145	0.980896	0.00469927	0.872541	2	other
LDL	CXCL12	rs1870634	G	APOE	rs4420638	G	<0.01	835280	829855	829863	829876	-0.00332333	0.173849	-0.00108249	0.00234948	0.00517532	0.00347062	-1.4145	33.5919	-0.3119	(-0.008,0.001)	(0.164,0.184)	(-0.008,0.006)	0.157215	2.20144e-247	0.755116	0.322158	5.40353e-246	0.873065	2	other
TG	MYBPHL	rs590502	G	LPL	rs12678919	A	<0.01	982229	979902	979912	979925	0.00490532	0.148804	-0.0013044	0.00779062	0.00542487	0.00420606	0.629644	27.4299	-0.310124	(-0.01,0.02)	(0.138,0.159)	(-0.01,0.007)	0.528928	1.20647e-165	0.756467	0.725499	2.09196e-164	0.873653	2	other
CAD	BCL7B	rs13233571	C	SIK3	rs6589574	A	<0.01	165120	165120	165132	165145	-0.000981175	-0.0232307	0.0111251	0.0154457	0.06597	0.0362851	-0.063524	-0.352141	0.306604	(-0.031,0.029)	(-0.153,0.106)	(-0.06,0.082)	0.949349	0.724733	0.759145	0.9755	0.855912	0.874777	2	other
CAD	CBLC	rs3208856	C	TOMM40	rs2075650	G	<0.01	165119	165108	165121	165133	0.0026216	0.00404076	0.0203699	0.0283146	0.13205	0.0669811	0.0925881	0.0306002	0.304115	(-0.053,0.058)	(-0.255,0.263)	(-0.111,0.152)	0.926231	0.975588	0.76104	0.964296	0.987789	0.875999	2	other
TG	SORT1/CELSR2	rs629301	T	NCAN	rs2228603	C	<0.01	982218	981839	981840	981853	0.0128858	0.0713387	-0.00172123	0.0107189	0.00945428	0.00568235	1.20216	7.54565	-0.302909	(-0.008,0.034)	(0.053,0.09)	(-0.013,0.009)	0.229303	4.50025e-14	0.761959	0.422675	2.21497e-13	0.876641	2	other
TC	LPL	rs12678919	A	TM6SF2	rs58542926	C	<0.01	1.02755e+06	1.02644e+06	1.02645e+06	1.02647e+06	0.000698219	0.145577	0.0032217	0.0201336	0.0197718	0.0106855	0.0346793	7.36288	0.301501	(-0.039,0.04)	(0.107,0.184)	(-0.018,0.024)	0.972335	1.79988e-13	0.763032	0.986427	8.71505e-13	0.876853	2	other
CAD	BCL7B	rs13233571	C	PAFAH1B2	rs4936367	G	<0.01	165120	165119	165132	165145	-0.00111722	-0.0246244	0.0100519	0.0156945	0.0606544	0.0333683	-0.071185	-0.405979	0.301239	(-0.032,0.03)	(-0.144,0.094)	(-0.055,0.075)	0.94325	0.684758	0.763232	0.972229	0.831388	0.876905	2	other
CAD	MLXIPL	rs17145738	T	CBLC	rs3208856	C	<0.01	165120	165119	165132	165145	-0.0348829	0.00827106	0.0171062	0.110895	0.0289664	0.0568303	-0.314559	0.28554	0.301005	(-0.252,0.182)	(-0.049,0.065)	(-0.094,0.128)	0.753096	0.77523	0.763411	0.871974	0.882516	0.876933	2	other
TC	LPL	rs12678919	A	SIK3	rs6589574	A	<0.01	1.02755e+06	1.02736e+06	1.02737e+06	1.02738e+06	0.00641536	0.0514597	0.00313133	0.00439203	0.019331	0.0104164	1.46068	2.66203	0.300615	(-0.002,0.015)	(0.014,0.089)	(-0.017,0.024)	0.144103	0.00776698	0.763708	0.300502	0.0228538	0.877097	2	other
CAD	HMGCR	rs12916	C	BCAM	rs118147862	G	<0.01	165119	165119	165131	165144	-0.0248544	-0.0269962	0.00972229	0.0650347	0.0357531	0.0336507	-0.382171	-0.755073	0.288918	(-0.152,0.103)	(-0.097,0.043)	(-0.056,0.076)	0.702335	0.450205	0.772644	0.843337	0.661092	0.881695	2	other
LDL	PAFAH1B1	rs8068571	T	APOE	rs4420638	G	<0.01	835281	829855	829863	829875	-0.00473216	0.173991	-0.00107008	0.00251062	0.00594919	0.00373226	-1.88486	29.2462	-0.286712	(-0.01,0)	(0.162,0.186)	(-0.008,0.006)	0.0594494	5.01252e-188	0.774333	0.144421	9.44219e-187	0.882001	2	other
HDL	HMGCR	rs12916	C	APOE	rs4420638	G	<0.01	186036	185505	185507	185520	0.00256608	-0.0222824	-0.000401078	0.000943649	0.00148241	0.00139904	2.71931	-15.0312	-0.286682	(0.001,0.004)	(-0.025,-0.019)	(-0.003,0.002)	0.00654174	4.58832e-51	0.774356	0.0194911	4.08411e-50	0.882001	2	other
CAD	HMGCR	rs12916	C	TM6SF2	rs58542926	C	<0.01	165119	165117	165130	165142	0.00727691	-0.0213613	-0.00730495	0.0484495	0.0272867	0.0256624	0.150196	-0.782849	-0.284656	(-0.088,0.102)	(-0.075,0.032)	(-0.058,0.043)	0.88061	0.433716	0.775908	0.938898	0.646639	0.882881	2	other
HDL	HAVCR1	rs2277025	C	LPL	rs12678919	A	<0.01	186039	183995	184002	184014	0.00086046	-0.0607442	0.000531354	0.00346506	0.00189881	0.00187111	0.248324	-31.9907	0.283979	(-0.006,0.008)	(-0.064,-0.057)	(-0.003,0.004)	0.803884	1.47044e-224	0.776427	0.900439	3.2568e-223	0.883117	2	other
TG	PAFAH1B1	rs8068571	T	APOE	rs4420638	G	<0.01	982227	981822	981833	981845	-0.00198181	0.046809	-0.00101099	0.00242813	0.00575497	0.00361024	-0.816189	8.13367	-0.280033	(-0.007,0.003)	(0.036,0.058)	(-0.008,0.006)	0.414392	4.16482e-16	0.779452	0.627564	2.15855e-15	0.884675	2	other
TG	MYLIP	rs3757354	C	SEZ6L	rs688034	T	<0.01	982227	982225	982238	982250	9.44204e-05	-0.00388612	0.000906786	0.00310942	0.0055817	0.00329428	0.0303659	-0.696225	0.27526	(-0.006,0.006)	(-0.015,0.007)	(-0.006,0.007)	0.975775	0.486288	0.783116	0.987789	0.691908	0.887518	2	other
CAD	BCL7B	rs13233571	C	APOE	rs4420638	G	<0.01	165120	165115	165128	165141	-0.00168185	0.0130593	0.00670476	0.0174298	0.0452282	0.0249403	-0.0964933	0.288743	0.268833	(-0.036,0.032)	(-0.076,0.102)	(-0.042,0.056)	0.923129	0.772778	0.788058	0.962864	0.881695	0.890802	2	other
TG	MYBPHL	rs590502	G	TOMM40	rs2075650	G	<0.01	982229	981986	981998	982011	0.00272031	0.0402366	-0.000946733	0.00205399	0.0045718	0.00354648	1.3244	8.80104	-0.26695	(-0.001,0.007)	(0.031,0.049)	(-0.008,0.006)	0.18537	1.35558e-18	0.789508	0.365201	7.36929e-18	0.891735	2	other
TG	MYLIP	rs3757354	C	NCAN	rs2228603	C	<0.01	982227	981839	981851	981864	-0.00204635	0.0661272	0.00157152	0.0111201	0.0100089	0.00589511	-0.184022	6.6068	0.26658	(-0.024,0.02)	(0.047,0.086)	(-0.01,0.013)	0.853996	3.92703e-11	0.789793	0.925798	1.77704e-10	0.891818	2	other
HDL	PAFAH1B1	rs8068571	T	LDLR	rs6511720	G	<0.01	186045	186044	186056	186068	0.000258725	0.00278454	-0.000496245	0.0034515	0.00302231	0.00189636	0.0749601	0.921326	-0.261683	(-0.007,0.007)	(-0.003,0.009)	(-0.004,0.003)	0.940246	0.35688	0.793566	0.970709	0.568941	0.894715	2	other
HDL	FAM174A	rs383830	A	MYLIP	rs3757354	C	<0.01	186045	186045	186057	186070	9.51213e-05	0.000982307	0.000425118	0.00280014	0.00117752	0.00165347	0.0339702	0.834217	0.257106	(-0.005,0.006)	(-0.001,0.003)	(-0.003,0.004)	0.972901	0.404159	0.797097	0.986824	0.616513	0.896341	2	other
TG	SORT1/CELSR2	rs629301	T	BCAM	rs118147862	G	<0.01	982218	982016	982020	982033	0.0131795	-0.0592842	-0.00186049	0.0141974	0.0122448	0.00735954	0.928306	-4.8416	-0.252799	(-0.015,0.041)	(-0.083,-0.035)	(-0.016,0.013)	0.353249	1.28797e-06	0.800423	0.565957	4.8848e-06	0.898693	2	other
HDL	FAM174A	rs383830	A	LPL	rs12678919	A	<0.01	186045	183995	184007	184020	0.00177646	-0.0601122	-0.000560418	0.00412341	0.001584	0.00222481	0.430824	-37.9497	-0.251895	(-0.006,0.01)	(-0.063,-0.057)	(-0.005,0.004)	0.666596	0	0.801122	0.822905	0	0.898766	2	other
CAD	NCAN	rs2228603	C	TM6SF2	rs58542926	C	0.764	165118	165117	165130	165143	0.0155974	-0.0127223	-0.0101553	0.0673307	0.0667386	0.0406905	0.231654	-0.190629	-0.249574	(-0.116,0.148)	(-0.144,0.118)	(-0.09,0.07)	0.816807	0.848816	0.802917	0.905449	0.922697	0.899889	2	other
HDL	PAFAH1B1	rs8068571	T	TM6SF2	rs58542926	C	<0.01	186045	186040	186052	186065	-0.00166395	0.00341338	0.000572497	0.00437833	0.00371251	0.00232171	-0.380042	0.919426	0.246584	(-0.01,0.007)	(-0.004,0.011)	(-0.004,0.005)	0.703915	0.357873	0.80523	0.844225	0.569801	0.90063	2	other
HDL	HAVCR1	rs2277025	C	TOMM40	rs2075650	G	<0.01	186039	185653	185660	185673	0.00170333	-0.0217589	0.000384174	0.000915472	0.00160065	0.00157826	1.8606	-13.5938	0.243415	(0,0.003)	(-0.025,-0.019)	(-0.003,0.003)	0.0628001	4.36069e-42	0.807684	0.1512	3.51708e-41	0.901135	2	other
CAD	MYBPHL	rs590502	G	PAFAH1B1	rs8068571	T	<0.01	165118	165091	165103	165115	0.00650483	0.0524561	0.0036618	0.0242908	0.0196603	0.0151625	0.267789	2.66813	0.241504	(-0.041,0.054)	(0.014,0.091)	(-0.026,0.033)	0.788861	0.00762758	0.809165	0.891182	0.0225017	0.902254	2	other
HDL	MYLIP	rs3757354	C	SEZ6L	rs688034	T	<0.01	186045	186042	186054	186067	0.00092996	-0.00177015	0.000342472	0.00134498	0.00241519	0.00142532	0.691429	-0.732921	0.240278	(-0.002,0.004)	(-0.007,0.003)	(-0.002,0.003)	0.489296	0.463607	0.810115	0.694445	0.672977	0.902668	2	other
HDL	TM6SF2	rs58542926	C	BCAM	rs118147862	G	<0.01	186040	185875	185882	185895	0.00199036	-0.0227666	0.00118269	0.00959043	0.00937747	0.00497341	0.207536	-2.4278	0.237803	(-0.017,0.021)	(-0.041,-0.004)	(-0.009,0.011)	0.835591	0.0151908	0.812034	0.915333	0.0427878	0.903064	2	other
CAD	BAZ1B	rs13231516	T	APOE	rs4420638	G	<0.01	165120	165115	165128	165141	-0.000890071	0.0145095	0.00587899	0.0174207	0.0451861	0.0249201	-0.0510927	0.321106	0.235914	(-0.035,0.033)	(-0.074,0.103)	(-0.043,0.055)	0.959252	0.74813	0.813499	0.981407	0.869954	0.903711	2	other
LDL	FAM174A	rs383830	A	BCAM	rs118147862	G	<0.01	835284	827739	827752	827764	0.00150833	0.395607	-0.00181461	0.0148846	0.00551246	0.00771992	0.101335	71.766	-0.235056	(-0.028,0.031)	(0.385,0.406)	(-0.017,0.013)	0.919284	0	0.814166	0.960269	0	0.904274	2	other
CAD	ZNF259	rs2075290	C	PAFAH1B1	rs8068571	T	<0.01	165120	165091	165104	165117	-0.0165202	0.0555199	0.00688063	0.0472935	0.0114559	0.0294377	-0.349312	4.84641	0.233735	(-0.109,0.076)	(0.033,0.078)	(-0.051,0.065)	0.726855	1.25714e-06	0.815191	0.858061	4.77106e-06	0.905058	2	other
CAD	APOB	rs1367117	A	TM6SF2	rs58542926	C	<0.01	165119	165117	165130	165143	-0.017179	-0.0314801	0.00616827	0.0500433	0.0254343	0.0265084	-0.343283	-1.2377	0.232691	(-0.115,0.081)	(-0.081,0.018)	(-0.046,0.058)	0.731385	0.215827	0.816001	0.859829	0.406019	0.905249	2	other
CAD	APOB	rs1367117	A	HMGCR	rs12916	C	<0.01	165119	165119	165132	165144	-0.00841925	-0.00853066	0.00327612	0.0150423	0.0135993	0.0141023	-0.559707	-0.627287	0.232312	(-0.038,0.021)	(-0.035,0.018)	(-0.024,0.031)	0.57568	0.530471	0.816296	0.765104	0.72574	0.905265	2	other
HDL	PCSK9	rs2479409	G	SIK3	rs6589574	A	<0.01	186045	185909	185921	185934	0.000394797	-0.0158194	-0.000474748	0.000870454	0.00199207	0.00205136	0.453553	-7.94119	-0.231431	(-0.001,0.002)	(-0.02,-0.012)	(-0.004,0.004)	0.650151	2.00258e-15	0.81698	0.812728	1.0211e-14	0.905449	2	other
CAD	MLXIPL	rs17145738	T	PAFAH1B2	rs4936367	G	<0.01	165120	165119	165132	165145	-0.000228493	-0.00510181	-0.00771971	0.0157374	0.0174419	0.033442	-0.0145191	-0.292503	-0.230839	(-0.031,0.031)	(-0.039,0.029)	(-0.073,0.058)	0.988416	0.769902	0.81744	0.995438	0.880287	0.905782	2	other
CAD	NCAN	rs2228603	C	TOMM40	rs2075650	G	<0.01	165118	165108	165119	165132	-0.0237463	0.0295944	0.00788968	0.0207486	0.0645524	0.0342406	-1.14448	0.458456	0.230419	(-0.064,0.017)	(-0.097,0.156)	(-0.059,0.075)	0.252427	0.646625	0.817766	0.451359	0.810604	0.905966	2	other
TC	FAM174A	rs383830	A	CXCL12	rs1870634	G	<0.01	1.02755e+06	1.02755e+06	1.02756e+06	1.02757e+06	-0.00472131	-0.00680747	0.00101259	0.00659364	0.00315503	0.00442604	-0.716039	-2.15766	0.228781	(-0.018,0.008)	(-0.013,-0.001)	(-0.008,0.01)	0.473967	0.0309544	0.819039	0.682441	0.0815952	0.906354	2	other
CAD	LPL	rs12678919	A	CXCL12	rs1870634	G	<0.01	165117	165101	165110	165123	0.020114	0.0333313	0.00552149	0.036187	0.0448714	0.0241393	0.555836	0.742819	0.228734	(-0.051,0.091)	(-0.055,0.121)	(-0.042,0.053)	0.578323	0.457591	0.819076	0.767284	0.667836	0.906354	2	other
HDL	HAVCR1	rs2277025	C	MLXIPL	rs17145738	T	<0.01	186039	185866	185874	185887	0.00168907	0.0152621	0.00038532	0.000893668	0.00172814	0.00170193	1.89004	8.83149	0.226402	(0,0.003)	(0.012,0.019)	(-0.003,0.004)	0.0587532	1.03288e-18	0.820889	0.142974	5.63661e-18	0.906745	2	other
TG	LDLRAP1/TMEM57	rs12027135	T	LPL	rs12678919	A	<0.01	982224	979902	979913	979927	0.00338743	0.146322	0.000955271	0.00782414	0.00557897	0.00422228	0.432946	26.2274	0.226246	(-0.012,0.019)	(0.135,0.157)	(-0.007,0.009)	0.665054	1.29474e-151	0.82101	0.822077	2.0915e-150	0.906745	2	other
LDL	BAZ1B	rs13231516	T	PVRL2	rs7254892	G	<0.01	835281	829772	829781	829794	-0.000204165	0.390985	0.00256334	0.0221764	0.020631	0.0113498	-0.00920642	18.9513	0.225848	(-0.044,0.043)	(0.351,0.431)	(-0.02,0.025)	0.992654	4.30585e-80	0.82132	0.997227	4.93216e-79	0.906745	2	other
CAD	BAZ1B	rs13231516	T	TOMM40	rs2075650	G	<0.01	165120	165108	165121	165134	-0.00053591	0.0333299	0.00621717	0.0166176	0.0499713	0.0275569	-0.0322496	0.666981	0.225612	(-0.033,0.032)	(-0.065,0.131)	(-0.048,0.06)	0.974273	0.504784	0.821503	0.987509	0.705826	0.906745	2	other
LDL	CXCL12	rs1870634	G	NCAN	rs2228603	C	<0.01	835280	834613	834622	834634	-0.00169688	0.0919851	-0.00117915	0.0098577	0.00780348	0.00522657	-0.172137	11.7877	-0.225607	(-0.021,0.018)	(0.077,0.107)	(-0.011,0.009)	0.86333	4.517e-32	0.821507	0.929916	3.17759e-31	0.906745	2	other
TG	CXCL12	rs1870634	G	CBLC	rs3208856	C	<0.01	982228	982169	982181	982194	-0.00390583	-0.0357514	0.00159117	0.0138006	0.0105454	0.00709287	-0.283019	-3.39024	0.224334	(-0.031,0.023)	(-0.056,-0.015)	(-0.012,0.015)	0.777163	0.000698316	0.822498	0.883423	0.00227817	0.907014	2	other
HDL	LDLR	rs6511720	G	PVRL2	rs7254892	G	<0.01	186044	185922	185932	185945	-1.64421e-05	-0.0236235	0.00107087	0.00933064	0.00869298	0.00477871	-0.00176216	-2.71753	0.224091	(-0.018,0.018)	(-0.041,-0.007)	(-0.008,0.01)	0.998594	0.00657704	0.822686	0.998968	0.0195758	0.907014	2	other
CAD	CBLC	rs3208856	C	APOE	rs4420638	G	<0.01	165119	165115	165128	165141	0.00530311	-0.000366405	0.0127211	0.0294294	0.112217	0.0570248	0.180198	-0.00326514	0.22308	(-0.052,0.063)	(-0.22,0.22)	(-0.099,0.124)	0.856997	0.997395	0.823473	0.927127	0.998968	0.907501	2	other
CAD	HMGCR	rs12916	C	PVRL2	rs7254892	G	<0.01	165119	165116	165128	165141	-0.0234542	0.0475646	0.00887687	0.0784307	0.0429528	0.040083	-0.299043	1.10737	0.221462	(-0.177,0.13)	(-0.037,0.132)	(-0.07,0.087)	0.764907	0.268134	0.824733	0.877616	0.471856	0.908536	2	other
HDL	WDR12	rs114123510	A	BAZ1B	rs13231516	T	<0.01	186032	185864	185864	185877	-0.00522934	-0.0156345	0.000536315	0.00442065	0.00131464	0.00243684	-1.18294	-11.8926	0.220086	(-0.014,0.003)	(-0.018,-0.013)	(-0.004,0.005)	0.236835	1.29268e-32	0.825804	0.431698	9.16189e-32	0.909186	2	other
TG	PCSK9	rs2479409	G	CBLC	rs3208856	C	<0.01	982226	982169	982182	982195	0.00402672	-0.0325803	-0.00152856	0.0138125	0.00685944	0.00709462	0.291526	-4.7497	-0.215454	(-0.023,0.031)	(-0.046,-0.019)	(-0.015,0.012)	0.770649	2.03719e-06	0.829413	0.880431	7.64957e-06	0.911214	2	other
TG	LDLR	rs6511720	G	TOMM40	rs2075650	G	<0.01	982225	981986	981997	982010	0.00339832	0.0371528	0.00116792	0.00316328	0.00993118	0.00545448	1.0743	3.74103	0.214122	(-0.003,0.01)	(0.018,0.057)	(-0.01,0.012)	0.282686	0.00018327	0.830452	0.488222	0.000624109	0.912141	2	other
LDL	FAM174A	rs383830	A	LDLR	rs6511720	G	<0.01	835284	831198	831210	831223	-0.0043109	0.179473	0.00104127	0.00891973	0.00349149	0.00489919	-0.4833	51.4031	0.212539	(-0.022,0.013)	(0.173,0.186)	(-0.009,0.011)	0.628883	0	0.831687	0.800576	0	0.91265	2	other
CAD	BAZ1B	rs13231516	T	BCAM	rs118147862	G	<0.01	165120	165119	165132	165145	0.0213945	-0.000875128	-0.0104808	0.0978147	0.0916802	0.0505952	0.218725	-0.00954544	-0.207151	(-0.17,0.213)	(-0.181,0.179)	(-0.11,0.089)	0.826865	0.992384	0.835892	0.909647	0.997132	0.915333	2	other
HDL	PAFAH1B1	rs8068571	T	APOE	rs4420638	G	<0.01	186045	185505	185516	185529	-0.000703753	-0.0230684	0.000318017	0.00105072	0.002489	0.00156141	-0.669782	-9.26815	0.203673	(-0.003,0.001)	(-0.028,-0.018)	(-0.003,0.003)	0.502997	1.89405e-20	0.838609	0.704369	1.07716e-19	0.917583	2	other
TG	FAM174A	rs383830	A	PAFAH1B1	rs8068571	T	<0.01	982228	982227	982238	982251	6.55064e-05	-0.00199092	-0.000706693	0.00555785	0.00247876	0.00348624	0.0117863	-0.803194	-0.202709	(-0.011,0.011)	(-0.007,0.003)	(-0.008,0.006)	0.990596	0.421863	0.839362	0.996424	0.635147	0.917875	2	other
TG	BCL7B	rs13233571	C	MLXIPL	rs17145738	T	0.952	980894	980891	980901	980914	0.0587354	-0.0451801	0.00113944	0.022507	0.0233776	0.00570837	2.60964	-1.93262	0.199608	(0.015,0.103)	(-0.091,0.001)	(-0.01,0.012)	0.00906364	0.0532827	0.841787	0.0264356	0.131411	0.919553	2	other
TG	FAM174A	rs383830	A	BCAM	rs118147862	G	<0.01	982228	982016	982027	982041	0.00179494	-0.0615629	-0.00149184	0.0144425	0.00534784	0.0074905	0.124281	-11.5117	-0.199164	(-0.027,0.03)	(-0.072,-0.051)	(-0.016,0.013)	0.901093	1.15122e-30	0.842134	0.951995	7.87382e-30	0.919665	2	other
HDL	PCSK9	rs2479409	G	SEZ6L	rs688034	T	<0.01	186045	186042	186055	186068	0.000453427	-0.00105981	-0.000236403	0.00113162	0.00116579	0.00120121	0.400688	-0.909091	-0.196804	(-0.002,0.003)	(-0.003,0.001)	(-0.003,0.002)	0.68865	0.363302	0.843981	0.833463	0.575558	0.920526	2	other
TG	MYBPHL	rs590502	G	CBLC	rs3208856	C	<0.01	982229	982169	982185	982198	0.00492208	-0.0322217	-0.00130817	0.0131432	0.00871763	0.00675304	0.374495	-3.69616	-0.193715	(-0.021,0.031)	(-0.049,-0.015)	(-0.015,0.012)	0.708036	0.000218888	0.846399	0.846597	0.000740951	0.921722	2	other
HDL	MYLIP	rs3757354	C	SIK3	rs6589574	A	<0.01	186045	185909	185921	185934	0.00123346	-0.0154047	-0.000467205	0.00103387	0.004112	0.00242655	1.19306	-3.74627	-0.192539	(-0.001,0.003)	(-0.023,-0.007)	(-0.005,0.004)	0.232846	0.00017948	0.84732	0.427399	0.000612695	0.922132	2	other
TG	PAFAH1B1	rs8068571	T	TOMM40	rs2075650	G	<0.01	982227	981986	982000	982012	-0.00211464	0.0403382	-0.000766498	0.00231949	0.00639581	0.00401198	-0.911685	6.30698	-0.191052	(-0.007,0.002)	(0.028,0.053)	(-0.009,0.007)	0.361934	2.84538e-10	0.848485	0.574354	1.23249e-09	0.922697	2	other
CAD	MLXIPL	rs17145738	T	SIK3	rs6589574	A	<0.01	165120	165120	165132	165145	-0.000603235	-0.00201424	-0.00690615	0.0154895	0.0188766	0.0363412	-0.0389447	-0.106706	-0.190036	(-0.031,0.03)	(-0.039,0.035)	(-0.078,0.064)	0.968935	0.915022	0.849281	0.985445	0.958643	0.923025	2	other
CAD	HAVCR1	rs2277025	C	LDLR	rs6511720	G	<0.01	165119	165117	165129	165142	0.0127961	0.0290142	-0.00407882	0.0397998	0.0222054	0.0217128	0.321511	1.30663	-0.187853	(-0.065,0.091)	(-0.015,0.073)	(-0.047,0.038)	0.747823	0.191339	0.850992	0.869776	0.373971	0.923823	2	other
CAD	SIK3	rs6589574	A	CBLC	rs3208856	C	<0.01	165120	165119	165132	165145	-0.0270423	0.0101257	0.0121116	0.12639	0.0281295	0.0648579	-0.213959	0.359966	0.186741	(-0.275,0.221)	(-0.045,0.065)	(-0.115,0.139)	0.830579	0.718872	0.851864	0.912141	0.853793	0.924322	2	other
CAD	APOB	rs1367117	A	FAM174A	rs383830	A	<0.01	165119	165118	165131	165144	-0.0044068	0.0146026	-0.00312958	0.0121374	0.0163547	0.0170209	-0.363075	0.892873	-0.183867	(-0.028,0.019)	(-0.017,0.047)	(-0.036,0.03)	0.716549	0.371925	0.854118	0.852998	0.584807	0.925798	2	other
LDL	PAFAH1B1	rs8068571	T	TOMM40	rs2075650	G	<0.01	835281	831476	831485	831498	-0.00482723	0.161403	-0.000753332	0.0024048	0.00663031	0.00415931	-2.00733	24.3432	-0.181119	(-0.01,0)	(0.148,0.174)	(-0.009,0.007)	0.0447144	6.83759e-131	0.856274	0.11258	1.00438e-129	0.926718	2	other
TG	WDR12	rs114123510	A	MYLIP	rs3757354	C	<0.01	982228	982227	982240	982253	0.00128133	0.000914089	-0.000827963	0.00785199	0.00249836	0.00463646	0.163185	0.365875	-0.178577	(-0.014,0.017)	(-0.004,0.006)	(-0.01,0.008)	0.870373	0.714458	0.85827	0.932719	0.851438	0.92728	2	other
HDL	PCSK9	rs2479409	G	NCAN	rs2228603	C	<0.01	186045	186038	186050	186063	-0.000420916	0.00394879	0.000382051	0.00404981	0.00207132	0.00214686	-0.103935	1.90641	0.177958	(-0.008,0.008)	(0,0.008)	(-0.004,0.005)	0.917221	0.0565968	0.858756	0.959496	0.138739	0.92728	2	other
TG	LDLRAP1/TMEM57	rs12027135	T	BAZ1B	rs13231516	T	<0.01	982224	980940	980949	980962	0.00383339	0.100216	0.000674925	0.00692625	0.00504374	0.00381703	0.553458	19.8693	0.17682	(-0.01,0.017)	(0.09,0.11)	(-0.007,0.008)	0.57995	7.50359e-88	0.85965	0.768119	8.99479e-87	0.927892	2	other
CAD	FAM174A	rs383830	A	TOMM40	rs2075650	G	<0.01	165118	165108	165120	165132	0.0136599	0.0458714	-0.00394015	0.0133933	0.0159993	0.0223545	1.01991	2.86708	-0.176257	(-0.013,0.04)	(0.015,0.077)	(-0.048,0.04)	0.307772	0.00414277	0.860092	0.516049	0.0125882	0.928192	2	other
TG	SORT1/CELSR2	rs629301	T	LPL	rs12678919	A	<0.01	982218	979902	979903	979915	0.008064	0.146005	0.000886793	0.00934719	0.00837841	0.00504353	0.862719	17.4263	0.175828	(-0.01,0.026)	(0.13,0.162)	(-0.009,0.011)	0.388292	5.20707e-68	0.860429	0.600183	5.42723e-67	0.92829	2	other
LDL	FAM174A	rs383830	A	PVRL2	rs7254892	G	<0.01	835284	829772	829784	829797	0.0007546	0.396122	-0.00158171	0.0178896	0.0064661	0.00915887	0.0421809	61.2615	-0.172697	(-0.034,0.036)	(0.383,0.409)	(-0.02,0.016)	0.966354	0	0.862889	0.984424	0	0.929795	2	other
CAD	BCL7B	rs13233571	C	CBLC	rs3208856	C	<0.01	165120	165119	165132	165145	0.0197945	0.0294834	-0.00976181	0.110509	0.103267	0.056635	0.179121	0.285506	-0.172364	(-0.197,0.236)	(-0.173,0.232)	(-0.121,0.101)	0.857843	0.775256	0.863152	0.927177	0.882516	0.929901	2	other
HDL	MYBPHL	rs590502	G	LPL	rs12678919	A	<0.01	186043	183995	184004	184016	-0.00215197	-0.0606881	0.000310211	0.00336375	0.00234333	0.00181604	-0.639751	-25.8982	0.170817	(-0.009,0.004)	(-0.065,-0.056)	(-0.003,0.004)	0.522334	6.97584e-148	0.864368	0.719367	1.12048e-146	0.930252	2	other
HDL	MYBPHL	rs590502	G	PVRL2	rs7254892	G	<0.01	186043	185922	185933	185945	-0.00049477	-0.0211705	-0.000519624	0.00604368	0.00399137	0.00309546	-0.0818656	-5.30405	-0.167867	(-0.012,0.011)	(-0.029,-0.013)	(-0.007,0.006)	0.934754	1.13259e-07	0.866688	0.967869	4.50651e-07	0.930924	2	other
HDL	MYLIP	rs3757354	C	LDLR	rs6511720	G	<0.01	186045	186044	186055	186068	0.00054619	0.00149978	0.000346012	0.0037712	0.00350562	0.00207273	0.144832	0.427823	0.166935	(-0.007,0.008)	(-0.005,0.008)	(-0.004,0.004)	0.884844	0.66878	0.867421	0.941288	0.823311	0.931419	2	other
HDL	CXCL12	rs1870634	G	TM6SF2	rs58542926	C	<0.01	186046	186040	186052	186064	-0.000443157	0.00472813	-0.000352288	0.004092	0.00324165	0.00216993	-0.108299	1.45856	-0.16235	(-0.008,0.008)	(-0.002,0.011)	(-0.005,0.004)	0.913759	0.144688	0.87103	0.958205	0.301499	0.93307	2	other
CAD	HAVCR1	rs2277025	C	LPL	rs12678919	A	<0.01	165119	165117	165129	165142	0.0123588	0.0304461	-0.00375946	0.0433702	0.0238713	0.0233446	0.284961	1.27543	-0.161042	(-0.073,0.097)	(-0.016,0.077)	(-0.05,0.042)	0.775674	0.202158	0.87206	0.882792	0.388555	0.933645	2	other
TG	PCSK9	rs2479409	G	SEZ6L	rs688034	T	<0.01	982226	982225	982238	982251	0.000789756	-0.00273365	0.000422991	0.00261463	0.00269385	0.00277765	0.302052	-1.01477	0.152284	(-0.004,0.006)	(-0.008,0.003)	(-0.005,0.006)	0.762612	0.310213	0.878963	0.876844	0.518241	0.938403	2	other
TC	FAM174A	rs383830	A	NCAN	rs2228603	C	<0.01	1.02755e+06	1.02676e+06	1.02677e+06	1.02679e+06	-0.001114	0.127585	-0.00117581	0.0148576	0.00561423	0.00787902	-0.0749785	22.7253	-0.149233	(-0.03,0.028)	(0.117,0.139)	(-0.017,0.014)	0.940232	2.52021e-114	0.88137	0.970709	3.44328e-113	0.939355	2	other
TG	PCSK9	rs2479409	G	SORT1/CELSR2	rs629301	T	<0.01	982226	982218	982232	982244	0.000357147	0.00930912	0.000462224	0.00522714	0.00304901	0.00314725	0.0683256	3.05316	0.146866	(-0.01,0.011)	(0.003,0.015)	(-0.006,0.007)	0.945526	0.00226447	0.883238	0.97308	0.00710153	0.940462	2	other
CAD	FAM174A	rs383830	A	APOE	rs4420638	G	<0.01	165118	165115	165127	165140	0.0137019	0.0260648	-0.00296621	0.0140009	0.0144529	0.0202589	0.978644	1.80343	-0.146415	(-0.014,0.041)	(-0.002,0.054)	(-0.043,0.037)	0.327756	0.0713213	0.883594	0.538972	0.167867	0.940574	2	other
TC	CXCL12	rs1870634	G	LDLR	rs6511720	G	<0.01	1.02755e+06	1.02418e+06	1.02418e+06	1.02419e+06	-0.00779982	0.212261	0.000813037	0.0101234	0.00828274	0.00555688	-0.770475	25.6269	0.146312	(-0.028,0.012)	(0.196,0.228)	(-0.01,0.012)	0.441018	7.64949e-145	0.883675	0.652917	1.22176e-143	0.940574	2	other
LDL	BAZ1B	rs13231516	T	CBLC	rs3208856	C	<0.01	835281	833560	833570	833583	0.00142108	0.207321	0.00153553	0.0207117	0.0193114	0.010639	0.0686122	10.7357	0.14433	(-0.039,0.042)	(0.169,0.245)	(-0.019,0.022)	0.945298	6.91821e-27	0.88524	0.97308	4.483e-26	0.941533	2	other
TC	CXCL12	rs1870634	G	APOE	rs4420638	G	<0.01	1.02755e+06	1.02349e+06	1.02349e+06	1.02351e+06	-0.00610416	0.196154	-0.000629453	0.00307512	0.00677444	0.00454266	-1.98501	28.955	-0.138565	(-0.012,0)	(0.183,0.209)	(-0.01,0.008)	0.0471428	2.42667e-184	0.889794	0.118065	4.43845e-183	0.944604	2	other
CAD	ZNF259	rs2075290	C	NCAN	rs2228603	C	<0.01	165120	165118	165131	165144	-0.0186547	-0.022431	0.00672731	0.0918721	0.0190348	0.0487054	-0.20305	-1.17842	0.138122	(-0.199,0.161)	(-0.06,0.015)	(-0.089,0.102)	0.839096	0.238628	0.890144	0.917761	0.43394	0.944709	2	other
HDL	HAVCR1	rs2277025	C	BAZ1B	rs13231516	T	<0.01	186039	185864	185872	185885	0.00216644	-0.0153334	-0.000219011	0.00307778	0.0017234	0.00169731	0.703897	-8.89717	-0.129034	(-0.004,0.008)	(-0.019,-0.012)	(-0.004,0.003)	0.481497	5.72872e-19	0.897331	0.688026	3.15971e-18	0.949583	2	other
HDL	CXCL12	rs1870634	G	CBLC	rs3208856	C	<0.01	186046	185998	186010	186023	-0.00183938	-0.0137125	0.000390513	0.00596194	0.00455216	0.00306448	-0.30852	-3.01231	0.127432	(-0.014,0.01)	(-0.023,-0.005)	(-0.006,0.006)	0.757686	0.00259268	0.898599	0.874254	0.00807275	0.950392	2	other
LDL	MLXIPL	rs17145738	T	PVRL2	rs7254892	G	<0.01	835280	829772	829780	829793	-0.00809819	0.395143	0.0014355	0.0222439	0.00590022	0.0113847	-0.364062	66.9709	0.12609	(-0.052,0.035)	(0.384,0.407)	(-0.021,0.024)	0.715811	0	0.899661	0.8523	0	0.951113	2	other
HDL	MYBPHL	rs590502	G	BAZ1B	rs13231516	T	<0.01	186043	185864	185874	185886	-0.00187148	-0.0157322	0.000203677	0.00298094	0.00211879	0.00164371	-0.627816	-7.42508	0.123913	(-0.008,0.004)	(-0.02,-0.012)	(-0.003,0.003)	0.530125	1.12715e-13	0.901384	0.72574	5.4858e-13	0.951995	2	other
LDL	MLXIPL	rs17145738	T	NCAN	rs2228603	C	<0.01	835280	834613	834623	834635	-0.00322637	0.0906417	-0.000916446	0.0141711	0.00392682	0.00751117	-0.227673	23.0827	-0.122011	(-0.031,0.025)	(0.083,0.098)	(-0.016,0.014)	0.819901	6.90508e-118	0.90289	0.90646	9.57257e-117	0.952976	2	other
TG	PAFAH1B1	rs8068571	T	CBLC	rs3208856	C	<0.01	982227	982169	982181	982193	-0.000491306	-0.0322893	-0.000918964	0.0147847	0.0120947	0.00759761	-0.0332307	-2.66971	-0.120954	(-0.029,0.028)	(-0.056,-0.009)	(-0.016,0.014)	0.973491	0.00759179	0.903727	0.987048	0.0224078	0.953367	2	other
TG	PAFAH1B1	rs8068571	T	TM6SF2	rs58542926	C	<0.01	982227	981688	981700	981713	-0.00105582	0.0815904	-0.000645644	0.0101128	0.00856636	0.00536267	-0.104404	9.52452	-0.120396	(-0.021,0.019)	(0.065,0.098)	(-0.011,0.01)	0.916849	1.65806e-21	0.904169	0.959496	9.65219e-21	0.953616	2	other
LDL	BCL7B	rs13233571	C	CBLC	rs3208856	C	<0.01	835280	833560	833570	833582	0.00724753	0.212255	-0.00127239	0.0207793	0.0193833	0.0106727	0.348787	10.9504	-0.11922	(-0.033,0.048)	(0.174,0.25)	(-0.022,0.02)	0.727249	6.61523e-28	0.905101	0.858202	4.35637e-27	0.953712	2	other
HDL	MYBPHL	rs590502	G	SEZ6L	rs688034	T	<0.01	186043	186042	186052	186065	-0.00141789	-0.00107764	-0.000136532	0.00108262	0.00148406	0.00115174	-1.30969	-0.72614	-0.118544	(-0.004,0.001)	(-0.004,0.002)	(-0.002,0.002)	0.190301	0.467753	0.905636	0.372552	0.676744	0.953921	2	other
CAD	HMGCR	rs12916	C	LPL	rs12678919	A	<0.01	165119	165117	165129	165142	-0.0111606	0.0254296	0.00268061	0.0428756	0.0244523	0.0230497	-0.260302	1.03997	0.116297	(-0.095,0.073)	(-0.022,0.073)	(-0.042,0.048)	0.794631	0.298354	0.907417	0.895311	0.505731	0.955265	2	other
TG	FAM174A	rs383830	A	LDLR	rs6511720	G	<0.01	982228	982225	982237	982249	-0.00193503	0.00348245	0.000545217	0.00861202	0.0033709	0.00473015	-0.224689	1.03309	0.115264	(-0.019,0.015)	(-0.003,0.01)	(-0.009,0.01)	0.822221	0.301561	0.908236	0.907014	0.509642	0.955772	2	other
LDL	PAFAH1B1	rs8068571	T	CBLC	rs3208856	C	<0.01	835281	833560	833569	833582	-0.00663907	0.208695	0.000908792	0.0153814	0.0125828	0.00790407	-0.431628	16.5857	0.114978	(-0.037,0.024)	(0.184,0.233)	(-0.015,0.016)	0.666011	8.84252e-62	0.908463	0.822541	8.65926e-61	0.955833	2	other
CAD	MLXIPL	rs17145738	T	PVRL2	rs7254892	G	<0.01	165120	165116	165129	165141	0.0115832	0.0564578	-0.00694421	0.120572	0.0315111	0.061567	0.0960683	1.79168	-0.112791	(-0.225,0.248)	(-0.005,0.118)	(-0.128,0.114)	0.923466	0.0731843	0.910196	0.962864	0.171753	0.956467	2	other
CAD	LDLRAP1/TMEM57	rs12027135	T	PAFAH1B1	rs8068571	T	<0.01	165115	165091	165100	165113	-0.0166125	0.0583209	-0.00171062	0.0243782	0.0200291	0.0151811	-0.681448	2.9118	-0.112681	(-0.064,0.031)	(0.019,0.098)	(-0.031,0.028)	0.495588	0.00359348	0.910284	0.699698	0.0109898	0.956467	2	other
LDL	FAM174A	rs383830	A	CXCL12	rs1870634	G	<0.01	835284	835280	835293	835305	-0.00280083	-0.00404524	0.000373956	0.00504927	0.00241603	0.00338916	-0.554699	-1.67433	0.110339	(-0.013,0.007)	(-0.009,0.001)	(-0.006,0.007)	0.5791	0.0940655	0.912141	0.767752	0.213768	0.957612	2	other
TG	LDLR	rs6511720	G	NCAN	rs2228603	C	<0.01	982225	981839	981851	981864	0.00215876	0.067223	0.00079929	0.0136837	0.013206	0.007261	0.157761	5.09035	0.11008	(-0.025,0.029)	(0.041,0.093)	(-0.013,0.015)	0.874645	3.57408e-07	0.912346	0.935529	1.38992e-06	0.957612	2	other
HDL	CXCL12	rs1870634	G	BCAM	rs118147862	G	<0.01	186046	185875	185888	185901	-0.00168064	-0.0209884	0.000302833	0.00541191	0.00418382	0.00280559	-0.310545	-5.01657	0.107939	(-0.012,0.009)	(-0.029,-0.013)	(-0.005,0.006)	0.756146	5.26014e-07	0.914044	0.873653	2.03029e-06	0.958326	2	other
LDL	PAFAH1B1	rs8068571	T	PVRL2	rs7254892	G	<0.01	835281	829772	829780	829793	-0.00676499	0.394223	0.000869107	0.016433	0.0133762	0.0084143	-0.411671	29.4719	0.103289	(-0.039,0.025)	(0.368,0.42)	(-0.016,0.017)	0.68058	6.59772e-191	0.917733	0.82969	1.26382e-189	0.959533	2	other
CAD	HMGCR	rs12916	C	FAM174A	rs383830	A	<0.01	165119	165118	165131	165144	-0.00552239	0.0137958	-0.00167327	0.0117541	0.0174662	0.0164567	-0.469828	0.789855	-0.101677	(-0.029,0.018)	(-0.02,0.048)	(-0.034,0.031)	0.638478	0.429613	0.919013	0.806633	0.64238	0.960243	2	other
CAD	FAM174A	rs383830	A	TM6SF2	rs58542926	C	<0.01	165118	165117	165129	165142	0.018215	-0.0259166	-0.00311005	0.0583031	0.0220753	0.0308947	0.312419	-1.17401	-0.100666	(-0.096,0.132)	(-0.069,0.017)	(-0.064,0.057)	0.754722	0.240392	0.919815	0.872965	0.435888	0.96047	2	other
HDL	TM6SF2	rs58542926	C	TOMM40	rs2075650	G	<0.01	186040	185653	185660	185672	0.00411486	-0.0219862	0.000280811	0.00167173	0.00540638	0.00286813	2.46144	-4.06672	0.0979073	(0.001,0.007)	(-0.033,-0.011)	(-0.005,0.006)	0.0138382	4.76795e-05	0.922006	0.039251	0.000168648	0.962226	2	other
TC	CXCL12	rs1870634	G	BCAM	rs118147862	G	<0.01	1.02755e+06	1.02279e+06	1.0228e+06	1.02281e+06	-0.00790768	0.413268	0.00082892	0.0168983	0.0130692	0.00875952	-0.467956	31.6217	0.0946307	(-0.041,0.025)	(0.388,0.439)	(-0.016,0.018)	0.639816	1.86092e-219	0.924608	0.807228	4.04268e-218	0.963877	2	other
TG	MYBPHL	rs590502	G	BAZ1B	rs13231516	T	<0.01	982229	980940	980954	980966	0.00296346	0.101343	-0.000354356	0.00688651	0.00488949	0.00379686	0.430329	20.7267	-0.0933288	(-0.011,0.016)	(0.092,0.111)	(-0.008,0.007)	0.666957	1.99048e-95	0.925642	0.823139	2.45349e-94	0.964262	2	other
CAD	HMGCR	rs12916	C	PAFAH1B1	rs8068571	T	<0.01	165119	165091	165104	165117	-0.00833102	0.05533	0.00142595	0.0246767	0.0163602	0.0153722	-0.337607	3.38199	0.0927617	(-0.057,0.04)	(0.023,0.087)	(-0.029,0.032)	0.73566	0.000719616	0.926093	0.862707	0.0023463	0.964296	2	other
TG	BAZ1B	rs13231516	T	MLXIPL	rs17145738	T	0.876	980940	980891	980903	980916	0.0214446	-0.0822238	0.000517601	0.0121455	0.0138781	0.00562709	1.76564	-5.92472	0.0919838	(-0.002,0.045)	(-0.109,-0.055)	(-0.011,0.012)	0.0774561	3.12822e-09	0.926711	0.180731	1.31191e-08	0.964296	2	other
TG	MYBPHL	rs590502	G	BCL7B	rs13233571	C	<0.01	982229	980894	980908	980921	0.00298066	0.103026	-0.000346439	0.00689476	0.00489692	0.0038007	0.432308	21.0389	-0.0911514	(-0.011,0.016)	(0.093,0.113)	(-0.008,0.007)	0.665518	2.89161e-98	0.927372	0.822146	3.64342e-97	0.964631	2	other
HDL	MYLIP	rs3757354	C	BCAM	rs118147862	G	<0.01	186045	185875	185887	185900	0.000662007	-0.021024	0.000273525	0.00634399	0.00556436	0.00328979	0.104352	-3.77834	0.0831436	(-0.012,0.013)	(-0.032,-0.01)	(-0.006,0.007)	0.91689	0.000157876	0.933737	0.959496	0.000540228	0.967685	2	other
TC	LPL	rs12678919	A	NCAN	rs2228603	C	<0.01	1.02755e+06	1.02676e+06	1.02677e+06	1.02678e+06	0.00524591	0.125473	0.000889671	0.0202225	0.0198759	0.0107327	0.25941	6.31281	0.0828936	(-0.034,0.045)	(0.087,0.164)	(-0.02,0.022)	0.795319	2.74021e-10	0.933936	0.895444	1.18875e-09	0.967685	2	other
CAD	HMGCR	rs12916	C	LDLR	rs6511720	G	<0.01	165119	165117	165129	165142	-0.00942119	0.024485	0.00176504	0.0390899	0.0227402	0.0213283	-0.241014	1.07673	0.0827556	(-0.086,0.067)	(-0.02,0.069)	(-0.04,0.044)	0.809545	0.281603	0.934046	0.902323	0.487688	0.967685	2	other
TC	LPL	rs12678919	A	PVRL2	rs7254892	G	<0.01	1.02755e+06	1.02417e+06	1.02418e+06	1.02419e+06	0.0044212	0.407421	0.00134318	0.0318704	0.0301997	0.0163198	0.138724	13.4909	0.0823036	(-0.058,0.067)	(0.348,0.467)	(-0.031,0.033)	0.889668	1.76903e-41	0.934405	0.944604	1.41473e-40	0.967685	2	other
LDL	BCL7B	rs13233571	C	NCAN	rs2228603	C	<0.01	835280	834613	834623	834635	0.00365233	0.0893534	0.000607796	0.0141448	0.0136077	0.00749696	0.25821	6.56638	0.0810723	(-0.024,0.031)	(0.063,0.116)	(-0.014,0.015)	0.796245	5.15549e-11	0.935384	0.896014	2.31813e-10	0.968169	2	other
LDL	PAFAH1B1	rs8068571	T	LDLR	rs6511720	G	<0.01	835281	831198	831206	831219	-0.00437661	0.180431	-0.000351326	0.00826219	0.00723187	0.00453899	-0.529715	24.9494	-0.0774017	(-0.021,0.012)	(0.166,0.195)	(-0.009,0.009)	0.596309	2.16858e-137	0.938304	0.780848	3.2789e-136	0.969932	2	other
HDL	APOB	rs1367117	A	WDR12	rs114123510	A	<0.01	186036	186032	186035	186047	-0.00195445	-0.00442105	0.000129837	0.000916354	0.0016187	0.00169901	-2.13286	-2.73124	0.0764194	(-0.004,0)	(-0.008,-0.001)	(-0.003,0.003)	0.0329363	0.00630962	0.939085	0.0863779	0.0188292	0.970237	2	other
TG	CXCL12	rs1870634	G	ZNF259	rs2075290	C	<0.01	982228	978568	978582	978594	-0.000797961	0.211594	0.000384169	0.00199854	0.0077955	0.00524058	-0.399272	27.143	0.0733065	(-0.005,0.003)	(0.196,0.227)	(-0.01,0.011)	0.689693	3.06029e-162	0.941562	0.834164	5.17965e-161	0.971108	2	other
LDL	MLXIPL	rs17145738	T	CBLC	rs3208856	C	<0.01	835280	833560	833570	833582	-0.00642631	0.209826	0.000781931	0.0207969	0.00558553	0.0106826	-0.309003	37.5661	0.0731969	(-0.047,0.034)	(0.199,0.221)	(-0.02,0.022)	0.757319	0	0.941649	0.874008	0	0.971108	2	other
TG	SORT1/CELSR2	rs629301	T	PVRL2	rs7254892	G	<0.01	982218	981892	981896	981909	0.00850384	-0.0943159	0.000598259	0.0168583	0.0143411	0.00863116	0.504431	-6.57662	0.0693138	(-0.025,0.042)	(-0.122,-0.066)	(-0.016,0.018)	0.613959	4.8125e-11	0.94474	0.791889	2.16907e-10	0.973056	2	other
HDL	FAM174A	rs383830	A	PVRL2	rs7254892	G	<0.01	186045	185922	185935	185947	0.00122758	-0.0216456	-0.000226269	0.00747186	0.00269589	0.0038256	0.164294	-8.02913	-0.059146	(-0.013,0.016)	(-0.027,-0.016)	(-0.008,0.007)	0.8695	9.81694e-16	0.952836	0.932372	5.04185e-15	0.977665	2	other
CAD	PCSK9	rs2479409	G	PAFAH1B1	rs8068571	T	<0.01	165119	165091	165104	165117	0.00526143	0.0570771	-0.000866336	0.0254014	0.0153919	0.0158395	0.207131	3.70825	-0.0546945	(-0.045,0.055)	(0.027,0.087)	(-0.032,0.03)	0.835908	0.000208696	0.956382	0.915333	0.000708141	0.980062	2	other
LDL	FAM174A	rs383830	A	NCAN	rs2228603	C	<0.01	835284	834613	834626	834639	-0.00281053	0.0902812	0.000305006	0.0113733	0.00429847	0.00603149	-0.247116	21.0031	0.050569	(-0.025,0.019)	(0.082,0.099)	(-0.012,0.012)	0.804818	6.14331e-98	0.959669	0.900585	7.70632e-97	0.981657	2	other
TG	MYLIP	rs3757354	C	ZNF259	rs2075290	C	<0.01	982227	978568	978581	978594	0.000438032	0.211614	0.000307009	0.00234793	0.0103998	0.00613174	0.186561	20.348	0.0500689	(-0.004,0.005)	(0.191,0.232)	(-0.012,0.012)	0.852005	4.8346e-92	0.960068	0.924322	5.86984e-91	0.98171	2	other
TG	FAM174A	rs383830	A	TM6SF2	rs58542926	C	<0.01	982228	981688	981698	981712	-0.00155557	0.0805302	0.000281547	0.0109303	0.00412504	0.00579596	-0.142316	19.5223	0.0485764	(-0.023,0.02)	(0.072,0.089)	(-0.011,0.012)	0.88683	7.101e-85	0.961257	0.942517	8.38805e-84	0.982273	2	other
LDL	BAZ1B	rs13231516	T	PAFAH1B1	rs8068571	T	<0.01	835281	835281	835291	835303	0.00393984	-0.00513494	0.000211546	0.00716303	0.00814345	0.0044905	0.550023	-0.630561	0.0471097	(-0.01,0.018)	(-0.021,0.011)	(-0.009,0.009)	0.582303	0.528328	0.962426	0.770613	0.725156	0.982704	2	other
CAD	FAM174A	rs383830	A	CXCL12	rs1870634	G	<0.01	165118	165101	165112	165125	0.0115555	0.0430475	0.000741535	0.0259059	0.0123331	0.0172642	0.446056	3.49042	0.0429521	(-0.039,0.062)	(0.019,0.067)	(-0.033,0.035)	0.655557	0.000482264	0.96574	0.816318	0.00159535	0.984373	2	other
CAD	PAFAH1B2	rs4936367	G	LDLR	rs6511720	G	<0.01	165119	165117	165129	165142	-0.00434781	0.0261896	-0.00145213	0.0637443	0.0164661	0.0347992	-0.068207	1.59052	-0.0417287	(-0.129,0.121)	(-0.006,0.058)	(-0.07,0.067)	0.945621	0.111718	0.966715	0.97308	0.245234	0.984424	2	other
CAD	BCL7B	rs13233571	C	PVRL2	rs7254892	G	<0.01	165120	165116	165129	165141	0.0058261	0.0591887	-0.0024588	0.120644	0.112482	0.0615949	0.0482918	0.526207	-0.0399188	(-0.231,0.242)	(-0.161,0.28)	(-0.123,0.118)	0.961484	0.598744	0.968158	0.982273	0.782013	0.984832	2	other
TG	FAM174A	rs383830	A	ZNF259	rs2075290	C	<0.01	982228	978568	978580	978592	-0.00112107	0.212013	0.000232205	0.00231687	0.0043191	0.00606982	-0.48387	49.0873	0.0382557	(-0.006,0.003)	(0.204,0.22)	(-0.012,0.012)	0.628478	0	0.969484	0.80024	0	0.985506	2	other
TG	FAM174A	rs383830	A	CXCL12	rs1870634	G	<0.01	982228	982228	982239	982252	-0.0011298	-0.00092112	0.000117373	0.00484282	0.00231727	0.00325086	-0.233294	-0.397503	0.0361054	(-0.011,0.008)	(-0.005,0.004)	(-0.006,0.006)	0.815533	0.690996	0.971198	0.905249	0.835315	0.985837	2	other
LDL	BCL7B	rs13233571	C	PVRL2	rs7254892	G	<0.01	835280	829772	829781	829793	0.00601799	0.396215	-0.000410013	0.022215	0.0206816	0.0113692	0.270898	19.1578	-0.0360636	(-0.038,0.05)	(0.356,0.437)	(-0.023,0.022)	0.78647	8.32827e-82	0.971232	0.889881	9.637e-81	0.985837	2	other
TG	MYLIP	rs3757354	C	BCAM	rs118147862	G	<0.01	982227	982016	982029	982041	0.00117943	-0.0618552	-0.000210685	0.0146465	0.0128524	0.00759588	0.0805265	-4.81273	-0.0277368	(-0.028,0.03)	(-0.087,-0.037)	(-0.015,0.015)	0.935819	1.48881e-06	0.977872	0.968265	5.61646e-06	0.989036	2	other
HDL	MYBPHL	rs590502	G	MLXIPL	rs17145738	T	<0.01	186043	185866	185876	185888	-0.00150819	0.0156105	-4.04981e-05	0.000867126	0.00212683	0.00164927	-1.7393	7.33982	-0.0245552	(-0.003,0)	(0.011,0.02)	(-0.003,0.003)	0.0819825	2.13889e-13	0.98041	0.189576	1.03213e-12	0.990719	2	other
HDL	MYBPHL	rs590502	G	BCL7B	rs13233571	C	<0.01	186043	185868	185878	185890	-0.0015837	-0.0154065	3.74356e-05	0.00298539	0.00212254	0.00164585	-0.530484	-7.25849	0.0227455	(-0.007,0.004)	(-0.02,-0.011)	(-0.003,0.003)	0.595776	3.91438e-13	0.981853	0.780331	1.87296e-12	0.991471	2	other
TC	PAFAH1B1	rs8068571	T	APOE	rs4420638	G	<0.01	1.02755e+06	1.02349e+06	1.02349e+06	1.02351e+06	-0.00722116	0.195227	7.38968e-05	0.00328624	0.0077887	0.00488603	-2.1974	25.0654	0.0151241	(-0.014,-0.001)	(0.18,0.21)	(-0.01,0.01)	0.0279922	1.1854e-138	0.987933	0.0745542	1.81164e-137	0.995207	2	other
HDL	HAVCR1	rs2277025	C	NCAN	rs2228603	C	<0.01	186039	186038	186044	186057	0.00188871	0.0042427	-2.97311e-05	0.00397394	0.00214069	0.00210719	0.475275	1.98193	-0.0141094	(-0.006,0.01)	(0,0.008)	(-0.004,0.004)	0.634591	0.0474872	0.988743	0.803389	0.118875	0.995591	2	other
LDL	CXCL12	rs1870634	G	BCAM	rs118147862	G	<0.01	835280	827739	827747	827760	-0.00375009	0.394951	-7.20978e-05	0.012891	0.00996984	0.00668245	-0.290907	39.6146	-0.0107891	(-0.029,0.022)	(0.375,0.414)	(-0.013,0.013)	0.771122	0	0.991392	0.880794	0	0.996526	2	other
TG	MYLIP	rs3757354	C	PAFAH1B2	rs4936367	G	<0.01	982227	981193	981205	981218	0.000762878	0.0940812	-3.8982e-05	0.00243248	0.00874828	0.00516292	0.313621	10.7543	-0.00755038	(-0.004,0.006)	(0.077,0.111)	(-0.01,0.01)	0.753809	5.6589e-27	0.993976	0.872443	3.67958e-26	0.998201	2	other
HDL	HAVCR1	rs2277025	C	SIK3	rs6589574	A	<0.01	186039	185909	185917	185930	0.00179861	-0.0161518	1.40206e-05	0.000858732	0.00204275	0.00202449	2.0945	-7.90689	0.00692549	(0,0.003)	(-0.02,-0.012)	(-0.004,0.004)	0.0362155	2.63896e-15	0.994474	0.0937634	1.33956e-14	0.998314	2	other
TG	MYBPHL	rs590502	G	MLXIPL	rs17145738	T	<0.01	982229	980891	980906	980919	0.00236881	-0.102798	2.58395e-05	0.00200261	0.00490707	0.00380901	1.18286	-20.9489	0.00678378	(-0.002,0.006)	(-0.112,-0.093)	(-0.007,0.007)	0.236863	1.91854e-97	0.994587	0.431698	2.40135e-96	0.998314	2	other
CAD	MYBPHL	rs590502	G	MYLIP	rs3757354	C	<0.01	165118	165115	165126	165139	0.0118479	0.0250827	0.000112101	0.028218	0.0214643	0.0166128	0.41987	1.16858	0.00674783	(-0.043,0.067)	(-0.017,0.067)	(-0.032,0.033)	0.67458	0.242574	0.994616	0.826989	0.439002	0.998314	2	other
CAD	MYLIP	rs3757354	C	TOMM40	rs2075650	G	<0.01	165115	165108	165116	165129	0.0252968	0.0444309	-0.000123645	0.0136433	0.0387265	0.0228295	1.85416	1.1473	-0.00541605	(-0.001,0.052)	(-0.031,0.12)	(-0.045,0.045)	0.0637166	0.251258	0.995679	0.152833	0.450566	0.998611	2	other
CAD	BAZ1B	rs13231516	T	PVRL2	rs7254892	G	<0.01	165120	165116	165129	165141	0.00211341	0.0554219	-0.000327546	0.120138	0.111906	0.0613463	0.0175915	0.495253	-0.00533929	(-0.233,0.238)	(-0.164,0.275)	(-0.121,0.12)	0.985965	0.620421	0.99574	0.99456	0.795073	0.998611	2	other
HDL	MYBPHL	rs590502	G	CBLC	rs3208856	C	<0.01	186043	185998	186008	186021	-0.00152463	-0.0132081	8.83051e-06	0.00567649	0.00376848	0.00291692	-0.268587	-3.5049	0.00302734	(-0.013,0.01)	(-0.021,-0.006)	(-0.006,0.006)	0.788247	0.000456782	0.997585	0.890802	0.00151459	0.998968	2	other
CAD	PCSK9	rs2479409	G	SEZ6L	rs688034	T	<0.01	165119	165119	165131	165144	0.00422922	-0.00951451	-3.98063e-05	0.0137858	0.0143299	0.0146895	0.306782	-0.663963	-0.00270985	(-0.023,0.031)	(-0.038,0.019)	(-0.029,0.029)	0.759009	0.506714	0.997838	0.874777	0.706608	0.998968	2	other
CAD	ZNF259	rs2075290	C	PVRL2	rs7254892	G	<0.01	165120	165116	165128	165141	-0.00605726	0.0548186	-2.89732e-05	0.15098	0.0301617	0.0771517	-0.0401197	1.81749	-0.000375535	(-0.302,0.29)	(-0.004,0.114)	(-0.151,0.151)	0.967998	0.0691422	0.9997	0.984832	0.164238	0.9997	2	other
LDL	PVRL2	rs7254892	G	SEZ6L	rs688034	T	<0.01	829772	835284	829785	829793	0.381963	-0.0397322	0.020443	0.00736327	0.015316	0.00784315	51.8741	-2.59416	2.60648	(0.368,0.396)	(-0.07,-0.01)	(0.005,0.036)	0	0.00948229	0.00914776	0	0.0275716	0.0266673	1	other
CAD	CXCL12	rs1870634	G	PAFAH1B2	rs4936367	G	<0.01	165101	165119	165113	165120	0.0554224	0.0722553	-0.059129	0.0110338	0.0346199	0.0232385	5.02297	2.0871	-2.54444	(0.034,0.077)	(0.004,0.14)	(-0.105,-0.014)	5.08784e-07	0.0368788	0.0109452	1.96646e-06	0.0952199	0.0314702	1	other
LDL	BCL7B	rs13233571	C	SEZ6L	rs688034	T	<0.01	835280	835284	835294	835302	0.0114733	0.0182041	-0.0102915	0.00394131	0.00759175	0.00418552	2.91103	2.39787	-2.45883	(0.004,0.019)	(0.003,0.033)	(-0.018,-0.002)	0.00360235	0.0164906	0.013939	0.011011	0.0459919	0.0395172	1	other
HDL	APOB	rs1367117	A	CXCL12	rs1870634	G	<0.01	186036	186046	186048	186057	-0.00583839	-0.00309511	0.00294515	0.00180397	0.0011525	0.0012112	-3.2364	-2.68557	2.43159	(-0.009,-0.002)	(-0.005,-0.001)	(0.001,0.005)	0.00121046	0.00724053	0.0150325	0.00388636	0.0214492	0.0424263	1	other
TG	APOB	rs1367117	A	CXCL12	rs1870634	G	<0.01	982211	982228	982224	982234	0.0206946	0.00370326	-0.00677244	0.00417002	0.00266185	0.00279879	4.9627	1.39124	-2.41977	(0.013,0.029)	(-0.002,0.009)	(-0.012,-0.001)	6.95187e-07	0.164154	0.0155302	2.66512e-06	0.333282	0.0435275	1	other
TC	BCL7B	rs13233571	C	SEZ6L	rs688034	T	<0.01	1.02754e+06	1.02755e+06	1.02755e+06	1.02756e+06	0.0213878	0.021012	-0.0129483	0.00514811	0.00991553	0.00546667	4.1545	2.1191	-2.36858	(0.011,0.031)	(0.002,0.04)	(-0.024,-0.002)	3.25997e-05	0.0340819	0.0178563	0.000116692	0.0890116	0.0495329	1	other
LDL	MLXIPL	rs17145738	T	SEZ6L	rs688034	T	<0.01	835280	835284	835294	835302	-0.011375	-0.00226623	0.00988386	0.00394957	0.00220545	0.00419377	-2.88007	-1.02756	2.3568	(-0.019,-0.004)	(-0.007,0.002)	(0.002,0.018)	0.00397587	0.304157	0.0184332	0.0121005	0.511589	0.0509836	1	other
TC	MLXIPL	rs17145738	T	SEZ6L	rs688034	T	<0.01	1.02754e+06	1.02755e+06	1.02755e+06	1.02756e+06	-0.0212546	-0.00477753	0.0125785	0.00515902	0.00288101	0.00547757	-4.1199	-1.65829	2.29636	(-0.031,-0.011)	(-0.01,0.001)	(0.002,0.023)	3.79041e-05	0.0972597	0.0216554	0.000134998	0.219444	0.0591795	1	other
HDL	ZNF259	rs2075290	C	SEZ6L	rs688034	T	<0.01	185481	186042	185490	185499	-0.0330909	-0.000556902	-0.00515527	0.00212836	0.000865676	0.00226331	-15.5476	-0.643314	-2.27776	(-0.037,-0.029)	(-0.002,0.001)	(-0.01,-0.001)	1.65168e-54	0.52002	0.0227411	1.51049e-53	0.7174	0.0617834	1	other
LDL	BAZ1B	rs13231516	T	SEZ6L	rs688034	T	<0.01	835281	835284	835294	835303	0.0104824	0.0165556	-0.00935392	0.00393775	0.00758871	0.00418434	2.66203	2.18161	-2.23546	(0.003,0.018)	(0.002,0.031)	(-0.018,-0.001)	0.00776706	0.0291381	0.0253873	0.0228538	0.0772384	0.0682856	1	other
LDL	LDLRAP1/TMEM57	rs12027135	T	PAFAH1B1	rs8068571	T	<0.01	835109	835281	835118	835125	0.0344445	0.00261057	-0.0065926	0.00473376	0.0039229	0.0029688	7.27635	0.665471	-2.22063	(0.025,0.044)	(-0.005,0.01)	(-0.012,-0.001)	3.42976e-13	0.505749	0.0263764	1.64385e-12	0.706305	0.0706777	1	other
LDL	LDLRAP1/TMEM57	rs12027135	T	BAZ1B	rs13231516	T	<0.01	835109	835281	835119	835128	0.00938847	-0.00547614	0.00877414	0.0072295	0.00526513	0.00398419	1.29863	-1.04008	2.20224	(-0.005,0.024)	(-0.016,0.005)	(0.001,0.017)	0.19407	0.298304	0.0276486	0.377746	0.505731	0.0737729	1	other
LDL	LDLRAP1/TMEM57	rs12027135	T	MLXIPL	rs17145738	T	<0.01	835109	835280	835119	835127	0.0269205	0.00496678	-0.00878271	0.00209328	0.00527963	0.00399692	12.8604	0.940743	-2.19737	(0.023,0.031)	(-0.005,0.015)	(-0.017,-0.001)	7.51488e-38	0.346836	0.027994	5.72706e-37	0.558365	0.0745542	1	other
CAD	PAFAH1B1	rs8068571	T	NCAN	rs2228603	C	<0.01	165091	165118	165103	165111	-0.0589849	-0.113606	0.0624504	0.05368	0.045579	0.0284832	-1.09882	-2.49252	2.19253	(-0.164,0.046)	(-0.203,-0.024)	(0.007,0.118)	0.271844	0.0126841	0.0283411	0.476316	0.0362311	0.0753725	1	other
HDL	HAVCR1	rs2277025	C	CXCL12	rs1870634	G	<0.01	186039	186046	186052	186059	-0.001567	-0.00300736	0.00254941	0.00177019	0.00120306	0.00118719	-0.885216	-2.49976	2.14743	(-0.005,0.002)	(-0.005,-0.001)	(0,0.005)	0.37604	0.0124279	0.0317588	0.58929	0.0355351	0.0835214	1	other
LDL	LDLRAP1/TMEM57	rs12027135	T	BCL7B	rs13233571	C	<0.01	835109	835280	835119	835128	0.00979407	-0.00486375	0.00853886	0.00723998	0.0052709	0.00398894	1.35277	-0.922757	2.14063	(-0.004,0.024)	(-0.015,0.005)	(0.001,0.016)	0.176128	0.356134	0.0323036	0.351388	0.568331	0.0848756	1	other
HDL	WDR12	rs114123510	A	FAM174A	rs383830	A	<0.01	186032	186045	186045	186053	-0.00255544	0.00185936	-0.00423707	0.00140826	0.00106761	0.00198005	-1.8146	1.74162	-2.13988	(-0.005,0)	(0,0.004)	(-0.008,0)	0.0695853	0.0815757	0.0323642	0.16472	0.188789	0.0849954	1	other
TC	BAZ1B	rs13231516	T	SEZ6L	rs688034	T	<0.01	1.02754e+06	1.02755e+06	1.02755e+06	1.02756e+06	0.0197937	0.0185858	-0.011568	0.00514313	0.00991098	0.00546483	3.84858	1.87528	-2.1168	(0.01,0.03)	(-0.001,0.038)	(-0.022,-0.001)	0.000118806	0.0607546	0.0342765	0.000411252	0.14706	0.08945	1	other
HDL	WDR12	rs114123510	A	HAVCR1	rs2277025	C	<0.01	186032	186039	186038	186046	-0.00168966	0.0027259	-0.00351755	0.00169514	0.000897342	0.00166838	-0.996769	3.03775	-2.10837	(-0.005,0.002)	(0.001,0.004)	(-0.007,0)	0.318877	0.0023835	0.0349993	0.528355	0.0074542	0.0910303	1	other
CAD	FAM174A	rs383830	A	BCAM	rs118147862	G	<0.01	165118	165119	165131	165139	-0.150012	-0.0542806	0.0849519	0.0796401	0.0288579	0.0411777	-1.88362	-1.88096	2.06305	(-0.306,0.006)	(-0.111,0.002)	(0.004,0.166)	0.0596163	0.0599773	0.0391075	0.144764	0.145578	0.100063	1	other
LDL	ZNF259	rs2075290	C	SIK3	rs6589574	A	0.304	834939	835143	834944	834952	0.0524426	0.00477739	0.0141309	0.00559546	0.00457714	0.00691087	9.37234	1.04375	2.04474	(0.041,0.063)	(-0.004,0.014)	(0.001,0.028)	7.09393e-21	0.296601	0.0408802	4.067e-20	0.504511	0.104082	1	other
CAD	TOMM40	rs2075650	G	SEZ6L	rs688034	T	<0.01	165108	165119	165120	165129	0.0697803	0.00241333	-0.0385939	0.0181287	0.0116056	0.0193798	3.84916	0.207945	-1.99145	(0.034,0.105)	(-0.02,0.025)	(-0.077,-0.001)	0.000118522	0.835272	0.0464316	0.000410519	0.915333	0.11649	1	other
CAD	LDLRAP1/TMEM57	rs12027135	T	PCSK9	rs2479409	G	<0.01	165115	165119	165128	165137	5.49569e-05	0.0347262	-0.0275237	0.0135564	0.0182412	0.013893	0.00405394	1.90372	-1.98112	(-0.027,0.027)	(-0.001,0.07)	(-0.055,0)	0.996765	0.056946	0.0475778	0.998879	0.139242	0.119049	1	other
HDL	LPL	rs12678919	A	CXCL12	rs1870634	G	<0.01	183995	186046	184006	184016	-0.055303	0.00572771	-0.00378461	0.00287881	0.00358207	0.0019321	-19.2104	1.599	-1.95881	(-0.061,-0.05)	(-0.001,0.013)	(-0.008,0)	3.03091e-82	0.109822	0.0501349	3.5288e-81	0.241539	0.124678	1	other
HDL	MYLIP	rs3757354	C	CXCL12	rs1870634	G	<0.01	186045	186046	186057	186068	-0.00255	-0.0055382	0.0027853	0.00213054	0.00241957	0.00142902	-1.19688	-2.28892	1.94909	(-0.007,0.002)	(-0.01,-0.001)	(0,0.006)	0.231353	0.0220839	0.0512843	0.425399	0.0601437	0.127201	1	other
TC	PVRL2	rs7254892	G	SEZ6L	rs688034	T	<0.01	1.02417e+06	1.02755e+06	1.02418e+06	1.02419e+06	0.396722	-0.040376	0.019868	0.0096432	0.0200551	0.0102702	41.1401	-2.01325	1.93453	(0.378,0.416)	(-0.08,-0.001)	(0,0.04)	0	0.0440885	0.0530482	0	0.111152	0.130946	1	other
CAD	LPL	rs12678919	A	BCAM	rs118147862	G	<0.01	165117	165119	165129	165138	0.237849	0.179982	-0.10991	0.111809	0.10769	0.0577794	2.12727	1.6713	-1.90223	(0.019,0.457)	(-0.031,0.391)	(-0.223,0.003)	0.0333975	0.0946618	0.0571411	0.0873451	0.214779	0.139471	1	other
CAD	SORT1/CELSR2	rs629301	T	APOB	rs1367117	A	<0.01	165091	165119	165103	165112	0.0396068	-0.0560741	0.0318737	0.0164048	0.0287877	0.0170737	2.41434	-1.94785	1.86683	(0.007,0.072)	(-0.112,0)	(-0.002,0.065)	0.015764	0.0514331	0.0619252	0.0440955	0.127514	0.149475	1	other
CAD	LDLR	rs6511720	G	CBLC	rs3208856	C	<0.01	165117	165119	165129	165139	-0.17678	-0.173929	0.105027	0.109915	0.103092	0.0564807	-1.60834	-1.68712	1.85952	(-0.392,0.039)	(-0.376,0.028)	(-0.006,0.216)	0.10776	0.0915801	0.0629538	0.238114	0.208705	0.151442	1	other
CAD	APOE	rs4420638	G	SEZ6L	rs688034	T	<0.01	165115	165119	165127	165137	0.0459472	0.00328145	-0.0320199	0.0164066	0.012139	0.0175235	2.80053	0.270322	-1.82725	(0.014,0.078)	(-0.021,0.027)	(-0.066,0.002)	0.00510191	0.786912	0.0676615	0.0153953	0.889881	0.161058	1	other
CAD	MYLIP	rs3757354	C	LDLR	rs6511720	G	<0.01	165115	165117	165125	165134	-0.0588892	-0.0497659	0.0473776	0.0477306	0.0441513	0.0260877	-1.23378	-1.12717	1.81609	(-0.152,0.035)	(-0.136,0.037)	(-0.004,0.099)	0.217284	0.259671	0.0693561	0.407947	0.461547	0.164471	1	other
CAD	MYLIP	rs3757354	C	APOE	rs4420638	G	<0.01	165115	165115	165123	165133	0.0104587	-0.0353872	0.0374299	0.014235	0.0354738	0.0208258	0.734715	-0.99756	1.79728	(-0.017,0.038)	(-0.105,0.034)	(-0.003,0.078)	0.462513	0.318493	0.0722911	0.67224	0.528182	0.169868	1	other
TG	LDLRAP1/TMEM57	rs12027135	T	WDR12	rs114123510	A	<0.01	982224	982228	982236	982246	0.0032391	-0.00752311	0.0066949	0.00202049	0.00494336	0.00374475	1.60313	-1.52186	1.78781	(-0.001,0.007)	(-0.017,0.002)	(-0.001,0.014)	0.108906	0.128044	0.0738069	0.24011	0.273966	0.173142	1	other
HDL	PAFAH1B2	rs4936367	G	SEZ6L	rs688034	T	<0.01	185978	186042	185987	185999	-0.00839995	-0.000545467	-0.00339163	0.00179445	0.000894758	0.00190809	-4.68107	-0.609625	-1.7775	(-0.012,-0.005)	(-0.002,0.001)	(-0.007,0)	2.85375e-06	0.54211	0.0754854	1.06522e-05	0.735929	0.176714	1	other
HDL	SORT1/CELSR2	rs629301	T	LDLR	rs6511720	G	<0.01	185936	186044	185947	185956	-0.00315912	0.00757011	-0.00352891	0.00365382	0.00333681	0.00200689	-0.864609	2.26867	-1.7584	(-0.01,0.004)	(0.001,0.014)	(-0.007,0)	0.387253	0.0232886	0.0786794	0.599597	0.0631197	0.182908	1	other
LDL	MYLIP	rs3757354	C	CXCL12	rs1870634	G	<0.01	835153	835280	835161	835171	0.0334807	0.00563046	-0.00598482	0.00512659	0.00582256	0.00343824	6.53079	0.967007	-1.74067	(0.023,0.044)	(-0.006,0.017)	(-0.013,0.001)	6.54253e-11	0.333541	0.0817423	2.92556e-10	0.544067	0.189098	1	other
CAD	MYLIP	rs3757354	C	SIK3	rs6589574	A	<0.01	165115	165120	165128	165138	0.0165924	-0.0853002	0.0508052	0.0127126	0.0508455	0.029795	1.30519	-1.67763	1.70516	(-0.008,0.042)	(-0.185,0.014)	(-0.008,0.109)	0.191829	0.0934186	0.0881645	0.374437	0.212383	0.202386	1	other
CAD	NCAN	rs2228603	C	SEZ6L	rs688034	T	<0.01	165118	165119	165130	165140	-0.0515265	-0.0937889	0.0455253	0.0248986	0.0504671	0.026736	-2.06945	-1.85842	1.70278	(-0.1,-0.003)	(-0.193,0.005)	(-0.007,0.098)	0.0385036	0.0631095	0.0886102	0.0987853	0.151623	0.202998	1	other
LDL	SORT1/CELSR2	rs629301	T	MYBPHL	rs590502	G	0.078	832022	834985	832034	832044	0.121091	-0.00985379	0.00547154	0.00359465	0.00548406	0.00322063	33.6863	-1.79681	1.69891	(0.114,0.128)	(-0.021,0.001)	(-0.001,0.012)	9.1763e-249	0.0723662	0.0893367	2.27204e-247	0.169974	0.204484	1	other
TC	MLXIPL	rs17145738	T	LPL	rs12678919	A	<0.01	1.02754e+06	1.02755e+06	1.02755e+06	1.02755e+06	-0.0392926	0.00350879	0.0146549	0.0161622	0.0045723	0.00872362	-2.43114	0.767402	1.67991	(-0.071,-0.008)	(-0.005,0.012)	(-0.002,0.032)	0.0150514	0.442843	0.0929745	0.0424585	0.654396	0.211543	1	other
HDL	SIK3	rs6589574	A	SEZ6L	rs688034	T	<0.01	185909	186042	185918	185930	-0.0138768	-0.000661999	-0.00343131	0.0019471	0.000879921	0.00207094	-7.12692	-0.752339	-1.65688	(-0.018,-0.01)	(-0.002,0.001)	(-0.007,0.001)	1.02639e-12	0.451847	0.0975432	4.85777e-12	0.662522	0.219909	1	other
CAD	CXCL12	rs1870634	G	PVRL2	rs7254892	G	<0.01	165101	165116	165110	165120	0.179293	0.149224	-0.0699987	0.0829132	0.0641506	0.0423617	2.16242	2.32615	-1.6524	(0.017,0.342)	(0.023,0.275)	(-0.153,0.013)	0.0305858	0.0200107	0.0984524	0.0807364	0.0550514	0.221782	1	other
LDL	LDLRAP1/TMEM57	rs12027135	T	SEZ6L	rs688034	T	<0.01	835109	835284	835122	835132	0.0278154	0.00521006	-0.00458809	0.00261402	0.00367019	0.00277882	10.6408	1.41956	-1.6511	(0.023,0.033)	(-0.002,0.012)	(-0.01,0.001)	1.92382e-26	0.155736	0.0987191	1.23394e-25	0.319936	0.222294	1	other
TG	LPL	rs12678919	A	LDLR	rs6511720	G	<0.01	979902	982225	979912	979919	0.128652	-0.0151446	0.0106257	0.0117416	0.0119432	0.00644912	10.9569	-1.26805	1.64762	(0.106,0.152)	(-0.039,0.008)	(-0.002,0.023)	6.15548e-28	0.20478	0.0994307	4.05832e-27	0.392074	0.223188	1	other
LDL	LPL	rs12678919	A	PAFAH1B1	rs8068571	T	<0.01	835211	835281	835220	835230	0.0378266	0.00991514	-0.00815528	0.00790459	0.00919082	0.00496156	4.7854	1.07881	-1.64369	(0.022,0.053)	(-0.008,0.028)	(-0.018,0.002)	1.70651e-06	0.280673	0.10024	6.42492e-06	0.486523	0.224737	1	other
TC	BAZ1B	rs13231516	T	CXCL12	rs1870634	G	<0.01	1.02754e+06	1.02755e+06	1.02755e+06	1.02756e+06	0.000110827	-0.0220242	0.00894889	0.00816484	0.00990622	0.00546221	0.0135736	-2.22327	1.63833	(-0.016,0.016)	(-0.041,-0.003)	(-0.002,0.02)	0.98917	0.0261977	0.101353	0.995698	0.0702985	0.226606	1	other
LDL	PCSK9	rs2479409	G	MLXIPL	rs17145738	T	<0.01	834941	835280	834951	834961	0.0338931	-0.00947628	0.00673511	0.00218139	0.00401916	0.00413629	15.5374	-2.35778	1.6283	(0.03,0.038)	(-0.017,-0.002)	(-0.001,0.015)	1.93756e-54	0.0183847	0.103462	1.76623e-53	0.0508991	0.230503	1	other
CAD	SORT1/CELSR2	rs629301	T	NCAN	rs2228603	C	<0.01	165091	165118	165102	165112	-0.0300436	-0.0998033	0.0495853	0.0576645	0.0513238	0.030598	-0.521007	-1.94458	1.62054	(-0.143,0.083)	(-0.2,0.001)	(-0.01,0.11)	0.602362	0.0518252	0.105116	0.784787	0.128262	0.233912	1	other
LDL	PCSK9	rs2479409	G	BAZ1B	rs13231516	T	<0.01	834941	835281	834951	834961	0.0472585	0.00890495	-0.00668147	0.00747969	0.00400672	0.00412577	6.31825	2.22251	-1.61945	(0.033,0.062)	(0.001,0.017)	(-0.015,0.001)	2.64538e-10	0.0262491	0.105351	1.14849e-09	0.0703699	0.234343	1	other
TC	HAVCR1	rs2277025	C	LPL	rs12678919	A	<0.01	1.02735e+06	1.02755e+06	1.02736e+06	1.02737e+06	0.0538484	0.0142415	-0.00954005	0.0109483	0.0059949	0.00591165	4.91841	2.37561	-1.61377	(0.032,0.075)	(0.002,0.026)	(-0.021,0.002)	8.72485e-07	0.01752	0.106577	3.33355e-06	0.0486475	0.236144	1	other
CAD	CXCL12	rs1870634	G	SIK3	rs6589574	A	<0.01	165101	165120	165113	165124	0.0502894	0.0507003	-0.0405325	0.0108462	0.0374747	0.0251272	4.63661	1.35292	-1.61309	(0.029,0.072)	(-0.023,0.124)	(-0.09,0.009)	3.54172e-06	0.176081	0.106725	1.31682e-05	0.351388	0.236286	1	other
CAD	MYLIP	rs3757354	C	BAZ1B	rs13231516	T	<0.01	165115	165120	165128	165138	-0.0447653	-0.0625189	0.0399854	0.0450323	0.0420491	0.0248665	-0.99407	-1.48681	1.608	(-0.133,0.043)	(-0.145,0.02)	(-0.009,0.089)	0.320189	0.137066	0.107835	0.530374	0.28865	0.238186	1	other
LDL	SORT1/CELSR2	rs629301	T	FAM174A	rs383830	A	<0.01	832022	835284	832034	832046	0.122753	-0.0118705	0.00612485	0.00271782	0.00635378	0.00382347	45.166	-1.86825	1.60191	(0.117,0.128)	(-0.024,0.001)	(-0.001,0.014)	0	0.061727	0.109176	0	0.14906	0.240585	1	other
LDL	PCSK9	rs2479409	G	BCL7B	rs13233571	C	<0.01	834941	835280	834951	834961	0.0471243	0.00920485	-0.00660433	0.00748186	0.00400851	0.00412652	6.29847	2.29632	-1.60046	(0.032,0.062)	(0.001,0.017)	(-0.015,0.001)	3.00593e-10	0.0216574	0.109497	1.29708e-09	0.0591795	0.241163	1	other
TC	MYLIP	rs3757354	C	CXCL12	rs1870634	G	<0.01	1.02744e+06	1.02755e+06	1.02745e+06	1.02746e+06	0.0405852	0.00505555	-0.0071823	0.00669608	0.00760541	0.00449073	6.06103	0.664731	-1.59936	(0.027,0.054)	(-0.01,0.02)	(-0.016,0.002)	1.35249e-09	0.506223	0.10974	5.69733e-09	0.706495	0.241454	1	other
TC	BCL7B	rs13233571	C	LPL	rs12678919	A	<0.01	1.02754e+06	1.02755e+06	1.02755e+06	1.02756e+06	0.0373124	0.0309814	-0.01362	0.0161254	0.0157877	0.00870386	2.3139	1.96237	-1.56482	(0.006,0.069)	(0,0.062)	(-0.031,0.003)	0.0206734	0.049719	0.117624	0.0567367	0.123915	0.256117	1	other
TG	LDLRAP1/TMEM57	rs12027135	T	MYBPHL	rs590502	G	<0.01	982224	982229	982236	982247	0.00920092	0.00678917	-0.00392157	0.00325946	0.00334067	0.00252827	2.82283	2.03228	-1.55109	(0.003,0.016)	(0,0.013)	(-0.009,0.001)	0.00476014	0.0421254	0.12088	0.0143947	0.106773	0.261341	1	other
HDL	WDR12	rs114123510	A	HMGCR	rs12916	C	<0.01	186032	186036	186036	186045	-0.00230434	0.00306049	-0.00253183	0.00174308	0.000886106	0.00164041	-1.32199	3.45386	-1.54341	(-0.006,0.001)	(0.001,0.005)	(-0.006,0.001)	0.18617	0.000552619	0.122731	0.366523	0.00181854	0.264494	1	other
CAD	MYBPHL	rs590502	G	CBLC	rs3208856	C	<0.01	165118	165119	165131	165141	-0.0961991	-0.0484272	0.0560528	0.071061	0.0469136	0.0364666	-1.35375	-1.03226	1.5371	(-0.235,0.043)	(-0.14,0.044)	(-0.015,0.128)	0.175815	0.301948	0.124269	0.351011	0.509843	0.267098	1	other
TG	MYLIP	rs3757354	C	CXCL12	rs1870634	G	<0.01	982227	982228	982240	982250	0.00729345	0.00700468	-0.00493933	0.00491984	0.00558791	0.00329948	1.48246	1.25354	-1.497	(-0.002,0.017)	(-0.004,0.018)	(-0.011,0.002)	0.138218	0.210009	0.134392	0.290522	0.399178	0.283924	1	other
TC	LDLRAP1/TMEM57	rs12027135	T	SEZ6L	rs688034	T	<0.01	1.02737e+06	1.02755e+06	1.02738e+06	1.0274e+06	0.0364835	0.00425936	-0.00541805	0.00341413	0.00479373	0.00362928	10.686	0.888526	-1.49287	(0.03,0.043)	(-0.005,0.014)	(-0.013,0.002)	1.1832e-26	0.374258	0.135471	7.62357e-26	0.58766	0.286078	1	other
TC	BCL7B	rs13233571	C	CXCL12	rs1870634	G	<0.01	1.02754e+06	1.02755e+06	1.02754e+06	1.02756e+06	0.00185824	-0.0206374	0.00815471	0.00816512	0.00991129	0.00546402	0.227583	-2.08221	1.49244	(-0.014,0.018)	(-0.04,-0.001)	(-0.003,0.019)	0.81997	0.0373233	0.135584	0.90646	0.0962527	0.286211	1	other
[truncated: 470 more rows]
