# Supplementary material for: Pairwise effects between lipid GWAS genes modulate lipid plasma levels and cellular uptake
Source: Nat Commun. 2021 Nov 5;12:6411. doi: 10.1038/s41467-021-26761-3 (PMC8571362; doi:10.1038/s41467-021-26761-3)
Supplement: Supplementary file 11 — Supplementary Data 8 [file 41467_2021_26761_MOESM11_ESM.xlsx]

## Sheet: Sheet1
Supplementary Data 8. Results for testable pairwise GWAS lead SNP-PTV burden interaction analysis
Shown are both unadjusted and FDR-adjusted p-values derived from robust linear regression models fits (see Methods). Genetic interactions (GIs) are highlighted in grey
trait	PTV gene	SNP	SNP EA	SNP gene	Bayesian information criterion (BIC)				BETA coefficients			SE			T-statistics			95% CI for BETA coefficients			P-values			FDR-p values			Categorization
					model1	model2	model3	model4	PTV	SNP	interaction	PTV	SNP	interaction	PTV	SNP	interaction	PTV	SNP	interaction	PTV	SNP	interaction	PTV	SNP	interaction	BIC_best_model	FDR_category
LDL	LDLR	rs2479409	G	PCSK9	505248	505168	505061	505050	1.70223	0.0358613	-0.849555	0.160934	0.00246622	0.186488	10.5772	14.541	-4.55553	(1.387,2.018)	(0.031,0.041)	(-1.215,-0.484)	3.80127e-26	6.66511e-48	5.22525e-06	2.17441e-25	5.00023e-47	2.01326e-05	4	GI
TC	LDLR	rs2479409	G	PCSK9	621854	621779	621705	621695	1.91419	0.0418928	-1.03322	0.210467	0.00322256	0.243888	9.09496	12.9998	-4.23645	(1.502,2.327)	(0.036,0.048)	(-1.511,-0.555)	9.46242e-20	1.22602e-38	2.27082e-05	4.59493e-19	8.48529e-38	8.71553e-05	4	GI
TC	LDLR	rs1367117	A	APOB	621854	620942	620869	620861	1.88032	0.101471	-0.876257	0.224342	0.00324054	0.215368	8.38151	31.313	-4.06864	(1.441,2.32)	(0.095,0.108)	(-1.298,-0.454)	5.22529e-17	3.10663e-215	4.72877e-05	2.4342e-16	4.55792e-214	0.000180794	4	GI
LDL	LDLR	rs1367117	A	APOB	505248	504117	504012	504008	1.57708	0.0879452	-0.588902	0.171353	0.00247713	0.164499	9.20372	35.5029	-3.57998	(1.241,1.913)	(0.083,0.093)	(-0.911,-0.266)	3.45771e-20	4.44201e-276	0.000343622	1.73468e-19	8.76144e-275	0.00126193	4	GI
TG	LPL	rs2075290	C	ZNF259	590182	589519	588079	588075	-0.142547	0.207751	-0.0291623	0.00393882	0.00484646	0.0102973	-36.1903	42.8666	-2.83204	(-0.15,-0.135)	(0.198,0.217)	(-0.049,-0.009)	8.65833e-287	0	0.00462524	1.75028e-285	0	0.0163669	4	AE
LDL	LDLR	rs6589574	A	SIK3	505248	505277	505171	505176	1.00086	0.0392818	0.707663	0.125721	0.00425676	0.239062	7.9609	9.2281	2.96017	(0.754,1.247)	(0.031,0.048)	(0.239,1.176)	1.70794e-15	2.75469e-20	0.00307474	7.9234e-15	1.38276e-19	0.0111542	3	AE
HDL	LPL	rs17145738	T	MLXIPL	112787	113979	112674	112680	0.0632836	0.0183674	-0.00983346	0.00183535	0.00165066	0.00351708	34.4804	11.1273	-2.79592	(0.06,0.067)	(0.015,0.022)	(-0.017,-0.003)	1.57953e-260	9.2361e-29	0.00517528	2.95253e-259	5.82389e-28	0.0182483	3	AE
HDL	LPL	rs13233571	C	BCL7B	112787	113978	112674	112680	0.0440848	-0.0182125	0.00957325	0.00637148	0.00164693	0.00351104	6.91909	-11.0585	2.72661	(0.032,0.057)	(-0.021,-0.015)	(0.003,0.016)	4.54564e-12	1.99501e-28	0.00639879	2.02772e-11	1.23019e-27	0.0224208	3	AE
LDL	LPL	rs2479409	G	PCSK9	505333	505168	505147	505153	-0.0339031	0.032539	0.0156756	0.00560773	0.00272767	0.00578713	-6.04578	11.9292	2.7087	(-0.045,-0.023)	(0.027,0.038)	(0.004,0.027)	1.48693e-09	8.33314e-33	0.00675467	6.22282e-09	5.60245e-32	0.0234563	3	AE
LDL	LPL	rs4420638	G	APOE	505333	501952	501929	501933	-0.0302063	0.170647	0.0183406	0.00470611	0.00327459	0.00697073	-6.41853	52.1125	2.6311	(-0.039,-0.021)	(0.164,0.177)	(0.005,0.032)	1.37596e-10	0	0.00851102	5.87396e-10	0	0.0289038	3	AE
TG	LPL	rs13231516	T	BAZ1B	590182	590744	589307	589308	-0.11037	0.111663	-0.0206738	0.0143765	0.00372897	0.00792738	-7.67709	29.9447	-2.60789	(-0.139,-0.082)	(0.104,0.119)	(-0.036,-0.005)	1.62747e-14	5.15676e-197	0.00911015	7.42291e-14	7.18809e-196	0.0307748	3	AE
LDL	LDLR	rs4936367	G	PAFAH1B2	505248	505294	505188	505193	0.996084	0.0330796	0.569409	0.13096	0.00392712	0.224466	7.60604	8.42336	2.53673	(0.739,1.253)	(0.025,0.041)	(0.129,1.009)	2.82626e-14	3.65834e-17	0.0111893	1.28774e-13	1.71048e-16	0.0372073	3	AE
TG	LPL	rs13233571	C	BCL7B	590182	590735	589296	589301	-0.111545	0.112343	-0.0200126	0.0144016	0.00373058	0.00793926	-7.74531	30.1141	-2.52071	(-0.14,-0.083)	(0.105,0.12)	(-0.036,-0.004)	9.53457e-15	3.16324e-199	0.0117117	4.35094e-14	4.42309e-198	0.0388721	3	AE
TC	LDLR	rs6589574	A	SIK3	621854	621817	621743	621746	1.09488	0.0592233	0.775292	0.164304	0.0055583	0.312427	6.66373	10.6549	2.48151	(0.773,1.417)	(0.048,0.07)	(0.163,1.388)	2.66967e-11	1.65392e-26	0.0130826	1.18438e-10	9.4912e-26	0.0433097	3	AE
TG	LPL	rs17145738	T	MLXIPL	590182	590735	589293	589298	-0.151471	-0.112384	0.0195401	0.00416155	0.00373928	0.00795494	-36.3977	-30.0551	2.45634	(-0.16,-0.143)	(-0.12,-0.105)	(0.004,0.035)	4.63347e-290	1.87164e-198	0.0140358	9.38778e-289	2.61299e-197	0.0463795	3	AE
LDL	LDLR	rs2075650	G	TOMM40	505248	502908	502799	502803	1.26843	0.164473	-0.558478	0.126619	0.00330384	0.231994	10.0177	49.7823	-2.40729	(1.02,1.517)	(0.158,0.171)	(-1.013,-0.104)	1.27412e-23	0	0.0160714	6.87456e-23	0	0.0527353	3	AE
HDL	APOB	rs2075650	G	TOMM40	114045	113866	113821	113828	0.150922	-0.0212585	-0.0891002	0.0212857	0.00138881	0.0378205	7.0903	-15.307	-2.35587	(0.109,0.193)	(-0.024,-0.019)	(-0.163,-0.015)	1.33824e-12	6.86381e-53	0.0184794	5.97562e-12	5.66361e-52	0.0590535	3	AE
HDL	LPL	rs13231516	T	BAZ1B	112787	113974	112670	112678	0.0465133	-0.018199	0.00818556	0.00635847	0.00164626	0.00350479	7.31518	-11.0548	2.33554	(0.034,0.059)	(-0.021,-0.015)	(0.001,0.015)	2.57032e-13	2.07775e-28	0.0195153	1.16696e-12	1.27944e-27	0.0613761	3	AE
TG	LPL	rs2228603	C	NCAN	590182	591426	589989	589998	-0.10388	0.0697138	-0.0230237	0.0186899	0.0046673	0.00990953	-5.55809	14.9366	-2.32339	(-0.141,-0.067)	(0.061,0.079)	(-0.042,-0.004)	2.72736e-08	1.90312e-50	0.0201584	1.10317e-07	1.47097e-49	0.0632206	3	AE
TG	APOB	rs4420638	G	APOE	591456	591396	591231	591242	-0.736504	0.0426192	0.164239	0.0507393	0.00283644	0.0734819	-14.5155	15.0256	2.2351	(-0.836,-0.637)	(0.037,0.048)	(0.02,0.308)	9.67117e-48	4.99186e-51	0.0254109	7.23112e-47	3.9471e-50	0.0782109	3	AE
TG	LPL	rs6589574	A	SIK3	590182	590753	589326	589330	-0.14273	0.122391	-0.0205874	0.00400482	0.00443864	0.00946672	-35.6396	27.5739	-2.17471	(-0.151,-0.135)	(0.114,0.131)	(-0.039,-0.002)	3.41473e-278	2.29119e-167	0.0296516	6.87177e-277	2.9038e-166	0.0896876	3	AE
TC	LDLR	rs4936367	G	PAFAH1B2	621854	621833	621760	621762	1.07003	0.0519979	0.630534	0.171135	0.00512755	0.293326	6.25253	10.1409	2.1496	(0.735,1.405)	(0.042,0.062)	(0.056,1.205)	4.03856e-10	3.63792e-24	0.031587	1.71504e-09	1.97238e-23	0.0950269	3	AE
HDL	APOB	rs2075290	C	ZNF259	114045	113781	113736	113749	0.110715	-0.0360222	0.119792	0.0196659	0.00194406	0.0565293	5.62979	-18.5294	2.11911	(0.072,0.149)	(-0.04,-0.032)	(0.009,0.231)	1.80433e-08	1.19706e-76	0.0340814	7.30481e-08	1.13663e-75	0.10137	3	AE
TC	APOB	rs2228603	C	NCAN	620669	621484	620227	620236	-1.59196	0.124041	-0.298311	0.264797	0.0058134	0.141873	-6.012	21.3371	-2.10266	(-2.111,-1.073)	(0.113,0.135)	(-0.576,-0.02)	1.83244e-09	5.14111e-101	0.0354958	7.66159e-09	5.13249e-100	0.104983	3	AE
LDL	LDLR	rs12916	C	HMGCR	505248	504572	504467	504474	0.832393	0.0670729	0.351028	0.193991	0.00239568	0.168905	4.29088	27.9975	2.07826	(0.452,1.213)	(0.062,0.072)	(0.02,0.682)	1.77966e-05	1.7432e-172	0.037685	6.83633e-05	2.23786e-171	0.110689	3	AE
LDL	LPL	rs2277025	C	HAVCR1	505333	505288	505267	505277	-0.0316325	0.0199772	0.011251	0.00577848	0.00269251	0.00570442	-5.47419	7.41956	1.97233	(-0.043,-0.02)	(0.015,0.025)	(0,0.022)	4.3952e-08	1.17511e-13	0.0485716	1.77537e-07	5.34332e-13	0.136905	3	AE
TC	LDLR	rs2075650	G	TOMM40	621854	620106	620030	620037	1.36081	0.185497	-0.57688	0.165838	0.00432358	0.303853	8.20565	42.9036	-1.89855	(1.036,1.686)	(0.177,0.194)	(-1.172,0.019)	2.29342e-16	0	0.0576237	1.06672e-15	0	0.159155	3	AE
LDL	LDLR	rs114123510	A	WDR12	505248	505321	505215	505219	1.23684	-0.0218222	-0.440376	0.127404	0.00351847	0.233436	9.70804	-6.20217	-1.88649	(0.987,1.487)	(-0.029,-0.015)	(-0.898,0.017)	2.78632e-22	5.56886e-10	0.0592284	1.49794e-21	2.34264e-09	0.163285	3	AE
LDL	PCSK9	rs1367117	A	APOB	504909	504117	503667	503675	-0.809652	0.0881878	-0.11134	0.0587223	0.00247685	0.0598605	-13.7878	35.6049	-1.85999	(-0.925,-0.695)	(0.083,0.093)	(-0.229,0.006)	3.0185e-43	1.17793e-277	0.0628864	2.19628e-42	2.36513e-276	0.172151	3	AE
TC	APOB	rs3208856	C	CBLC	620669	621250	619990	619998	-1.403	0.224649	-0.380987	0.405559	0.00827249	0.208648	-3.45942	27.1562	-1.82598	(-2.198,-0.608)	(0.208,0.241)	(-0.79,0.028)	0.000541331	2.13888e-162	0.0678535	0.00198555	2.69928e-161	0.182887	3	AE
TG	APOB	rs2075650	G	TOMM40	591456	591491	591324	591335	-0.717874	0.036601	0.155162	0.0484402	0.00315463	0.0877578	-14.8198	11.6023	1.76807	(-0.813,-0.623)	(0.03,0.043)	(-0.017,0.327)	1.09121e-49	4.01142e-31	0.0770487	8.40512e-49	2.63932e-30	0.201827	3	AE
LDL	LPL	rs12027135	T	LDLRAP1/TMEM57	505333	505246	505224	505234	-0.0342431	0.0243313	0.00981022	0.00733979	0.00261841	0.0055598	-4.66541	9.29242	1.76449	(-0.049,-0.02)	(0.019,0.029)	(-0.001,0.021)	3.08002e-06	1.50819e-20	0.0776491	1.18928e-05	7.67844e-20	0.20319	3	AE
LDL	PCSK9	rs590502	G	MYBPHL	504909	505189	504743	504752	-0.773734	0.0325982	-0.103688	0.0756683	0.00235886	0.059012	-10.2253	13.8195	-1.75707	(-0.922,-0.625)	(0.028,0.037)	(-0.219,0.012)	1.52691e-24	1.94537e-43	0.0789066	8.42157e-24	1.41777e-42	0.206089	3	AE
LDL	APOB	rs2228603	C	NCAN	503807	504979	503433	503442	-1.46604	0.0884048	-0.19038	0.202575	0.00444972	0.108562	-7.23705	19.8675	-1.75365	(-1.863,-1.069)	(0.08,0.097)	(-0.403,0.022)	4.58535e-13	7.77826e-88	0.0794908	2.0797e-12	7.49717e-87	0.207251	3	AE
TG	LPL	rs12916	C	HMGCR	590182	591602	590164	590174	-0.138908	0.0172517	-0.00931938	0.0056487	0.0025101	0.00532758	-24.5911	6.87294	-1.74927	(-0.15,-0.128)	(0.012,0.022)	(-0.02,0.001)	1.57317e-133	6.28934e-12	0.080244	1.69557e-132	2.79996e-11	0.208606	3	AE
LDL	LPL	rs4936367	G	PAFAH1B2	505333	505294	505273	505281	-0.0263738	0.0298937	0.0160481	0.00431197	0.00433625	0.00920568	-6.11643	6.8939	1.74328	(-0.035,-0.018)	(0.021,0.038)	(-0.002,0.034)	9.56978e-10	5.42824e-12	0.081284	4.01248e-09	2.41902e-11	0.21066	3	AE
LDL	LPL	rs1367117	A	APOB	505333	504117	504095	504106	-0.0297657	0.0859184	0.00988455	0.00553696	0.00274095	0.00580432	-5.37582	31.3463	1.70296	(-0.041,-0.019)	(0.081,0.091)	(-0.001,0.021)	7.62369e-08	1.09389e-215	0.0885747	3.04368e-07	1.61285e-214	0.225066	3	AE
HDL	APOB	rs629301	T	SORT1/CELSR2	114045	114009	113963	113974	0.216111	-0.0110655	-0.0551636	0.0563763	0.0011853	0.0326864	3.83336	-9.33563	-1.68766	(0.106,0.327)	(-0.013,-0.009)	(-0.119,0.009)	0.000126403	1.00388e-20	0.0914759	0.000466893	5.11676e-20	0.23043	3	AE
LDL	LPL	rs6589574	A	SIK3	505333	505277	505256	505265	-0.0258641	0.035879	0.0168868	0.00423493	0.00469406	0.0100154	-6.10733	7.64349	1.68608	(-0.034,-0.018)	(0.027,0.045)	(-0.003,0.037)	1.01312e-09	2.11414e-14	0.0917797	4.24587e-09	9.63765e-14	0.231065	3	AE
LDL	LDLR	rs4420638	G	APOE	505248	501952	501846	501854	1.25382	0.174289	-0.33924	0.145044	0.00296283	0.207342	8.64438	58.8252	-1.63613	(0.97,1.538)	(0.168,0.18)	(-0.746,0.067)	5.40995e-18	0	0.101812	2.5698e-17	0	0.250879	3	AE
TC	PCSK9	rs1367117	A	APOB	621575	620942	620586	620596	-0.937636	0.101688	-0.126457	0.0766557	0.00324075	0.0782495	-12.2318	31.378	-1.61608	(-1.088,-0.787)	(0.095,0.108)	(-0.28,0.027)	2.10287e-34	4.0359e-216	0.106077	1.41591e-33	5.96046e-215	0.259956	3	AE
LDL	APOB	rs12027135	T	LDLRAP1/TMEM57	503807	505246	503698	503707	-1.92345	0.0261928	0.100675	0.0815603	0.00236404	0.0624397	-23.5832	11.0797	1.61236	(-2.083,-1.764)	(0.022,0.031)	(-0.022,0.223)	5.73352e-123	1.57427e-28	0.106883	5.93616e-122	9.75455e-28	0.261644	3	AE
TC	PCSK9	rs590502	G	MYBPHL	621575	621816	621463	621472	-0.892149	0.0349541	-0.121398	0.0988708	0.00308302	0.0771939	-9.02338	11.3376	-1.57263	(-1.086,-0.698)	(0.029,0.041)	(-0.273,0.03)	1.82377e-19	8.54521e-30	0.115804	8.83219e-19	5.61408e-29	0.279048	3	AE
TC	APOB	rs114123510	A	WDR12	620669	621889	620630	620640	-2.18808	-0.0304768	0.206541	0.0656347	0.00458876	0.132579	-33.3372	-6.64163	1.55787	(-2.317,-2.059)	(-0.039,-0.021)	(-0.053,0.466)	1.11653e-243	3.10237e-11	0.119265	1.94467e-242	1.36685e-10	0.285768	3	AE
TC	LDLR	rs4420638	G	APOE	621854	619391	619318	619327	1.38648	0.197005	-0.421935	0.190091	0.00387983	0.271737	7.29376	50.7768	-1.55273	(1.014,1.759)	(0.189,0.205)	(-0.955,0.111)	3.01422e-13	0	0.120487	1.36781e-12	0	0.288002	3	AE
HDL	APOB	rs4420638	G	APOE	114045	113771	113725	113734	0.148116	-0.0224052	-0.0492033	0.0221775	0.00124935	0.0317634	6.67867	-17.9335	-1.54906	(0.105,0.192)	(-0.025,-0.02)	(-0.111,0.013)	2.41117e-11	6.45587e-72	0.121368	1.07076e-10	5.78568e-71	0.28941	3	AE
TC	APOB	rs58542926	C	TM6SF2	620669	621282	620026	620036	-1.72267	0.150045	-0.226174	0.275365	0.00582859	0.147816	-6.25595	25.7429	-1.5301	(-2.262,-1.183)	(0.139,0.161)	(-0.516,0.064)	3.95107e-10	3.87203e-146	0.125992	1.67869e-09	4.37378e-145	0.297973	3	AE
LDL	APOB	rs3208856	C	CBLC	503807	504275	502722	502732	-1.35521	0.214375	-0.238779	0.309907	0.00632849	0.159453	-4.37297	33.8746	-1.49749	(-1.963,-0.748)	(0.202,0.227)	(-0.551,0.074)	1.2257e-05	1.57917e-251	0.134267	4.7124e-05	2.93345e-250	0.313149	3	AE
TG	LPL	rs4936367	G	PAFAH1B2	590182	590958	589528	589537	-0.1438	0.0979397	-0.0128325	0.0040773	0.00410045	0.00870244	-35.2685	23.8851	-1.47458	(-0.152,-0.136)	(0.09,0.106)	(-0.03,0.004)	1.7849e-272	4.37535e-126	0.140325	3.36458e-271	4.54579e-125	0.32516	3	AE
HDL	LPL	rs118147862	G	BCAM	112787	113978	112676	112688	0.0451548	-0.0243315	0.00823513	0.0108526	0.00266917	0.00562561	4.16075	-9.11576	1.46387	(0.024,0.066)	(-0.03,-0.019)	(-0.003,0.019)	3.17206e-05	7.81195e-20	0.143231	0.000121589	3.80587e-19	0.330518	3	AE
LDL	PCSK9	rs6511720	G	LDLR	504909	502842	502389	502399	-1.11541	0.181927	0.128283	0.161335	0.00361096	0.0881891	-6.91364	50.3819	1.45464	(-1.432,-0.799)	(0.175,0.189)	(-0.045,0.301)	4.72381e-12	0	0.14577	2.10615e-11	0	0.33465	3	AE
TG	LPL	rs4420638	G	APOE	590182	591396	589971	589980	-0.142771	0.0451113	-0.00963336	0.00449137	0.00312562	0.00665315	-31.7878	14.4328	-1.44794	(-0.152,-0.134)	(0.039,0.051)	(-0.023,0.003)	9.53763e-222	3.21945e-47	0.147634	1.48465e-220	2.35592e-46	0.337455	3	AE
TC	APOB	rs2075650	G	TOMM40	620669	620106	618842	618853	-2.09038	0.185197	-0.165715	0.0663253	0.0043175	0.12016	-31.5171	42.8945	-1.37912	(-2.22,-1.96)	(0.177,0.194)	(-0.401,0.07)	5.06036e-218	0	0.167858	7.48581e-217	0	0.371148	3	AE
TC	APOB	rs12027135	T	LDLRAP1/TMEM57	620669	621818	620560	620570	-2.25913	0.0337554	0.11144	0.106581	0.00308871	0.0816506	-21.1964	10.9286	1.36484	(-2.468,-2.05)	(0.028,0.04)	(-0.049,0.271)	1.03172e-99	8.41109e-28	0.172304	1.0254e-98	4.90876e-27	0.379103	3	AE
TC	LDLR	rs2277025	C	HAVCR1	621854	621840	621766	621779	1.41134	0.0329499	-0.316894	0.237943	0.00317791	0.232435	5.93143	10.3684	-1.36337	(0.945,1.878)	(0.027,0.039)	(-0.772,0.139)	3.00311e-09	3.45245e-25	0.172767	1.25387e-08	1.96357e-24	0.379842	3	AE
TC	PCSK9	rs6511720	G	LDLR	621575	619868	619510	619520	-1.30613	0.214964	0.15519	0.2114	0.00472851	0.115491	-6.17847	45.4612	1.34374	(-1.72,-0.892)	(0.206,0.224)	(-0.071,0.382)	6.4726e-10	0	0.179034	2.71643e-09	0	0.390257	3	AE
TC	LDLR	rs114123510	A	WDR12	621854	621889	621815	621822	1.32416	-0.0302361	-0.408937	0.166543	0.00459512	0.305151	7.95081	-6.58005	-1.34011	(0.998,1.651)	(-0.039,-0.021)	(-1.007,0.189)	1.85293e-15	4.70283e-11	0.180208	8.59158e-15	2.0388e-10	0.392148	3	AE
TG	APOB	rs17145738	T	MLXIPL	591456	590735	590565	590576	-0.705784	-0.108302	0.125759	0.0475777	0.00338966	0.0942189	-14.8343	-31.9506	1.33475	(-0.799,-0.613)	(-0.115,-0.102)	(-0.059,0.31)	8.78817e-50	5.29933e-224	0.181958	6.775e-49	9.07078e-223	0.395091	3	AE
LDL	APOB	rs58542926	C	TM6SF2	503807	504807	503261	503272	-1.54541	0.106964	-0.146644	0.210677	0.00446186	0.11312	-7.33544	23.9729	-1.29635	(-1.958,-1.132)	(0.098,0.116)	(-0.368,0.075)	2.20991e-13	5.3361e-127	0.194854	1.00435e-12	5.56986e-126	0.411978	3	AE
TC	LDLR	rs12916	C	HMGCR	621854	621225	621152	621160	0.975582	0.0834305	0.285304	0.253613	0.00312903	0.220816	3.84674	26.6634	1.29204	(0.479,1.473)	(0.077,0.09)	(-0.147,0.718)	0.0001197	1.25279e-156	0.196342	0.000445078	1.47674e-155	0.414339	3	AE
TC	LDLR	rs3757354	C	MYLIP	621854	621858	621784	621792	1.72929	0.0343954	-0.35257	0.422196	0.00382904	0.273492	4.09594	8.98276	-1.28914	(0.902,2.557)	(0.027,0.042)	(-0.889,0.183)	4.2046e-05	2.64067e-19	0.197349	0.00016096	1.27744e-18	0.415289	3	AE
LDL	LDLR	rs3757354	C	MYLIP	505248	505269	505162	505170	1.50221	0.0284598	-0.267639	0.322971	0.00293144	0.209216	4.6512	9.70845	-1.27925	(0.869,2.135)	(0.023,0.034)	(-0.678,0.142)	3.30008e-06	2.77538e-22	0.20081	1.27315e-05	1.49296e-21	0.420393	3	AE
LDL	PCSK9	rs3208856	C	CBLC	504909	504275	503827	503838	-1.26796	0.214116	0.198714	0.304085	0.00633692	0.15604	-4.16976	33.7887	1.27348	(-1.864,-0.672)	(0.202,0.227)	(-0.107,0.505)	3.04923e-05	2.88994e-250	0.202847	0.000116931	5.083e-249	0.423169	3	AE
HDL	LPL	rs2075650	G	TOMM40	112787	113866	112559	112570	0.0622078	-0.0207194	-0.00406412	0.00188653	0.00153176	0.00322439	32.9747	-13.5266	-1.26043	(0.059,0.066)	(-0.024,-0.018)	(-0.01,0.002)	1.87293e-238	1.08996e-41	0.207514	3.24315e-237	7.58475e-41	0.429795	3	AE
TG	APOB	rs2075290	C	ZNF259	591456	589519	589353	589364	-0.653214	0.201833	-0.162971	0.0448349	0.00440109	0.129841	-14.5693	45.8598	-1.25517	(-0.741,-0.565)	(0.193,0.21)	(-0.417,0.092)	4.40243e-48	0	0.209419	3.30552e-47	0	0.431739	3	AE
LDL	LDLR	rs2277025	C	HAVCR1	505248	505288	505182	505195	1.2498	0.0222903	-0.215755	0.182029	0.00243337	0.177816	6.86595	9.16026	-1.21336	(0.893,1.607)	(0.018,0.027)	(-0.564,0.133)	6.60497e-12	5.17718e-20	0.22499	2.93902e-11	2.57418e-19	0.454611	3	AE
LDL	LDLR	rs58542926	C	TM6SF2	505248	504807	504700	504712	1.67335	0.107319	-0.316547	0.518247	0.00446843	0.273302	3.22887	24.0171	-1.15823	(0.658,2.689)	(0.099,0.116)	(-0.852,0.219)	0.00124282	1.84262e-127	0.24677	0.00454362	1.97172e-126	0.481943	3	AE
LDL	LPL	rs2075650	G	TOMM40	505333	502908	502884	502893	-0.0263443	0.162727	0.00844314	0.00450395	0.0036575	0.00770626	-5.84916	44.4912	1.09562	(-0.035,-0.018)	(0.156,0.17)	(-0.007,0.024)	4.94067e-09	0	0.273245	2.03433e-08	0	0.515834	3	AE
TG	LPL	rs2075650	G	TOMM40	590182	591491	590054	590065	-0.144274	0.0389587	-0.00754534	0.00428549	0.0034807	0.00733223	-33.6658	11.1928	-1.02907	(-0.153,-0.136)	(0.032,0.046)	(-0.022,0.007)	1.8316e-248	4.4237e-29	0.303449	3.20261e-247	2.79927e-28	0.552091	3	AE
TC	LDLR	rs12027135	T	LDLRAP1/TMEM57	621854	621818	621745	621755	1.46756	0.0338667	-0.216555	0.301278	0.00309247	0.213057	4.8711	10.9513	-1.01642	(0.877,2.058)	(0.028,0.04)	(-0.634,0.201)	1.10978e-06	6.54671e-28	0.309429	4.35289e-06	3.84582e-27	0.559665	3	AE
TC	PCSK9	rs13231516	T	BAZ1B	621575	621921	621568	621579	-0.832805	0.0184478	-0.108929	0.210978	0.00465927	0.115958	-3.94736	3.95938	-0.939377	(-1.246,-0.419)	(0.009,0.028)	(-0.336,0.118)	7.90176e-05	7.51457e-05	0.347537	0.000301075	0.00028669	0.598598	3	AE
TG	LPL	rs2277025	C	HAVCR1	590182	591587	590150	590163	-0.149977	0.0154693	0.00487447	0.00546768	0.00254766	0.00539716	-27.4297	6.07196	0.903154	(-0.161,-0.139)	(0.01,0.02)	(-0.006,0.015)	1.21299e-165	1.26361e-09	0.366444	1.53297e-164	5.29071e-09	0.614178	3	AE
LDL	LDLR	rs12027135	T	LDLRAP1/TMEM57	505248	505246	505140	505151	1.2786	0.0262475	-0.145714	0.230497	0.00236805	0.163002	5.54713	11.084	-0.893939	(0.827,1.73)	(0.022,0.031)	(-0.465,0.174)	2.90401e-08	1.5006e-28	0.371354	1.17409e-07	9.30453e-28	0.619618	3	AE
LDL	LPL	rs114123510	A	WDR12	505333	505321	505300	505311	-0.0213475	-0.0204005	-0.00726969	0.00443086	0.00389113	0.00824985	-4.81791	-5.24282	-0.881191	(-0.03,-0.013)	(-0.028,-0.013)	(-0.023,0.009)	1.45071e-06	1.58145e-07	0.378215	5.67764e-06	6.29971e-07	0.624879	3	AE
LDL	PCSK9	rs2277025	C	HAVCR1	504909	505288	504842	504854	-0.927528	0.0222605	0.0527791	0.0610628	0.00243287	0.0600726	-15.1897	9.1499	0.878587	(-1.047,-0.808)	(0.017,0.027)	(-0.065,0.171)	4.13536e-52	5.6986e-20	0.379625	3.3621e-51	2.80844e-19	0.625937	3	AE
HDL	LPL	rs7254892	G	PVRL2	112787	114029	112725	112736	0.0720387	-0.0210642	-0.00573541	0.0128656	0.00311428	0.00658877	5.59935	-6.76375	-0.870483	(0.047,0.097)	(-0.027,-0.015)	(-0.019,0.007)	2.1516e-08	1.34469e-11	0.384037	8.70676e-08	5.97753e-11	0.630362	3	AE
TC	PCSK9	rs6589574	A	SIK3	621575	621817	621465	621477	-1.00466	0.0590706	-0.133736	0.0579573	0.00555695	0.154426	-17.3344	10.63	-0.866021	(-1.118,-0.891)	(0.048,0.07)	(-0.436,0.169)	2.58611e-67	2.16045e-26	0.386479	2.24338e-66	1.23821e-25	0.632795	3	AE
TC	PCSK9	rs3208856	C	CBLC	621575	621250	620896	620908	-1.35385	0.224243	0.172131	0.390622	0.00828295	0.200643	-3.46589	27.0728	0.857896	(-2.119,-0.588)	(0.208,0.24)	(-0.221,0.565)	0.000528474	2.05693e-161	0.39095	0.00193919	2.50391e-160	0.637551	3	AE
TC	APOB	rs4420638	G	APOE	620669	619391	618117	618130	-2.10527	0.19698	-0.0855013	0.0693465	0.00387499	0.100429	-30.3588	50.8337	-0.851359	(-2.241,-1.969)	(0.189,0.205)	(-0.282,0.111)	1.92458e-202	0	0.39457	2.69954e-201	0	0.641347	3	AE
TG	APOB	rs2277025	C	HAVCR1	591456	591587	591417	591429	-0.71956	0.0166679	0.0505122	0.0663352	0.00230908	0.0603014	-10.8473	7.21841	0.837663	(-0.85,-0.59)	(0.012,0.021)	(-0.068,0.169)	2.05328e-27	5.25982e-13	0.40222	1.19674e-26	2.3844e-12	0.649175	3	AE
TC	APOB	rs629301	T	SORT1/CELSR2	620669	620514	619234	619246	-2.01411	0.137747	-0.083259	0.177497	0.00368331	0.102596	-11.3473	37.3975	-0.811519	(-2.362,-1.666)	(0.131,0.145)	(-0.284,0.118)	7.65253e-30	4.28695e-306	0.417067	5.0313e-29	1.008e-304	0.665162	3	AE
LDL	APOB	rs6511720	G	LDLR	503807	502842	501279	501291	-1.67655	0.181926	-0.078767	0.178057	0.0036057	0.0985281	-9.4158	50.4551	-0.799437	(-2.026,-1.328)	(0.175,0.189)	(-0.272,0.114)	4.69479e-21	0	0.424037	2.43176e-20	0	0.670698	3	AE
TC	PCSK9	rs13233571	C	BCL7B	621575	621921	621568	621580	-0.861624	0.0179952	-0.0925276	0.210966	0.00466206	0.115952	-4.08419	3.85993	-0.797983	(-1.275,-0.448)	(0.009,0.027)	(-0.32,0.135)	4.42311e-05	0.000113422	0.42488	0.000169253	0.000422083	0.670967	3	AE
TC	PCSK9	rs17145738	T	MLXIPL	621575	621921	621568	621579	-1.04595	-0.0183016	0.0906142	0.0609039	0.00467329	0.115957	-17.1738	-3.91622	0.781443	(-1.165,-0.927)	(-0.027,-0.009)	(-0.137,0.318)	4.17043e-66	8.99481e-05	0.434542	3.61074e-65	0.000339969	0.679652	3	AE
HDL	APOB	rs4936367	G	PAFAH1B2	114045	114068	114022	114034	0.119213	-0.0106487	0.0320487	0.020598	0.00164479	0.0421859	5.78763	-6.47423	0.759702	(0.079,0.16)	(-0.014,-0.007)	(-0.051,0.115)	7.13883e-09	9.52982e-11	0.447433	2.93671e-08	4.11348e-10	0.689677	3	AE
TC	PCSK9	rs2075650	G	TOMM40	621575	620106	619751	619763	-0.997799	0.18542	-0.0790017	0.0615363	0.00432334	0.105677	-16.2148	42.8881	-0.747574	(-1.118,-0.877)	(0.177,0.194)	(-0.286,0.128)	3.96301e-59	0	0.454717	3.4179e-58	0	0.694869	3	AE
TG	LPL	rs58542926	C	TM6SF2	590182	591353	589911	589922	-0.132718	0.0759461	-0.00738192	0.0186785	0.00468585	0.00989784	-7.10535	16.2075	-0.745811	(-0.169,-0.096)	(0.067,0.085)	(-0.027,0.012)	1.20021e-12	4.46165e-59	0.455782	5.36462e-12	3.84425e-58	0.695069	3	AE
HDL	LPL	rs6589574	A	SIK3	112787	114028	112725	112736	0.0603671	-0.0166595	0.00307771	0.00176374	0.00195828	0.00416116	34.2269	-8.50721	0.739628	(0.057,0.064)	(-0.02,-0.013)	(-0.005,0.011)	9.63548e-257	1.78167e-17	0.459526	1.79735e-255	8.44073e-17	0.698212	3	AE
TG	APOB	rs4936367	G	PAFAH1B2	591456	590958	590788	590799	-0.660574	0.0955576	-0.0720758	0.0469351	0.00372404	0.0974919	-14.0742	25.6596	-0.7393	(-0.753,-0.569)	(0.088,0.103)	(-0.263,0.119)	5.47093e-45	3.30177e-145	0.459725	3.99369e-44	3.70619e-144	0.698214	3	AE
LDL	APOB	rs114123510	A	WDR12	503807	505321	503772	503784	-1.83401	-0.0219866	0.0744113	0.0502987	0.00351236	0.101433	-36.4624	-6.25978	0.733601	(-1.933,-1.735)	(-0.029,-0.015)	(-0.124,0.273)	4.38348e-291	3.85532e-10	0.463192	8.90146e-290	1.63879e-09	0.700748	3	AE
TG	APOB	rs12916	C	HMGCR	591456	591602	591434	591447	-0.71028	0.0150624	0.0447941	0.0643281	0.00227771	0.0626861	-11.0415	6.61295	0.714578	(-0.836,-0.584)	(0.011,0.02)	(-0.078,0.168)	2.40942e-28	3.76748e-11	0.47487	1.4685e-27	1.65093e-10	0.710476	3	AE
HDL	APOB	rs17145738	T	MLXIPL	114045	113979	113933	113943	0.133971	0.0165588	-0.0299244	0.0208606	0.00149713	0.0420942	6.42221	11.0604	-0.710892	(0.093,0.175)	(0.014,0.019)	(-0.112,0.053)	1.34307e-10	1.95273e-28	0.477151	5.74181e-10	1.20495e-27	0.711564	3	AE
HDL	LPL	rs629301	T	SORT1/CELSR2	112787	114009	112707	112719	0.0578218	-0.0114295	0.00197162	0.00461883	0.00130498	0.00277452	12.5187	-8.75842	0.710618	(0.049,0.067)	(-0.014,-0.009)	(-0.003,0.007)	5.89866e-36	1.97999e-18	0.477321	3.98372e-35	9.42025e-18	0.711564	3	AE
TG	APOB	rs6589574	A	SIK3	591456	590753	590583	590595	-0.663416	0.118971	-0.073915	0.0463261	0.0040358	0.104327	-14.3206	29.4789	-0.708495	(-0.754,-0.573)	(0.111,0.127)	(-0.278,0.131)	1.62803e-46	5.36062e-191	0.478638	1.19038e-45	7.44901e-190	0.712534	3	AE
LDL	LDLR	rs590502	G	MYBPHL	505248	505189	505082	505095	1.21565	0.032475	-0.115894	0.199253	0.00235939	0.164465	6.10103	13.7642	-0.704672	(0.825,1.606)	(0.028,0.037)	(-0.438,0.206)	1.05385e-09	4.18693e-43	0.481015	4.41452e-09	3.02455e-42	0.714406	3	AE
LDL	PCSK9	rs6589574	A	SIK3	504909	505277	504832	504844	-0.873893	0.0391449	-0.0807912	0.0444837	0.00425469	0.118185	-19.6452	9.2004	-0.683597	(-0.961,-0.787)	(0.031,0.047)	(-0.312,0.151)	6.35041e-86	3.56632e-20	0.49423	6.08808e-85	1.78616e-19	0.724425	3	AE
TC	APOB	rs3757354	C	MYLIP	620669	621858	620598	620609	-2.25686	0.0344998	0.071598	0.183219	0.00382421	0.10561	-12.3178	9.02143	0.677948	(-2.616,-1.898)	(0.027,0.042)	(-0.135,0.279)	7.26155e-35	1.85657e-19	0.497805	4.89675e-34	8.98614e-19	0.726475	3	AE
LDL	PCSK9	rs2228603	C	NCAN	504909	504979	504535	504547	-0.761327	0.0884849	-0.0670551	0.19605	0.00445613	0.105402	-3.88333	19.8569	-0.636187	(-1.146,-0.377)	(0.08,0.097)	(-0.274,0.14)	0.000103037	9.6085e-88	0.524655	0.000384881	9.25129e-87	0.744448	3	AE
TC	PCSK9	rs2277025	C	HAVCR1	621575	621840	621488	621499	-1.06349	0.0329052	0.0493005	0.0795293	0.00317753	0.0780306	-13.3723	10.3556	0.631811	(-1.219,-0.908)	(0.027,0.039)	(-0.104,0.202)	8.78209e-41	3.94762e-25	0.527511	6.09223e-40	2.22958e-24	0.745658	3	AE
LDL	APOB	rs2075650	G	TOMM40	503807	502908	501348	501361	-1.79609	0.164233	-0.0578442	0.0507386	0.0032984	0.0917696	-35.399	49.7917	-0.63032	(-1.896,-1.697)	(0.158,0.171)	(-0.238,0.122)	1.77023e-274	0	0.528485	3.34397e-273	0	0.745878	3	AE
LDL	APOB	rs629301	T	SORT1/CELSR2	503807	503352	501772	501785	-1.74607	0.126679	-0.048833	0.135451	0.00281279	0.0783369	-12.8907	45.0369	-0.623372	(-2.012,-1.481)	(0.121,0.132)	(-0.202,0.105)	5.07507e-38	0	0.53304	3.43529e-37	0	0.749718	3	AE
LDL	PCSK9	rs3757354	C	MYLIP	504909	505269	504824	504836	-0.951258	0.0282389	0.0424155	0.115395	0.00293134	0.0689885	-8.24349	9.63343	0.61482	(-1.177,-0.725)	(0.022,0.034)	(-0.093,0.178)	1.67254e-16	5.7769e-22	0.538674	7.78341e-16	3.05424e-21	0.754907	3	AE
HDL	APOB	rs6589574	A	SIK3	114045	114028	113982	113994	0.121558	-0.0163374	0.0268028	0.0203511	0.00178221	0.0449716	5.97308	-9.16691	0.595993	(0.082,0.161)	(-0.02,-0.013)	(-0.061,0.115)	2.32822e-09	4.86766e-20	0.55118	9.72997e-09	2.42704e-19	0.764957	3	AE
TC	PCSK9	rs629301	T	SORT1/CELSR2	621575	620514	620164	620176	-1.09336	0.136981	0.053178	0.144629	0.00368811	0.0892871	-7.55979	37.1412	0.595584	(-1.377,-0.81)	(0.13,0.144)	(-0.122,0.228)	4.03726e-14	6.07995e-302	0.551453	1.83858e-13	1.33148e-300	0.765099	3	AE
LDL	APOB	rs3757354	C	MYLIP	503807	505269	503718	503729	-1.89381	0.0285477	0.0467705	0.140129	0.0029267	0.0808167	-13.5147	9.75422	0.578723	(-2.168,-1.619)	(0.023,0.034)	(-0.112,0.205)	1.27996e-41	1.76951e-22	0.562776	8.89997e-41	9.53591e-22	0.775014	3	AE
HDL	LPL	rs3208856	C	CBLC	112787	114069	112765	112777	0.0676183	-0.0136472	-0.00347337	0.0119647	0.00291584	0.0061494	5.65148	-4.68037	-0.564831	(0.044,0.091)	(-0.019,-0.008)	(-0.016,0.009)	1.59072e-08	2.86361e-06	0.572189	6.44877e-08	1.1062e-05	0.78161	3	AE
HDL	LPL	rs4420638	G	APOE	112787	113771	112467	112479	0.0615645	-0.0221654	-0.0016205	0.00197656	0.00137502	0.00292885	31.1473	-16.1201	-0.553287	(0.058,0.065)	(-0.025,-0.019)	(-0.007,0.004)	5.51123e-213	1.84401e-58	0.580067	7.76701e-212	1.5873e-57	0.787418	3	AE
TC	PCSK9	rs3757354	C	MYLIP	621575	621858	621506	621518	-1.09947	0.0340809	0.0486399	0.150196	0.00382896	0.0899603	-7.32019	8.90083	0.540681	(-1.394,-0.805)	(0.027,0.042)	(-0.128,0.225)	2.47612e-13	5.54323e-19	0.588727	1.12477e-12	2.64153e-18	0.794087	3	AE
TG	APOB	rs629301	T	SORT1/CELSR2	591456	591623	591455	591467	-0.740113	0.0129043	0.0400281	0.129415	0.0026865	0.0748042	-5.71889	4.8034	0.535104	(-0.994,-0.486)	(0.008,0.018)	(-0.107,0.187)	1.0722e-08	1.55995e-06	0.592578	4.35458e-08	6.10252e-06	0.797272	3	AE
TC	LDLR	rs590502	G	MYBPHL	621854	621816	621742	621754	1.30751	0.0347828	-0.114628	0.260613	0.00308324	0.215111	5.01704	11.2812	-0.532879	(0.797,1.818)	(0.029,0.041)	(-0.536,0.307)	5.24735e-07	1.62438e-29	0.594117	2.06088e-06	1.06018e-28	0.798132	3	AE
LDL	PCSK9	rs2075290	C	ZNF259	504909	505169	504723	504735	-0.894508	0.0629343	0.0603367	0.044206	0.004647	0.117465	-20.235	13.543	0.513657	(-0.981,-0.808)	(0.054,0.072)	(-0.17,0.291)	4.8161e-91	8.71595e-42	0.607492	4.77601e-90	6.09844e-41	0.807084	3	AE
LDL	APOB	rs12678919	A	LPL	503807	505335	503789	503800	-1.72773	0.0224979	-0.0493982	0.177338	0.00395614	0.096953	-9.74258	5.68684	-0.509507	(-2.075,-1.38)	(0.015,0.03)	(-0.239,0.141)	1.98447e-22	1.29409e-08	0.610397	1.06879e-21	5.25099e-08	0.809544	3	AE
TC	APOB	rs2277025	C	HAVCR1	620669	621840	620578	620590	-2.1079	0.0332984	-0.0408111	0.0912074	0.0031736	0.0829112	-23.111	10.4923	-0.492226	(-2.287,-1.929)	(0.027,0.04)	(-0.203,0.122)	3.58573e-118	9.37266e-26	0.62256	3.70816e-117	5.3511e-25	0.818655	3	AE
LDL	APOB	rs2075290	C	ZNF259	503807	505169	503621	503633	-1.80694	0.0627757	-0.0667042	0.0473282	0.00463952	0.136834	-38.179	13.5306	-0.487481	(-1.9,-1.714)	(0.054,0.072)	(-0.335,0.201)	0	1.03124e-41	0.625917	0	7.18168e-41	0.821088	3	AE
LDL	PCSK9	rs2075650	G	TOMM40	504909	502908	502458	502470	-0.872926	0.164385	-0.0387522	0.0471546	0.00330324	0.0807468	-18.512	49.7647	-0.479923	(-0.965,-0.781)	(0.158,0.171)	(-0.197,0.12)	1.65229e-76	0	0.631282	1.56556e-75	0	0.824947	3	AE
TG	LPL	rs118147862	G	BCAM	590182	591525	590085	590096	-0.158044	-0.0578864	0.00607503	0.0246668	0.00606251	0.0127864	-6.40717	-9.54825	0.475116	(-0.206,-0.11)	(-0.07,-0.046)	(-0.019,0.031)	1.4825e-10	1.31901e-21	0.634704	6.32574e-10	6.96532e-21	0.82705	3	AE
TC	APOB	rs13233571	C	BCL7B	620669	621921	620662	620675	-2.2397	0.0180284	0.0572089	0.236246	0.00465612	0.129764	-9.48035	3.87198	0.440869	(-2.703,-1.777)	(0.009,0.027)	(-0.197,0.312)	2.5342e-21	0.000107954	0.659308	1.32501e-20	0.000402741	0.841942	3	AE
TC	APOB	rs17145738	T	MLXIPL	620669	621921	620662	620674	-2.12533	-0.018332	-0.0569003	0.065528	0.00466719	0.129766	-32.4339	-3.92785	-0.438484	(-2.254,-1.997)	(-0.027,-0.009)	(-0.311,0.197)	9.12176e-231	8.57088e-05	0.661036	1.57342e-229	0.000324357	0.841942	3	AE
TC	PCSK9	rs2075290	C	ZNF259	621575	621698	621345	621357	-1.03257	0.0887105	0.066194	0.0575969	0.00606881	0.153489	-17.9275	14.6174	0.431263	(-1.145,-0.92)	(0.077,0.101)	(-0.235,0.367)	7.1909e-72	2.17421e-48	0.666277	6.43795e-71	1.64353e-47	0.845743	3	AE
TG	LPL	rs7254892	G	PVRL2	590182	591398	589962	589975	-0.134417	-0.0951748	-0.00615684	0.0294092	0.00708809	0.0150562	-4.57057	-13.4274	-0.408924	(-0.192,-0.077)	(-0.109,-0.081)	(-0.036,0.023)	4.86393e-06	4.17742e-41	0.682596	1.87486e-05	2.90017e-40	0.854443	3	AE
TC	LDLR	rs17145738	T	MLXIPL	621854	621921	621847	621859	1.20961	-0.0180919	-0.15632	0.161601	0.00467376	0.391678	7.48512	-3.87096	-0.399104	(0.893,1.526)	(-0.027,-0.009)	(-0.924,0.611)	7.14802e-14	0.000108407	0.689816	3.25357e-13	0.000404263	0.859689	3	AE
TG	LPL	rs3208856	C	CBLC	590182	591592	590155	590167	-0.135632	-0.0341344	-0.0055568	0.0272737	0.00664166	0.0140146	-4.97298	-5.13943	-0.396499	(-0.189,-0.082)	(-0.047,-0.021)	(-0.033,0.022)	6.59298e-07	2.75568e-07	0.691737	2.5871e-06	1.08419e-06	0.860578	3	AE
TC	PCSK9	rs114123510	A	WDR12	621575	621889	621535	621548	-1.01452	-0.0304385	-0.0461767	0.0610136	0.00459484	0.12272	-16.6278	-6.62451	-0.376276	(-1.134,-0.895)	(-0.039,-0.021)	(-0.287,0.194)	4.38132e-62	3.48412e-11	0.706711	3.78599e-61	1.52826e-10	0.867571	3	AE
TC	PCSK9	rs12027135	T	LDLRAP1/TMEM57	621575	621818	621464	621476	-1.05796	0.0340053	0.0285256	0.105522	0.00309251	0.0777354	-10.0259	10.996	0.366958	(-1.265,-0.851)	(0.028,0.04)	(-0.124,0.181)	1.17274e-23	3.9947e-28	0.713651	6.33137e-23	2.38587e-27	0.872175	3	AE
TC	PCSK9	rs4420638	G	APOE	621575	619391	619032	619044	-1.01047	0.197131	-0.0311549	0.0653222	0.0038797	0.0942995	-15.469	50.8108	-0.330383	(-1.138,-0.882)	(0.19,0.205)	(-0.216,0.154)	5.62046e-54	0	0.741111	4.81947e-53	0	0.887657	3	AE
LDL	PCSK9	rs4420638	G	APOE	504909	501952	501496	501508	-0.878948	0.174431	-0.0235245	0.0500449	0.00296212	0.0720375	-17.5632	58.8873	-0.32656	(-0.977,-0.781)	(0.169,0.18)	(-0.165,0.118)	4.71421e-69	0	0.744001	4.21214e-68	0	0.889062	3	AE
TC	APOB	rs6511720	G	LDLR	620669	619868	618600	618612	-2.06455	0.214925	-0.0416289	0.233354	0.00472247	0.129079	-8.84731	45.5112	-0.322507	(-2.522,-1.607)	(0.206,0.224)	(-0.295,0.211)	8.96529e-19	0	0.747069	4.26771e-18	0	0.889556	3	AE
LDL	PCSK9	rs12678919	A	LPL	504909	505335	504889	504901	-0.942052	0.0227988	0.0307105	0.187732	0.00396131	0.100556	-5.01806	5.75535	0.305407	(-1.31,-0.574)	(0.015,0.031)	(-0.166,0.228)	5.2195e-07	8.64611e-09	0.760056	2.05085e-06	3.55186e-08	0.89498	3	AE
TC	PCSK9	rs12916	C	HMGCR	621575	621225	620871	620884	-1.04059	0.083413	0.0225687	0.0820402	0.00312907	0.077596	-12.6839	26.6574	0.290849	(-1.201,-0.88)	(0.077,0.09)	(-0.13,0.175)	7.26588e-37	1.46734e-156	0.771167	4.91079e-36	1.72736e-155	0.899987	3	AE
LDL	LPL	rs2075290	C	ZNF259	505333	505169	505147	505160	-0.0235206	0.0622907	0.00316881	0.00417118	0.0051328	0.0109065	-5.63885	12.1358	0.290543	(-0.032,-0.015)	(0.052,0.072)	(-0.018,0.025)	1.71187e-08	6.82207e-34	0.771401	6.93362e-08	4.59e-33	0.899987	3	AE
LDL	APOB	rs4420638	G	APOE	503807	501952	500379	500391	-1.80778	0.174283	-0.0201328	0.0530192	0.00295795	0.0766565	-34.0967	58.9203	-0.262637	(-1.912,-1.704)	(0.168,0.18)	(-0.17,0.13)	8.24637e-255	0	0.792831	1.53503e-253	0	0.910827	3	AE
TC	APOB	rs2075290	C	ZNF259	620669	621698	620440	620453	-2.13232	0.0885023	-0.046231	0.061769	0.00606087	0.178881	-34.5208	14.6022	-0.258445	(-2.253,-2.011)	(0.077,0.1)	(-0.397,0.304)	3.90727e-261	2.71764e-48	0.796064	7.31897e-260	2.04395e-47	0.912431	3	AE
LDL	APOB	rs590502	G	MYBPHL	503807	505189	503640	503652	-1.79986	0.032463	-0.0152487	0.0826949	0.00235552	0.0639115	-21.765	13.7817	-0.238591	(-1.962,-1.638)	(0.028,0.037)	(-0.141,0.11)	4.97562e-105	3.28535e-43	0.811423	5.12179e-104	2.38655e-42	0.91845	3	AE
LDL	LPL	rs12916	C	HMGCR	505333	504572	504550	504562	-0.0242511	0.0668448	0.00132215	0.00596091	0.00264851	0.00562216	-4.06836	25.2387	0.235168	(-0.036,-0.013)	(0.062,0.072)	(-0.01,0.012)	4.73455e-05	1.50767e-140	0.814078	0.000180938	1.62891e-139	0.91922	3	AE
LDL	PCSK9	rs114123510	A	WDR12	504909	505321	504875	504887	-0.891552	-0.0220796	0.021394	0.0468325	0.00351724	0.0939263	-19.037	-6.27752	0.227775	(-0.983,-0.8)	(-0.029,-0.015)	(-0.163,0.205)	8.41497e-81	3.44016e-10	0.819822	8.02431e-80	1.46371e-09	0.922123	3	AE
LDL	APOB	rs4936367	G	PAFAH1B2	503807	505294	503745	503757	-1.81161	0.033302	-0.0225667	0.0494881	0.00392008	0.102625	-36.607	8.49524	-0.219895	(-1.909,-1.715)	(0.026,0.041)	(-0.224,0.179)	2.21346e-293	1.97522e-17	0.825953	4.50508e-292	9.35271e-17	0.924493	3	AE
LDL	APOB	rs12916	C	HMGCR	503807	504572	503021	503033	-1.8037	0.0670799	-0.0137403	0.0677777	0.00239172	0.0659384	-26.612	28.0467	-0.208381	(-1.937,-1.671)	(0.062,0.072)	(-0.143,0.115)	4.93454e-156	4.3789e-173	0.834931	5.77096e-155	5.80497e-172	0.92903	3	AE
TC	APOB	rs2479409	G	PCSK9	620669	621779	620522	620535	-2.14954	0.0415546	0.0175398	0.0851402	0.00321802	0.0951015	-25.247	12.9131	0.184432	(-2.316,-1.983)	(0.035,0.048)	(-0.169,0.204)	1.2209e-140	3.7974e-38	0.853674	1.32067e-139	2.57434e-37	0.93724	3	AE
LDL	APOB	rs2277025	C	HAVCR1	503807	505288	503736	503748	-1.80848	0.0225702	-0.0113446	0.0698066	0.00242953	0.063701	-25.907	9.28997	-0.178091	(-1.945,-1.672)	(0.018,0.027)	(-0.136,0.114)	5.55121e-148	1.54337e-20	0.858651	6.4752e-147	7.85307e-20	0.939808	3	AE
HDL	LPL	rs4936367	G	PAFAH1B2	112787	114068	112764	112776	0.0607803	-0.0106771	0.000679634	0.00179534	0.00180914	0.00382909	33.8545	-5.90179	0.177493	(0.057,0.064)	(-0.014,-0.007)	(-0.007,0.008)	3.11607e-251	3.59579e-09	0.859122	5.77636e-250	1.49783e-08	0.940089	3	AE
TC	APOB	rs13231516	T	BAZ1B	620669	621921	620662	620674	-2.1764	0.0184778	0.0211919	0.231347	0.00465335	0.127136	-9.40753	3.97087	0.166687	(-2.63,-1.723)	(0.009,0.028)	(-0.228,0.27)	5.0792e-21	7.16113e-05	0.867616	2.62936e-20	0.000273322	0.944118	3	AE
LDL	PCSK9	rs4936367	G	PAFAH1B2	504909	505294	504849	504861	-0.881939	0.0329428	-0.0177593	0.0451811	0.00392487	0.106717	-19.5201	8.39335	-0.166415	(-0.97,-0.793)	(0.025,0.041)	(-0.227,0.191)	7.40676e-85	4.72492e-17	0.86783	7.09319e-84	2.2034e-16	0.944236	3	AE
LDL	LPL	rs590502	G	MYBPHL	505333	505189	505167	505180	-0.0244689	0.0323383	0.000902108	0.00712986	0.00261225	0.00551354	-3.4319	12.3795	0.163617	(-0.038,-0.01)	(0.027,0.037)	(-0.01,0.012)	0.000599372	3.37601e-35	0.870033	0.00219663	2.2783e-34	0.946056	3	AE
TC	APOB	rs590502	G	MYBPHL	620669	621816	620557	620569	-2.12457	0.034762	-0.0135427	0.108115	0.00307901	0.0836129	-19.6511	11.29	-0.161969	(-2.336,-1.913)	(0.029,0.041)	(-0.177,0.15)	5.65461e-86	1.47057e-29	0.87133	5.42685e-85	9.64721e-29	0.947236	3	AE
LDL	LDLR	rs2075290	C	ZNF259	505248	505169	505063	505074	1.08213	0.0629689	0.0485026	0.12203	0.0046482	0.316205	8.86771	13.5469	0.15339	(0.843,1.321)	(0.054,0.072)	(-0.571,0.668)	7.46672e-19	8.2612e-42	0.878091	3.55625e-18	5.79386e-41	0.950367	3	AE
LDL	APOB	rs6589574	A	SIK3	503807	505277	503727	503739	-1.81446	0.0395644	-0.0126815	0.0488504	0.00424939	0.109829	-37.1432	9.31059	-0.115465	(-1.91,-1.719)	(0.031,0.048)	(-0.228,0.203)	5.64645e-302	1.2712e-20	0.908076	1.23958e-300	6.47559e-20	0.959785	3	AE
TC	APOB	rs6589574	A	SIK3	620669	621817	620557	620569	-2.14213	0.0595476	0.0097448	0.0637417	0.00555108	0.143547	-33.6065	10.7272	0.0678859	(-2.267,-2.017)	(0.049,0.07)	(-0.272,0.291)	1.34981e-247	7.58562e-27	0.945876	2.35557e-246	4.41835e-26	0.977163	3	AE
TC	LDLR	rs2075290	C	ZNF259	621854	621698	621624	621637	1.1905	0.088762	-0.026604	0.159498	0.00606969	0.413291	7.46404	14.6238	-0.0643711	(0.878,1.503)	(0.077,0.101)	(-0.837,0.783)	8.39083e-14	1.98001e-48	0.948675	3.81731e-13	1.50181e-47	0.9788	3	AE
LDL	APOB	rs2479409	G	PCSK9	503807	505168	503621	503634	-1.81131	0.0355796	-0.00460438	0.0650965	0.00246223	0.0727426	-27.8249	14.4501	-0.0632968	(-1.939,-1.684)	(0.031,0.04)	(-0.147,0.138)	2.16707e-170	2.50192e-47	0.94953	2.7504e-169	1.83385e-46	0.979004	3	AE
TC	APOB	rs4936367	G	PAFAH1B2	620669	621833	620573	620586	-2.13822	0.0522471	-0.00772669	0.0645658	0.00512063	0.134114	-33.1169	10.2033	-0.0576129	(-2.265,-2.012)	(0.042,0.062)	(-0.271,0.255)	1.69806e-240	1.91746e-24	0.954057	2.95178e-239	1.05561e-23	0.980836	3	AE
TG	APOB	rs12678919	A	LPL	591456	590230	590064	590076	-0.677374	0.14576	0.00516777	0.168199	0.00375084	0.0919269	-4.02721	38.8605	0.0562161	(-1.007,-0.348)	(0.138,0.153)	(-0.175,0.185)	5.64429e-05	0	0.95517	0.000215612	0	0.981421	3	AE
LDL	PCSK9	rs12027135	T	LDLRAP1/TMEM57	504909	505246	504799	504811	-0.883482	0.0264232	-0.00319163	0.080772	0.00236742	0.0597046	-10.938	11.1612	-0.053457	(-1.042,-0.725)	(0.022,0.031)	(-0.12,0.114)	7.58814e-28	6.31628e-29	0.957368	4.43428e-27	3.98841e-28	0.982172	3	AE
TC	PCSK9	rs4936367	G	PAFAH1B2	621575	621833	621481	621494	-1.02113	0.0517907	-0.00641184	0.058858	0.00512614	0.139422	-17.349	10.1033	-0.0459887	(-1.136,-0.906)	(0.042,0.062)	(-0.28,0.267)	2.00685e-67	5.34401e-24	0.963319	1.74259e-66	2.89036e-23	0.984538	3	AE
HDL	LPL	rs2075290	C	ZNF259	112787	113781	112477	112489	0.0608364	-0.0358133	0.000177666	0.0017362	0.00213837	0.00454764	35.04	-16.748	0.0390678	(0.057,0.064)	(-0.04,-0.032)	(-0.009,0.009)	5.52878e-269	5.85905e-63	0.968836	1.03999e-267	5.06782e-62	0.987357	3	AE
TC	APOB	rs12916	C	HMGCR	620669	621225	619966	619978	-2.13448	0.083416	-0.00264664	0.0882943	0.00312484	0.0860405	-24.1746	26.6945	-0.0307604	(-2.308,-1.961)	(0.077,0.09)	(-0.171,0.166)	4.12014e-129	5.4486e-157	0.975461	4.43536e-128	6.57881e-156	0.990875	3	AE
LDL	PCSK9	rs12916	C	HMGCR	504909	504572	504125	504138	-0.88541	0.067077	0.00088361	0.0627961	0.00239522	0.0596074	-14.0998	28.0045	0.0148238	(-1.008,-0.762)	(0.062,0.072)	(-0.116,0.118)	3.81056e-45	1.43137e-172	0.988173	2.78392e-44	1.84284e-171	0.995355	3	AE
LDL	PCSK9	rs629301	T	SORT1/CELSR2	504909	503352	502909	502921	-0.876293	0.126145	0.000513937	0.110603	0.00281686	0.0682718	-7.92286	44.7822	0.00752781	(-1.093,-0.66)	(0.121,0.132)	(-0.133,0.134)	2.32101e-15	0	0.993994	1.07507e-14	0	0.998319	3	AE
HDL	APOB	rs118147862	G	BCAM	114045	113978	113932	NA	0.127088	-0.0229449	NA	0.0184497	0.00241548	#VALUE!	6.88835	-9.49909	NA	(0.091,0.163)	(-0.028,-0.018)	NA	5.64444e-12	2.11723e-21	NA	2.51411e-11	1.11673e-20	NA	3	AE
HDL	APOB	rs7254892	G	PVRL2	114045	114029	113984	NA	0.126154	-0.0221806	NA	0.0184537	0.00282504	#VALUE!	6.83625	-7.85141	NA	(0.09,0.162)	(-0.028,-0.017)	NA	8.12949e-12	4.11388e-15	NA	3.61558e-11	1.88114e-14	NA	3	AE
LDL	APOB	rs118147862	G	BCAM	503807	500668	499071	NA	-1.82464	0.400067	NA	0.0439021	0.00570125	#VALUE!	-41.5614	70.1718	NA	(-1.911,-1.739)	(0.389,0.411)	NA	0	0	NA	0	0	NA	3	AE
LDL	APOB	rs7254892	G	PVRL2	503807	501981	500417	NA	-1.81292	0.397324	NA	0.0440383	0.00670296	#VALUE!	-41.1668	59.2759	NA	(-1.899,-1.727)	(0.384,0.41)	NA	0	0	NA	0	0	NA	3	AE
LDL	LDLR	rs118147862	G	BCAM	505248	500668	500556	NA	1.12146	0.399956	NA	0.11127	0.00571324	#VALUE!	10.0788	70.0051	NA	(0.903,1.34)	(0.389,0.411)	NA	6.85751e-24	0	NA	3.70447e-23	0	NA	3	AE
LDL	LDLR	rs2228603	C	NCAN	505248	504979	504873	NA	1.0885	0.0886211	NA	0.112495	0.00445604	#VALUE!	9.676	19.8879	NA	(0.868,1.309)	(0.08,0.097)	NA	3.81354e-22	5.18096e-88	NA	2.03548e-21	5.00453e-87	NA	3	AE
LDL	LDLR	rs3208856	C	CBLC	505248	504275	504169	NA	1.08904	0.214318	NA	0.112296	0.00633712	#VALUE!	9.69794	33.8195	NA	(0.869,1.309)	(0.202,0.227)	NA	3.07653e-22	1.01853e-250	NA	1.65197e-21	1.82887e-249	NA	3	AE
LDL	LDLR	rs7254892	G	PVRL2	505248	501981	501876	NA	1.06544	0.398062	NA	0.111621	0.00671742	#VALUE!	9.54518	59.2581	NA	(0.847,1.284)	(0.385,0.411)	NA	1.35871e-21	0	NA	7.17072e-21	0	NA	3	AE
LDL	PCSK9	rs118147862	G	BCAM	504909	500668	500219	NA	-0.876845	0.399437	NA	0.0410045	0.00570854	#VALUE!	-21.3841	69.9718	NA	(-0.957,-0.796)	(0.388,0.411)	NA	1.87799e-101	0	NA	1.9243e-100	0	NA	3	AE
LDL	PCSK9	rs58542926	C	TM6SF2	504909	504807	504361	NA	-0.885701	0.107234	NA	0.0414392	0.00446401	#VALUE!	-21.3735	24.0219	NA	(-0.967,-0.804)	(0.098,0.116)	NA	2.35645e-101	1.64136e-127	NA	2.40902e-100	1.76268e-126	NA	3	AE
TC	APOB	rs118147862	G	BCAM	620669	619012	617725	NA	-2.14708	0.41738	NA	0.0575657	0.00748163	#VALUE!	-37.2979	55.7873	NA	(-2.26,-2.034)	(0.403,0.432)	NA	1.77283e-304	0	NA	4.15753e-303	0	NA	3	AE
TC	APOB	rs7254892	G	PVRL2	620669	619874	618609	NA	-2.13517	0.41059	NA	0.0576976	0.00878859	#VALUE!	-37.0062	46.7185	NA	(-2.248,-2.022)	(0.393,0.428)	NA	9.09863e-300	0	NA	1.98768e-298	0	NA	3	AE
TC	LDLR	rs118147862	G	BCAM	621854	619012	618934	NA	1.22339	0.417197	NA	0.146101	0.00749528	#VALUE!	8.37359	55.6613	NA	(0.937,1.51)	(0.403,0.432)	NA	5.58897e-17	0	NA	2.60227e-16	0	NA	3	AE
TC	LDLR	rs13231516	T	BAZ1B	621854	621921	621847	NA	1.18588	0.01824	NA	0.147208	0.0046594	#VALUE!	8.05584	3.91466	NA	(0.897,1.474)	(0.009,0.027)	NA	7.89376e-16	9.05317e-05	NA	3.66584e-15	0.000341885	NA	3	AE
TC	LDLR	rs13233571	C	BCL7B	621854	621921	621847	NA	1.18593	0.0177938	NA	0.147203	0.00466231	#VALUE!	8.05642	3.81651	NA	(0.897,1.474)	(0.009,0.027)	NA	7.85587e-16	0.000135351	NA	3.65014e-15	0.00049891	NA	3	AE
TC	LDLR	rs2228603	C	NCAN	621854	621484	621411	NA	1.18385	0.124291	NA	0.147016	0.00581995	#VALUE!	8.05253	21.3561	NA	(0.896,1.472)	(0.113,0.136)	NA	8.10992e-16	3.42388e-101	NA	3.76427e-15	3.42579e-100	NA	3	AE
TC	LDLR	rs3208856	C	CBLC	621854	621250	621176	NA	1.18504	0.224471	NA	0.146936	0.0082824	#VALUE!	8.06499	27.1022	NA	(0.897,1.473)	(0.208,0.241)	NA	7.3241e-16	9.28154e-162	NA	3.40483e-15	1.13923e-160	NA	3	AE
TC	LDLR	rs7254892	G	PVRL2	621854	619874	619801	NA	1.16136	0.41135	NA	0.146432	0.00880439	#VALUE!	7.93108	46.721	NA	(0.874,1.448)	(0.394,0.429)	NA	2.17247e-15	0	NA	1.0068e-14	0	NA	3	AE
TC	PCSK9	rs118147862	G	BCAM	621575	619012	618659	NA	-1.01493	0.416547	NA	0.053694	0.00749027	#VALUE!	-18.9021	55.6118	NA	(-1.12,-0.91)	(0.402,0.431)	NA	1.09652e-79	0	NA	1.04338e-78	0	NA	3	AE
TC	PCSK9	rs58542926	C	TM6SF2	621575	621282	620929	NA	-1.0245	0.150329	NA	0.0540124	0.0058314	#VALUE!	-18.968	25.7792	NA	(-1.13,-0.919)	(0.139,0.162)	NA	3.13876e-80	1.51695e-146	NA	2.98985e-79	1.76026e-145	NA	3	AE
TG	APOB	rs118147862	G	BCAM	591456	591525	591359	NA	-0.673306	-0.0558564	NA	0.0421708	0.00548262	#VALUE!	-15.9662	-10.1879	NA	(-0.756,-0.591)	(-0.067,-0.045)	NA	2.19921e-57	2.24575e-24	NA	1.88942e-56	1.23406e-23	NA	3	AE
TG	APOB	rs7254892	G	PVRL2	591456	591398	591229	NA	-0.675736	-0.0967233	NA	0.0421546	0.00642425	#VALUE!	-16.0299	-15.056	NA	(-0.758,-0.593)	(-0.109,-0.084)	NA	7.89748e-58	3.15457e-51	NA	6.79153e-57	2.50543e-50	NA	3	AE
LDL	NECTIN2	rs629301	T	SORT1/CELSR2	505364	503352	503361	503370	1.13611	0.126408	-0.575855	0.352414	0.0028176	0.220257	3.22378	44.8637	-2.61447	(0.445,1.827)	(0.121,0.132)	(-1.008,-0.144)	0.00126512	0	0.00893671	0.00462134	0	0.030246	2	AE
TG	LPL	rs1367117	A	APOB	590182	591622	590183	590195	-0.153717	0.00988537	0.0108538	0.00525501	0.00260138	0.00550938	-29.2516	3.80004	1.97005	(-0.164,-0.143)	(0.005,0.015)	(0,0.022)	4.28393e-188	0.00014467	0.0488324	5.70446e-187	0.000531946	0.137488	1	AE
TG	LPL	rs629301	T	SORT1/CELSR2	590182	591623	590187	590199	-0.142887	0.0131222	-0.00220845	0.0104649	0.0029626	0.00629005	-13.654	4.4293	-0.351102	(-0.163,-0.122)	(0.007,0.019)	(-0.015,0.01)	1.91197e-42	9.45409e-06	0.725512	1.36015e-41	3.63635e-05	0.878439	1	AE
TG	PAFAH1B1	rs17145738	T	MLXIPL	591633	590735	590745	590744	0.0383812	-0.108111	2.63544	0.276548	0.0033896	0.586645	0.138787	-31.895	4.49239	(-0.504,0.58)	(-0.115,-0.101)	(1.486,3.785)	0.889619	3.13047e-223	7.04269e-06	0.954459	5.10415e-222	2.71234e-05	2	GI
TG	HMGCR	rs2075290	C	ZNF259	591635	589519	589531	589532	-0.0513504	0.20172	1.71302	0.118631	0.00440188	0.384398	-0.432859	45.8258	4.45637	(-0.284,0.181)	(0.193,0.21)	(0.96,2.466)	0.665117	0	8.33596e-06	0.845116	0	3.20904e-05	2	GI
HDL	MYLIP	rs2075290	C	ZNF259	114103	113781	113793	113790	-0.0353871	-0.0359654	0.933396	0.0476692	0.00194325	0.223569	-0.742347	-18.5078	4.17497	(-0.129,0.058)	(-0.04,-0.032)	(0.495,1.372)	0.457877	1.78555e-76	2.98024e-05	0.696244	1.68824e-75	0.000114334	2	GI
TG	PAFAH1B1	rs2075650	G	TOMM40	591633	591491	591502	591503	2.48735	0.0368335	-2.41506	0.518245	0.003155	0.587639	4.79957	11.6747	-4.10977	(1.472,3.503)	(0.031,0.043)	(-3.567,-1.263)	1.59004e-06	1.71766e-31	3.9606e-05	6.21751e-06	1.14447e-30	0.000151684	2	GI
HDL	SEZ6L	rs6589574	A	SIK3	114099	114028	114036	114037	0.0154591	-0.0163543	0.32292	0.0352683	0.00178133	0.079301	0.438329	-9.18092	4.07208	(-0.054,0.085)	(-0.02,-0.013)	(0.167,0.478)	0.661148	4.27418e-20	4.65958e-05	0.841942	2.13829e-19	0.000178225	2	GI
HDL	SEZ6L	rs4936367	G	PAFAH1B2	114099	114068	114076	114078	0.0174058	-0.0106483	0.278441	0.0355096	0.00164387	0.0777115	0.49017	-6.4776	3.583	(-0.052,0.087)	(-0.014,-0.007)	(0.126,0.431)	0.624013	9.31916e-11	0.000339665	0.819815	4.02449e-10	0.0012479	2	GI
TG	FAM174A	rs2075290	C	ZNF259	591633	589519	589529	589535	0.0716556	0.201648	1.03893	0.0986096	0.00440196	0.293462	0.726659	45.8088	3.54024	(-0.122,0.265)	(0.193,0.21)	(0.464,1.614)	0.467435	0	0.000399763	0.70434	0	0.00146749	2	GI
TC	FAM174A	rs2075290	C	ZNF259	621939	621698	621710	621710	-0.063522	0.0885142	1.34591	0.136032	0.00606998	0.404829	-0.466965	14.5823	3.32464	(-0.33,0.203)	(0.077,0.1)	(0.552,2.139)	0.640525	3.6413e-48	0.000885318	0.831482	2.73634e-47	0.00324193	2	GI
LDL	FAM174A	rs2075290	C	ZNF259	505367	505169	505181	505184	-0.0713612	0.0628241	1.01319	0.104083	0.00464871	0.30975	-0.685618	13.5143	3.27101	(-0.275,0.133)	(0.054,0.072)	(0.406,1.62)	0.492954	1.28788e-41	0.00107166	0.723479	8.94804e-41	0.00392268	2	GI
TG	TOMM40	rs688034	T	SEZ6L	591634	591637	591649	591655	-0.635654	-0.00222334	1.22383	0.341718	0.00236731	0.358397	-1.86017	-0.939185	3.41473	(-1.305,0.034)	(-0.007,0.002)	(0.521,1.926)	0.062861	0.347636	0.000638444	0.172151	0.598598	0.00233887	1	GI
TG	APOB	rs2228603	C	NCAN	591456	591426	591260	591268	-0.193617	0.0650045	-0.26371	0.192755	0.00423309	0.103275	-1.00447	15.3563	-2.55348	(-0.571,0.184)	(0.057,0.073)	(-0.466,-0.061)	0.315152	3.21393e-53	0.0106654	0.567033	2.68881e-52	0.0355446	3	other
LDL	LPL	rs118147862	G	BCAM	505333	500668	500647	500653	-0.0819459	0.393339	0.030925	0.0257669	0.00633511	0.0133569	-3.18028	62.0887	2.31528	(-0.132,-0.031)	(0.381,0.406)	(0.005,0.057)	0.00147131	0	0.0205975	0.00536797	0	0.0643943	3	other
LDL	LDLR	rs12678919	A	LPL	505248	505335	505229	505236	0.307454	0.0226721	0.437945	0.471895	0.00396191	0.253397	0.65153	5.72252	1.7283	(-0.617,1.232)	(0.015,0.03)	(-0.059,0.935)	0.514704	1.04956e-08	0.0839347	0.736315	4.26653e-08	0.216251	3	other
TG	APOB	rs58542926	C	TM6SF2	591456	591353	591187	591198	-0.347157	0.074417	-0.179246	0.200478	0.00424494	0.107617	-1.73165	17.5308	-1.66559	(-0.74,0.046)	(0.066,0.083)	(-0.39,0.032)	0.0833367	8.34586e-69	0.0957945	0.214958	7.42732e-68	0.239018	3	other
LDL	LDLR	rs629301	T	SORT1/CELSR2	505248	503352	503247	503255	0.566336	0.126267	0.327865	0.352378	0.00281736	0.201317	1.60718	44.8176	1.6286	(-0.124,1.257)	(0.121,0.132)	(-0.067,0.722)	0.108014	0	0.103398	0.263979	0	0.254296	3	other
TC	LDLR	rs629301	T	SORT1/CELSR2	621854	620514	620441	620449	0.555148	0.137224	0.389475	0.461713	0.00368841	0.263781	1.20237	37.2042	1.47651	(-0.35,1.46)	(0.13,0.144)	(-0.128,0.906)	0.229222	5.84486e-303	0.139808	0.459834	1.29588e-301	0.324295	3	other
LDL	LPL	rs6511720	G	LDLR	505333	502842	502819	502829	-0.00159695	0.184458	-0.0121854	0.0154443	0.00400062	0.00847403	-0.103401	46.1074	-1.43797	(-0.032,0.029)	(0.177,0.192)	(-0.029,0.004)	0.917645	0	0.150443	0.963813	0	0.342647	3	other
LDL	LPL	rs2228603	C	NCAN	505333	504979	504957	504968	0.00320318	0.0915898	-0.014314	0.0197426	0.00492846	0.0104677	0.162247	18.5839	-1.36745	(-0.035,0.042)	(0.082,0.101)	(-0.035,0.006)	0.871111	4.34031e-77	0.171483	0.947114	4.1256e-76	0.377668	3	other
HDL	APOB	rs3208856	C	CBLC	114045	114069	114024	114037	0.294771	-0.0141408	-0.0879205	0.127292	0.00265156	0.0655389	2.31571	-5.33299	-1.3415	(0.045,0.544)	(-0.019,-0.009)	(-0.216,0.041)	0.0205739	9.66106e-08	0.179758	0.0643655	3.85192e-07	0.391475	3	other
TG	APOB	rs13233571	C	BCL7B	591456	590735	590566	590576	-0.45453	0.108232	-0.125686	0.171529	0.00338158	0.0942161	-2.64988	32.0064	-1.33401	(-0.791,-0.118)	(0.102,0.115)	(-0.31,0.059)	0.00805207	8.89338e-225	0.182199	0.027502	1.53107e-223	0.395133	3	other
TG	APOB	rs13231516	T	BAZ1B	591456	590744	590575	590585	-0.473264	0.107416	-0.115135	0.167971	0.00337969	0.0923083	-2.81753	31.7829	-1.24729	(-0.802,-0.144)	(0.101,0.114)	(-0.296,0.066)	0.00483952	1.11595e-221	0.212291	0.0170913	1.73408e-220	0.43585	3	other
TC	LDLR	rs58542926	C	TM6SF2	621854	621282	621208	621220	1.82432	0.150501	-0.346387	0.677337	0.00583631	0.3572	2.69337	25.7871	-0.96973	(0.497,3.152)	(0.139,0.162)	(-1.046,0.354)	0.0070733	1.23849e-146	0.332181	0.0244109	1.44087e-145	0.58474	3	other
TG	APOB	rs3208856	C	CBLC	591456	591592	591426	591437	-0.407218	-0.035447	-0.139021	0.295491	0.00603074	0.152021	-1.3781	-5.87772	-0.914484	(-0.986,0.172)	(-0.047,-0.024)	(-0.437,0.159)	0.168171	4.15947e-09	0.360463	0.37175	1.71346e-08	0.608579	3	other
TC	PCSK9	rs2228603	C	NCAN	621575	621484	621133	621144	-0.809366	0.124173	-0.115985	0.25621	0.00582099	0.137683	-3.15899	21.3319	-0.842406	(-1.312,-0.307)	(0.113,0.136)	(-0.386,0.154)	0.00158314	5.74648e-101	0.39956	0.00577363	5.73045e-100	0.646518	3	other
HDL	APOB	rs13233571	C	BCL7B	114045	113978	113932	113943	0.0743041	-0.0164648	0.0298335	0.0767031	0.00149369	0.0420947	0.968723	-11.0229	0.708723	(-0.076,0.225)	(-0.019,-0.014)	(-0.053,0.112)	0.332683	2.96496e-28	0.478497	0.584808	1.7985e-27	0.712442	3	other
LDL	LPL	rs58542926	C	TM6SF2	505333	504807	504786	504798	-0.0115796	0.108537	-0.00627999	0.0197281	0.00494849	0.010454	-0.58696	21.9333	-0.600728	(-0.05,0.027)	(0.099,0.118)	(-0.027,0.014)	0.557231	1.25043e-106	0.548021	0.77012	1.29013e-105	0.762824	3	other
LDL	LPL	rs3208856	C	CBLC	505333	504275	504253	504266	-0.00763574	0.215978	-0.00805248	0.0287628	0.00700165	0.0147794	-0.265473	30.8467	-0.544843	(-0.064,0.049)	(0.202,0.23)	(-0.037,0.021)	0.790645	6.20059e-209	0.585862	0.909308	8.71105e-208	0.792052	3	other
HDL	APOB	rs13231516	T	BAZ1B	114045	113974	113928	113939	0.0892862	-0.0167485	0.0212603	0.0753983	0.00149276	0.0413345	1.18419	-11.2198	0.514348	(-0.058,0.237)	(-0.02,-0.014)	(-0.06,0.102)	0.236336	3.26068e-29	0.607008	0.470445	2.09598e-28	0.806945	3	other
LDL	LPL	rs3757354	C	MYLIP	505333	505269	505247	505260	-0.0178159	0.0290483	-0.00340186	0.0116673	0.00324142	0.00687808	-1.52699	8.96159	-0.494595	(-0.041,0.005)	(0.023,0.035)	(-0.017,0.01)	0.126763	3.20043e-19	0.620886	0.299636	1.54156e-18	0.818044	3	other
LDL	LPL	rs7254892	G	PVRL2	505333	501981	501959	501971	-0.0384845	0.396824	0.00764336	0.0308168	0.00742679	0.0157768	-1.24882	53.4314	0.484468	(-0.099,0.022)	(0.382,0.411)	(-0.023,0.039)	0.211733	0	0.628054	0.435157	0	0.822532	3	other
HDL	APOB	rs12678919	A	LPL	114045	112840	112796	112808	0.143914	-0.0606846	-0.0105199	0.0741249	0.00165166	0.0403559	1.94151	-36.7416	-0.260678	(-0.001,0.289)	(-0.064,-0.057)	(-0.09,0.069)	0.0521963	1.58389e-295	0.79434	0.145924	3.25335e-294	0.911387	3	other
LDL	LPL	rs629301	T	SORT1/CELSR2	505333	503352	503330	503343	-0.0209574	0.126588	-0.00129047	0.0110061	0.00311528	0.00661461	-1.90417	40.6346	-0.195094	(-0.043,0.001)	(0.12,0.133)	(-0.014,0.012)	0.0568884	0	0.845319	0.157222	0	0.933959	3	other
TC	PCSK9	rs7254892	G	PVRL2	621575	619874	619513	619525	-1.10338	0.411982	0.0372737	0.47507	0.00880376	0.241562	-2.32256	46.7962	0.154303	(-2.035,-0.172)	(0.395,0.429)	(-0.436,0.511)	0.0202028	0	0.877371	0.0633376	0	0.950329	3	other
LDL	PCSK9	rs7254892	G	PVRL2	504909	501981	501522	501534	-0.901909	0.398598	0.00534407	0.362053	0.0067153	0.184113	-2.4911	59.3568	0.029026	(-1.612,-0.192)	(0.385,0.412)	(-0.356,0.366)	0.0127348	0	0.976844	0.0421896	0	0.991417	3	other
TG	LDLR	rs6589574	A	SIK3	591630	590753	590761	590767	-0.369698	0.118565	0.721775	0.119262	0.00403595	0.226779	-3.09989	29.3771	3.18272	(-0.603,-0.136)	(0.111,0.126)	(0.277,1.166)	0.00193594	1.07675e-189	0.00145897	0.00704874	1.43594e-188	0.00532511	2	other
TC	PAFAH1B2	rs12916	C	HMGCR	621939	621225	621237	621239	1.18131	0.0835141	-2.24269	0.581557	0.00312902	0.712255	2.03129	26.6902	-3.14872	(0.041,2.321)	(0.077,0.09)	(-3.639,-0.847)	0.0422252	6.11915e-157	0.00163984	0.122216	7.37333e-156	0.00597797	2	other
TG	LDLRAP1	rs4420638	G	APOE	591635	591396	591409	591413	-0.209867	0.0427248	0.503873	0.132422	0.00283696	0.169052	-1.58483	15.0601	2.98058	(-0.469,0.05)	(0.037,0.048)	(0.173,0.835)	0.113005	2.96447e-51	0.00287705	0.274151	2.35654e-50	0.0104583	2	other
TG	LDLRAP1	rs1870634	G	CXCL12	591635	591632	591645	591652	-0.639389	-0.00343867	0.473971	0.2317	0.00236904	0.160496	-2.75956	-1.45151	2.95315	(-1.094,-0.185)	(-0.008,0.001)	(0.159,0.789)	0.00578797	0.146638	0.00314546	0.0203765	0.335947	0.0113876	2	other
TC	LDLRAP1	rs688034	T	SEZ6L	621938	621938	621949	621953	0.622288	-0.00368907	-0.592725	0.20794	0.00325863	0.201199	2.99263	-1.13209	-2.94597	(0.215,1.03)	(-0.01,0.003)	(-0.987,-0.198)	0.00276584	0.257595	0.00321945	0.0100581	0.497315	0.011645	2	other
LDL	NECTIN2	rs17145738	T	MLXIPL	505364	505358	505368	505374	0.0606926	-0.00951342	1.12882	0.172603	0.00357838	0.385945	0.351632	-2.65858	2.92482	(-0.278,0.399)	(-0.017,-0.002)	(0.372,1.885)	0.725114	0.007847	0.00344659	0.878439	0.0268529	0.0123775	2	other
TG	MYLIP	rs2479409	G	PCSK9	591634	591634	591646	591649	-0.170374	0.00387503	0.457276	0.145353	0.00234261	0.159564	-1.17214	1.65415	2.86579	(-0.455,0.115)	(-0.001,0.008)	(0.145,0.77)	0.241142	0.0980968	0.00415971	0.475734	0.243606	0.0147605	2	other
HDL	PAFAH1B2	rs2075290	C	ZNF259	114101	113781	113792	113790	-0.0932664	-0.0359676	0.622031	0.126109	0.00194328	0.218432	-0.739568	-18.5087	2.84771	(-0.34,0.154)	(-0.04,-0.032)	(0.194,1.05)	0.459562	1.75678e-76	0.00440357	0.698212	1.6628e-75	0.0156072	2	other
TC	BAZ1B	rs590502	G	MYBPHL	621940	621816	621829	621834	-0.794151	0.0346477	0.746909	0.327209	0.00308327	0.262597	-2.42705	11.2373	2.84432	(-1.435,-0.153)	(0.029,0.041)	(0.232,1.262)	0.0152222	2.67313e-29	0.0044507	0.0501515	1.72202e-28	0.015768	2	other
TC	NECTIN2	rs4420638	G	APOE	621938	619391	619401	619409	-0.00996557	0.196984	1.2222	0.243208	0.00387987	0.429928	-0.0409755	50.7709	2.84281	(-0.487,0.467)	(0.189,0.205)	(0.38,2.065)	0.967315	0	0.00447183	0.986752	0	0.0158366	2	other
HDL	BAZ1B	rs6511720	G	LDLR	114102	114102	114114	114120	0.559978	0.00166285	-0.30327	0.198297	0.00152041	0.107211	2.82393	1.09369	-2.82873	(0.171,0.949)	(-0.001,0.005)	(-0.513,-0.093)	0.00474385	0.274093	0.00467333	0.0167667	0.516889	0.0165306	2	other
TC	LPL	rs2479409	G	PCSK9	621939	621779	621791	621796	-0.0173376	0.0374749	0.0211959	0.00732728	0.00356388	0.00756219	-2.36617	10.5152	2.80288	(-0.032,-0.003)	(0.03,0.044)	(0.006,0.036)	0.0179734	7.35388e-26	0.00506487	0.0578085	4.20121e-25	0.017866	2	other
LDL	NECTIN2	rs4420638	G	APOE	505364	501952	501961	501970	0.0707923	0.174294	0.915452	0.185573	0.00296283	0.328043	0.381481	58.8268	2.79064	(-0.293,0.435)	(0.168,0.18)	(0.272,1.558)	0.702847	0	0.00526032	0.866078	0	0.0185408	2	other
TC	LPL	rs118147862	G	BCAM	621939	619012	619024	619026	-0.0949747	0.406862	0.0485733	0.0338123	0.00831069	0.0175272	-2.80888	48.9565	2.77132	(-0.161,-0.029)	(0.391,0.423)	(0.014,0.083)	0.00497144	0	0.00558303	0.0175434	0	0.0196705	2	other
TC	SEZ6L	rs4936367	G	PAFAH1B2	621939	621833	621845	621850	-0.19562	0.051806	0.6823	0.111561	0.00512802	0.246947	-1.75348	10.1025	2.76294	(-0.414,0.023)	(0.042,0.062)	(0.198,1.166)	0.0795203	5.38377e-24	0.00572829	0.207268	2.9101e-23	0.0201743	2	other
HDL	PAFAH1B2	rs6589574	A	SIK3	114101	114028	114039	114038	-0.0910677	-0.0162821	0.602591	0.126141	0.00178104	0.218486	-0.721952	-9.14189	2.75803	(-0.338,0.156)	(-0.02,-0.013)	(0.174,1.031)	0.470324	6.13708e-20	0.00581507	0.706752	3.01456e-19	0.0204638	2	other
LDL	FAM174A	rs6589574	A	SIK3	505367	505277	505289	505294	-0.103099	0.0391755	0.642081	0.111424	0.00425727	0.234489	-0.925288	9.20202	2.73821	(-0.321,0.115)	(0.031,0.048)	(0.182,1.102)	0.354816	3.51274e-20	0.00617746	0.604783	1.76031e-19	0.0216793	2	other
TC	SEZ6L	rs6589574	A	SIK3	621939	621817	621829	621835	-0.181459	0.0589739	0.692086	0.110225	0.00555891	0.257193	-1.64626	10.6089	2.69092	(-0.398,0.035)	(0.048,0.07)	(0.188,1.196)	0.099711	2.70976e-26	0.00712552	0.24686	1.55104e-25	0.0245817	2	other
TC	BAZ1B	rs3757354	C	MYLIP	621940	621858	621871	621877	1.41067	0.0343949	-0.802999	0.545051	0.00382913	0.299328	2.58815	8.98244	-2.68267	(0.342,2.479)	(0.027,0.042)	(-1.39,-0.216)	0.00964933	2.64839e-19	0.0073037	0.0323758	1.28049e-18	0.0251091	2	other
TC	PAFAH1B2	rs2479409	G	PCSK9	621939	621779	621791	621796	-1.2234	0.0417051	1.34951	0.475517	0.00322258	0.504361	-2.57277	12.9415	2.67568	(-2.155,-0.291)	(0.035,0.048)	(0.361,2.338)	0.0100887	2.62387e-38	0.00745774	0.0337233	1.78691e-37	0.0255993	2	other
TG	ZPR1	rs4420638	G	APOE	591632	591396	591406	591404	-0.0450951	0.0426601	0.337991	0.0916204	0.00283727	0.126957	-0.492195	15.0356	2.66225	(-0.225,0.134)	(0.037,0.048)	(0.089,0.587)	0.622581	4.29019e-51	0.00776205	0.818655	3.40131e-50	0.0265826	2	other
LDL	TM6SF2	rs114123510	A	WDR12	505366	505321	505332	505337	-0.218282	-0.0220655	0.52972	0.107282	0.00351883	0.201458	-2.03466	-6.2707	2.62943	(-0.429,-0.008)	(-0.029,-0.015)	(0.135,0.925)	0.0418852	3.5943e-10	0.00855283	0.121311	1.52856e-09	0.0290348	2	other
TG	WDR12	rs629301	T	SORT1/CELSR2	591634	591623	591635	591643	-0.48529	0.0126774	0.387015	0.237759	0.002687	0.147384	-2.0411	4.71805	2.6259	(-0.951,-0.019)	(0.007,0.018)	(0.098,0.676)	0.0412404	2.38113e-06	0.00864197	0.119715	9.21015e-06	0.029304	2	other
TC	NECTIN2	rs17145738	T	MLXIPL	621938	621921	621931	621937	0.00957858	-0.0182804	1.32456	0.225664	0.00467388	0.504592	0.0424462	-3.91118	2.62501	(-0.433,0.452)	(-0.027,-0.009)	(0.336,2.314)	0.966143	9.18447e-05	0.00866469	0.986035	0.000346112	0.0293699	2	other
LDL	TOMM40	rs4936367	G	PAFAH1B2	505367	505294	505306	505312	-0.186017	0.0331341	2.11812	0.244131	0.0039269	0.809677	-0.761955	8.43773	2.61601	(-0.665,0.292)	(0.025,0.041)	(0.531,3.705)	0.446087	3.2355e-17	0.00889647	0.688986	1.51595e-16	0.0301213	2	other
LDL	TOMM40	rs6589574	A	SIK3	505367	505277	505289	505295	-0.186075	0.0393106	2.11195	0.244087	0.00425654	0.809533	-0.762333	9.23533	2.60884	(-0.664,0.292)	(0.031,0.048)	(0.525,3.699)	0.445861	2.57484e-20	0.00908487	0.688947	1.29394e-19	0.030701	2	other
LDL	TOMM40	rs2075290	C	ZNF259	505367	505169	505181	505187	-0.184062	0.0629522	2.0883	0.244067	0.00464828	0.809472	-0.754146	13.5431	2.57984	(-0.662,0.294)	(0.054,0.072)	(0.502,3.675)	0.450762	8.70044e-42	0.00988474	0.691992	6.09236e-41	0.0330787	2	other
TC	TOMM40	rs4936367	G	PAFAH1B2	621940	621833	621845	621851	-0.382725	0.0520579	2.71315	0.319012	0.00512706	1.05803	-1.19972	10.1536	2.56435	(-1.008,0.243)	(0.042,0.062)	(0.639,4.787)	0.230248	3.19488e-24	0.0103369	0.461271	1.73533e-23	0.0345013	2	other
TC	TOMM40	rs6589574	A	SIK3	621940	621817	621829	621835	-0.383269	0.0592393	2.70597	0.318984	0.00555785	1.05794	-1.20153	10.6587	2.55778	(-1.008,0.242)	(0.048,0.07)	(0.632,4.78)	0.229545	1.58848e-26	0.0105342	0.460172	9.1215e-26	0.0351468	2	other
TC	FAM174A	rs6589574	A	SIK3	621939	621817	621829	621834	-0.0813322	0.0590753	0.780259	0.145609	0.00555864	0.306433	-0.558565	10.6277	2.54626	(-0.367,0.204)	(0.048,0.07)	(0.18,1.381)	0.576459	2.2162e-26	0.0108883	0.784677	1.26934e-25	0.0362742	2	other
HDL	LDLR	rs383830	A	FAM174A	114103	114102	114115	114121	0.125304	0.0011027	-0.220203	0.0633511	0.00121182	0.0866218	1.97792	0.909952	-2.54212	(0.001,0.249)	(-0.001,0.003)	(-0.39,-0.05)	0.0479376	0.362848	0.0110182	0.135288	0.610913	0.0366658	2	other
TC	TOMM40	rs2075290	C	ZNF259	621940	621698	621710	621716	-0.381092	0.0887118	2.6765	0.318991	0.00606952	1.05796	-1.19468	14.6159	2.52986	(-1.006,0.244)	(0.077,0.101)	(0.603,4.75)	0.232211	2.22236e-48	0.0114107	0.464579	1.67709e-47	0.0379296	2	other
TG	FAM174A	rs6589574	A	SIK3	591633	590753	590763	590774	0.0398507	0.118599	0.559715	0.10569	0.00403609	0.222422	0.377055	29.3845	2.51645	(-0.167,0.247)	(0.111,0.127)	(0.124,0.996)	0.706133	8.66215e-190	0.0118543	0.867313	1.15863e-188	0.0393308	2	other
LDL	CXCL12	rs8068571	T	PAFAH1B1	505367	505364	505377	505384	0.583704	-0.00449175	-0.40396	0.254256	0.00267105	0.162048	2.29573	-1.68164	-2.49284	(0.085,1.082)	(-0.01,0.001)	(-0.722,-0.086)	0.0216912	0.0926384	0.0126724	0.0675299	0.232703	0.0419985	2	other
HDL	LDLR	rs1367117	A	APOB	114103	114097	114109	114115	0.154206	-0.00186149	-0.167178	0.0710817	0.00103897	0.0672792	2.16941	-1.79167	-2.48484	(0.015,0.294)	(-0.004,0)	(-0.299,-0.035)	0.0300512	0.0731862	0.0129608	0.0906597	0.193462	0.0429225	2	other
HDL	PAFAH1B2	rs2277025	C	HAVCR1	114101	114098	114108	114110	-0.214103	0.00238763	0.310726	0.162935	0.00101729	0.12621	-1.31405	2.34705	2.46197	(-0.533,0.105)	(0,0.004)	(0.063,0.558)	0.188831	0.0189225	0.0138176	0.404896	0.0599124	0.0457091	2	other
LDL	MYLIP	rs2075290	C	ZNF259	505361	505169	505176	505182	-0.157462	0.0630404	-1.36677	0.115065	0.00464839	0.557751	-1.36846	13.5618	-2.4505	(-0.383,0.068)	(0.054,0.072)	(-2.46,-0.274)	0.171169	6.74961e-42	0.0142659	0.377083	4.77118e-41	0.0471048	2	other
TC	TM6SF2	rs114123510	A	WDR12	621939	621889	621900	621906	-0.245482	-0.0304905	0.64172	0.140245	0.00459577	0.263359	-1.75038	-6.63446	2.43667	(-0.52,0.029)	(-0.039,-0.021)	(0.126,1.158)	0.0800534	3.25694e-11	0.014823	0.208293	1.43142e-10	0.0488723	2	other
LDL	BAZ1B	rs2075650	G	TOMM40	505367	502908	502920	502927	0.141681	0.16449	-0.570821	0.148393	0.00330414	0.236194	0.954768	49.783	-2.41675	(-0.149,0.433)	(0.158,0.171)	(-1.034,-0.108)	0.339695	0	0.0156599	0.592035	0	0.0515365	2	other
HDL	BCAM	rs2228603	C	NCAN	114102	114097	114109	114117	0.242043	0.0038865	-0.141799	0.108349	0.0018648	0.0588079	2.23392	2.08414	-2.41123	(0.03,0.454)	(0,0.008)	(-0.257,-0.027)	0.0254886	0.0371475	0.0158989	0.0783961	0.10929	0.0522266	2	other
TC	BAZ1B	rs2075650	G	TOMM40	621940	620106	620118	620124	0.210456	0.185516	-0.742758	0.194345	0.00432373	0.309336	1.0829	42.9066	-2.40114	(-0.17,0.591)	(0.177,0.194)	(-1.349,-0.136)	0.278855	0	0.0163441	0.522999	0	0.0535515	2	other
TC	PAFAH1B2	rs3757354	C	MYLIP	621939	621858	621870	621877	1.42714	0.034334	-1.17612	0.785135	0.00382888	0.491134	1.81769	8.96712	-2.3947	(-0.112,2.966)	(0.027,0.042)	(-2.139,-0.213)	0.0691109	3.04363e-19	0.0166339	0.185549	1.4692e-18	0.0543414	2	other
HDL	BAZ1B	rs7254892	G	PVRL2	114102	114029	114041	114046	0.500655	-0.0220245	-0.265497	0.208351	0.00282617	0.111365	2.40294	-7.79306	-2.38403	(0.092,0.909)	(-0.028,-0.016)	(-0.484,-0.047)	0.0162637	6.54031e-15	0.0171241	0.0533271	2.98608e-14	0.0556986	2	other
TG	NCAN	rs6589574	A	SIK3	591635	590753	590766	590776	-0.0655822	0.118686	0.653513	0.0915356	0.00403594	0.274588	-0.716466	29.4073	2.37997	(-0.245,0.114)	(0.111,0.127)	(0.115,1.192)	0.473704	4.43396e-190	0.0173138	0.709444	5.96648e-189	0.0562134	2	other
LDL	BAZ1B	rs3757354	C	MYLIP	505367	505269	505281	505288	0.904569	0.0284568	-0.543688	0.41696	0.00293156	0.228984	2.16944	9.70704	-2.37435	(0.087,1.722)	(0.023,0.034)	(-0.992,-0.095)	0.0300495	2.81379e-22	0.0175799	0.0906597	1.5118e-21	0.0568912	2	other
TG	MYBPHL	rs13231516	T	BAZ1B	591635	590744	590757	590765	-0.544385	0.10701	0.330045	0.250941	0.00338022	0.139284	-2.16938	31.6576	2.36958	(-1.036,-0.053)	(0.1,0.114)	(0.057,0.603)	0.0300542	5.96322e-220	0.0178085	0.0906597	8.85073e-219	0.0574645	2	other
HDL	WDR12	rs6589574	A	SIK3	114100	114028	114038	114047	0.0348146	-0.0163008	0.246876	0.0380372	0.00178119	0.104861	0.915278	-9.15159	2.35433	(-0.04,0.109)	(-0.02,-0.013)	(0.041,0.452)	0.360046	5.61026e-20	0.0185563	0.60836	2.77408e-19	0.0592146	2	other
HDL	PAFAH1B2	rs17145738	T	MLXIPL	114101	113979	113989	113993	-0.0435395	0.0165061	0.513757	0.12617	0.0014963	0.218534	-0.345085	11.0313	2.35092	(-0.291,0.204)	(0.014,0.019)	(0.085,0.942)	0.73003	2.69851e-28	0.0187269	0.880961	1.64133e-27	0.0595815	2	other
TG	LDLR	rs4936367	G	PAFAH1B2	591630	590958	590965	590972	-0.365124	0.0952866	0.49587	0.124256	0.00372464	0.212976	-2.93848	25.5828	2.3283	(-0.609,-0.122)	(0.088,0.103)	(0.078,0.913)	0.00329821	2.37369e-144	0.0198964	0.0118877	2.58961e-143	0.0624646	2	other
HDL	CXCL12	rs4936367	G	PAFAH1B2	114103	114068	114080	114087	-0.0473207	-0.010619	0.235389	0.048873	0.00164372	0.101739	-0.968239	-6.46033	2.31365	(-0.143,0.048)	(-0.014,-0.007)	(0.036,0.435)	0.332925	1.04477e-10	0.0206867	0.58481	4.5053e-10	0.0646052	2	other
TG	SIK3	rs114123510	A	WDR12	591635	591633	591645	591655	0.123129	-0.0026956	0.788088	0.167292	0.00333898	0.342843	0.736014	-0.807313	2.29869	(-0.205,0.451)	(-0.009,0.004)	(0.116,1.46)	0.461722	0.419486	0.0215226	0.699829	0.666805	0.0670752	2	other
LDL	NECTIN2	rs2075650	G	TOMM40	505364	502908	502917	502926	0.0207543	0.164339	0.75204	0.186087	0.00330406	0.328957	0.11153	49.7386	2.28613	(-0.344,0.385)	(0.158,0.171)	(0.107,1.397)	0.911196	0	0.0222464	0.960993	0	0.0691379	2	other
HDL	MYLIP	rs6589574	A	SIK3	114103	114028	114040	114046	-0.0442992	-0.0162916	0.310144	0.0501285	0.00178114	0.135745	-0.883713	-9.14671	2.28476	(-0.143,0.054)	(-0.02,-0.013)	(0.044,0.576)	0.376851	5.86938e-20	0.022327	0.62378	2.89101e-19	0.0693644	2	other
HDL	BAZ1B	rs3208856	C	CBLC	114102	114069	114081	114086	0.509632	-0.0141549	-0.265137	0.220268	0.00265043	0.116431	2.31369	-5.3406	-2.27721	(0.078,0.941)	(-0.019,-0.009)	(-0.493,-0.037)	0.0206848	9.26412e-08	0.0227735	0.0646052	3.69696e-07	0.0706777	2	other
HDL	CXCL12	rs2075650	G	TOMM40	114103	113866	113878	113885	-0.0506926	-0.0214278	0.165978	0.0497889	0.00138818	0.0732914	-1.01815	-15.4359	2.26463	(-0.148,0.047)	(-0.024,-0.019)	(0.022,0.31)	0.308606	9.38762e-54	0.0235356	0.559001	8.04203e-53	0.0729416	2	other
TG	LDLRAP1	rs4936367	G	PAFAH1B2	591635	590958	590970	590976	0.0990128	0.0955466	-0.575085	0.127509	0.00372451	0.255022	0.776514	25.6535	-2.25504	(-0.151,0.349)	(0.088,0.103)	(-1.075,-0.075)	0.437445	3.8672e-145	0.0241308	0.682281	4.33001e-144	0.0746828	2	other
TG	FAM174A	rs4936367	G	PAFAH1B2	591633	590958	590968	590977	0.0245887	0.0952659	0.460334	0.110431	0.0037248	0.20496	0.222661	25.5761	2.24597	(-0.192,0.241)	(0.088,0.103)	(0.059,0.862)	0.8238	2.81147e-144	0.0247059	0.923242	3.06347e-143	0.0763303	2	other
HDL	CBLC	rs6511720	G	LDLR	114102	114102	114114	114121	0.112692	0.00178238	-0.0646895	0.0528555	0.00152233	0.0289451	2.13207	1.17082	-2.2349	(0.009,0.216)	(-0.001,0.005)	(-0.121,-0.008)	0.033001	0.24167	0.025424	0.0986828	0.47646	0.0782243	2	other
TG	NCAN	rs3757354	C	MYLIP	591635	591634	591647	591654	-0.514734	0.00358252	0.319399	0.232344	0.00278246	0.143784	-2.2154	1.28754	2.22138	(-0.97,-0.059)	(-0.002,0.009)	(0.038,0.601)	0.0267329	0.197907	0.0263254	0.0814382	0.415875	0.0804988	2	other
HDL	MYBPHL	rs4936367	G	PAFAH1B2	114102	114068	114080	114088	0.0119422	-0.0104885	-0.159941	0.0313522	0.00164396	0.0720779	0.380903	-6.38004	-2.21901	(-0.05,0.073)	(-0.014,-0.007)	(-0.301,-0.019)	0.703275	1.77041e-10	0.0264861	0.866098	7.53625e-10	0.0808358	2	other
LDL	PAFAH1B2	rs12916	C	HMGCR	505365	504572	504583	504590	0.458991	0.0671382	-1.20743	0.444837	0.00239565	0.544808	1.03182	28.025	-2.21625	(-0.413,1.331)	(0.062,0.072)	(-2.275,-0.14)	0.302157	8.0513e-173	0.0266741	0.550524	1.05792e-171	0.0812869	2	other
HDL	NCAN	rs2075290	C	ZNF259	114103	113781	113793	113801	0.0496348	-0.0358372	-0.217309	0.0409191	0.00194347	0.0981235	1.213	-18.4398	-2.21464	(-0.031,0.13)	(-0.04,-0.032)	(-0.41,-0.025)	0.22513	6.29485e-76	0.0267845	0.454687	5.81038e-75	0.0815475	2	other
HDL	CXCL12	rs2075290	C	ZNF259	114103	113781	113793	113801	-0.0315495	-0.0359775	0.276155	0.0460539	0.00194345	0.125522	-0.685055	-18.5122	2.20005	(-0.122,0.059)	(-0.04,-0.032)	(0.03,0.522)	0.493309	1.6463e-76	0.027803	0.723741	1.56154e-75	0.0844965	2	other
HDL	ZPR1	rs58542926	C	TM6SF2	114103	114095	114108	114119	-0.322514	0.00531115	0.175822	0.151209	0.00186943	0.0799354	-2.1329	2.84105	2.19955	(-0.619,-0.026)	(0.002,0.009)	(0.019,0.332)	0.0329327	0.00449648	0.0278389	0.0985114	0.0159176	0.0845767	2	other
HDL	CXCL12	rs6589574	A	SIK3	114103	114028	114040	114048	-0.0380977	-0.0162999	0.247412	0.0471241	0.0017812	0.113273	-0.808453	-9.15104	2.18421	(-0.13,0.054)	(-0.02,-0.013)	(0.025,0.469)	0.41883	5.63865e-20	0.028947	0.666696	2.78504e-19	0.0877047	2	other
HDL	LDLRAP1	rs4936367	G	PAFAH1B2	114102	114068	114079	114087	-0.0341636	-0.0106217	0.245911	0.056432	0.00164366	0.112865	-0.605395	-6.46218	2.1788	(-0.145,0.076)	(-0.014,-0.007)	(0.025,0.467)	0.544916	1.03206e-10	0.0293466	0.760398	4.45264e-10	0.0888251	2	other
HDL	NCAN	rs1367117	A	APOB	114103	114097	114109	114117	-0.0745153	-0.0019415	0.125063	0.0512957	0.00103905	0.0579826	-1.45266	-1.86854	2.1569	(-0.175,0.026)	(-0.004,0)	(0.011,0.239)	0.146318	0.0616863	0.0310132	0.335562	0.169174	0.0934579	2	other
LDL	PAFAH1B2	rs2479409	G	PCSK9	505365	505168	505178	505186	-0.893461	0.0357237	0.822956	0.363619	0.00246634	0.385676	-2.45713	14.4845	2.1338	(-1.606,-0.181)	(0.031,0.041)	(0.067,1.579)	0.014005	1.5186e-47	0.032859	0.0462949	1.11768e-46	0.0983899	2	other
TG	MLXIPL	rs2228603	C	NCAN	591629	591426	591433	591444	0.668528	0.0649823	-0.461908	0.411035	0.00423291	0.216558	1.62645	15.3517	-2.13295	(-0.137,1.474)	(0.057,0.073)	(-0.886,-0.037)	0.103854	3.45067e-53	0.0329287	0.254998	2.88417e-52	0.0985114	2	other
TC	CXCL12	rs8068571	T	PAFAH1B1	621940	621937	621949	621958	0.688667	-0.00619462	-0.450717	0.332359	0.00348846	0.211826	2.07206	-1.77575	-2.12777	(0.037,1.34)	(-0.013,0.001)	(-0.866,-0.036)	0.0382601	0.0757749	0.0333563	0.11202	0.19916	0.0995724	2	other
HDL	LDLRAP1	rs688034	T	SEZ6L	114102	114101	114112	114119	0.134791	-0.00109517	-0.140301	0.068387	0.00104369	0.0659597	1.971	-1.04933	-2.12708	(0.001,0.269)	(-0.003,0.001)	(-0.27,-0.011)	0.0487241	0.294025	0.0334137	0.137268	0.539781	0.0996833	2	other
HDL	MYBPHL	rs2479409	G	PCSK9	114102	114102	114114	114125	-0.0738454	-0.000452428	0.0939063	0.041301	0.00103244	0.0441802	-1.78798	-0.438214	2.12553	(-0.155,0.007)	(-0.002,0.002)	(0.007,0.18)	0.0737791	0.661231	0.0335424	0.194689	0.841942	0.1	2	other
LDL	BCL7B	rs2075650	G	TOMM40	505367	502908	502920	502929	0.438535	0.164443	-1.03068	0.343105	0.00330389	0.485228	1.27813	49.7726	-2.12411	(-0.234,1.111)	(0.158,0.171)	(-1.982,-0.08)	0.201202	0	0.0336613	0.421115	0	0.100288	2	other
HDL	ZPR1	rs2075650	G	TOMM40	114103	113866	113878	113886	0.0569821	-0.0213106	-0.133145	0.0395871	0.00138825	0.0627844	1.43941	-15.3507	-2.12067	(-0.021,0.135)	(-0.024,-0.019)	(-0.256,-0.01)	0.150034	3.50596e-53	0.0339492	0.341978	2.92764e-52	0.101011	2	other
HDL	SEZ6L	rs590502	G	MYBPHL	114099	114092	114101	114110	0.167985	-0.00286051	-0.0972945	0.0595671	0.000986878	0.0459426	2.82009	-2.89854	-2.11774	(0.051,0.285)	(-0.005,-0.001)	(-0.187,-0.007)	0.00480097	0.00374901	0.0341972	0.0169619	0.0134258	0.101652	2	other
HDL	MLXIPL	rs4420638	G	APOE	114102	113771	113783	113790	0.0615113	-0.0224094	-0.16098	0.0460557	0.00124857	0.0761047	1.33558	-17.948	-2.11524	(-0.029,0.152)	(-0.025,-0.02)	(-0.31,-0.012)	0.181685	4.97454e-72	0.0344092	0.394612	4.4626e-71	0.10221	2	other
HDL	BAZ1B	rs688034	T	SEZ6L	114102	114101	114113	114120	0.172417	-0.0011085	-0.152493	0.0802859	0.0010436	0.072191	2.14754	-1.06219	-2.11235	(0.015,0.33)	(-0.003,0.001)	(-0.294,-0.011)	0.0317502	0.288151	0.0346565	0.0954858	0.534045	0.102842	2	other
TG	MYBPHL	rs13233571	C	BCL7B	591635	590735	590748	590757	-0.477579	0.107828	0.291707	0.24791	0.00338246	0.138126	-1.92642	31.8784	2.11189	(-0.963,0.008)	(0.101,0.114)	(0.021,0.562)	0.0540514	5.31359e-223	0.0346955	0.150218	8.38815e-222	0.102889	2	other
TG	MYBPHL	rs17145738	T	MLXIPL	591635	590735	590747	590756	0.105952	-0.1079	-0.291635	0.0760683	0.00339059	0.138132	1.39285	-31.8234	-2.11128	(-0.043,0.255)	(-0.115,-0.101)	(-0.562,-0.021)	0.163664	3.07307e-222	0.0347486	0.364688	4.79195e-221	0.102978	2	other
TG	BCL7B	rs12916	C	HMGCR	591635	591602	591615	591624	0.425904	0.0151448	-0.996392	0.299214	0.00227779	0.473089	1.42341	6.64891	-2.10614	(-0.161,1.012)	(0.011,0.02)	(-1.924,-0.069)	0.154617	2.95268e-11	0.0351921	0.350725	1.30605e-10	0.104161	2	other
HDL	SIK3	rs58542926	C	TM6SF2	114102	114095	114108	114116	0.67386	0.00540529	-0.332938	0.309155	0.00186907	0.159335	2.17968	2.89196	-2.08954	(0.068,1.28)	(0.002,0.009)	(-0.645,-0.021)	0.029281	0.00382843	0.0366593	0.0886567	0.0136993	0.10821	2	other
HDL	CELSR2	rs58542926	C	TM6SF2	114102	114095	114108	114116	-0.352046	0.00527953	0.196136	0.174354	0.00186936	0.0939169	-2.01915	2.82425	2.0884	(-0.694,-0.01)	(0.002,0.009)	(0.012,0.38)	0.043472	0.00473921	0.0367616	0.124774	0.016757	0.10844	2	other
TC	BCAM	rs12678919	A	LPL	621940	621940	621952	621960	0.611623	0.00260566	-0.350789	0.3066	0.0051775	0.167984	1.99485	0.503266	-2.08823	(0.011,1.213)	(-0.008,0.013)	(-0.68,-0.022)	0.0460588	0.614778	0.0367774	0.130729	0.813265	0.108442	2	other
HDL	SIK3	rs2228603	C	NCAN	114102	114097	114109	114117	0.670885	0.00380341	-0.331338	0.309157	0.00186394	0.159336	2.17005	2.04052	-2.07949	(0.065,1.277)	(0,0.007)	(-0.644,-0.019)	0.0300033	0.0412984	0.0375724	0.0905979	0.119845	0.110431	2	other
TG	BCAM	rs3757354	C	MYLIP	591635	591634	591646	591656	-0.367654	0.00354714	0.223187	0.182754	0.00278287	0.107389	-2.01174	1.27463	2.0783	(-0.726,-0.009)	(-0.002,0.009)	(0.013,0.434)	0.044247	0.202439	0.0376822	0.126673	0.422614	0.110689	2	other
TG	TOMM40	rs590502	G	MYBPHL	591634	591634	591647	591655	0.970322	0.00476653	-0.610737	0.435378	0.00224027	0.294754	2.22869	2.12766	-2.07202	(0.117,1.824)	(0,0.009)	(-1.188,-0.033)	0.0258347	0.0333654	0.0382636	0.0792152	0.0995724	0.11202	2	other
LDL	MLXIPL	rs2228603	C	NCAN	505364	504979	504989	504997	1.05877	0.0888445	-0.471036	0.432854	0.00445743	0.228385	2.44601	19.9318	-2.06246	(0.21,1.907)	(0.08,0.098)	(-0.919,-0.023)	0.0144446	2.15744e-88	0.0391635	0.0476597	2.13474e-87	0.114542	2	other
TG	LDLRAP1	rs2075650	G	TOMM40	591635	591491	591504	591511	-0.148782	0.0367632	0.444233	0.130084	0.00315527	0.215722	-1.14374	11.6514	2.05929	(-0.404,0.106)	(0.031,0.043)	(0.021,0.867)	0.252731	2.25783e-31	0.0394667	0.489837	1.48774e-30	0.115391	2	other
TG	CELSR2	rs13231516	T	BAZ1B	591634	590744	590756	590766	0.600911	0.107335	-0.385208	0.331136	0.00337983	0.187258	1.8147	31.7575	-2.0571	(-0.048,1.25)	(0.101,0.114)	(-0.752,-0.018)	0.0695704	2.50376e-221	0.0396767	0.186334	3.87043e-220	0.115967	2	other
TG	NCAN	rs1367117	A	APOB	591635	591622	591635	591642	0.128761	0.0122569	-0.277373	0.116865	0.00235876	0.13494	1.10179	5.1963	-2.05553	(-0.1,0.358)	(0.008,0.017)	(-0.542,-0.013)	0.270552	2.03289e-07	0.0398275	0.512739	8.08939e-07	0.116332	2	other
TG	MYLIP	rs4420638	G	APOE	591634	591396	591408	591414	-0.0332435	0.0427457	0.370066	0.123243	0.00283691	0.180136	-0.26974	15.0677	2.05437	(-0.275,0.208)	(0.037,0.048)	(0.017,0.723)	0.78736	2.64163e-51	0.0399395	0.907831	2.10365e-50	0.116539	2	other
HDL	SORT1	rs114123510	A	WDR12	114102	114096	114108	114120	0.0835543	-0.0034671	-0.222199	0.0578155	0.00147085	0.108163	1.44519	-2.35721	-2.0543	(-0.03,0.197)	(-0.006,-0.001)	(-0.434,-0.01)	0.148405	0.0184128	0.0399469	0.339043	0.0589039	0.116539	2	other
LDL	BAZ1B	rs590502	G	MYBPHL	505367	505189	505201	505210	-0.468109	0.0323891	0.410389	0.250185	0.00235955	0.200782	-1.87105	13.7268	2.04395	(-0.958,0.022)	(0.028,0.037)	(0.017,0.804)	0.0613377	7.01574e-43	0.0409585	0.168423	4.99487e-42	0.119129	2	other
LDL	HAVCR1	rs6511720	G	LDLR	505366	502842	502853	502861	-0.334437	0.181652	0.163049	0.145231	0.00361545	0.0798089	-2.3028	50.2433	2.04299	(-0.619,-0.05)	(0.175,0.189)	(0.007,0.319)	0.0212903	0	0.0410533	0.0663744	0	0.119366	2	other
HDL	SIK3	rs383830	A	FAM174A	114102	114102	114114	114123	-0.0694862	0.0010294	0.220938	0.0872878	0.00121177	0.108514	-0.796059	0.849497	2.03603	(-0.241,0.102)	(-0.001,0.003)	(0.008,0.434)	0.425998	0.395605	0.0417476	0.671541	0.642328	0.120952	2	other
TG	WDR12	rs1367117	A	APOB	591634	591622	591633	591643	0.270454	0.0122518	-0.290297	0.116843	0.00235864	0.143529	2.31468	5.19441	-2.02257	(0.041,0.499)	(0.008,0.017)	(-0.572,-0.009)	0.0206305	2.05369e-07	0.0431171	0.0644749	8.16633e-07	0.124117	2	other
TC	NECTIN2	rs629301	T	SORT1/CELSR2	621938	620514	620524	620533	1.1348	0.137384	-0.58148	0.461769	0.0036888	0.288604	2.45751	37.2436	-2.0148	(0.23,2.04)	(0.13,0.145)	(-1.147,-0.016)	0.0139903	1.3446e-303	0.0439255	0.0462633	3.14504e-302	0.125941	2	other
TC	TOMM40	rs8068571	T	PAFAH1B1	621940	621937	621949	621958	1.06389	-0.0062591	-0.781292	0.673735	0.00348843	0.388984	1.5791	-1.79425	-2.00855	(-0.257,2.384)	(-0.013,0.001)	(-1.544,-0.019)	0.114314	0.0727739	0.0445851	0.27656	0.192662	0.127478	2	other
TG	PAFAH1B2	rs2075650	G	TOMM40	591633	591491	591502	591512	-0.606317	0.0367895	1.02728	0.299208	0.0031549	0.518244	-2.0264	11.661	1.98223	(-1.193,-0.02)	(0.031,0.043)	(0.012,2.043)	0.0427234	2.01577e-31	0.047454	0.123498	1.33513e-30	0.134135	2	other
LDL	PAFAH1B1	rs590502	G	MYBPHL	505366	505189	505201	505209	0.638398	0.0324757	-0.898549	0.478536	0.00235944	0.453799	1.33407	13.7642	-1.98006	(-0.3,1.576)	(0.028,0.037)	(-1.788,-0.009)	0.182182	4.18732e-43	0.0476965	0.395133	3.02455e-42	0.134693	2	other
TG	PAFAH1B2	rs4420638	G	APOE	591633	591396	591407	591417	-0.600807	0.0427894	1.02128	0.299167	0.00283656	0.518169	-2.00827	15.085	1.97093	(-1.187,-0.014)	(0.037,0.048)	(0.006,2.037)	0.0446147	2.03386e-51	0.0487314	0.127522	1.62399e-50	0.137268	2	other
TG	CELSR2	rs4936367	G	PAFAH1B2	591634	590958	590970	590978	0.0345391	0.0955638	-0.392782	0.103837	0.0037247	0.1999	0.332628	25.6568	-1.96489	(-0.169,0.238)	(0.088,0.103)	(-0.785,-0.001)	0.739415	3.55407e-145	0.0494264	0.886683	3.98439e-144	0.138932	2	other
TC	NECTIN2	rs2075650	G	TOMM40	621938	620106	620116	620125	-0.0219489	0.185343	0.845607	0.243713	0.00432363	0.430826	-0.0900606	42.8674	1.96276	(-0.5,0.456)	(0.177,0.194)	(0.001,1.69)	0.928239	0	0.0496744	0.967514	0	0.139485	2	other
TG	MYBPHL	rs383830	A	FAM174A	591635	591633	591645	591651	-0.0532635	-0.00262721	0.222876	0.0816148	0.00275185	0.113603	-0.652621	-0.954706	1.96189	(-0.213,0.107)	(-0.008,0.003)	(0,0.446)	0.514	0.339726	0.0497751	0.736134	0.592035	0.139724	2	other
TC	BCL7B	rs2075650	G	TOMM40	621940	620106	620117	620127	0.415766	0.185477	-1.2466	0.449375	0.00432361	0.635517	0.925211	42.8987	-1.96155	(-0.465,1.297)	(0.177,0.194)	(-2.492,-0.001)	0.354856	0	0.0498149	0.604783	0	0.139791	2	other
TG	CXCL12	rs629301	T	SORT1/CELSR2	591634	591623	591635	591644	-0.570259	0.0126972	0.33109	0.285954	0.00268699	0.169499	-1.99424	4.72545	1.95335	(-1.131,-0.01)	(0.007,0.018)	(-0.001,0.663)	0.0461262	2.29611e-06	0.0507783	0.130837	8.88898e-06	0.142316	2	other
LDL	BCAM	rs58542926	C	TM6SF2	505367	504807	504819	504828	-0.514887	0.106957	0.283523	0.269671	0.00447055	0.145361	-1.90931	23.9247	1.95047	(-1.043,0.014)	(0.098,0.116)	(-0.001,0.568)	0.0562215	1.69409e-126	0.0511203	0.155619	1.76213e-125	0.143185	2	other
TG	PAFAH1B1	rs4420638	G	APOE	591633	591396	591407	591414	0.848968	0.0428457	-0.957323	0.366408	0.00283662	0.491589	2.317	15.1045	-1.94741	(0.131,1.567)	(0.037,0.048)	(-1.921,0.006)	0.0205035	1.51273e-51	0.0514861	0.0641677	1.22098e-50	0.144164	2	other
HDL	CXCL12	rs12916	C	HMGCR	114103	114100	114112	114123	0.102233	0.00226139	-0.108819	0.0663164	0.00100389	0.055973	1.54159	2.25263	-1.94413	(-0.028,0.232)	(0,0.004)	(-0.219,0.001)	0.123172	0.0242827	0.0518795	0.293009	0.0751006	0.145175	2	other
TG	NECTIN2	rs1367117	A	APOB	591635	591622	591634	591643	0.30141	0.0122295	-0.445397	0.19509	0.00235854	0.229913	1.54498	5.1852	-1.93724	(-0.081,0.684)	(0.008,0.017)	(-0.896,0.005)	0.122351	2.15784e-07	0.0527158	0.291367	8.57664e-07	0.147101	2	other
TC	FAM174A	rs2228603	C	NCAN	621939	621484	621496	621502	1.24075	0.12448	-0.625681	0.614041	0.00582149	0.323773	2.02063	21.3828	-1.93247	(0.037,2.444)	(0.113,0.136)	(-1.26,0.009)	0.0433179	1.93343e-101	0.0533021	0.124492	1.97883e-100	0.148504	2	other
TG	LDLRAP1	rs12916	C	HMGCR	591635	591602	591615	591629	-0.311911	0.0150579	0.298091	0.167814	0.00227796	0.154367	-1.85867	6.61023	1.93105	(-0.641,0.017)	(0.011,0.02)	(-0.004,0.601)	0.0630738	3.83727e-11	0.0534768	0.172449	1.67904e-10	0.148936	2	other
TG	CELSR2	rs17145738	T	MLXIPL	591634	590735	590747	590757	-0.158993	-0.108193	0.366451	0.106964	0.00339	0.189846	-1.48641	-31.9152	1.93026	(-0.369,0.051)	(-0.115,-0.102)	(-0.006,0.739)	0.13717	1.64179e-223	0.0535752	0.318754	2.68671e-222	0.149062	2	other
LDL	APOE	rs590502	G	MYBPHL	505367	505189	505201	505210	1.3702	0.0324709	-1.05287	0.704211	0.00235943	0.545479	1.94573	13.7622	-1.93017	(-0.01,2.75)	(0.028,0.037)	(-2.122,0.016)	0.0516871	4.30268e-43	0.0535856	0.144682	3.10537e-42	0.149062	2	other
TG	CELSR2	rs13233571	C	BCL7B	591634	590735	590748	590757	0.573645	0.108119	-0.366378	0.338249	0.00338194	0.189841	1.69592	31.9696	-1.92992	(-0.089,1.237)	(0.101,0.115)	(-0.738,0.006)	0.0899002	2.88411e-224	0.0536168	0.22754	4.94617e-223	0.149102	2	other
HDL	MLXIPL	rs590502	G	MYBPHL	114102	114092	114104	114113	-0.131031	-0.00293536	0.101647	0.0770939	0.000986834	0.052824	-1.69963	-2.97452	1.92426	(-0.282,0.02)	(-0.005,-0.001)	(-0.002,0.205)	0.0892013	0.00293449	0.0543215	0.226231	0.0106584	0.150874	2	other
TG	PAFAH1B2	rs12916	C	HMGCR	591633	591602	591613	591623	0.403906	0.0151347	-0.996357	0.423143	0.00227775	0.518239	0.954538	6.64457	-1.92258	(-0.425,1.233)	(0.011,0.02)	(-2.012,0.019)	0.339812	3.04101e-11	0.0545327	0.592035	1.34313e-10	0.151414	2	other
TG	HAVCR1	rs4936367	G	PAFAH1B2	591633	590958	590968	590979	-0.00791627	0.0950712	0.154819	0.037913	0.00372822	0.0805597	-0.208801	25.5004	1.92179	(-0.082,0.066)	(0.088,0.102)	(-0.003,0.313)	0.834604	1.9497e-143	0.0546324	0.928897	2.11671e-142	0.151643	2	other
HDL	BAZ1B	rs12027135	T	LDLRAP1/TMEM57	114102	114094	114106	114115	0.185084	0.00269817	-0.13597	0.0961079	0.000989931	0.0708107	1.9258	2.72561	-1.92019	(-0.003,0.373)	(0.001,0.005)	(-0.275,0.003)	0.0541298	0.00641822	0.0548344	0.150389	0.0224713	0.15211	2	other
TC	APOE	rs590502	G	MYBPHL	621940	621816	621829	621837	1.59044	0.0347775	-1.36749	0.921047	0.00308322	0.71344	1.72677	11.2796	-1.91675	(-0.215,3.396)	(0.029,0.041)	(-2.766,0.031)	0.0842081	1.65451e-29	0.0552695	0.216794	1.07905e-28	0.153266	2	other
LDL	SEZ6L	rs4936367	G	PAFAH1B2	505366	505294	505305	505313	-0.167392	0.0330008	0.362204	0.0853739	0.00392761	0.18898	-1.96069	8.40225	1.91663	(-0.335,0)	(0.025,0.041)	(-0.008,0.733)	0.0499154	4.37993e-17	0.0552854	0.140029	2.04466e-16	0.153266	2	other
LDL	FAM174A	rs590502	G	MYBPHL	505367	505189	505201	505209	0.301512	0.0325316	-0.245426	0.183345	0.00235989	0.128108	1.6445	13.7852	-1.91577	(-0.058,0.661)	(0.028,0.037)	(-0.497,0.006)	0.100073	3.12887e-43	0.0553945	0.247549	2.27473e-42	0.15352	2	other
HDL	MYBPHL	rs6589574	A	SIK3	114102	114028	114040	114049	0.00462694	-0.0161777	-0.146401	0.0308906	0.00178146	0.0767076	0.149785	-9.08115	-1.90856	(-0.056,0.065)	(-0.02,-0.013)	(-0.297,0.004)	0.880934	1.07432e-19	0.0563185	0.952002	5.21406e-19	0.15584	2	other
HDL	FAM174A	rs2228603	C	NCAN	114103	114097	114110	114116	0.363179	0.00383104	-0.198667	0.197426	0.00186411	0.104271	1.83958	2.05516	-1.90529	(-0.024,0.75)	(0,0.007)	(-0.403,0.006)	0.0658305	0.0398634	0.0567426	0.178512	0.116399	0.156867	2	other
HDL	MYLIP	rs8068571	T	PAFAH1B1	114103	114100	114113	114121	-0.245495	-0.00149112	0.15282	0.134398	0.00111752	0.080384	-1.82663	-1.33431	1.90112	(-0.509,0.018)	(-0.004,0.001)	(-0.005,0.31)	0.0677555	0.182101	0.0572865	0.182678	0.395133	0.158273	2	other
LDL	TM6SF2	rs4936367	G	PAFAH1B2	505366	505294	505305	505313	0.000589964	0.033319	-0.389157	0.106279	0.00392754	0.205051	0.0055511	8.48342	-1.89785	(-0.208,0.209)	(0.026,0.041)	(-0.791,0.013)	0.995571	2.18668e-17	0.0577156	0.998319	1.03431e-16	0.15936	2	other
HDL	MYBPHL	rs2075290	C	ZNF259	114102	113781	113793	113802	0.00519042	-0.0358545	-0.185848	0.0308976	0.00194351	0.0981408	0.167987	-18.4484	-1.89369	(-0.055,0.066)	(-0.04,-0.032)	(-0.378,0.007)	0.866593	5.37469e-76	0.0582668	0.943933	4.96617e-75	0.160733	2	other
TG	CXCL12	rs6589574	A	SIK3	591634	590753	590765	590776	0.0220994	0.118857	-0.507198	0.111662	0.00403584	0.268403	0.197914	29.4504	-1.88969	(-0.197,0.241)	(0.111,0.127)	(-1.033,0.019)	0.843113	1.2424e-190	0.0587993	0.932939	1.72374e-189	0.162152	2	other
TC	PAFAH1B1	rs17145738	T	MLXIPL	621939	621921	621932	621941	-0.570323	-0.0182675	1.52334	0.381425	0.00467373	0.809121	-1.49524	-3.90855	1.88271	(-1.318,0.177)	(-0.027,-0.009)	(-0.063,3.109)	0.134851	9.28508e-05	0.0597395	0.314346	0.000349609	0.164541	2	other
TC	MLXIPL	rs2228603	C	NCAN	621939	621484	621495	621504	1.23193	0.124559	-0.560433	0.56547	0.0058215	0.297924	2.17859	21.3964	-1.88113	(0.124,2.34)	(0.113,0.136)	(-1.144,0.023)	0.029362	1.44254e-101	0.0599543	0.0888418	1.48321e-100	0.165031	2	other
TC	CBLC	rs114123510	A	WDR12	621936	621889	621897	621906	-0.0479512	-0.0298169	-0.161978	0.0459615	0.00460165	0.086128	-1.04329	-6.47962	-1.88066	(-0.138,0.042)	(-0.039,-0.021)	(-0.331,0.007)	0.296814	9.19529e-11	0.0600177	0.543226	3.97292e-10	0.165155	2	other
TC	BCL7B	rs12027135	T	LDLRAP1/TMEM57	621940	621818	621830	621839	0.797091	0.033961	-0.799734	0.602883	0.00309249	0.426304	1.32213	10.9818	-1.87597	(-0.385,1.979)	(0.028,0.04)	(-1.635,0.036)	0.186124	4.67668e-28	0.0606593	0.401017	2.78271e-27	0.166766	2	other
LDL	CBLC	rs2277025	C	HAVCR1	505363	505288	505297	505305	-0.129962	0.0220458	0.0860894	0.0490833	0.00243679	0.0459831	-2.64778	9.04706	1.8722	(-0.226,-0.034)	(0.017,0.027)	(-0.004,0.176)	0.00810225	1.46874e-19	0.0611793	0.0276523	7.12054e-19	0.168093	2	other
HDL	NCAN	rs383830	A	FAM174A	114103	114102	114114	114123	0.0534352	0.0011012	-0.128708	0.0453624	0.00121192	0.0687939	1.17796	0.908639	-1.87092	(-0.035,0.142)	(-0.001,0.003)	(-0.264,0.006)	0.238812	0.363541	0.061356	0.473228	0.61177	0.168423	2	other
TG	BCAM	rs383830	A	FAM174A	591635	591633	591646	591655	0.0757864	-0.0023963	-0.204622	0.0725875	0.00275191	0.110043	1.04407	-0.870778	-1.85946	(-0.066,0.218)	(-0.008,0.003)	(-0.42,0.011)	0.296453	0.383875	0.0629613	0.542788	0.630362	0.172194	2	other
TC	TM6SF2	rs2479409	G	PCSK9	621939	621779	621791	621800	-0.306432	0.0416348	0.327331	0.17088	0.00322307	0.176222	-1.79326	12.9177	1.8575	(-0.641,0.028)	(0.035,0.048)	(-0.018,0.673)	0.0729319	3.5753e-38	0.0632407	0.192966	2.42561e-37	0.172853	2	other
HDL	PAFAH1B2	rs12916	C	HMGCR	114101	114100	114111	114116	0.345497	0.00223728	-0.406013	0.178508	0.00100377	0.218625	1.93547	2.22888	-1.85712	(-0.004,0.695)	(0,0.004)	(-0.835,0.022)	0.0529321	0.0258218	0.0632937	0.147612	0.0792072	0.172945	2	other
LDL	MLXIPL	rs2075650	G	TOMM40	505364	502908	502917	502927	0.287602	0.164502	-0.359429	0.104422	0.00330436	0.194079	2.75422	49.7832	-1.85198	(0.083,0.492)	(0.158,0.171)	(-0.74,0.021)	0.00588321	0	0.0640293	0.0206873	0	0.174794	2	other
HDL	NECTIN2	rs12916	C	HMGCR	114101	114100	114111	114121	-0.193531	0.00220665	0.170792	0.101208	0.00100381	0.0923898	-1.91222	2.19827	1.8486	(-0.392,0.005)	(0,0.004)	(-0.01,0.352)	0.0558479	0.0279298	0.064515	0.154681	0.0847953	0.175691	2	other
LDL	NCAN	rs6511720	G	LDLR	505364	502842	502852	502861	-0.703412	0.181837	0.333998	0.326585	0.00361262	0.18077	-2.15384	50.3338	1.84763	(-1.344,-0.063)	(0.175,0.189)	(-0.02,0.688)	0.0312528	0	0.0646553	0.0941167	0	0.175966	2	other
HDL	BCAM	rs13231516	T	BAZ1B	114102	113974	113985	113995	-0.199807	-0.0167931	0.104529	0.101426	0.00149232	0.0565987	-1.96999	-11.253	1.84684	(-0.399,-0.001)	(-0.02,-0.014)	(-0.006,0.215)	0.0488401	2.238e-29	0.0647703	0.137488	1.44275e-28	0.176225	2	other
TG	MYBPHL	rs4420638	G	APOE	591635	591396	591409	591420	-0.03247	0.0427418	0.272666	0.075657	0.00283712	0.147705	-0.429174	15.0652	1.84602	(-0.181,0.116)	(0.037,0.048)	(-0.017,0.562)	0.667797	2.74269e-51	0.0648892	0.846691	2.18218e-50	0.176387	2	other
LDL	HMGCR	rs17145738	T	MLXIPL	505365	505358	505368	505377	-0.00128255	-0.00933704	-0.416724	0.143923	0.00357861	0.22623	-0.00891138	-2.60913	-1.84204	(-0.283,0.281)	(-0.016,-0.002)	(-0.86,0.027)	0.99289	0.00907739	0.0654697	0.997825	0.0306873	0.177695	2	other
HDL	BCAM	rs13233571	C	BCL7B	114102	113978	113989	113999	-0.199301	-0.0165014	0.104238	0.10143	0.00149328	0.0566013	-1.96491	-11.0505	1.84161	(-0.398,0)	(-0.019,-0.014)	(-0.007,0.215)	0.0494251	2.18056e-28	0.0655317	0.138932	1.33814e-27	0.177809	2	other
LDL	BCL7B	rs2277025	C	HAVCR1	505367	505288	505300	505310	0.533042	0.0222952	-0.915394	0.352173	0.00243335	0.497525	1.51358	9.16233	-1.8399	(-0.157,1.223)	(0.018,0.027)	(-1.891,0.06)	0.130133	5.07864e-20	0.0657835	0.305637	2.528e-19	0.178438	2	other
TG	SEZ6L	rs1367117	A	APOB	591635	591622	591634	591645	0.154128	0.012257	-0.223767	0.118154	0.00235882	0.121947	1.30446	5.19625	-1.83495	(-0.077,0.386)	(0.008,0.017)	(-0.463,0.015)	0.192075	2.03344e-07	0.0665128	0.408812	8.08939e-07	0.180198	2	other
TC	BCL7B	rs2277025	C	HAVCR1	621940	621840	621852	621862	0.503515	0.0329366	-1.18671	0.460357	0.00317793	0.650358	1.09375	10.3642	-1.82471	(-0.399,1.406)	(0.027,0.039)	(-2.461,0.088)	0.274064	3.60896e-25	0.0680454	0.516889	2.04867e-24	0.183294	2	other
TC	CBLC	rs4420638	G	APOE	621936	619391	619401	619412	-0.0213632	0.197275	-0.156061	0.0464601	0.003884	0.0855354	-0.459819	50.7916	-1.82452	(-0.112,0.07)	(0.19,0.205)	(-0.324,0.012)	0.645646	0	0.0680734	0.834269	0	0.183314	2	other
TC	LPL	rs2228603	C	NCAN	621939	621484	621496	621505	0.0432745	0.129418	-0.0249121	0.0257827	0.00643748	0.0136698	1.67843	20.1038	-1.82241	(-0.007,0.094)	(0.117,0.142)	(-0.052,0.002)	0.0932633	6.83569e-90	0.0683925	0.233812	6.77127e-89	0.184007	2	other
LDL	APOE	rs12027135	T	LDLRAP1/TMEM57	505367	505246	505258	505267	-0.676382	0.0262815	0.994116	0.704577	0.00236811	0.545763	-0.959983	11.0981	1.82152	(-2.057,0.705)	(0.022,0.031)	(-0.076,2.064)	0.337064	1.28194e-28	0.0685283	0.589713	7.97641e-28	0.184288	2	other
TG	PCSK9	rs3208856	C	CBLC	591633	591592	591602	591611	-0.593302	-0.0360483	0.266141	0.284469	0.00603541	0.146117	-2.08565	-5.97279	1.82142	(-1.151,-0.036)	(-0.048,-0.024)	(-0.02,0.553)	0.0370106	2.33224e-09	0.0685429	0.108959	9.74219e-09	0.184288	2	other
TC	APOE	rs12027135	T	LDLRAP1/TMEM57	621940	621818	621830	621840	-1.07481	0.0338894	1.29882	0.92089	0.00309238	0.713318	-1.16714	10.959	1.82082	(-2.88,0.73)	(0.028,0.04)	(-0.099,2.697)	0.243152	6.01668e-28	0.0686349	0.478223	3.54144e-27	0.184437	2	other
LDL	PAFAH1B2	rs3757354	C	MYLIP	505365	505269	505279	505288	0.644411	0.0283849	-0.682668	0.600633	0.00293142	0.375721	1.07289	9.68299	-1.81696	(-0.533,1.822)	(0.023,0.034)	(-1.419,0.054)	0.283322	3.5616e-22	0.0692238	0.528273	1.90785e-21	0.18574	2	other
HDL	ZPR1	rs4420638	G	APOE	114103	113771	113783	113793	0.0543408	-0.0224133	-0.101629	0.0417267	0.00124872	0.0560523	1.3023	-17.949	-1.81312	(-0.027,0.136)	(-0.025,-0.02)	(-0.211,0.008)	0.192814	4.88336e-72	0.0698139	0.409603	4.38521e-71	0.186763	2	other
TC	CELSR2	rs12916	C	HMGCR	621939	621225	621237	621244	0.124057	0.0835934	-0.338545	0.223655	0.00312956	0.187129	0.554677	26.7109	-1.80915	(-0.314,0.562)	(0.077,0.09)	(-0.705,0.028)	0.579116	3.51541e-157	0.0704276	0.786861	4.2619e-156	0.187842	2	other
HDL	HAVCR1	rs12678919	A	LPL	114102	112840	112851	112860	-0.13184	-0.0608321	0.0650797	0.0671072	0.00165203	0.036156	-1.96462	-36.8227	1.79997	(-0.263,0)	(-0.064,-0.058)	(-0.006,0.136)	0.0494584	8.00997e-297	0.0718652	0.138966	1.74559e-295	0.190879	2	other
HDL	MYLIP	rs4936367	G	PAFAH1B2	114103	114068	114080	114088	-0.0456789	-0.0106025	0.217377	0.0515165	0.00164365	0.120815	-0.886685	-6.45059	1.79926	(-0.147,0.055)	(-0.014,-0.007)	(-0.019,0.454)	0.375249	1.11419e-10	0.0719773	0.622221	4.80003e-10	0.191063	2	other
TC	MLXIPL	rs4420638	G	APOE	621939	619391	619402	619412	0.359783	0.197152	-0.422415	0.14327	0.00388026	0.234957	2.51123	50.8089	-1.79784	(0.079,0.641)	(0.19,0.205)	(-0.883,0.038)	0.0120312	0	0.0722027	0.0399031	0	0.191547	2	other
TC	LPL	rs2277025	C	HAVCR1	621939	621840	621852	621863	-0.0128217	0.0301781	0.0133803	0.00754781	0.00351705	0.00744991	-1.69874	8.58052	1.79603	(-0.028,0.002)	(0.023,0.037)	(-0.001,0.028)	0.0893686	9.44456e-18	0.0724899	0.226592	4.47915e-17	0.192024	2	other
HDL	SIK3	rs4420638	G	APOE	114102	113771	113783	113792	-0.0525822	-0.0224904	0.173263	0.0876248	0.00124851	0.0965615	-0.600083	-18.0138	1.79433	(-0.224,0.119)	(-0.025,-0.02)	(-0.016,0.363)	0.548451	1.51818e-72	0.0727605	0.763124	1.39845e-71	0.192662	2	other
LDL	BCL7B	rs12027135	T	LDLRAP1/TMEM57	505367	505246	505258	505268	0.709848	0.026332	-0.580275	0.461258	0.00236815	0.32616	1.53894	11.1192	-1.77911	(-0.194,1.614)	(0.022,0.031)	(-1.22,0.059)	0.123819	1.01128e-28	0.0752214	0.293959	6.36772e-28	0.19791	2	other
LDL	CBLC	rs114123510	A	WDR12	505363	505321	505330	505340	-0.0317513	-0.0215714	-0.117139	0.0352315	0.00352335	0.0659119	-0.901217	-6.12241	-1.77721	(-0.101,0.037)	(-0.028,-0.015)	(-0.246,0.012)	0.367473	9.21689e-10	0.0755335	0.61529	3.86634e-09	0.198614	2	other
TC	MLXIPL	rs2075650	G	TOMM40	621939	620106	620117	620126	0.324641	0.185547	-0.442905	0.135513	0.00432414	0.249548	2.39565	42.9095	-1.77483	(0.059,0.59)	(0.177,0.194)	(-0.932,0.046)	0.0165911	0	0.0759266	0.0542413	0	0.199472	2	other
LDL	BCAM	rs2228603	C	NCAN	505367	504979	504991	505001	-0.472779	0.0884383	0.25722	0.269782	0.00445891	0.145421	-1.75245	19.8341	1.76879	(-1.002,0.056)	(0.08,0.097)	(-0.028,0.542)	0.0796962	1.51243e-87	0.0769287	0.207545	1.45307e-86	0.201583	2	other
TC	FAM174A	rs4936367	G	PAFAH1B2	621939	621833	621845	621854	-0.0474514	0.0519762	0.49931	0.152098	0.00512788	0.282293	-0.311979	10.136	1.76876	(-0.346,0.251)	(0.042,0.062)	(-0.054,1.053)	0.755056	3.82422e-24	0.0769331	0.892503	2.07088e-23	0.201583	2	other
TG	SEZ6L	rs629301	T	SORT1/CELSR2	591635	591623	591636	591647	-0.342581	0.0126771	0.209691	0.19954	0.00268734	0.118687	-1.71686	4.71734	1.76675	(-0.734,0.049)	(0.007,0.018)	(-0.023,0.442)	0.0860056	2.38953e-06	0.0772694	0.220632	9.23861e-06	0.202345	2	other
TC	PAFAH1B1	rs2277025	C	HAVCR1	621939	621840	621852	621861	0.611496	0.0329359	-1.26025	0.582594	0.00317793	0.713525	1.04961	10.364	-1.76623	(-0.53,1.753)	(0.027,0.039)	(-2.659,0.138)	0.293898	3.61667e-25	0.0773567	0.539659	2.05174e-24	0.202515	2	other
TG	APOE	rs12916	C	HMGCR	591634	591602	591614	591624	-0.473329	0.0151101	1.58152	0.7329	0.00227775	0.897613	-0.645831	6.6338	1.76192	(-1.91,0.963)	(0.011,0.02)	(-0.178,3.341)	0.518389	3.27158e-11	0.0780827	0.738547	1.43715e-10	0.204236	2	other
HDL	MLXIPL	rs12916	C	HMGCR	114102	114100	114112	114121	-0.0868906	0.00219354	0.0940464	0.0611515	0.00100393	0.0534326	-1.42091	2.18496	1.7601	(-0.207,0.033)	(0,0.004)	(-0.011,0.199)	0.155344	0.0288921	0.0783916	0.351927	0.0875682	0.204984	2	other
TG	HAVCR1	rs1367117	A	APOB	591633	591622	591633	591642	0.0843365	0.0123698	-0.0882628	0.04921	0.00236092	0.0502125	1.71381	5.23938	-1.75778	(-0.012,0.181)	(0.008,0.017)	(-0.187,0.01)	0.086564	1.61114e-07	0.0787843	0.221238	6.41513e-07	0.20583	2	other
HDL	CBLC	rs12027135	T	LDLRAP1/TMEM57	114102	114094	114106	114116	-0.0388446	0.00258243	0.0328757	0.0248012	0.000991246	0.0187529	-1.56624	2.60524	1.7531	(-0.087,0.01)	(0.001,0.005)	(-0.004,0.07)	0.117292	0.00918108	0.0795846	0.281717	0.0309909	0.207375	2	other
LDL	MYBPHL	rs2228603	C	NCAN	505367	504979	504992	505000	-0.541719	0.0884583	0.302095	0.325419	0.00445812	0.172337	-1.66468	19.842	1.75293	(-1.18,0.096)	(0.08,0.097)	(-0.036,0.64)	0.095976	1.29089e-87	0.0796135	0.23927	1.24156e-86	0.20739	2	other
TG	SEZ6L	rs12678919	A	LPL	591635	590230	590242	590250	0.477836	0.146107	-0.272126	0.282625	0.00375119	0.155434	1.69071	38.9495	-1.75075	(-0.076,1.032)	(0.139,0.153)	(-0.577,0.033)	0.090893	0	0.0799886	0.229144	0	0.208185	2	other
HDL	BCAM	rs17145738	T	MLXIPL	114102	113979	113990	114000	0.00727713	0.0165914	-0.0997885	0.0299002	0.00149672	0.0570539	0.243381	11.0852	-1.74902	(-0.051,0.066)	(0.014,0.02)	(-0.212,0.012)	0.80771	1.48005e-28	0.0802872	0.916897	9.18351e-28	0.208658	2	other
LDL	SEZ6L	rs6589574	A	SIK3	505366	505277	505288	505297	-0.156069	0.0391826	0.344092	0.0843474	0.00425752	0.196811	-1.85031	9.20316	1.74833	(-0.321,0.009)	(0.031,0.048)	(-0.042,0.73)	0.0642692	3.4759e-20	0.0804067	0.175235	1.74283e-19	0.208847	2	other
LDL	PAFAH1B1	rs2277025	C	HAVCR1	505366	505288	505300	505309	0.460563	0.0222931	-0.953743	0.445686	0.00243336	0.545849	1.03338	9.16147	-1.74727	(-0.413,1.334)	(0.018,0.027)	(-2.024,0.116)	0.301426	5.11933e-20	0.0805911	0.549417	2.54684e-19	0.209265	2	other
LDL	FAM174A	rs4936367	G	PAFAH1B2	505367	505294	505306	505315	-0.0802564	0.0330626	0.376827	0.1164	0.00392764	0.216037	-0.68949	8.41794	1.74427	(-0.308,0.148)	(0.025,0.041)	(-0.047,0.8)	0.490515	3.83174e-17	0.081112	0.721797	1.78968e-16	0.210373	2	other
TG	LDLRAP1	rs6511720	G	LDLR	591635	591633	591646	591654	0.62258	0.00351682	-0.390057	0.402094	0.00345298	0.223825	1.54835	1.01849	-1.74269	(-0.166,1.411)	(-0.003,0.01)	(-0.829,0.049)	0.121539	0.308446	0.0813874	0.289742	0.559001	0.210781	2	other
TG	FAM174A	rs2277025	C	HAVCR1	591633	591587	591597	591606	-0.0531783	0.0164923	0.27823	0.142355	0.0023091	0.1599	-0.373562	7.14229	1.74002	(-0.332,0.226)	(0.012,0.021)	(-0.035,0.592)	0.70873	9.17863e-13	0.0818553	0.869215	4.11289e-12	0.211809	2	other
TC	NCAN	rs3757354	C	MYLIP	621938	621858	621869	621880	-0.675964	0.0341505	0.344317	0.319862	0.0038294	0.197944	-2.1133	8.91796	1.73947	(-1.303,-0.049)	(0.027,0.042)	(-0.044,0.732)	0.0345754	4.74977e-19	0.0819524	0.102635	2.26584e-18	0.211938	2	other
LDL	TOMM40	rs17145738	T	MLXIPL	505367	505358	505371	505380	-0.291491	-0.00949707	0.908285	0.272896	0.00357827	0.522555	-1.06814	-2.6541	1.73816	(-0.826,0.243)	(-0.017,-0.002)	(-0.116,1.932)	0.285457	0.00795205	0.0821823	0.530814	0.0271708	0.212409	2	other
TC	LPL	rs12027135	T	LDLRAP1/TMEM57	621939	621818	621830	621840	-0.0170234	0.0313606	0.0126176	0.00958696	0.00342064	0.00726274	-1.77568	9.16805	1.73731	(-0.036,0.002)	(0.025,0.038)	(-0.002,0.027)	0.0757855	4.81657e-20	0.0823324	0.19916	2.40291e-19	0.212736	2	other
TG	MACO1	rs1367117	A	APOB	591633	591622	591633	591643	-0.449571	0.0121375	0.480362	0.252852	0.00235851	0.276985	-1.778	5.14625	1.73425	(-0.945,0.046)	(0.008,0.017)	(-0.063,1.023)	0.0754045	2.65743e-07	0.0828736	0.198334	1.046e-06	0.213966	2	other
TG	NCAN	rs629301	T	SORT1/CELSR2	591635	591623	591636	591648	-0.427398	0.0127134	0.249313	0.230446	0.0026871	0.143762	-1.85466	4.73129	1.73421	(-0.879,0.024)	(0.007,0.018)	(-0.032,0.531)	0.063645	2.23102e-06	0.0828806	0.173851	8.64449e-06	0.213966	2	other
HDL	SEZ6L	rs12678919	A	LPL	114099	112840	112849	112860	0.267605	-0.0606516	-0.117244	0.123391	0.00165079	0.0677325	2.16876	-36.7411	-1.73099	(0.026,0.509)	(-0.064,-0.057)	(-0.25,0.016)	0.0301013	1.61414e-295	0.0834531	0.0907711	3.30787e-294	0.215134	2	other
HDL	PCSK9	rs3208856	C	CBLC	114101	114069	114080	114089	0.219902	-0.0140819	-0.106851	0.12009	0.00265215	0.0618695	1.83115	-5.3096	-1.72704	(-0.015,0.455)	(-0.019,-0.009)	(-0.228,0.014)	0.0670786	1.09863e-07	0.0841607	0.181299	4.37836e-07	0.21677	2	other
TG	SIK3	rs12678919	A	LPL	591635	590230	590242	590253	-0.951272	0.145906	0.59027	0.654582	0.00375026	0.341845	-1.45325	38.9057	1.72672	(-2.234,0.332)	(0.139,0.153)	(-0.08,1.26)	0.146154	0	0.0842186	0.335272	0	0.216794	2	other
HDL	CELSR2	rs3757354	C	MYLIP	114102	114102	114115	114122	0.227249	0.000825163	-0.138249	0.138106	0.00122517	0.0802149	1.64547	0.673511	-1.72348	(-0.043,0.498)	(-0.002,0.003)	(-0.295,0.019)	0.0998738	0.500622	0.0848017	0.247126	0.728614	0.21817	2	other
TC	BAZ1B	rs2277025	C	HAVCR1	621940	621840	621853	621861	-0.332331	0.0328459	0.507656	0.263788	0.00317805	0.294665	-1.25984	10.3353	1.72282	(-0.849,0.185)	(0.027,0.039)	(-0.07,1.085)	0.207727	4.88066e-25	0.0849204	0.430038	2.73924e-24	0.218287	2	other
LDL	BCL7B	rs590502	G	MYBPHL	505367	505189	505201	505211	0.500917	0.032482	-0.540447	0.398369	0.00235947	0.314938	1.25742	13.7667	-1.71604	(-0.28,1.282)	(0.028,0.037)	(-1.158,0.077)	0.208602	4.0454e-43	0.0861545	0.430949	2.92915e-42	0.220791	2	other
TG	BCL7B	rs2277025	C	HAVCR1	591635	591587	591599	591610	0.414758	0.0165621	-0.810484	0.33433	0.00230886	0.472317	1.24056	7.17327	-1.71598	(-0.241,1.07)	(0.012,0.021)	(-1.736,0.115)	0.214767	7.3225e-13	0.0861664	0.439419	3.30604e-12	0.220791	2	other
HDL	TM6SF2	rs2277025	C	HAVCR1	114100	114098	114107	114116	0.137604	0.00244029	-0.0885869	0.057311	0.00101745	0.0517655	2.401	2.39844	-1.71131	(0.025,0.25)	(0,0.004)	(-0.19,0.013)	0.0163504	0.016465	0.0870238	0.0535525	0.053888	0.222093	2	other
TG	MYLIP	rs590502	G	MYBPHL	591634	591634	591647	591658	0.322438	0.00480462	-0.278962	0.190685	0.00224037	0.163376	1.69095	2.14457	-1.70748	(-0.051,0.696)	(0,0.009)	(-0.599,0.041)	0.0908471	0.0319872	0.0877325	0.229105	0.0960692	0.223472	2	other
TC	BAZ1B	rs1367117	A	APOB	621940	620942	620954	620962	0.36109	0.101464	-0.470023	0.260597	0.00324076	0.275499	1.38563	31.3088	-1.70608	(-0.15,0.872)	(0.095,0.108)	(-1.01,0.07)	0.165861	3.53925e-215	0.0879941	0.368008	5.18414e-214	0.223869	2	other
HDL	ZPR1	rs12678919	A	LPL	114103	112840	112852	112862	0.211947	-0.0606467	-0.116474	0.12371	0.00165081	0.0685889	1.71326	-36.7375	-1.69815	(-0.031,0.454)	(-0.064,-0.057)	(-0.251,0.018)	0.0866646	1.84146e-295	0.089479	0.221432	3.76508e-294	0.226743	2	other
TG	TM6SF2	rs2277025	C	HAVCR1	591630	591587	591594	591604	-0.349801	0.0164703	0.200187	0.130718	0.00230921	0.118157	-2.676	7.13246	1.69425	(-0.606,-0.094)	(0.012,0.021)	(-0.031,0.432)	0.00745062	9.85906e-13	0.0902172	0.0255846	4.41115e-12	0.228031	2	other
LDL	NECTIN2	rs2075290	C	ZNF259	505364	505169	505178	505189	0.103634	0.062918	0.799182	0.164557	0.00464845	0.475029	0.629775	13.5353	1.68239	(-0.219,0.426)	(0.054,0.072)	(-0.132,1.73)	0.528842	9.6837e-42	0.0924941	0.746242	6.7544e-41	0.232471	2	other
TG	MYBPHL	rs4936367	G	PAFAH1B2	591635	590958	590970	590981	-0.019668	0.0952591	0.275021	0.0710575	0.00372505	0.163647	-0.27679	25.5726	1.68058	(-0.159,0.12)	(0.088,0.103)	(-0.046,0.596)	0.781942	3.07933e-144	0.0928452	0.90515	3.35126e-143	0.233026	2	other
LDL	HMGCR	rs13233571	C	BCL7B	505365	505358	505368	505378	-0.757512	0.00913104	0.375183	0.381318	0.0035703	0.22373	-1.98656	2.5575	1.67695	(-1.505,-0.01)	(0.002,0.016)	(-0.063,0.814)	0.0469709	0.0105428	0.0935529	0.132983	0.0351624	0.234341	2	other
LDL	BAZ1B	rs114123510	A	WDR12	505367	505321	505333	505343	0.0233628	-0.0218409	-0.778208	0.130499	0.00351862	0.464421	0.179026	-6.20724	-1.67565	(-0.232,0.279)	(-0.029,-0.015)	(-1.688,0.132)	0.857917	5.39232e-10	0.0938063	0.939398	2.27052e-09	0.23491	2	other
LDL	HMGCR	rs13231516	T	BAZ1B	505365	505358	505368	505377	-0.756707	0.00959693	0.374726	0.381333	0.00356807	0.223738	-1.98437	2.68967	1.67484	(-1.504,-0.009)	(0.003,0.017)	(-0.064,0.813)	0.0472141	0.00715232	0.0939654	0.133499	0.0246646	0.235177	2	other
LDL	NECTIN2	rs2277025	C	HAVCR1	505364	505288	505297	505307	0.52112	0.0223115	-0.380667	0.212612	0.00243346	0.227328	2.45104	9.16866	-1.67453	(0.104,0.938)	(0.018,0.027)	(-0.826,0.065)	0.0142444	4.78947e-20	0.0940264	0.0470511	2.39072e-19	0.235263	2	other
TC	BAZ1B	rs114123510	A	WDR12	621940	621889	621901	621910	0.0892286	-0.0302166	-1.01641	0.17059	0.00459529	0.607093	0.52306	-6.57555	-1.67422	(-0.245,0.424)	(-0.039,-0.021)	(-2.206,0.173)	0.600933	4.84737e-11	0.0940866	0.802231	2.09841e-10	0.235348	2	other
LDL	BCL7B	rs4420638	G	APOE	505367	501952	501964	501974	0.288549	0.174352	-0.8241	0.312354	0.00296277	0.493874	0.923788	58.8476	-1.66865	(-0.324,0.901)	(0.169,0.18)	(-1.792,0.144)	0.355597	0	0.0951877	0.605177	0	0.23777	2	other
TG	PAFAH1B1	rs2277025	C	HAVCR1	591633	591587	591597	591606	1.07619	0.0165471	-0.860065	0.423102	0.00230885	0.518189	2.54358	7.16681	-1.65975	(0.247,1.905)	(0.012,0.021)	(-1.876,0.156)	0.0109724	7.67654e-13	0.0969643	0.0365405	3.45367e-12	0.241465	2	other
TC	FAM174A	rs2075650	G	TOMM40	621939	620106	620117	620128	-0.0628712	0.185262	0.377185	0.147188	0.00432414	0.227299	-0.427149	42.8437	1.65942	(-0.351,0.226)	(0.177,0.194)	(-0.068,0.823)	0.669271	0	0.0970307	0.847617	0	0.241495	2	other
LDL	ZPR1	rs13231516	T	BAZ1B	505367	505358	505370	505380	-0.471668	0.00958976	0.276878	0.297448	0.00356856	0.166876	-1.58572	2.68729	1.65918	(-1.055,0.111)	(0.003,0.017)	(-0.05,0.604)	0.112804	0.00720348	0.097079	0.273812	0.0247932	0.241495	2	other
HDL	BAZ1B	rs590502	G	MYBPHL	114102	114092	114104	114112	-0.131475	-0.00291717	0.133372	0.100256	0.00098676	0.0804594	-1.31139	-2.95631	1.65764	(-0.328,0.065)	(-0.005,-0.001)	(-0.024,0.291)	0.189727	0.00311345	0.0973908	0.406062	0.0112809	0.242122	2	other
LDL	PAFAH1B1	rs17145738	T	MLXIPL	505366	505358	505370	505380	-0.39465	-0.00950212	1.02341	0.291739	0.00357827	0.61887	-1.35275	-2.65551	1.65367	(-0.966,0.177)	(-0.017,-0.002)	(-0.19,2.236)	0.176136	0.00791894	0.098195	0.385257	0.0270887	0.243647	2	other
HDL	SORT1	rs688034	T	SEZ6L	114102	114101	114112	114124	0.140949	-0.00110748	-0.109868	0.0788177	0.00104367	0.0666161	1.78829	-1.06114	-1.64927	(-0.014,0.295)	(-0.003,0.001)	(-0.24,0.021)	0.0737285	0.288624	0.0990931	0.19467	0.534281	0.245602	2	other
LDL	TOMM40	rs8068571	T	PAFAH1B1	505367	505364	505377	505386	0.731365	-0.00456056	-0.490465	0.515423	0.00267109	0.297581	1.41896	-1.70737	-1.64817	(-0.279,1.742)	(-0.01,0.001)	(-1.074,0.093)	0.15591	0.0877525	0.0993179	0.352316	0.223472	0.246091	2	other
LDL	FAM174A	rs2075650	G	TOMM40	505367	502908	502920	502931	-0.0906541	0.164284	0.285683	0.112388	0.00330452	0.173558	-0.806619	49.7148	1.64604	(-0.311,0.13)	(0.158,0.171)	(-0.054,0.626)	0.419886	0	0.0997559	0.667115	0	0.246903	2	other
TC	TOMM40	rs17145738	T	MLXIPL	621940	621921	621933	621942	-0.509085	-0.0182508	1.12164	0.3568	0.00467387	0.683219	-1.42681	-3.90485	1.6417	(-1.208,0.19)	(-0.027,-0.009)	(-0.217,2.461)	0.153635	9.42846e-05	0.100652	0.348674	0.000354709	0.248708	2	other
LDL	SORT1	rs2075650	G	TOMM40	505367	502908	502921	502930	-0.00125859	0.164474	-0.398576	0.138496	0.00330415	0.242938	-0.00908754	49.7781	-1.64065	(-0.273,0.27)	(0.158,0.171)	(-0.875,0.078)	0.992749	0	0.10087	0.997825	0	0.249107	2	other
TC	LDLRAP1	rs3757354	C	MYLIP	621938	621858	621869	621878	-0.496801	0.0341825	0.432505	0.446432	0.00382925	0.263813	-1.11282	8.92668	1.63944	(-1.372,0.378)	(0.027,0.042)	(-0.085,0.95)	0.265784	4.38982e-19	0.101122	0.507756	2.09637e-18	0.249662	2	other
HDL	CBLC	rs13231516	T	BAZ1B	114102	113974	113986	113995	0.075224	-0.0165941	-0.0449887	0.04951	0.00149399	0.0274678	1.51937	-11.1072	-1.63787	(-0.022,0.172)	(-0.02,-0.014)	(-0.099,0.009)	0.128669	1.15726e-28	0.101448	0.303181	7.24604e-28	0.250192	2	other
TG	SIK3	rs590502	G	MYBPHL	591635	591634	591647	591657	-0.26251	0.00469297	0.340709	0.312746	0.00224036	0.209072	-0.839372	2.09474	1.62963	(-0.875,0.35)	(0,0.009)	(-0.069,0.75)	0.401261	0.0361943	0.10318	0.648447	0.106873	0.253901	2	other
LDL	CELSR2	rs12027135	T	LDLRAP1/TMEM57	505367	505246	505258	505266	-0.375391	0.0262353	0.241949	0.193654	0.00236832	0.148595	-1.93846	11.0776	1.62825	(-0.755,0.004)	(0.022,0.031)	(-0.049,0.533)	0.0525668	1.61197e-28	0.103472	0.146822	9.97434e-28	0.254345	2	other
TG	MYBPHL	rs1870634	G	CXCL12	591635	591632	591644	591654	0.213019	-0.00324363	-0.156248	0.134009	0.00236953	0.0959947	1.58958	-1.36889	-1.62767	(-0.05,0.476)	(-0.008,0.001)	(-0.344,0.032)	0.111929	0.171033	0.103594	0.27191	0.377049	0.254569	2	other
HDL	MLXIPL	rs629301	T	SORT1/CELSR2	114102	114009	114021	114031	-0.193515	-0.011132	0.116203	0.121359	0.00118481	0.0714214	-1.59456	-9.39558	1.62701	(-0.431,0.044)	(-0.013,-0.009)	(-0.024,0.256)	0.11081	5.69015e-21	0.103735	0.269637	2.94221e-20	0.254774	2	other
TC	NECTIN2	rs2277025	C	HAVCR1	621938	621840	621851	621860	0.59146	0.0329597	-0.482722	0.277926	0.0031781	0.297163	2.12812	10.3709	-1.62443	(0.047,1.136)	(0.027,0.039)	(-1.065,0.1)	0.0333274	3.36419e-25	0.104283	0.0995256	1.91459e-24	0.255911	2	other
TG	LDLRAP1	rs6589574	A	SIK3	591635	590753	590766	590775	0.0274254	0.11885	-0.462993	0.122037	0.00403587	0.286203	0.22473	29.4484	-1.61771	(-0.212,0.267)	(0.111,0.127)	(-1.024,0.098)	0.82219	1.31912e-190	0.105726	0.922701	1.82734e-189	0.259167	2	other
LDL	BCL7B	rs383830	A	FAM174A	505367	505367	505379	505389	-0.221438	-0.000382998	0.859027	0.291703	0.00289783	0.53257	-0.759121	-0.132167	1.61299	(-0.793,0.35)	(-0.006,0.005)	(-0.185,1.903)	0.44778	0.894852	0.106748	0.689677	0.956171	0.261456	2	other
LDL	CELSR2	rs12916	C	HMGCR	505367	504572	504584	504592	0.0964017	0.0671963	-0.230845	0.171073	0.00239604	0.143135	0.563511	28.0448	-1.61279	(-0.239,0.432)	(0.063,0.072)	(-0.511,0.05)	0.573087	4.62393e-173	0.106791	0.782358	6.12071e-172	0.26149	2	other
HDL	CBLC	rs629301	T	SORT1/CELSR2	114102	114009	114021	114030	-0.0597745	-0.0111958	0.0370605	0.0381098	0.00118621	0.0230244	-1.56848	-9.43826	1.60962	(-0.134,0.015)	(-0.014,-0.009)	(-0.008,0.082)	0.116769	3.79014e-21	0.107481	0.280993	1.96432e-20	0.262892	2	other
TC	BCL7B	rs4420638	G	APOE	621940	619391	619403	619413	0.240329	0.197074	-1.03952	0.409371	0.00387983	0.64727	0.58707	50.7945	-1.606	(-0.562,1.043)	(0.189,0.205)	(-2.308,0.229)	0.557157	0	0.108274	0.77012	0	0.264541	2	other
LDL	SORT1	rs2479409	G	PCSK9	505367	505168	505181	505189	-0.297551	0.0357141	0.363526	0.182607	0.00246649	0.22649	-1.62946	14.4797	1.60504	(-0.655,0.06)	(0.031,0.041)	(-0.08,0.807)	0.103215	1.62779e-47	0.108485	0.253918	1.19706e-46	0.264985	2	other
HDL	MYLIP	rs17145738	T	MLXIPL	114103	113979	113991	113999	0.0368879	0.0165536	-0.204052	0.0508133	0.00149637	0.127389	0.72595	11.0625	-1.6018	(-0.063,0.136)	(0.014,0.019)	(-0.454,0.046)	0.467869	1.90747e-28	0.1092	0.704435	1.17783e-27	0.266465	2	other
TG	MACO1	rs6589574	A	SIK3	591633	590753	590765	590775	-0.159147	0.118763	-1.22488	0.220757	0.0040355	0.764713	-0.720914	29.4296	-1.60175	(-0.592,0.274)	(0.111,0.127)	(-2.724,0.274)	0.470962	2.29811e-190	0.10921	0.70714	3.1445e-189	0.266465	2	other
LDL	TM6SF2	rs2479409	G	PCSK9	505366	505168	505179	505189	-0.228599	0.0356762	0.215811	0.13067	0.00246674	0.134755	-1.74944	14.4629	1.60151	(-0.485,0.028)	(0.031,0.041)	(-0.048,0.48)	0.0802156	2.07855e-47	0.109263	0.208593	1.52604e-46	0.266521	2	other
TG	PCSK9	rs13231516	T	BAZ1B	591633	590744	590754	590763	0.154597	0.107446	-0.134536	0.153088	0.0033819	0.0841408	1.00986	31.7709	-1.59894	(-0.145,0.455)	(0.101,0.114)	(-0.299,0.03)	0.312564	1.6326e-221	0.109834	0.563624	2.53251e-220	0.267695	2	other
TC	PAFAH1B1	rs590502	G	MYBPHL	621939	621816	621828	621838	0.617025	0.0347755	-0.946399	0.625874	0.00308318	0.59352	0.985862	11.2791	-1.59455	(-0.61,1.844)	(0.029,0.041)	(-2.11,0.217)	0.324201	1.66491e-29	0.110812	0.574635	1.08346e-28	0.269637	2	other
TG	WDR12	rs2479409	G	PCSK9	591634	591634	591645	591657	0.250293	0.00400995	-0.170753	0.128985	0.0023427	0.107276	1.94048	1.71168	-1.59173	(-0.003,0.503)	(-0.001,0.009)	(-0.381,0.04)	0.0523218	0.0869561	0.111446	0.146229	0.22205	0.270811	2	other
TG	LDLR	rs2277025	C	HAVCR1	591630	591587	591594	591604	-0.0348515	0.0166045	-0.267749	0.172816	0.00230901	0.168816	-0.201668	7.19118	-1.58604	(-0.374,0.304)	(0.012,0.021)	(-0.599,0.063)	0.840176	6.42328e-13	0.11273	0.931733	2.9074e-12	0.273708	2	other
LDL	HAVCR1	rs13233571	C	BCL7B	505366	505358	505369	505380	-0.278364	0.00902904	0.13105	0.150517	0.00357328	0.0826599	-1.84938	2.52682	1.58541	(-0.573,0.017)	(0.002,0.016)	(-0.031,0.293)	0.0644025	0.01151	0.112873	0.175491	0.0382455	0.273905	2	other
LDL	APOE	rs688034	T	SEZ6L	505367	505366	505378	505388	0.813638	-0.00183305	-0.748512	0.545731	0.00249406	0.472619	1.49091	-0.734968	-1.58375	(-0.256,1.883)	(-0.007,0.003)	(-1.675,0.178)	0.135984	0.462359	0.11325	0.316576	0.700237	0.274672	2	other
TG	MYBPHL	rs12916	C	HMGCR	591635	591602	591615	591626	-0.0842315	0.0150397	0.143848	0.0948571	0.0022785	0.0908489	-0.887983	6.60069	1.58337	(-0.27,0.102)	(0.011,0.02)	(-0.034,0.322)	0.37455	4.09257e-11	0.113336	0.621698	1.78812e-10	0.274796	2	other
TC	ZPR1	rs383830	A	FAM174A	621940	621940	621952	621962	0.155847	-0.00106891	-0.269485	0.124072	0.00378668	0.170228	1.2561	-0.282281	-1.58309	(-0.087,0.399)	(-0.008,0.006)	(-0.603,0.064)	0.20908	0.777728	0.113402	0.431392	0.902819	0.274796	2	other
HDL	BCAM	rs2277025	C	HAVCR1	114102	114098	114109	114120	0.0293377	0.00245102	-0.0600308	0.0389203	0.00101765	0.0379237	0.75379	2.4085	-1.58293	(-0.047,0.106)	(0,0.004)	(-0.134,0.014)	0.450976	0.0160184	0.113437	0.691992	0.0525998	0.274796	2	other
LDL	HAVCR1	rs17145738	T	MLXIPL	505366	505358	505369	505379	-0.0163055	-0.0092406	-0.130836	0.0409696	0.00358158	0.0826585	-0.397992	-2.58003	-1.58285	(-0.097,0.064)	(-0.016,-0.002)	(-0.293,0.031)	0.690636	0.0098791	0.113455	0.860047	0.0330722	0.274796	2	other
TG	MLXIPL	rs2277025	C	HAVCR1	591629	591587	591594	591603	-0.0273774	0.0166321	-0.195267	0.127349	0.00230921	0.12373	-0.214979	7.20251	-1.57817	(-0.277,0.222)	(0.012,0.021)	(-0.438,0.047)	0.829783	5.91154e-13	0.114526	0.926435	2.67848e-12	0.276939	2	other
LDL	PAFAH1B2	rs2075650	G	TOMM40	505365	502908	502918	502927	-0.657071	0.164363	0.855727	0.313225	0.00330401	0.542522	-2.09776	49.7466	1.57731	(-1.271,-0.043)	(0.158,0.171)	(-0.208,1.919)	0.0359263	0	0.114723	0.106214	0	0.277197	2	other
TG	CELSR2	rs4420638	G	APOE	591634	591396	591408	591418	0.0414765	0.04292	-0.228671	0.112599	0.00283715	0.144989	0.368356	15.1279	-1.57717	(-0.179,0.262)	(0.037,0.048)	(-0.513,0.056)	0.712608	1.06062e-51	0.114757	0.871485	8.60732e-51	0.277199	2	other
HDL	PCSK9	rs2228603	C	NCAN	114101	114097	114108	114119	0.144481	0.00388975	-0.0703708	0.0831972	0.00186544	0.044653	1.73661	2.08516	-1.57595	(-0.019,0.308)	(0,0.008)	(-0.158,0.017)	0.0824569	0.0370547	0.115038	0.212996	0.109053	0.277727	2	other
LDL	MYLIP	rs590502	G	MYBPHL	505361	505189	505196	505206	0.0385727	0.0324918	-0.270751	0.200733	0.00235968	0.171985	0.19216	13.7696	-1.57428	(-0.355,0.432)	(0.028,0.037)	(-0.608,0.066)	0.847617	3.88502e-43	0.115424	0.935078	2.8153e-42	0.278431	2	other
TG	CBLC	rs629301	T	SORT1/CELSR2	591632	591623	591634	591645	0.0890655	0.0130168	-0.0819273	0.0860963	0.00269018	0.0520754	1.03449	4.83864	-1.57324	(-0.08,0.258)	(0.008,0.018)	(-0.184,0.02)	0.300909	1.30732e-06	0.115663	0.54881	5.12096e-06	0.278782	2	other
TG	MACO1	rs4936367	G	PAFAH1B2	591633	590958	590969	590979	-0.159668	0.0954154	-1.20157	0.220838	0.00372414	0.764989	-0.723011	25.6208	-1.5707	(-0.593,0.273)	(0.088,0.103)	(-2.701,0.298)	0.469673	8.94543e-145	0.116253	0.705892	9.92887e-144	0.280055	2	other
TG	HAVCR1	rs4420638	G	APOE	591633	591396	591407	591419	0.0578519	0.0430274	-0.099044	0.0412425	0.00283944	0.0630643	1.40272	15.1535	-1.57052	(-0.023,0.139)	(0.037,0.049)	(-0.223,0.025)	0.160699	7.18424e-52	0.116294	0.360133	5.83556e-51	0.280076	2	other
TC	MYLIP	rs1367117	A	APOB	621936	620942	620950	620960	-0.0198064	0.101467	-0.354874	0.216378	0.00324096	0.226219	-0.0915362	31.3076	-1.56872	(-0.444,0.404)	(0.095,0.108)	(-0.798,0.089)	0.927067	3.6779e-215	0.116712	0.966659	5.37841e-214	0.280934	2	other
TG	SIK3	rs12916	C	HMGCR	591635	591602	591615	591625	-0.191807	0.0150767	0.347247	0.281797	0.00227789	0.22147	-0.680654	6.6187	1.56792	(-0.744,0.361)	(0.011,0.02)	(-0.087,0.781)	0.49609	3.62362e-11	0.116899	0.725498	1.58867e-10	0.281231	2	other
TG	ZPR1	rs12916	C	HMGCR	591632	591602	591612	591620	-0.0619916	0.0150429	0.168535	0.120191	0.00227832	0.107505	-0.515775	6.60262	1.5677	(-0.298,0.174)	(0.011,0.02)	(-0.042,0.379)	0.606011	4.03959e-11	0.116951	0.806	1.76584e-10	0.28128	2	other
TC	CBLC	rs2277025	C	HAVCR1	621936	621840	621849	621859	-0.165445	0.0326739	0.0939876	0.0639002	0.00318222	0.0599632	-2.58912	10.2677	1.56742	(-0.291,-0.04)	(0.026,0.039)	(-0.024,0.212)	0.00962227	9.85681e-25	0.117016	0.0322972	5.52513e-24	0.281312	2	other
HDL	SIK3	rs590502	G	MYBPHL	114102	114092	114104	114115	0.28453	-0.00288945	-0.169773	0.170494	0.000986744	0.108481	1.66886	-2.92827	-1.56501	(-0.05,0.619)	(-0.005,-0.001)	(-0.382,0.043)	0.0951446	0.00340856	0.117582	0.237728	0.0122557	0.282265	2	other
LDL	PAFAH1B2	rs4420638	G	APOE	505365	501952	501962	501972	-0.638527	0.174294	0.845205	0.312364	0.00296285	0.541027	-2.04418	58.8265	1.56222	(-1.251,-0.026)	(0.168,0.18)	(-0.215,1.906)	0.0409359	0	0.118235	0.119102	0	0.283529	2	other
TC	LPL	rs4420638	G	APOE	621939	619391	619403	619412	-0.00837335	0.194181	0.0142263	0.00616275	0.00428852	0.00912723	-1.3587	45.2794	1.55866	(-0.02,0.004)	(0.186,0.203)	(-0.004,0.032)	0.174241	0	0.119076	0.381954	0	0.285393	2	other
TG	APOE	rs2075290	C	ZNF259	591634	589519	589531	589542	-0.459355	0.20172	1.39491	0.731195	0.00440153	0.895536	-0.628225	45.8296	1.55763	(-1.892,0.974)	(0.193,0.21)	(-0.36,3.15)	0.529857	0	0.119321	0.747438	0	0.285827	2	other
LDL	CELSR2	rs4420638	G	APOE	505367	501952	501964	501974	-0.0334597	0.174415	-0.235671	0.117559	0.00296328	0.151375	-0.284622	58.8588	-1.55687	(-0.264,0.197)	(0.169,0.18)	(-0.532,0.061)	0.775934	0	0.119501	0.901791	0	0.28605	2	other
TG	NCAN	rs590502	G	MYBPHL	591635	591634	591648	591658	0.148157	0.00480636	-0.181284	0.153047	0.00224059	0.116622	0.968053	2.14514	-1.55445	(-0.152,0.448)	(0,0.009)	(-0.41,0.047)	0.333018	0.0319419	0.120077	0.58481	0.0959976	0.287331	2	other
TC	ZPR1	rs13231516	T	BAZ1B	621940	621921	621933	621943	-0.551995	0.0181839	0.338958	0.38888	0.00466087	0.218171	-1.41945	3.90139	1.55363	(-1.314,0.21)	(0.009,0.027)	(-0.089,0.767)	0.155768	9.56427e-05	0.120273	0.352251	0.000359364	0.287721	2	other
HDL	CBLC	rs17145738	T	MLXIPL	114102	113979	113991	114000	-0.0140745	0.0164068	0.0434188	0.015039	0.00149834	0.0279611	-0.935867	10.95	1.55283	(-0.044,0.015)	(0.013,0.019)	(-0.011,0.098)	0.349342	6.64606e-28	0.120465	0.599571	3.90161e-27	0.288002	2	other
TG	SIK3	rs2479409	G	PCSK9	591635	591634	591646	591658	-0.104352	0.00391139	0.306215	0.239657	0.0023425	0.197256	-0.435422	1.66975	1.55237	(-0.574,0.365)	(-0.001,0.009)	(-0.08,0.693)	0.663256	0.0949691	0.120574	0.843347	0.237356	0.288074	2	other
LDL	ZPR1	rs383830	A	FAM174A	505367	505367	505379	505389	0.0967177	-0.000247303	-0.202098	0.0948927	0.00289853	0.130194	1.01923	-0.0853203	-1.55229	(-0.089,0.283)	(-0.006,0.005)	(-0.457,0.053)	0.308093	0.932007	0.120593	0.558584	0.969382	0.288074	2	other
TC	TM6SF2	rs4936367	G	PAFAH1B2	621939	621833	621844	621854	-0.00828627	0.0522411	-0.415572	0.138882	0.00512806	0.267954	-0.0596642	10.1873	-1.55091	(-0.28,0.264)	(0.042,0.062)	(-0.941,0.11)	0.952423	2.25943e-24	0.120924	0.980132	1.24081e-23	0.288661	2	other
TG	MYLIP	rs1367117	A	APOB	591634	591622	591634	591645	0.25086	0.0122244	-0.25509	0.157414	0.00235858	0.164573	1.59363	5.18296	-1.55001	(-0.058,0.559)	(0.008,0.017)	(-0.578,0.067)	0.111019	2.18397e-07	0.121138	0.270041	8.67666e-07	0.289018	2	other
TC	LPL	rs6511720	G	LDLR	621939	619868	619879	619889	0.0275578	0.218541	-0.0171863	0.0202164	0.00523835	0.011093	1.36314	41.7194	-1.5493	(-0.012,0.067)	(0.208,0.229)	(-0.039,0.005)	0.172838	0	0.121309	0.379903	0	0.289348	2	other
TG	MYBPHL	rs629301	T	SORT1/CELSR2	591635	591623	591636	591646	0.483017	0.0128316	-0.252204	0.305234	0.00268724	0.163735	1.58245	4.77501	-1.54032	(-0.115,1.081)	(0.008,0.018)	(-0.573,0.069)	0.113547	1.79699e-06	0.123482	0.274944	7.02058e-06	0.293507	2	other
TC	BCAM	rs58542926	C	TM6SF2	621940	621282	621294	621305	-0.529108	0.150126	0.292568	0.352431	0.0058387	0.189972	-1.50131	25.7122	1.54006	(-1.22,0.162)	(0.139,0.162)	(-0.08,0.665)	0.133275	8.53891e-146	0.123546	0.311357	9.62108e-145	0.293507	2	other
TG	SEZ6L	rs1870634	G	CXCL12	591635	591632	591644	591655	0.249687	-0.00325554	-0.173902	0.178648	0.00236931	0.113006	1.39765	-1.37405	-1.53888	(-0.1,0.6)	(-0.008,0.001)	(-0.395,0.048)	0.162219	0.169427	0.123834	0.362641	0.374062	0.293959	2	other
TC	HAVCR1	rs6511720	G	LDLR	621939	619868	619879	619889	-0.328421	0.214681	0.161091	0.191036	0.0047334	0.1049	-1.71916	45.3545	1.53566	(-0.703,0.046)	(0.205,0.224)	(-0.045,0.367)	0.085586	0	0.124622	0.219745	0	0.295672	2	other
TC	CELSR2	rs12027135	T	LDLRAP1/TMEM57	621939	621818	621830	621839	-0.533571	0.033842	0.298105	0.253117	0.00309277	0.194222	-2.108	10.9423	1.53487	(-1.03,-0.037)	(0.028,0.04)	(-0.083,0.679)	0.035031	7.23324e-28	0.124817	0.10378	4.23241e-27	0.295897	2	other
LDL	HMGCR	rs2479409	G	PCSK9	505365	505168	505178	505188	0.077931	0.0358126	-0.309986	0.187096	0.00246653	0.202085	0.41653	14.5195	-1.53394	(-0.289,0.445)	(0.031,0.041)	(-0.706,0.086)	0.677022	9.12228e-48	0.125044	0.851756	6.82643e-47	0.296279	2	other
TC	CXCL12	rs629301	T	SORT1/CELSR2	621940	620514	620526	620536	-0.516742	0.137241	0.356462	0.392714	0.00368887	0.232781	-1.31582	37.204	1.53132	(-1.286,0.253)	(0.13,0.144)	(-0.1,0.813)	0.188234	5.87538e-303	0.12569	0.404198	1.29942e-301	0.297416	2	other
HDL	LDLRAP1	rs12916	C	HMGCR	114102	114100	114112	114121	-0.0544655	0.00220727	0.10826	0.0735989	0.00100386	0.0709847	-0.740032	2.19878	1.52511	(-0.199,0.09)	(0,0.004)	(-0.031,0.247)	0.45928	0.0278939	0.127232	0.698022	0.0847151	0.300505	2	other
TG	TOMM40	rs1870634	G	CXCL12	591634	591632	591644	591654	0.745673	-0.00331088	-0.449051	0.43552	0.00236893	0.294848	1.71214	-1.39763	-1.52299	(-0.108,1.599)	(-0.008,0.001)	(-1.027,0.129)	0.0868701	0.162225	0.127761	0.221894	0.362641	0.301359	2	other
LDL	APOE	rs2075290	C	ZNF259	505367	505169	505181	505191	-0.677253	0.0629486	1.43774	0.771791	0.00464833	0.945256	-0.877509	13.5422	1.52101	(-2.19,0.835)	(0.054,0.072)	(-0.415,3.29)	0.38021	8.81175e-42	0.128258	0.626518	6.16064e-41	0.302371	2	other
LDL	APOE	rs12916	C	HMGCR	505367	504572	504584	504594	-0.632025	0.0671098	1.43358	0.770467	0.00239562	0.943623	-0.820314	28.0136	1.51923	(-2.142,0.878)	(0.062,0.072)	(-0.416,3.283)	0.412037	1.11053e-172	0.128705	0.659887	1.43805e-171	0.303184	2	other
TG	BCL7B	rs590502	G	MYBPHL	591635	591634	591647	591658	0.463564	0.00476067	-0.453325	0.378442	0.00224024	0.299184	1.22493	2.12507	-1.5152	(-0.278,1.205)	(0,0.009)	(-1.04,0.133)	0.220602	0.0335809	0.129721	0.447972	0.100082	0.304847	2	other
HDL	HMGCR	rs2075290	C	ZNF259	114102	113781	113792	113802	-0.0185979	-0.0358869	-0.247401	0.0529799	0.00194332	0.163292	-0.351038	-18.4668	-1.51508	(-0.122,0.085)	(-0.04,-0.032)	(-0.567,0.073)	0.72556	3.82009e-76	0.129752	0.878439	3.53704e-75	0.304847	2	other
HDL	LDLRAP1	rs6589574	A	SIK3	114102	114028	114040	114049	-0.00469579	-0.0162838	0.194612	0.0537914	0.00178116	0.128586	-0.0872963	-9.14228	1.51349	(-0.11,0.101)	(-0.02,-0.013)	(-0.057,0.447)	0.930436	6.11475e-20	0.130156	0.968773	3.00524e-19	0.305637	2	other
TC	SORT1	rs2075650	G	TOMM40	621941	620106	620119	620129	-0.0520463	0.185497	-0.48062	0.181384	0.00432373	0.318167	-0.28694	42.902	-1.51059	(-0.408,0.303)	(0.177,0.194)	(-1.104,0.143)	0.774158	0	0.130893	0.900518	0	0.307124	2	other
LDL	BAZ1B	rs2277025	C	HAVCR1	505367	505288	505300	505310	-0.269268	0.0222294	0.339791	0.201803	0.0024335	0.225425	-1.33431	9.13471	1.50734	(-0.665,0.126)	(0.017,0.027)	(-0.102,0.782)	0.182102	6.558e-20	0.131724	0.395133	3.21601e-19	0.30875	2	other
LDL	MYBPHL	rs1367117	A	APOB	505367	504117	504129	504139	0.109605	0.0880154	-0.163044	0.0976467	0.0024778	0.108394	1.12247	35.5215	-1.50417	(-0.082,0.301)	(0.083,0.093)	(-0.375,0.049)	0.261664	2.28624e-276	0.132537	0.502465	4.56993e-275	0.310185	2	other
LDL	SEZ6L	rs12678919	A	LPL	505366	505335	505346	505357	0.325422	0.0228837	-0.246796	0.298453	0.00396313	0.164139	1.09036	5.77414	-1.50358	(-0.26,0.91)	(0.015,0.031)	(-0.569,0.075)	0.275554	7.73469e-09	0.13269	0.518809	3.17891e-08	0.310363	2	other
LDL	BCAM	rs688034	T	SEZ6L	505367	505366	505378	505388	0.0766683	-0.00175219	-0.144573	0.085983	0.00249485	0.0962064	0.891669	-0.702323	-1.50274	(-0.092,0.245)	(-0.007,0.003)	(-0.333,0.044)	0.37257	0.482478	0.132907	0.620167	0.715508	0.310707	2	other
TC	APOE	rs688034	T	SEZ6L	621940	621938	621950	621960	0.838494	-0.00381549	-0.927676	0.713525	0.00325828	0.617933	1.17514	-1.17101	-1.50126	(-0.56,2.237)	(-0.01,0.003)	(-2.139,0.283)	0.239937	0.241593	0.133289	0.474301	0.476415	0.311357	2	other
TC	BAZ1B	rs1870634	G	CXCL12	621940	621934	621947	621956	-0.429567	-0.00770079	0.344449	0.333156	0.0032599	0.229558	-1.28939	-2.36228	1.50049	(-1.083,0.223)	(-0.014,-0.001)	(-0.105,0.794)	0.197264	0.0181628	0.133487	0.415289	0.0582083	0.311656	2	other
TC	CELSR2	rs3757354	C	MYLIP	621939	621858	621870	621878	0.417607	0.0343666	-0.365744	0.41783	0.00382937	0.24583	0.999466	8.97449	-1.48779	(-0.401,1.237)	(0.027,0.042)	(-0.848,0.116)	0.317569	2.84664e-19	0.136806	0.569641	1.37485e-18	0.318074	2	other
TC	TOMM40	rs2479409	G	PCSK9	621940	621779	621791	621802	0.390219	0.0417987	-0.631785	0.461901	0.00322261	0.42489	0.844811	12.9704	-1.48694	(-0.515,1.296)	(0.035,0.048)	(-1.465,0.201)	0.398216	1.80016e-38	0.137031	0.645044	1.23917e-37	0.318514	2	other
TG	LDLR	rs2075290	C	ZNF259	591630	589519	589526	589537	-0.305384	0.201676	0.4439	0.115622	0.00440179	0.299598	-2.64124	45.8167	1.48165	(-0.532,-0.079)	(0.193,0.21)	(-0.143,1.031)	0.0082603	0	0.138433	0.0281165	0	0.321607	2	other
TG	MYLIP	rs2075290	C	ZNF259	591634	589519	589531	589541	0.119802	0.201859	-0.781713	0.109011	0.00440151	0.528404	1.09899	45.8613	-1.47938	(-0.094,0.333)	(0.193,0.21)	(-1.817,0.254)	0.271773	0	0.139038	0.514065	0	0.322798	2	other
TG	HAVCR1	rs2075650	G	TOMM40	591633	591491	591502	591514	0.0514402	0.0370205	-0.114825	0.0393363	0.00315737	0.0779713	1.3077	11.7251	-1.47266	(-0.026,0.129)	(0.031,0.043)	(-0.268,0.038)	0.190974	9.48036e-32	0.140844	0.407243	6.36416e-31	0.32602	2	other
HDL	CXCL12	rs2479409	G	PCSK9	114103	114102	114114	114125	-0.0792598	-0.000422877	0.0967956	0.068287	0.00103229	0.065804	-1.16069	-0.409651	1.47097	(-0.213,0.055)	(-0.002,0.002)	(-0.032,0.226)	0.24577	0.682062	0.1413	0.48062	0.85437	0.326733	2	other
TC	BCL7B	rs590502	G	MYBPHL	621940	621816	621828	621839	0.422794	0.0347844	-0.604361	0.521041	0.00308332	0.411919	0.811441	11.2815	-1.46719	(-0.598,1.444)	(0.029,0.041)	(-1.412,0.203)	0.417113	1.62021e-29	0.142325	0.665162	1.05823e-28	0.328769	2	other
LDL	MYBPHL	rs58542926	C	TM6SF2	505367	504807	504819	504829	-0.488452	0.107078	0.266964	0.347706	0.00446967	0.182265	-1.40479	23.9565	1.46471	(-1.17,0.193)	(0.098,0.116)	(-0.09,0.624)	0.160085	7.89871e-127	0.143001	0.359402	8.23512e-126	0.330245	2	other
TC	MYLIP	rs114123510	A	WDR12	621936	621889	621897	621907	-0.112966	-0.0301409	-0.422906	0.173685	0.00459575	0.288801	-0.650408	-6.55843	-1.46435	(-0.453,0.227)	(-0.039,-0.021)	(-0.989,0.143)	0.515429	5.43777e-11	0.143098	0.737188	2.35058e-10	0.330298	2	other
TC	HMGCR	rs688034	T	SEZ6L	621938	621938	621949	621959	-0.380519	-0.0039209	0.319579	0.21323	0.00325865	0.218497	-1.78455	-1.20323	1.46262	(-0.798,0.037)	(-0.01,0.002)	(-0.109,0.748)	0.0743344	0.228888	0.143571	0.195807	0.459575	0.331047	2	other
HDL	BCAM	rs590502	G	MYBPHL	114102	114092	114104	114114	-0.0711832	-0.00294168	0.0506776	0.0448732	0.000987087	0.0346852	-1.58632	-2.98016	1.46107	(-0.159,0.017)	(-0.005,-0.001)	(-0.017,0.119)	0.112668	0.00288095	0.143995	0.27363	0.0104682	0.331768	2	other
LDL	BAZ1B	rs1367117	A	APOB	505367	504117	504129	504138	0.188078	0.0879818	-0.307065	0.199049	0.00247736	0.210432	0.944883	35.5144	-1.45921	(-0.202,0.578)	(0.083,0.093)	(-0.72,0.105)	0.344719	2.95176e-276	0.144506	0.596911	5.88705e-275	0.332725	2	other
LDL	MYLIP	rs1367117	A	APOB	505361	504117	504123	504133	-0.0593897	0.0879834	-0.251969	0.165272	0.00247748	0.172788	-0.359346	35.5132	-1.45826	(-0.383,0.265)	(0.083,0.093)	(-0.591,0.087)	0.719337	3.07144e-276	0.14477	0.874935	6.11209e-275	0.333054	2	other
TG	MYLIP	rs114123510	A	WDR12	591634	591633	591645	591655	0.166103	-0.00260084	-0.305898	0.126158	0.00333926	0.209773	1.31663	-0.778867	-1.45823	(-0.081,0.413)	(-0.009,0.004)	(-0.717,0.105)	0.187964	0.436058	0.144777	0.40391	0.680793	0.333054	2	other
LDL	ZPR1	rs13233571	C	BCL7B	505367	505358	505371	505381	-0.381838	0.00912948	0.228433	0.277687	0.00357094	0.15682	-1.37507	2.5566	1.45665	(-0.926,0.162)	(0.002,0.016)	(-0.079,0.536)	0.16911	0.0105699	0.145212	0.373547	0.0352397	0.333797	2	other
LDL	TOMM40	rs383830	A	FAM174A	505367	505367	505379	505390	-0.289283	-0.000383242	0.760828	0.272861	0.0028978	0.522483	-1.06018	-0.132253	1.45618	(-0.824,0.246)	(-0.006,0.005)	(-0.263,1.785)	0.289061	0.894784	0.145343	0.534281	0.956171	0.333973	2	other
HDL	NCAN	rs114123510	A	WDR12	114103	114096	114109	114120	-0.0241586	-0.00355143	0.113389	0.0429596	0.00147099	0.0778715	-0.562357	-2.41432	1.45611	(-0.108,0.06)	(-0.006,-0.001)	(-0.039,0.266)	0.573873	0.0157648	0.145363	0.783068	0.0518432	0.333973	2	other
TC	SORT1	rs2479409	G	PCSK9	621941	621779	621793	621801	-0.408057	0.0417016	0.430631	0.2388	0.00322276	0.296187	-1.70878	12.9397	1.45392	(-0.876,0.06)	(0.035,0.048)	(-0.15,1.011)	0.0874913	2.68559e-38	0.14597	0.223098	1.82755e-37	0.334936	2	other
HDL	LDLR	rs114123510	A	WDR12	114103	114096	114109	114119	-0.0167779	-0.00354749	0.140695	0.0532673	0.00147085	0.0968781	-0.314976	-2.41186	1.45229	(-0.121,0.088)	(-0.006,-0.001)	(-0.049,0.331)	0.75278	0.0158715	0.146421	0.892119	0.052156	0.335685	2	other
LDL	ZPR1	rs17145738	T	MLXIPL	505367	505358	505371	505381	0.0752315	-0.0093507	-0.239901	0.0923624	0.0035791	0.165227	0.814525	-2.61258	-1.45194	(-0.106,0.256)	(-0.016,-0.002)	(-0.564,0.084)	0.415344	0.00898612	0.146517	0.663526	0.0303902	0.33576	2	other
TC	MYBPHL	rs1367117	A	APOB	621940	620942	620954	620964	0.0936873	0.1015	-0.204851	0.127844	0.00324143	0.141915	0.732828	31.3134	-1.44348	(-0.157,0.344)	(0.095,0.108)	(-0.483,0.073)	0.463664	3.06964e-215	0.148885	0.701224	4.51105e-214	0.340054	2	other
HDL	BCAM	rs2075290	C	ZNF259	114102	113781	113793	113803	0.00352253	-0.0358255	-0.0913001	0.0285838	0.0019441	0.0632592	0.123235	-18.4278	-1.44327	(-0.053,0.06)	(-0.04,-0.032)	(-0.215,0.033)	0.901921	7.8641e-76	0.148944	0.958281	7.25137e-75	0.340102	2	other
TC	APOE	rs12916	C	HMGCR	621940	621225	621238	621248	-0.955083	0.0834615	1.77952	1.00729	0.00312905	1.23368	-0.948167	26.6731	1.44245	(-2.929,1.019)	(0.077,0.09)	(-0.638,4.198)	0.343044	9.66031e-157	0.149174	0.595428	1.14628e-155	0.340452	2	other
LDL	FAM174A	rs1367117	A	APOB	505367	504117	504129	504139	-0.0977494	0.0878773	0.219879	0.128734	0.00247753	0.152809	-0.759311	35.4698	1.43892	(-0.35,0.155)	(0.083,0.093)	(-0.08,0.519)	0.447666	1.43793e-275	0.150174	0.689677	2.72779e-274	0.342122	2	other
TC	APOE	rs2075290	C	ZNF259	621940	621698	621710	621721	-1.00991	0.0887255	1.77426	1.00871	0.00606958	1.23543	-1.00119	14.6181	1.43615	(-2.987,0.967)	(0.077,0.101)	(-0.647,4.196)	0.316736	2.15456e-48	0.15096	0.568623	1.63006e-47	0.34365	2	other
TG	BAZ1B	rs7254892	G	PVRL2	591633	591398	591408	591419	-0.567661	-0.0966739	0.378933	0.493715	0.00643073	0.263894	-1.14977	-15.0331	1.43593	(-1.535,0.4)	(-0.109,-0.084)	(-0.138,0.896)	0.250237	4.45473e-51	0.151023	0.486269	3.52864e-50	0.343707	2	other
LDL	SORT1	rs4936367	G	PAFAH1B2	505367	505294	505307	505316	-0.0329027	0.0332855	-0.320033	0.136623	0.00392742	0.223118	-0.240829	8.47517	-1.43437	(-0.301,0.235)	(0.026,0.041)	(-0.757,0.117)	0.809687	2.34727e-17	0.151468	0.917858	1.10967e-16	0.344631	2	other
LDL	CXCL12	rs629301	T	SORT1/CELSR2	505367	503352	503365	503376	-0.383679	0.126289	0.253932	0.29971	0.00281764	0.177653	-1.28016	44.8211	1.42937	(-0.971,0.204)	(0.121,0.132)	(-0.094,0.602)	0.200487	0	0.152898	0.420012	0	0.347328	2	other
TC	MLXIPL	rs1367117	A	APOB	621939	620942	620953	620963	0.335222	0.101507	-0.256975	0.151222	0.00324106	0.180078	2.21675	31.319	-1.42702	(0.039,0.632)	(0.095,0.108)	(-0.61,0.096)	0.0266403	2.57427e-215	0.153575	0.0812116	3.78932e-214	0.348627	2	other
TC	BAZ1B	rs2479409	G	PCSK9	621940	621779	621792	621802	0.332169	0.0418025	-0.417047	0.265061	0.00322267	0.293462	1.25318	12.9714	-1.42113	(-0.187,0.852)	(0.035,0.048)	(-0.992,0.158)	0.210141	1.77813e-38	0.15528	0.4327	1.22589e-37	0.35187	2	other
TC	SEZ6L	rs8068571	T	PAFAH1B1	621939	621937	621949	621959	0.267467	-0.00618578	-0.231	0.265978	0.00348905	0.162667	1.0056	-1.77292	-1.42008	(-0.254,0.789)	(-0.013,0.001)	(-0.55,0.088)	0.314608	0.0762427	0.155585	0.566505	0.200008	0.352251	2	other
TC	TOMM40	rs383830	A	FAM174A	621940	621940	621952	621963	-0.505108	-0.00124869	0.969847	0.356774	0.00378582	0.683161	-1.41576	-0.329832	1.41965	(-1.204,0.194)	(-0.009,0.006)	(-0.369,2.309)	0.156845	0.741527	0.155711	0.353712	0.887865	0.352251	2	other
TC	PAFAH1B2	rs2277025	C	HAVCR1	621939	621840	621852	621862	-1.04525	0.0328785	0.584757	0.531826	0.00317794	0.411955	-1.9654	10.3458	1.41947	(-2.088,-0.003)	(0.027,0.039)	(-0.223,1.392)	0.0493684	4.37143e-25	0.155763	0.138888	2.45653e-24	0.352251	2	other
TC	MYLIP	rs590502	G	MYBPHL	621936	621816	621825	621835	0.0608485	0.0348072	-0.31929	0.262539	0.00308352	0.224939	0.23177	11.2882	-1.41945	(-0.454,0.575)	(0.029,0.041)	(-0.76,0.122)	0.816717	1.50152e-29	0.155767	0.920243	9.83499e-29	0.352251	2	other
TG	MYBPHL	rs2277025	C	HAVCR1	591635	591587	591599	591609	0.122161	0.0166251	-0.133036	0.0964406	0.00230953	0.0937468	1.2667	7.19846	-1.4191	(-0.067,0.311)	(0.012,0.021)	(-0.317,0.051)	0.205264	6.08972e-13	0.155869	0.426518	2.75781e-12	0.352312	2	other
TG	WDR12	rs3757354	C	MYLIP	591634	591634	591646	591657	0.412708	0.00376471	-0.209261	0.241729	0.00278234	0.147806	1.70732	1.35307	-1.41578	(-0.061,0.886)	(-0.002,0.009)	(-0.499,0.08)	0.0877632	0.176033	0.156839	0.223472	0.385125	0.353712	2	other
HDL	LDLRAP1	rs13233571	C	BCL7B	114102	113978	113990	114001	0.246512	-0.0163958	-0.131315	0.160688	0.00149301	0.0927723	1.5341	-10.9817	-1.41546	(-0.068,0.561)	(-0.019,-0.013)	(-0.313,0.051)	0.125005	4.67782e-28	0.156934	0.296266	2.78271e-27	0.353824	2	other
HDL	LDLRAP1	rs17145738	T	MLXIPL	114102	113979	113990	114002	-0.0161184	0.0164903	0.131225	0.0586721	0.00149646	0.0927725	-0.27472	11.0195	1.41448	(-0.131,0.099)	(0.014,0.019)	(-0.051,0.313)	0.783532	3.0766e-28	0.157221	0.905908	1.86369e-27	0.354293	2	other
HDL	CBLC	rs13233571	C	BCL7B	114102	113978	113990	114000	0.0654993	-0.016324	-0.0392285	0.0502525	0.00149492	0.0279074	1.3034	-10.9196	-1.40567	(-0.033,0.164)	(-0.019,-0.013)	(-0.094,0.015)	0.192437	9.28846e-28	0.159823	0.409289	5.41726e-27	0.359046	2	other
TG	LDLRAP1	rs3757354	C	MYLIP	591635	591634	591646	591657	-0.491366	0.00364175	0.269018	0.324275	0.00278228	0.191626	-1.51528	1.30891	1.40387	(-1.127,0.144)	(-0.002,0.009)	(-0.107,0.645)	0.129703	0.190566	0.160357	0.304847	0.406763	0.359817	2	other
TC	NCAN	rs6511720	G	LDLR	621938	619868	619879	619889	-0.710793	0.214854	0.33227	0.427926	0.00472995	0.236865	-1.66102	45.4242	1.40278	(-1.55,0.128)	(0.206,0.224)	(-0.132,0.797)	0.0967101	0	0.160681	0.240899	0	0.360133	2	other
TC	CBLC	rs12916	C	HMGCR	621936	621225	621234	621244	-0.151015	0.083235	0.0865582	0.0633264	0.0031331	0.0617073	-2.38472	26.5664	1.40272	(-0.275,-0.027)	(0.077,0.089)	(-0.034,0.208)	0.0170923	1.66216e-155	0.1607	0.0556355	1.94136e-154	0.360133	2	other
TG	FAM174A	rs12916	C	HMGCR	591633	591602	591612	591624	0.299546	0.0151623	-0.190952	0.150787	0.00227812	0.136194	1.98655	6.65561	-1.40206	(0.004,0.595)	(0.011,0.02)	(-0.458,0.076)	0.0469721	2.8212e-11	0.160898	0.132983	1.24913e-10	0.360396	2	other
TC	ZPR1	rs17145738	T	MLXIPL	621940	621921	621933	621943	0.119945	-0.018067	-0.301445	0.120756	0.00467481	0.216021	0.993285	-3.86475	-1.39544	(-0.117,0.357)	(-0.027,-0.009)	(-0.725,0.122)	0.320571	0.000111204	0.162882	0.571847	0.000414002	0.363838	2	other
TC	NCAN	rs4420638	G	APOE	621938	619391	619402	619412	-0.273152	0.196947	0.324142	0.144971	0.0038803	0.232465	-1.88419	50.7557	1.39437	(-0.557,0.011)	(0.189,0.205)	(-0.131,0.78)	0.0595397	0	0.163206	0.164092	0	0.364246	2	other
HDL	HMGCR	rs12027135	T	LDLRAP1/TMEM57	114102	114094	114105	114115	0.0505329	0.00269091	-0.090327	0.0860236	0.000989969	0.0647854	0.587431	2.71817	-1.39425	(-0.118,0.219)	(0.001,0.005)	(-0.217,0.037)	0.556914	0.00656433	0.163242	0.769928	0.0228575	0.364246	2	other
HDL	NCAN	rs17145738	T	MLXIPL	114103	113979	113991	114003	0.03414	0.0165594	-0.108515	0.0429435	0.00149655	0.077843	0.794999	11.065	-1.39403	(-0.05,0.118)	(0.014,0.019)	(-0.261,0.044)	0.426614	1.8544e-28	0.16331	0.672156	1.14586e-27	0.364246	2	other
TG	MYLIP	rs12916	C	HMGCR	591634	591602	591614	591628	0.232769	0.0151701	-0.209124	0.159307	0.002278	0.150019	1.46114	6.65937	-1.39399	(-0.079,0.545)	(0.011,0.02)	(-0.503,0.085)	0.143978	2.7501e-11	0.163322	0.331768	1.21946e-10	0.364246	2	other
TC	CELSR2	rs4420638	G	APOE	621939	619391	619403	619414	-0.0961982	0.197148	-0.27654	0.154074	0.00388055	0.198394	-0.624363	50.8042	-1.3939	(-0.398,0.206)	(0.19,0.205)	(-0.665,0.112)	0.532389	0	0.163349	0.749472	0	0.364246	2	other
HDL	NCAN	rs13233571	C	BCL7B	114103	113978	113990	114002	-0.182706	-0.0164645	0.108421	0.139313	0.00149309	0.0778425	-1.31148	-11.0271	1.39283	(-0.456,0.09)	(-0.019,-0.014)	(-0.044,0.261)	0.189696	2.82791e-28	0.163671	0.406062	1.7177e-27	0.364688	2	other
TC	PAFAH1B2	rs2075650	G	TOMM40	621939	620106	620117	620127	-0.778085	0.185381	0.987115	0.410212	0.00432346	0.710509	-1.89679	42.8778	1.38931	(-1.582,0.026)	(0.177,0.194)	(-0.405,2.38)	0.0578562	0	0.164739	0.159699	0	0.36652	2	other
HDL	CXCL12	rs590502	G	MYBPHL	114103	114092	114104	114115	0.0821927	-0.00287786	-0.0824977	0.0724296	0.000986825	0.0595205	1.13479	-2.91628	-1.38604	(-0.06,0.224)	(-0.005,-0.001)	(-0.199,0.034)	0.256461	0.00354232	0.165735	0.49567	0.0126958	0.36782	2	other
TC	ZPR1	rs13233571	C	BCL7B	621940	621921	621933	621943	-0.449194	0.0177439	0.284029	0.363033	0.0046638	0.205019	-1.23734	3.80459	1.38538	(-1.161,0.262)	(0.009,0.027)	(-0.118,0.686)	0.215963	0.000142037	0.165936	0.441259	0.00052248	0.368082	2	other
HDL	PCSK9	rs12027135	T	LDLRAP1/TMEM57	114101	114094	114105	114115	-0.0239412	0.00261979	0.0344914	0.0337245	0.000990683	0.0249159	-0.709907	2.64443	1.38431	(-0.09,0.042)	(0.001,0.005)	(-0.014,0.083)	0.477762	0.00818284	0.166262	0.711816	0.0279167	0.368715	2	other
HDL	MLXIPL	rs688034	T	SEZ6L	114102	114101	114113	114123	0.0478224	-0.00109873	-0.074209	0.0521442	0.00104373	0.0536788	0.917118	-1.05269	-1.38246	(-0.054,0.15)	(-0.003,0.001)	(-0.179,0.031)	0.359081	0.292481	0.16683	0.607495	0.537941	0.36935	2	other
TC	LDLRAP1	rs12916	C	HMGCR	621938	621225	621236	621248	-0.0858667	0.0833999	0.293154	0.230642	0.00312933	0.212161	-0.372295	26.651	1.38175	(-0.538,0.366)	(0.077,0.09)	(-0.123,0.709)	0.709674	1.74119e-156	0.167047	0.869302	2.04435e-155	0.369722	2	other
LDL	WDR12	rs2479409	G	PCSK9	505367	505168	505180	505191	0.103797	0.0358169	-0.155958	0.135737	0.00246672	0.112891	0.76469	14.5201	-1.38149	(-0.162,0.37)	(0.031,0.041)	(-0.377,0.065)	0.444456	9.04322e-48	0.167128	0.687944	6.77294e-47	0.369809	2	other
TC	PAFAH1B2	rs629301	T	SORT1/CELSR2	621939	620514	620525	620537	0.484698	0.13735	-0.675859	0.782895	0.00368846	0.489733	0.61911	37.2377	-1.38006	(-1.05,2.019)	(0.13,0.145)	(-1.636,0.284)	0.535844	1.67482e-303	0.16757	0.752103	3.88688e-302	0.370603	2	other
TG	ZPR1	rs2277025	C	HAVCR1	591632	591587	591596	591609	-0.0191666	0.0164911	0.164266	0.108356	0.00230923	0.119441	-0.176885	7.14139	1.37528	(-0.232,0.193)	(0.012,0.021)	(-0.07,0.398)	0.859598	9.23899e-13	0.169043	0.940222	4.13786e-12	0.373492	2	other
TC	PAFAH1B2	rs4420638	G	APOE	621939	619391	619402	619413	-0.757497	0.197009	0.974741	0.409369	0.00387981	0.709045	-1.8504	50.7779	1.37473	(-1.56,0.045)	(0.189,0.205)	(-0.415,2.364)	0.064256	0	0.169217	0.175235	0	0.37369	2	other
TC	MYBPHL	rs4936367	G	PAFAH1B2	621940	621833	621846	621856	0.0163188	0.0522905	-0.309622	0.0978702	0.00512834	0.225397	0.166739	10.1964	-1.37367	(-0.176,0.208)	(0.042,0.062)	(-0.751,0.132)	0.867575	2.05782e-24	0.169543	0.944118	1.13218e-23	0.374227	2	other
TC	HMGCR	rs17145738	T	MLXIPL	621938	621921	621931	621941	-0.0230763	-0.0180906	-0.404967	0.188172	0.00467429	0.295785	-0.122634	-3.87024	-1.36913	(-0.392,0.346)	(-0.027,-0.009)	(-0.985,0.175)	0.902397	0.000108727	0.170959	0.958281	0.000405289	0.376978	2	other
LDL	MLXIPL	rs4420638	G	APOE	505364	501952	501961	501972	0.27606	0.174386	-0.247295	0.111619	0.00296313	0.180689	2.47324	58.8521	-1.36862	(0.057,0.495)	(0.169,0.18)	(-0.601,0.107)	0.0133893	0	0.171119	0.0443086	0	0.377083	2	other
TG	MLXIPL	rs2075290	C	ZNF259	591629	589519	589526	589536	-0.147	0.201964	-0.295447	0.0882382	0.00440231	0.216144	-1.66595	45.8769	-1.3669	(-0.32,0.026)	(0.193,0.211)	(-0.719,0.128)	0.0957233	0	0.171656	0.238974	0	0.377864	2	other
LDL	FAM174A	rs17145738	T	MLXIPL	505367	505358	505371	505380	-0.0616042	-0.00953232	0.319226	0.111427	0.00357874	0.234482	-0.552868	-2.6636	1.36141	(-0.28,0.157)	(-0.017,-0.003)	(-0.14,0.779)	0.580354	0.00773093	0.173384	0.787418	0.0264963	0.380729	2	other
TC	MYBPHL	rs2228603	C	NCAN	621940	621484	621496	621506	-0.590466	0.124118	0.306075	0.425261	0.00582241	0.225212	-1.38848	21.3172	1.35905	(-1.424,0.243)	(0.113,0.136)	(-0.135,0.747)	0.164992	7.85473e-101	0.17413	0.36682	7.82408e-100	0.381897	2	other
TC	FAM174A	rs590502	G	MYBPHL	621939	621816	621828	621838	0.335807	0.0348164	-0.22766	0.239796	0.00308377	0.167552	1.40039	11.2902	-1.35874	(-0.134,0.806)	(0.029,0.041)	(-0.556,0.101)	0.161398	1.46707e-29	0.174228	0.361426	9.63137e-29	0.381954	2	other
LDL	SORT1	rs114123510	A	WDR12	505367	505321	505334	505343	-0.0328981	-0.0218113	-0.349518	0.135143	0.00351881	0.257707	-0.243432	-6.19848	-1.35626	(-0.298,0.232)	(-0.029,-0.015)	(-0.855,0.156)	0.807671	5.70104e-10	0.175016	0.916897	2.39599e-09	0.38337	2	other
HDL	CBLC	rs58542926	C	TM6SF2	114102	114095	114108	114118	0.0895938	0.00550078	-0.049433	0.0692914	0.00187138	0.0364546	1.293	2.93942	-1.35602	(-0.046,0.225)	(0.002,0.009)	(-0.121,0.022)	0.196011	0.00328822	0.175094	0.413936	0.0118612	0.383447	2	other
TC	WDR12	rs2277025	C	HAVCR1	621940	621840	621853	621863	-0.153031	0.0328338	0.231606	0.176868	0.00317826	0.170839	-0.865229	10.3307	1.3557	(-0.5,0.194)	(0.027,0.039)	(-0.103,0.566)	0.386913	5.1162e-25	0.175194	0.633163	2.86963e-24	0.383572	2	other
LDL	HAVCR1	rs13231516	T	BAZ1B	505366	505358	505369	505379	-0.245828	0.00953083	0.112571	0.151753	0.00357088	0.0831742	-1.61992	2.66904	1.35343	(-0.543,0.052)	(0.003,0.017)	(-0.05,0.276)	0.105249	0.00760677	0.175918	0.258069	0.0260808	0.384968	2	other
TC	PAFAH1B2	rs6589574	A	SIK3	621939	621817	621828	621840	-0.82617	0.0592633	0.964105	0.411797	0.00555788	0.713263	-2.00626	10.6629	1.35168	(-1.633,-0.019)	(0.048,0.07)	(-0.434,2.362)	0.0448288	1.51726e-26	0.176477	0.128011	8.73499e-26	0.385814	2	other
TC	BAZ1B	rs383830	A	FAM174A	621940	621940	621952	621963	0.229969	-0.00116673	-0.440742	0.225653	0.00378597	0.327862	1.01913	-0.308171	-1.34429	(-0.212,0.672)	(-0.009,0.006)	(-1.083,0.202)	0.308143	0.757953	0.178854	0.558584	0.894034	0.390056	2	other
LDL	HAVCR1	rs12678919	A	LPL	505366	505335	505346	505358	-0.25914	0.0225177	0.117684	0.162752	0.00396603	0.0876014	-1.59224	5.67763	1.34341	(-0.578,0.06)	(0.015,0.03)	(-0.054,0.289)	0.111331	1.36572e-08	0.17914	0.270604	5.53912e-08	0.390395	2	other
LDL	SIK3	rs2228603	C	NCAN	505366	504979	504991	505001	-0.746772	0.0886093	0.482114	0.690781	0.00445703	0.360749	-1.08105	19.8808	1.33642	(-2.101,0.607)	(0.08,0.097)	(-0.225,1.189)	0.279673	5.97052e-88	0.181411	0.523874	5.76098e-87	0.394381	2	other
HDL	MLXIPL	rs8068571	T	PAFAH1B1	114102	114100	114112	114123	0.105093	-0.00143365	-0.0763461	0.0901412	0.0011176	0.0571583	1.16587	-1.28279	-1.3357	(-0.072,0.282)	(-0.004,0.001)	(-0.188,0.036)	0.243668	0.199565	0.181649	0.478372	0.418669	0.394612	2	other
TC	BCAM	rs2228603	C	NCAN	621940	621484	621496	621507	-0.457973	0.124109	0.253442	0.352539	0.00582318	0.19003	-1.29907	21.3128	1.33369	(-1.149,0.233)	(0.113,0.136)	(-0.119,0.626)	0.193919	8.62848e-101	0.182304	0.410923	8.58525e-100	0.395265	2	other
LDL	FAM174A	rs12916	C	HMGCR	505367	504572	504584	504594	0.169255	0.0671753	-0.190662	0.158515	0.002396	0.143174	1.06775	28.0364	-1.33168	(-0.141,0.48)	(0.062,0.072)	(-0.471,0.09)	0.285633	5.84828e-173	0.182965	0.530851	7.72994e-172	0.396409	2	other
LDL	MACO1	rs12916	C	HMGCR	505367	504572	504584	504595	0.269638	0.0671442	-0.474574	0.325594	0.0023957	0.356668	0.828142	28.027	-1.33058	(-0.369,0.908)	(0.062,0.072)	(-1.174,0.224)	0.40759	7.62178e-173	0.183328	0.654297	1.00295e-171	0.396928	2	other
LDL	MLXIPL	rs1367117	A	APOB	505364	504117	504126	504137	0.287458	0.0880167	-0.18478	0.118197	0.00247752	0.138935	2.43204	35.5262	-1.32997	(0.056,0.519)	(0.083,0.093)	(-0.457,0.088)	0.0150142	1.94007e-276	0.183527	0.0494842	3.88666e-275	0.397063	2	other
TG	PCSK9	rs13233571	C	BCL7B	591633	590735	590745	590756	0.114424	0.108201	-0.111838	0.153089	0.00338404	0.0841416	0.747434	31.9739	-1.32917	(-0.186,0.414)	(0.102,0.115)	(-0.277,0.053)	0.454802	2.51635e-224	0.183792	0.694879	4.32377e-223	0.397431	2	other
TC	ZPR1	rs12027135	T	LDLRAP1/TMEM57	621940	621818	621831	621842	-0.17207	0.0338295	0.180196	0.179448	0.0030932	0.13565	-0.95889	10.9367	1.32839	(-0.524,0.18)	(0.028,0.04)	(-0.086,0.446)	0.337614	7.69163e-28	0.18405	0.590256	4.49181e-27	0.397891	2	other
TC	BAZ1B	rs4420638	G	APOE	621940	619391	619403	619416	0.0924577	0.197061	-0.38085	0.186218	0.00388011	0.286982	0.496502	50.7876	-1.32709	(-0.273,0.457)	(0.189,0.205)	(-0.943,0.182)	0.61954	0	0.184479	0.816941	0	0.398434	2	other
TG	CELSR2	rs2075650	G	TOMM40	591634	591491	591503	591513	0.0250885	0.0369021	-0.240366	0.111998	0.00315535	0.181461	0.224008	11.6951	-1.32461	(-0.194,0.245)	(0.031,0.043)	(-0.596,0.115)	0.822751	1.3505e-31	0.185299	0.922709	9.0591e-31	0.399924	2	other
TG	CBLC	rs17145738	T	MLXIPL	591632	590735	590745	590755	-0.0108993	-0.107812	-0.0836662	0.0342275	0.00339434	0.0632026	-0.318437	-31.7623	-1.32378	(-0.078,0.056)	(-0.114,-0.101)	(-0.208,0.04)	0.750154	2.14911e-221	0.185577	0.891024	3.32796e-220	0.400314	2	other
LDL	MYBPHL	rs4420638	G	APOE	505367	501952	501964	501975	-0.0221169	0.174265	0.20413	0.0789929	0.00296338	0.154217	-0.279986	58.806	1.32365	(-0.177,0.133)	(0.168,0.18)	(-0.098,0.506)	0.779489	0	0.185618	0.904158	0	0.400314	2	other
HDL	MYLIP	rs3208856	C	CBLC	114103	114069	114082	114093	-0.266235	-0.0143749	0.139812	0.197902	0.00265063	0.10578	-1.34529	-5.42319	1.32172	(-0.654,0.122)	(-0.02,-0.009)	(-0.068,0.347)	0.178533	5.8544e-08	0.186262	0.389546	2.36372e-07	0.401168	2	other
TC	NCAN	rs688034	T	SEZ6L	621938	621938	621949	621961	-0.309666	-0.0039186	0.240607	0.166519	0.00325877	0.182411	-1.85964	-1.20248	1.31904	(-0.636,0.017)	(-0.01,0.002)	(-0.117,0.598)	0.0629368	0.229178	0.187157	0.172194	0.459834	0.40266	2	other
HDL	CXCL12	rs114123510	A	WDR12	114103	114096	114109	114119	-0.0300905	-0.00354152	0.114324	0.0496609	0.00147091	0.0868566	-0.60592	-2.40771	1.31623	(-0.127,0.067)	(-0.006,-0.001)	(-0.056,0.285)	0.544568	0.0160528	0.188095	0.760206	0.0526934	0.404095	2	other
LDL	SEZ6L	rs12027135	T	LDLRAP1/TMEM57	505366	505246	505257	505269	-0.276018	0.0262417	0.145449	0.152407	0.0023686	0.110629	-1.81106	11.079	1.31475	(-0.575,0.023)	(0.022,0.031)	(-0.071,0.362)	0.0701317	1.58655e-28	0.188595	0.187388	9.82387e-28	0.404707	2	other
LDL	LDLRAP1	rs3757354	C	MYLIP	505366	505269	505280	505290	-0.267135	0.028298	0.265256	0.341519	0.00293166	0.201816	-0.782197	9.65254	1.31435	(-0.937,0.402)	(0.023,0.034)	(-0.13,0.661)	0.434099	4.79544e-22	0.188729	0.679163	2.53835e-21	0.404873	2	other
HDL	NCAN	rs688034	T	SEZ6L	114103	114101	114113	114124	-0.0421773	-0.00115746	0.0745794	0.0525091	0.00104372	0.0567845	-0.803238	-1.10898	1.31338	(-0.145,0.061)	(-0.003,0.001)	(-0.037,0.186)	0.421837	0.26744	0.189056	0.668887	0.509504	0.405283	2	other
TC	PAFAH1B2	rs2075290	C	ZNF259	621939	621698	621709	621721	-0.82401	0.0887455	0.93464	0.411806	0.0060696	0.713283	-2.00097	14.6213	1.31034	(-1.631,-0.017)	(0.077,0.101)	(-0.463,2.333)	0.0453957	2.05385e-48	0.190082	0.129217	1.5565e-47	0.406311	2	other
LDL	CBLC	rs4420638	G	APOE	505363	501952	501963	501974	-0.0148852	0.174454	-0.085502	0.0355266	0.00296604	0.0652982	-0.418989	58.8173	-1.30941	(-0.085,0.055)	(0.169,0.18)	(-0.213,0.042)	0.675224	0	0.190396	0.850995	0	0.406743	2	other
LDL	SORT1	rs6589574	A	SIK3	505367	505277	505290	505300	-0.0555612	0.0394665	-0.305087	0.132835	0.00425721	0.233026	-0.418272	9.2705	-1.30924	(-0.316,0.205)	(0.031,0.048)	(-0.762,0.152)	0.675748	1.85271e-20	0.190452	0.850995	9.41638e-20	0.406743	2	other
HDL	FAM174A	rs590502	G	MYBPHL	114103	114092	114105	114113	-0.0953879	-0.0029201	0.073831	0.082312	0.000986835	0.0566247	-1.15886	-2.95905	1.30387	(-0.257,0.066)	(-0.005,-0.001)	(-0.037,0.185)	0.246514	0.00308587	0.192279	0.481548	0.01119	0.409051	2	other
TC	CELSR2	rs590502	G	MYBPHL	621939	621816	621828	621840	0.0584242	0.0348082	-0.251677	0.23843	0.0030836	0.193746	0.245036	11.2882	-1.29901	(-0.409,0.526)	(0.029,0.041)	(-0.631,0.128)	0.806428	1.50156e-29	0.193941	0.916489	9.83499e-29	0.410923	2	other
TC	NCAN	rs12916	C	HMGCR	621938	621225	621236	621246	0.0264616	0.083542	-0.226579	0.18963	0.00312949	0.174529	0.139543	26.695	-1.29823	(-0.345,0.398)	(0.077,0.09)	(-0.569,0.115)	0.889021	5.37455e-157	0.194208	0.954459	6.49819e-156	0.41113	2	other
TG	PCSK9	rs2277025	C	HAVCR1	591633	591587	591597	591607	-0.13473	0.0164159	0.0735397	0.0578111	0.00231072	0.0567217	-2.33051	7.10424	1.2965	(-0.248,-0.021)	(0.012,0.021)	(-0.038,0.185)	0.019779	1.20989e-12	0.194803	0.0621616	5.4052e-12	0.411968	2	other
HDL	CBLC	rs2228603	C	NCAN	114102	114097	114109	114120	0.0876002	0.00388688	-0.0483599	0.0710904	0.00186615	0.0373638	1.23224	2.08283	-1.2943	(-0.052,0.227)	(0,0.008)	(-0.122,0.025)	0.217861	0.0372665	0.195562	0.444122	0.109604	0.413237	2	other
HDL	ZPR1	rs629301	T	SORT1/CELSR2	114103	114009	114021	114032	0.137928	-0.0110742	-0.0808213	0.102818	0.00118489	0.0624477	1.34147	-9.34622	-1.29422	(-0.064,0.339)	(-0.013,-0.009)	(-0.203,0.042)	0.179767	9.08376e-21	0.195588	0.391475	4.63791e-20	0.413237	2	other
TC	HMGCR	rs2479409	G	PCSK9	621938	621779	621790	621801	0.0832114	0.0418181	-0.341978	0.24467	0.0032228	0.264271	0.340097	12.9757	-1.29404	(-0.396,0.563)	(0.036,0.048)	(-0.86,0.176)	0.733784	1.68041e-38	0.195652	0.88313	1.16121e-37	0.413274	2	other
LDL	HAVCR1	rs8068571	T	PAFAH1B1	505366	505364	505375	505386	-0.156229	-0.00473776	0.0753742	0.0929017	0.0026737	0.0583845	-1.68166	-1.77199	1.291	(-0.338,0.026)	(-0.01,0.001)	(-0.039,0.19)	0.0926355	0.0763963	0.196705	0.232703	0.200353	0.41477	2	other
HDL	ZPR1	rs2479409	G	PCSK9	114103	114102	114115	114125	-0.0313649	-0.000428042	0.066283	0.0485154	0.00103236	0.0513804	-0.646494	-0.414626	1.29004	(-0.126,0.064)	(-0.002,0.002)	(-0.034,0.167)	0.51796	0.678416	0.197036	0.738349	0.85259	0.415088	2	other
TG	ZPR1	rs6589574	A	SIK3	591632	590753	590763	590775	0.0262159	0.118597	0.199106	0.084869	0.00403677	0.154435	0.308898	29.3792	1.28925	(-0.14,0.193)	(0.111,0.127)	(-0.104,0.502)	0.757399	1.01362e-189	0.19731	0.893719	1.35376e-188	0.415289	2	other
TG	SEZ6L	rs590502	G	MYBPHL	591635	591634	591647	591658	-0.160149	0.00467391	0.136122	0.137033	0.0022407	0.105615	-1.16869	2.08592	1.28885	(-0.429,0.108)	(0,0.009)	(-0.071,0.343)	0.242527	0.036986	0.197451	0.477623	0.108922	0.415406	2	other
TC	MACO1	rs12916	C	HMGCR	621940	621225	621238	621248	0.444824	0.0835022	-0.600777	0.425673	0.00312914	0.466298	1.04499	26.6854	-1.2884	(-0.389,1.279)	(0.077,0.09)	(-1.515,0.313)	0.296028	6.9588e-157	0.197607	0.542121	8.36835e-156	0.415636	2	other
TG	BAZ1B	rs1870634	G	CXCL12	591633	591632	591642	591654	-0.151051	-0.00336249	0.214834	0.242035	0.00236907	0.166772	-0.624085	-1.41933	1.28819	(-0.625,0.323)	(-0.008,0.001)	(-0.112,0.542)	0.532572	0.155803	0.19768	0.749493	0.352251	0.41569	2	other
TG	MACO1	rs4420638	G	APOE	591633	591396	591407	591418	0.010863	0.0428569	-0.544002	0.29917	0.00283661	0.423091	0.0363106	15.1085	-1.28578	(-0.576,0.597)	(0.037,0.048)	(-1.373,0.285)	0.971035	1.42374e-51	0.198519	0.988611	1.15332e-50	0.417063	2	other
LDL	SIK3	rs58542926	C	TM6SF2	505366	504807	504819	504829	-0.712234	0.107185	0.463539	0.690501	0.0044687	0.360603	-1.03147	23.9857	1.28545	(-2.066,0.641)	(0.098,0.116)	(-0.243,1.17)	0.302318	3.92083e-127	0.198634	0.550594	4.09738e-126	0.417148	2	other
TG	ZPR1	rs629301	T	SORT1/CELSR2	591632	591623	591633	591645	-0.17542	0.012722	0.171997	0.214202	0.00268729	0.133808	-0.818949	4.73414	1.2854	(-0.595,0.244)	(0.007,0.018)	(-0.09,0.434)	0.412815	2.19987e-06	0.198653	0.66043	8.52746e-06	0.417148	2	other
TG	PCSK9	rs17145738	T	MLXIPL	591633	590735	590745	590755	-0.108187	-0.108268	0.107857	0.0441952	0.00339215	0.084145	-2.44794	-31.9171	1.2818	(-0.195,-0.022)	(-0.115,-0.102)	(-0.057,0.273)	0.0143676	1.54727e-223	0.199913	0.0474233	2.53668e-222	0.419202	2	other
LDL	BAZ1B	rs2479409	G	PCSK9	505367	505168	505180	505191	0.182914	0.0357933	-0.287142	0.202693	0.00246648	0.224411	0.902418	14.5119	-1.27953	(-0.214,0.58)	(0.031,0.041)	(-0.727,0.153)	0.366835	1.01828e-47	0.200709	0.614486	7.60092e-47	0.420314	2	other
HDL	CBLC	rs383830	A	FAM174A	114102	114102	114114	114125	0.0105736	0.00114103	-0.0281529	0.0166523	0.00121356	0.022033	0.634961	0.940238	-1.27776	(-0.022,0.043)	(-0.001,0.004)	(-0.071,0.015)	0.525454	0.347096	0.201335	0.74462	0.598475	0.421295	2	other
LDL	ZPR1	rs2479409	G	PCSK9	505367	505168	505181	505192	0.116803	0.0358273	-0.150271	0.116476	0.00246682	0.11771	1.00281	14.5237	-1.27663	(-0.111,0.345)	(0.031,0.041)	(-0.381,0.08)	0.315953	8.57521e-48	0.201734	0.567788	6.42781e-47	0.421931	2	other
TG	ZPR1	rs2075650	G	TOMM40	591632	591491	591501	591510	0.03098	0.0367362	0.179986	0.0876008	0.00315567	0.14111	0.353649	11.6413	1.2755	(-0.141,0.203)	(0.031,0.043)	(-0.097,0.457)	0.723602	2.54069e-31	0.202132	0.877849	1.67289e-30	0.422566	2	other
LDL	NCAN	rs2479409	G	PCSK9	505364	505168	505178	505189	-0.0336819	0.035803	-0.164765	0.116968	0.00246687	0.12921	-0.287958	14.5136	-1.27518	(-0.263,0.196)	(0.031,0.041)	(-0.418,0.088)	0.773379	9.94175e-48	0.202247	0.900518	7.42722e-47	0.422571	2	other
TC	MYLIP	rs2075290	C	ZNF259	621936	621698	621707	621717	-0.197072	0.0888233	-0.927965	0.150386	0.0060696	0.72896	-1.31044	14.6341	-1.273	(-0.492,0.098)	(0.077,0.101)	(-2.357,0.501)	0.190047	1.70123e-48	0.203018	0.406311	1.29918e-47	0.423349	2	other
HDL	BAZ1B	rs2075650	G	TOMM40	114102	113866	113878	113890	0.0542583	-0.0213511	-0.120949	0.0597469	0.00138807	0.0950982	0.908135	-15.3819	-1.27183	(-0.063,0.171)	(-0.024,-0.019)	(-0.307,0.065)	0.363807	2.16467e-53	0.203433	0.611867	1.81439e-52	0.423996	2	other
TG	MACO1	rs2075650	G	TOMM40	591633	591491	591502	591513	0.0053242	0.0368739	-0.537989	0.299211	0.00315498	0.423153	0.0177941	11.6875	-1.27138	(-0.581,0.592)	(0.031,0.043)	(-1.367,0.291)	0.985803	1.47626e-31	0.203593	0.995169	9.89523e-31	0.424132	2	other
TC	TM6SF2	rs4420638	G	APOE	621939	619391	619403	619413	0.0296126	0.197112	-0.317968	0.143537	0.00388024	0.250479	0.206306	50.7989	-1.26944	(-0.252,0.311)	(0.19,0.205)	(-0.809,0.173)	0.836552	0	0.204283	0.929362	0	0.425071	2	other
TG	ZPR1	rs4936367	G	PAFAH1B2	591632	590958	590968	590979	0.00813807	0.0952596	0.182527	0.0904587	0.00372541	0.1438	0.0899645	25.5702	1.26931	(-0.169,0.185)	(0.088,0.103)	(-0.099,0.464)	0.928315	3.271e-144	0.204329	0.967514	3.55552e-143	0.425071	2	other
HDL	BCAM	rs6589574	A	SIK3	114102	114028	114039	114051	0.00269411	-0.0161629	-0.0680242	0.030214	0.00178204	0.05368	0.0891676	-9.0699	-1.26722	(-0.057,0.062)	(-0.02,-0.013)	(-0.173,0.037)	0.928949	1.19128e-19	0.205078	0.967948	5.77854e-19	0.426232	2	other
LDL	CELSR2	rs2277025	C	HAVCR1	505367	505288	505300	505311	0.0011161	0.0223194	-0.174534	0.136962	0.00243369	0.13807	0.00814897	9.17101	-1.2641	(-0.267,0.27)	(0.018,0.027)	(-0.445,0.096)	0.993498	4.68598e-20	0.206194	0.99819	2.34168e-19	0.428154	2	other
HDL	MYBPHL	rs12027135	T	LDLRAP1/TMEM57	114102	114094	114106	114118	0.0569547	0.00270005	-0.0590739	0.0621076	0.000990117	0.046739	0.917032	2.727	-1.26391	(-0.065,0.179)	(0.001,0.005)	(-0.151,0.033)	0.359126	0.00639125	0.206263	0.607495	0.0224032	0.428196	2	other
LDL	CXCL12	rs4936367	G	PAFAH1B2	505367	505294	505306	505318	0.108154	0.0332466	-0.319886	0.122073	0.00392728	0.25412	0.885975	8.46555	-1.2588	(-0.131,0.347)	(0.026,0.041)	(-0.818,0.178)	0.375631	2.54941e-17	0.208103	0.622221	1.20396e-16	0.430616	2	other
LDL	NECTIN2	rs1870634	G	CXCL12	505364	505362	505372	505382	-0.219621	-0.0050268	0.343309	0.412043	0.00249546	0.272882	-0.533006	-2.01438	1.25808	(-1.027,0.588)	(-0.01,0)	(-0.192,0.878)	0.59403	0.0439695	0.208361	0.798132	0.126	0.430751	2	other
TG	BAZ1B	rs4420638	G	APOE	591633	591396	591406	591419	0.0495803	0.0427872	0.263586	0.136088	0.00283678	0.209727	0.364324	15.083	1.25681	(-0.217,0.316)	(0.037,0.048)	(-0.147,0.675)	0.715616	2.09507e-51	0.208823	0.873501	1.67138e-50	0.431008	2	other
TG	HMGCR	rs2075650	G	TOMM40	591635	591491	591504	591514	-0.0916588	0.0367826	0.323094	0.131646	0.00315514	0.257234	-0.696255	11.658	1.25603	(-0.35,0.166)	(0.031,0.043)	(-0.181,0.827)	0.486269	2.08885e-31	0.209106	0.718745	1.38047e-30	0.431392	2	other
TC	SORT1	rs114123510	A	WDR12	621941	621889	621902	621911	-0.0780011	-0.0301789	-0.422892	0.176661	0.00459558	0.336878	-0.44153	-6.56694	-1.25533	(-0.424,0.268)	(-0.039,-0.021)	(-1.083,0.237)	0.65883	5.13609e-11	0.20936	0.841942	2.22125e-10	0.431718	2	other
HDL	ZPR1	rs1367117	A	APOB	114103	114097	114109	114120	-0.0260503	-0.00192631	0.0666276	0.0466471	0.00103906	0.0531202	-0.558455	-1.8539	1.25428	(-0.117,0.065)	(-0.004,0)	(-0.037,0.171)	0.576534	0.063754	0.20974	0.784677	0.174096	0.432102	2	other
HDL	CBLC	rs3757354	C	MYLIP	114102	114102	114115	114126	0.0432489	0.000877394	-0.0287125	0.0384691	0.00122676	0.0228963	1.12425	0.715212	-1.25402	(-0.032,0.119)	(-0.002,0.003)	(-0.074,0.016)	0.260907	0.474478	0.209833	0.50155	0.710365	0.432195	2	other
LDL	BCAM	rs6511720	G	LDLR	505367	502842	502854	502864	0.308354	0.182097	-0.183425	0.269916	0.00361299	0.146608	1.14241	50.4007	-1.25113	(-0.221,0.837)	(0.175,0.189)	(-0.471,0.104)	0.253284	0	0.210888	0.49059	0	0.433667	2	other
HDL	BCAM	rs1367117	A	APOB	114102	114097	114109	114119	0.0185993	-0.00186844	-0.052895	0.0383972	0.00103919	0.0422997	0.484393	-1.79797	-1.25048	(-0.057,0.094)	(-0.004,0)	(-0.136,0.03)	0.628107	0.0721821	0.211123	0.822532	0.191547	0.434051	2	other
LDL	MYLIP	rs17145738	T	MLXIPL	505361	505358	505365	505375	-0.291621	-0.00953041	0.356755	0.125228	0.00357859	0.286164	-2.32871	-2.66318	1.24668	(-0.537,-0.046)	(-0.017,-0.003)	(-0.204,0.918)	0.0198742	0.00774065	0.212516	0.0624168	0.0265194	0.436157	2	other
TC	MYBPHL	rs13233571	C	BCL7B	621940	621921	621933	621944	-0.459089	0.017771	0.237374	0.341937	0.00466402	0.190514	-1.34261	3.81024	1.24597	(-1.129,0.211)	(0.009,0.027)	(-0.136,0.611)	0.179398	0.00013883	0.212777	0.39086	0.000511103	0.436547	2	other
TC	MYBPHL	rs17145738	T	MLXIPL	621940	621921	621933	621944	0.0156066	-0.0180853	-0.237063	0.104917	0.00467514	0.190518	0.148751	-3.86839	-1.2443	(-0.19,0.221)	(-0.027,-0.009)	(-0.61,0.136)	0.88175	0.000109555	0.213387	0.952414	0.000408205	0.437599	2	other
LDL	SIK3	rs12678919	A	LPL	505366	505335	505347	505358	0.980344	0.0227783	-0.44906	0.691265	0.00396229	0.361003	1.41819	5.74877	-1.24392	(-0.375,2.335)	(0.015,0.031)	(-1.157,0.259)	0.156136	8.98951e-09	0.213528	0.352648	3.68785e-08	0.437787	2	other
TG	MYLIP	rs2075650	G	TOMM40	591634	591491	591503	591512	0.00357246	0.036786	0.281839	0.119389	0.00315515	0.227004	0.0299228	11.659	1.24156	(-0.23,0.238)	(0.031,0.043)	(-0.163,0.727)	0.976129	2.06419e-31	0.214399	0.991204	1.36517e-30	0.439069	2	other
TG	NECTIN2	rs114123510	A	WDR12	591635	591633	591645	591657	-0.0207507	-0.00272977	0.421989	0.15219	0.00333899	0.3403	-0.136347	-0.817545	1.24005	(-0.319,0.278)	(-0.009,0.004)	(-0.245,1.089)	0.891547	0.413617	0.214956	0.954911	0.661358	0.439705	2	other
TG	CBLC	rs12678919	A	LPL	591632	590230	590240	590251	-0.206243	0.145758	0.0913543	0.137759	0.00375495	0.0736893	-1.49714	38.8175	1.23972	(-0.476,0.064)	(0.138,0.153)	(-0.053,0.236)	0.134358	0	0.215078	0.31328	0	0.439854	2	other
TC	LPL	rs4936367	G	PAFAH1B2	621939	621833	621845	621855	-0.00577179	0.0490929	0.0149031	0.00563181	0.00566342	0.0120226	-1.02485	8.66842	1.23959	(-0.017,0.005)	(0.038,0.06)	(-0.009,0.038)	0.305432	4.38156e-18	0.215127	0.554693	2.08241e-17	0.439854	2	other
TC	ZPR1	rs114123510	A	WDR12	621940	621889	621901	621912	-0.0388087	-0.0303827	0.334141	0.113561	0.00459573	0.269835	-0.341744	-6.61108	1.23832	(-0.261,0.184)	(-0.039,-0.021)	(-0.195,0.863)	0.732543	3.81522e-11	0.215599	0.881875	1.67021e-10	0.440718	2	other
LDL	BCAM	rs12678919	A	LPL	505367	505335	505347	505357	0.267536	0.0228897	-0.15889	0.23454	0.00396405	0.128503	1.14068	5.77434	-1.23648	(-0.192,0.727)	(0.015,0.031)	(-0.411,0.093)	0.254001	7.72563e-09	0.216282	0.491722	3.17665e-08	0.44155	2	other
HDL	CELSR2	rs383830	A	FAM174A	114102	114102	114114	114125	-0.0400352	0.00103539	0.0940008	0.0487249	0.00121188	0.0760266	-0.821657	0.854361	1.23642	(-0.136,0.055)	(-0.001,0.003)	(-0.055,0.243)	0.411272	0.392905	0.216303	0.658905	0.639638	0.44155	2	other
LDL	SIK3	rs1367117	A	APOB	505366	504117	504128	504140	-0.0718883	0.0879001	0.287233	0.221136	0.00247733	0.232484	-0.325086	35.4818	1.2355	(-0.505,0.362)	(0.083,0.093)	(-0.168,0.743)	0.745116	9.39635e-276	0.216646	0.889062	1.80551e-274	0.44215	2	other
TC	NCAN	rs2075290	C	ZNF259	621938	621698	621709	621720	-0.087518	0.0889481	-0.393474	0.130245	0.00607055	0.319041	-0.671948	14.6524	-1.2333	(-0.343,0.168)	(0.077,0.101)	(-1.019,0.232)	0.501617	1.30065e-48	0.217464	0.729365	9.99252e-48	0.443663	2	other
TG	CBLC	rs1367117	A	APOB	591632	591622	591632	591643	-0.0734603	0.0120126	0.0528522	0.0422448	0.00236193	0.042861	-1.73892	5.08595	1.23311	(-0.156,0.009)	(0.007,0.017)	(-0.031,0.137)	0.0820491	3.65797e-07	0.217536	0.212126	1.43856e-06	0.443663	2	other
LDL	CXCL12	rs383830	A	FAM174A	505367	505367	505379	505390	0.120395	-0.000307212	-0.251436	0.132723	0.00289803	0.204047	0.907117	-0.106007	-1.23224	(-0.14,0.381)	(-0.006,0.005)	(-0.651,0.148)	0.364345	0.915576	0.217858	0.612497	0.962886	0.444122	2	other
TG	BCAM	rs4420638	G	APOE	591635	591396	591409	591419	0.0360528	0.0429042	-0.155565	0.0675925	0.00283737	0.126435	0.533385	15.1211	-1.2304	(-0.096,0.169)	(0.037,0.048)	(-0.403,0.092)	0.593767	1.17536e-51	0.218547	0.79809	9.52976e-51	0.445115	2	other
TC	TM6SF2	rs1870634	G	CXCL12	621939	621934	621946	621957	0.163746	-0.00756508	-0.215265	0.238181	0.00326014	0.175127	0.687484	-2.32048	-1.2292	(-0.303,0.631)	(-0.014,-0.001)	(-0.559,0.128)	0.491778	0.020315	0.218998	0.722703	0.0636446	0.445728	2	other
TC	SORT1	rs4936367	G	PAFAH1B2	621941	621833	621846	621856	-0.0906614	0.0522571	-0.358235	0.178536	0.00512795	0.291566	-0.507805	10.1906	-1.22866	(-0.441,0.259)	(0.042,0.062)	(-0.93,0.213)	0.61159	2.18335e-24	0.2192	0.810645	1.2005e-23	0.445936	2	other
LDL	CBLC	rs12916	C	HMGCR	505363	504572	504581	504592	-0.101268	0.066956	0.0579895	0.0485412	0.00239879	0.047259	-2.08623	27.9124	1.22706	(-0.196,-0.006)	(0.062,0.072)	(-0.035,0.151)	0.0369578	1.88783e-171	0.219802	0.108875	2.3994e-170	0.446753	2	other
LDL	CELSR2	rs2075290	C	ZNF259	505367	505169	505181	505190	-0.159457	0.0629146	0.379363	0.103148	0.00464865	0.309434	-1.5459	13.5339	1.22599	(-0.362,0.043)	(0.054,0.072)	(-0.227,0.986)	0.122129	9.85986e-42	0.220203	0.290915	6.87191e-41	0.447467	2	other
HDL	CBLC	rs6589574	A	SIK3	114102	114028	114040	114050	0.00464475	-0.0161302	-0.0423975	0.0142647	0.00178333	0.0345959	0.325612	-9.04496	-1.2255	(-0.023,0.033)	(-0.02,-0.013)	(-0.11,0.025)	0.744718	1.49724e-19	0.220385	0.889062	7.25477e-19	0.447702	2	other
HDL	NECTIN2	rs4420638	G	APOE	114101	113771	113782	113793	-0.0975601	-0.0224744	0.211436	0.07723	0.00124845	0.172686	-1.26324	-18.0018	1.2244	(-0.249,0.054)	(-0.025,-0.02)	(-0.127,0.55)	0.206502	1.88643e-72	0.220802	0.428396	1.73408e-71	0.448276	2	other
LDL	TM6SF2	rs6589574	A	SIK3	505366	505277	505288	505298	-0.0303305	0.0394711	-0.267928	0.103764	0.00425731	0.218864	-0.292302	9.27137	-1.22418	(-0.234,0.173)	(0.031,0.048)	(-0.697,0.161)	0.770056	1.83777e-20	0.220885	0.899876	9.34573e-20	0.448344	2	other
TG	SEZ6L	rs6511720	G	LDLR	591635	591633	591646	591655	0.332189	0.00351352	-0.192815	0.288154	0.00345345	0.157748	1.15282	1.01739	-1.22229	(-0.233,0.897)	(-0.003,0.01)	(-0.502,0.116)	0.248985	0.308966	0.221597	0.484574	0.55928	0.449381	2	other
TC	FAM174A	rs12916	C	HMGCR	621939	621225	621237	621247	0.264222	0.083528	-0.228197	0.207239	0.00312954	0.187183	1.27496	26.6902	-1.21911	(-0.142,0.67)	(0.077,0.09)	(-0.595,0.139)	0.202323	6.12313e-157	0.222801	0.422571	7.37333e-156	0.451208	2	other
TG	CXCL12	rs4936367	G	PAFAH1B2	591634	590958	590969	590982	-0.00285721	0.0954672	-0.293042	0.115817	0.00372453	0.241095	-0.0246701	25.632	-1.21546	(-0.23,0.224)	(0.088,0.103)	(-0.766,0.18)	0.980318	6.71284e-145	0.22419	0.993438	7.4974e-144	0.453301	2	other
TG	SIK3	rs383830	A	FAM174A	591635	591633	591645	591657	0.0419589	-0.00256003	0.293983	0.190737	0.00275117	0.242425	0.219983	-0.930525	1.21267	(-0.332,0.416)	(-0.008,0.003)	(-0.181,0.769)	0.825884	0.352099	0.225255	0.924493	0.602455	0.454736	2	other
HDL	ZPR1	rs6589574	A	SIK3	114103	114028	114040	114051	-0.0104103	-0.0163025	0.0888606	0.038682	0.00178152	0.0734901	-0.269125	-9.1509	1.20915	(-0.086,0.065)	(-0.02,-0.013)	(-0.055,0.233)	0.787834	5.64604e-20	0.226605	0.907831	2.78715e-19	0.456634	2	other
TC	NECTIN2	rs2075290	C	ZNF259	621938	621698	621708	621720	0.0972619	0.0886908	0.749763	0.215072	0.00606975	0.620852	0.45223	14.6119	1.20764	(-0.324,0.519)	(0.077,0.101)	(-0.467,1.967)	0.651103	2.35715e-48	0.227187	0.838151	1.77731e-47	0.457498	2	other
TG	PAFAH1B1	rs1367117	A	APOB	591633	591622	591632	591642	-0.106759	0.0121628	0.625638	0.423086	0.00235842	0.518171	-0.252335	5.15721	1.2074	(-0.936,0.722)	(0.008,0.017)	(-0.39,1.641)	0.800782	2.50653e-07	0.227279	0.913792	9.88778e-07	0.45758	2	other
TG	NECTIN2	rs383830	A	FAM174A	591635	591633	591645	591658	-0.0528194	-0.00255588	0.393668	0.172776	0.0027511	0.326506	-0.305711	-0.929041	1.2057	(-0.391,0.286)	(-0.008,0.003)	(-0.246,1.034)	0.759825	0.352868	0.227934	0.894839	0.60319	0.458589	2	other
HDL	SORT1	rs8068571	T	PAFAH1B1	114102	114100	114112	114123	-0.138396	-0.00147796	0.11401	0.147462	0.00111748	0.094616	-0.938518	-1.32258	1.20498	(-0.427,0.151)	(-0.004,0.001)	(-0.071,0.299)	0.347978	0.185976	0.228212	0.599053	0.400794	0.459045	2	other
HDL	HMGCR	rs17145738	T	MLXIPL	114102	113979	113990	114000	-0.0838289	0.016497	0.114569	0.059775	0.00149641	0.095145	-1.40241	11.0244	1.20415	(-0.201,0.033)	(0.014,0.019)	(-0.072,0.301)	0.160794	2.91459e-28	0.228533	0.360254	1.76915e-27	0.459379	2	other
HDL	CELSR2	rs8068571	T	PAFAH1B1	114102	114100	114112	114124	0.138068	-0.00144293	-0.0940417	0.129458	0.0011175	0.0781335	1.06651	-1.29121	-1.2036	(-0.116,0.392)	(-0.004,0.001)	(-0.247,0.059)	0.286192	0.19663	0.228743	0.531516	0.414752	0.459575	2	other
LDL	ZPR1	rs12027135	T	LDLRAP1/TMEM57	505367	505246	505258	505270	-0.131103	0.0262378	0.124874	0.137291	0.00236865	0.103782	-0.95493	11.0771	1.20323	(-0.4,0.138)	(0.022,0.031)	(-0.079,0.328)	0.339613	1.62019e-28	0.228887	0.592035	1.00183e-27	0.459575	2	other
TC	CELSR2	rs13231516	T	BAZ1B	621939	621921	621933	621944	0.322646	0.018425	-0.310228	0.456737	0.00466032	0.258285	0.706415	3.9536	-1.2011	(-0.573,1.218)	(0.009,0.028)	(-0.816,0.196)	0.47993	7.69856e-05	0.229711	0.71385	0.000293458	0.4604	2	other
TG	MYBPHL	rs8068571	T	PAFAH1B1	591635	591635	591647	591658	-0.145168	-0.000429861	0.122199	0.152837	0.0025363	0.101795	-0.949819	-0.169484	1.20043	(-0.445,0.154)	(-0.005,0.005)	(-0.077,0.322)	0.342204	0.865416	0.22997	0.594284	0.94371	0.460818	2	other
TG	CBLC	rs13233571	C	BCL7B	591632	590735	590745	590756	-0.164589	0.107764	0.0756464	0.113477	0.00338623	0.0630896	-1.45042	31.8243	1.19903	(-0.387,0.058)	(0.101,0.114)	(-0.048,0.199)	0.146942	2.9818e-222	0.230516	0.336302	4.65776e-221	0.461703	2	other
TC	CELSR2	rs2479409	G	PCSK9	621939	621779	621791	621803	-0.374684	0.0416929	0.228824	0.190869	0.00322297	0.19087	-1.96305	12.9362	1.19885	(-0.749,-0.001)	(0.035,0.048)	(-0.145,0.603)	0.0496406	2.81371e-38	0.230588	0.139434	1.91183e-37	0.461745	2	other
TG	SIK3	rs2277025	C	HAVCR1	591635	591587	591599	591611	0.475806	0.0165647	-0.360485	0.319134	0.0023089	0.301266	1.49093	7.17428	-1.19657	(-0.15,1.101)	(0.012,0.021)	(-0.951,0.23)	0.13598	7.26903e-13	0.231475	0.316576	3.28522e-12	0.463312	2	other
TG	WDR12	rs6589574	A	SIK3	591634	590753	590765	590777	0.127031	0.118827	-0.283368	0.0862957	0.00403597	0.237046	1.47205	29.4421	-1.19541	(-0.042,0.296)	(0.111,0.127)	(-0.748,0.181)	0.141009	1.59047e-190	0.231925	0.326318	2.19642e-189	0.46411	2	other
TC	MYLIP	rs4420638	G	APOE	621936	619391	619400	619410	-0.346435	0.196951	0.294396	0.168642	0.00388033	0.246493	-2.05426	50.7564	1.19434	(-0.677,-0.016)	(0.189,0.205)	(-0.189,0.778)	0.0399505	0	0.232346	0.116539	0	0.46464	2	other
TC	LPL	rs8068571	T	PAFAH1B1	621939	621937	621949	621960	-0.0171711	-0.0082795	0.00976097	0.0130488	0.00385912	0.00818107	-1.31591	-2.14544	1.19312	(-0.043,0.008)	(-0.016,-0.001)	(-0.006,0.026)	0.188203	0.0319179	0.232824	0.404198	0.0959579	0.465457	2	other
TC	TOMM40	rs114123510	A	WDR12	621940	621889	621901	621912	0.0791886	-0.030229	-0.811651	0.356793	0.00459527	0.683205	0.221946	-6.57828	-1.188	(-0.62,0.779)	(-0.039,-0.021)	(-2.151,0.527)	0.824356	4.75908e-11	0.234832	0.923705	2.06119e-10	0.468588	2	other
TC	TOMM40	rs688034	T	SEZ6L	621940	621938	621950	621961	-0.660401	-0.00386854	0.585992	0.470491	0.00325832	0.493456	-1.40364	-1.18728	1.18753	(-1.583,0.262)	(-0.01,0.003)	(-0.381,1.553)	0.160426	0.235116	0.23502	0.35988	0.468815	0.468815	2	other
TG	BCL7B	rs2075650	G	TOMM40	591635	591491	591504	591515	0.272723	0.0368502	-0.550033	0.327764	0.00315491	0.463531	0.832073	11.6802	-1.18661	(-0.37,0.915)	(0.031,0.043)	(-1.459,0.358)	0.405368	1.60823e-31	0.23538	0.651432	1.07637e-30	0.469028	2	other
TC	CELSR2	rs2277025	C	HAVCR1	621939	621840	621852	621863	-0.0489258	0.032968	-0.214167	0.179038	0.00317841	0.180486	-0.273271	10.3725	-1.18661	(-0.4,0.302)	(0.027,0.039)	(-0.568,0.14)	0.784645	3.30776e-25	0.23538	0.906415	1.88367e-24	0.469028	2	other
TG	HAVCR1	rs12916	C	HMGCR	591633	591602	591613	591625	0.06934	0.015239	-0.0592205	0.0524215	0.00228012	0.050011	1.32274	6.68344	-1.18415	(-0.033,0.172)	(0.011,0.02)	(-0.157,0.039)	0.185922	2.33396e-11	0.236354	0.400775	1.03699e-10	0.470445	2	other
TC	HAVCR1	rs13233571	C	BCL7B	621939	621921	621933	621943	-0.271151	0.0176606	0.12798	0.196803	0.00466706	0.108103	-1.37778	3.7841	1.18387	(-0.657,0.115)	(0.009,0.027)	(-0.084,0.34)	0.168271	0.000154268	0.236466	0.371878	0.000567003	0.470553	2	other
HDL	NCAN	rs590502	G	MYBPHL	114103	114092	114104	114117	-0.0564852	-0.00291812	0.059554	0.0649498	0.000986873	0.0503099	-0.869674	-2.95694	1.18374	(-0.184,0.071)	(-0.005,-0.001)	(-0.039,0.158)	0.384479	0.0031071	0.236514	0.630684	0.0112625	0.470553	2	other
TG	PCSK9	rs12916	C	HMGCR	591633	591602	591612	591622	-0.132543	0.0149974	0.0668411	0.0597393	0.00227957	0.0565031	-2.21869	6.57906	1.18296	(-0.25,-0.015)	(0.011,0.019)	(-0.044,0.178)	0.026508	4.73431e-11	0.236823	0.0808358	2.05146e-10	0.470968	2	other
TC	HAVCR1	rs17145738	T	MLXIPL	621939	621921	621932	621943	-0.0152449	-0.0179742	-0.127667	0.0536408	0.00467815	0.108105	-0.284203	-3.84215	-1.18095	(-0.12,0.09)	(-0.027,-0.009)	(-0.34,0.084)	0.776255	0.000121961	0.237622	0.901812	0.000453108	0.472126	2	other
TC	SORT1	rs6589574	A	SIK3	621941	621817	621830	621841	-0.111309	0.0594532	-0.359167	0.173592	0.00555862	0.304523	-0.641208	10.6957	-1.17944	(-0.452,0.229)	(0.049,0.07)	(-0.956,0.238)	0.521388	1.06636e-26	0.238223	0.741107	6.19902e-26	0.473018	2	other
HDL	HAVCR1	rs1367117	A	APOB	114102	114097	114108	114120	-0.0333499	-0.00195319	0.0260449	0.0217626	0.00103999	0.0220828	-1.53244	-1.87809	1.17942	(-0.076,0.009)	(-0.004,0)	(-0.017,0.069)	0.125414	0.0603682	0.23823	0.296918	0.166046	0.473018	2	other
TC	WDR12	rs8068571	T	PAFAH1B1	621940	621937	621949	621961	0.43658	-0.00625003	-0.248711	0.3655	0.00348863	0.211273	1.19447	-1.79154	-1.1772	(-0.28,1.153)	(-0.013,0.001)	(-0.663,0.165)	0.232292	0.0732061	0.239115	0.464637	0.193462	0.473513	2	other
HDL	HAVCR1	rs114123510	A	WDR12	114102	114096	114108	114119	-0.0042338	-0.00343844	-0.0394843	0.0175248	0.00147216	0.0335559	-0.241589	-2.33565	-1.17667	(-0.039,0.03)	(-0.006,-0.001)	(-0.105,0.026)	0.809099	0.0195097	0.239327	0.917703	0.0613761	0.473724	2	other
TC	FAM174A	rs1367117	A	APOB	621939	620942	620954	620964	-0.0419056	0.10135	0.235181	0.168543	0.00324103	0.200062	-0.248635	31.2708	1.17554	(-0.372,0.288)	(0.095,0.108)	(-0.157,0.627)	0.803643	1.16434e-214	0.239778	0.91514	1.65133e-213	0.474226	2	other
HDL	BCAM	rs12916	C	HMGCR	114102	114100	114112	114123	-0.0511615	0.00219804	0.0426606	0.039044	0.00100417	0.0363313	-1.31036	2.18892	1.17421	(-0.128,0.025)	(0,0.004)	(-0.029,0.114)	0.190076	0.0286024	0.24031	0.406311	0.0867783	0.47473	2	other
TC	BCAM	rs2277025	C	HAVCR1	621940	621840	621852	621863	0.0938616	0.0330085	-0.137206	0.119998	0.00317914	0.117521	0.782192	10.3828	-1.16751	(-0.141,0.329)	(0.027,0.039)	(-0.368,0.093)	0.434102	2.96794e-25	0.243004	0.679163	1.69123e-24	0.478037	2	other
TG	NCAN	rs2479409	G	PCSK9	591635	591634	591647	591659	0.0297453	0.00399697	-0.14328	0.111146	0.00234277	0.122779	0.267623	1.70609	-1.16698	(-0.188,0.248)	(-0.001,0.009)	(-0.384,0.097)	0.788989	0.0879921	0.24322	0.908105	0.223869	0.47825	2	other
TG	TOMM40	rs383830	A	FAM174A	591634	591633	591645	591658	-0.0571596	-0.00255083	0.578784	0.259153	0.00275103	0.496235	-0.220563	-0.927229	1.16635	(-0.565,0.451)	(-0.008,0.003)	(-0.394,1.551)	0.825433	0.353807	0.243472	0.924437	0.603872	0.478372	2	other
TG	CBLC	rs2075290	C	ZNF259	591632	589519	589530	589540	-0.023485	0.202064	-0.102387	0.0314616	0.00440705	0.0878084	-0.746468	45.8502	-1.16602	(-0.085,0.038)	(0.193,0.211)	(-0.274,0.07)	0.455385	0	0.243604	0.695069	0	0.478372	2	other
HDL	CXCL12	rs3757354	C	MYLIP	114103	114102	114115	114126	-0.150947	0.000778792	0.093992	0.134232	0.00122515	0.0806625	-1.12452	0.635671	1.16525	(-0.414,0.112)	(-0.002,0.003)	(-0.064,0.252)	0.260791	0.524991	0.243918	0.501434	0.74448	0.47863	2	other
TG	BCAM	rs12678919	A	LPL	591635	590230	590242	590254	0.243699	0.146128	-0.141427	0.222091	0.00375188	0.121682	1.09729	38.9481	-1.16227	(-0.192,0.679)	(0.139,0.153)	(-0.38,0.097)	0.272513	0	0.245125	0.514996	0	0.4802	2	other
TG	SEZ6L	rs6589574	A	SIK3	591635	590753	590766	590779	0.0234061	0.118852	-0.216936	0.0800083	0.00403639	0.186687	0.292545	29.4451	-1.16203	(-0.133,0.18)	(0.111,0.127)	(-0.583,0.149)	0.76987	1.45619e-190	0.245222	0.899876	2.0141e-189	0.480284	2	other
TC	MYLIP	rs3208856	C	CBLC	621936	621250	621259	621270	-0.966342	0.22419	0.397741	0.64428	0.00828528	0.342815	-1.49988	27.0588	1.16022	(-2.229,0.296)	(0.208,0.24)	(-0.274,1.07)	0.133646	3.00537e-161	0.245959	0.311897	3.65347e-160	0.480885	2	other
TC	BCAM	rs6511720	G	LDLR	621940	619868	619880	619891	0.382474	0.215152	-0.222702	0.353656	0.00473021	0.192092	1.08149	45.4846	-1.15935	(-0.311,1.076)	(0.206,0.224)	(-0.599,0.154)	0.279481	0	0.246314	0.523623	0	0.481368	2	other
HDL	NCAN	rs2075650	G	TOMM40	114103	113866	113878	113889	-0.0167385	-0.0214036	0.0807004	0.0443941	0.00138819	0.0696924	-0.377042	-15.4183	1.15795	(-0.104,0.07)	(-0.024,-0.019)	(-0.056,0.217)	0.706142	1.23214e-53	0.246883	0.867313	1.05452e-52	0.482036	2	other
HDL	MYBPHL	rs13231516	T	BAZ1B	114102	113974	113986	113997	0.116358	-0.0166788	-0.072309	0.113716	0.0014923	0.0625389	1.02323	-11.1766	-1.15622	(-0.107,0.339)	(-0.02,-0.014)	(-0.195,0.05)	0.306199	5.30836e-29	0.24759	0.555623	3.3567e-28	0.483065	2	other
TG	PCSK9	rs1870634	G	CXCL12	591633	591632	591643	591654	-0.170444	-0.00344911	0.0670328	0.0880828	0.00237076	0.0579905	-1.93504	-1.45485	1.15593	(-0.343,0.002)	(-0.008,0.001)	(-0.047,0.181)	0.0529853	0.145709	0.247711	0.147714	0.33463	0.483065	2	other
HDL	WDR12	rs2277025	C	HAVCR1	114100	114098	114108	114119	0.0191797	0.00239034	0.0620438	0.0547174	0.00101742	0.0536784	0.350523	2.34942	1.15584	(-0.088,0.126)	(0,0.004)	(-0.043,0.167)	0.725946	0.0188026	0.247746	0.878553	0.0596594	0.483065	2	other
TC	MYBPHL	rs4420638	G	APOE	621940	619391	619403	619415	-0.0684425	0.196959	0.232787	0.103526	0.00388055	0.202113	-0.661117	50.7555	1.15177	(-0.271,0.134)	(0.189,0.205)	(-0.163,0.629)	0.508538	0	0.249415	0.734171	0	0.485201	2	other
TG	SEZ6L	rs383830	A	FAM174A	591635	591633	591646	591657	-0.0800511	-0.00260664	0.143766	0.0952469	0.00275165	0.124894	-0.840459	-0.947301	1.15111	(-0.267,0.107)	(-0.008,0.003)	(-0.101,0.389)	0.400651	0.343485	0.249688	0.647696	0.595428	0.485626	2	other
TG	BCAM	rs114123510	A	WDR12	591635	591633	591645	591656	-0.0452501	-0.0027935	0.140665	0.0657044	0.00334002	0.122921	-0.688692	-0.836371	1.14435	(-0.174,0.084)	(-0.009,0.004)	(-0.1,0.382)	0.491017	0.402946	0.252478	0.72206	0.649469	0.489666	2	other
TG	CXCL12	rs114123510	A	WDR12	591634	591633	591645	591657	0.00345443	-0.00261785	-0.235561	0.11774	0.00333924	0.205927	0.0293394	-0.783966	-1.14391	(-0.227,0.234)	(-0.009,0.004)	(-0.639,0.168)	0.976594	0.43306	0.252662	0.99135	0.678365	0.489811	2	other
TC	ZPR1	rs1367117	A	APOB	621940	620942	620954	620965	-0.0859072	0.101327	0.181027	0.142697	0.00324121	0.158304	-0.602025	31.2621	1.14354	(-0.366,0.194)	(0.095,0.108)	(-0.129,0.491)	0.547158	1.52943e-214	0.252816	0.762097	2.16225e-213	0.489897	2	other
LDL	SORT1	rs590502	G	MYBPHL	505367	505189	505202	505212	-0.308715	0.0324078	0.209287	0.211375	0.00235965	0.183045	-1.46051	13.7342	1.14336	(-0.723,0.106)	(0.028,0.037)	(-0.149,0.568)	0.14415	6.33728e-43	0.252888	0.332039	4.51904e-42	0.48993	2	other
TC	BCL7B	rs12916	C	HMGCR	621940	621225	621237	621249	0.124975	0.0834845	-0.741059	0.41124	0.00312913	0.650214	0.303898	26.6798	-1.13972	(-0.681,0.931)	(0.077,0.09)	(-2.015,0.533)	0.761205	8.07424e-157	0.254405	0.895753	9.63196e-156	0.492228	2	other
LDL	WDR12	rs2277025	C	HAVCR1	505367	505288	505300	505311	-0.144095	0.0222237	0.148591	0.135307	0.00243366	0.130695	-1.06495	9.13179	1.13693	(-0.409,0.121)	(0.017,0.027)	(-0.108,0.405)	0.2869	6.7373e-20	0.255567	0.532389	3.30032e-19	0.494202	2	other
HDL	HAVCR1	rs688034	T	SEZ6L	114102	114101	114112	114123	0.00199775	-0.00108023	-0.0252508	0.020871	0.00104467	0.0222434	0.0957192	-1.03404	-1.1352	(-0.039,0.043)	(-0.003,0.001)	(-0.069,0.018)	0.923744	0.301119	0.25629	0.965	0.54897	0.495446	2	other
TG	CXCL12	rs383830	A	FAM174A	591634	591633	591645	591657	0.014193	-0.002491	-0.219818	0.126058	0.00275131	0.193801	0.112591	-0.905388	-1.13425	(-0.233,0.261)	(-0.008,0.003)	(-0.6,0.16)	0.910355	0.36526	0.256691	0.960933	0.613458	0.496006	2	other
TC	MLXIPL	rs2075290	C	ZNF259	621939	621698	621709	621720	0.235375	0.0889313	-0.338024	0.121727	0.00607059	0.298175	1.93364	14.6495	-1.13364	(-0.003,0.474)	(0.077,0.101)	(-0.922,0.246)	0.0531574	1.35651e-48	0.256946	0.148148	1.03949e-47	0.496284	2	other
TG	NCAN	rs8068571	T	PAFAH1B1	591635	591635	591648	591660	0.156763	-0.000306766	-0.147077	0.208263	0.0025359	0.12993	0.75272	-0.12097	-1.13197	(-0.251,0.565)	(-0.005,0.005)	(-0.402,0.108)	0.451618	0.903715	0.257646	0.692173	0.958281	0.497315	2	other
TG	WDR12	rs12916	C	HMGCR	591634	591602	591614	591625	0.188404	0.0151682	-0.12409	0.116739	0.00227807	0.109696	1.61388	6.65834	-1.13122	(-0.04,0.417)	(0.011,0.02)	(-0.339,0.091)	0.106553	2.76929e-11	0.257964	0.26105	1.22736e-10	0.497714	2	other
TG	SORT1	rs1367117	A	APOB	591633	591622	591632	591644	-0.303272	0.0121451	0.231743	0.180506	0.00235857	0.205039	-1.68012	5.14934	1.13024	(-0.657,0.051)	(0.008,0.017)	(-0.17,0.634)	0.0929335	2.61401e-07	0.258375	0.233182	1.02936e-06	0.49829	2	other
LDL	CELSR2	rs13231516	T	BAZ1B	505367	505358	505370	505381	0.261964	0.00978002	-0.223173	0.349346	0.0035681	0.197556	0.749869	2.74096	-1.12967	(-0.423,0.947)	(0.003,0.017)	(-0.61,0.164)	0.453333	0.00612591	0.258614	0.693077	0.0215238	0.498485	2	other
TC	MYBPHL	rs6589574	A	SIK3	621940	621817	621829	621840	0.000289942	0.0594633	-0.269241	0.0965572	0.00555925	0.238472	0.0030028	10.6963	-1.12903	(-0.189,0.19)	(0.049,0.07)	(-0.737,0.198)	0.997604	1.05941e-26	0.258887	0.998901	6.16669e-26	0.498637	2	other
TC	SORT1	rs12678919	A	LPL	621941	621940	621953	621963	-0.797264	0.0021526	0.34342	0.563746	0.00517594	0.304616	-1.41423	0.415886	1.12738	(-1.902,0.308)	(-0.008,0.012)	(-0.254,0.94)	0.157296	0.677493	0.25958	0.354371	0.851872	0.499644	2	other
HDL	HMGCR	rs590502	G	MYBPHL	114102	114092	114104	114115	0.0360797	-0.00288037	-0.0686382	0.0879173	0.000986794	0.060994	0.410383	-2.91892	-1.12533	(-0.136,0.208)	(-0.005,-0.001)	(-0.188,0.051)	0.681525	0.00351251	0.26045	0.853937	0.012594	0.50104	2	other
TG	TOMM40	rs17145738	T	MLXIPL	591634	590735	590747	590759	-0.0450034	-0.108108	0.556485	0.258684	0.00338957	0.495342	-0.173971	-31.8943	1.12344	(-0.552,0.462)	(-0.115,-0.101)	(-0.414,1.527)	0.861889	3.2054e-223	0.261252	0.941324	5.21361e-222	0.502106	2	other
TC	APOE	rs383830	A	FAM174A	621940	621940	621952	621963	1.02199	-0.00119636	-0.80124	0.921169	0.00378586	0.713541	1.10945	-0.316007	-1.12291	(-0.783,2.827)	(-0.009,0.006)	(-2.2,0.597)	0.267235	0.751997	0.261477	0.509269	0.891842	0.502366	2	other
HDL	MYBPHL	rs2277025	C	HAVCR1	114102	114098	114110	114120	-0.0479054	0.00237914	0.0468237	0.0428471	0.00101758	0.041714	-1.11805	2.33804	1.12249	(-0.132,0.036)	(0,0.004)	(-0.035,0.129)	0.263544	0.0193851	0.261653	0.504773	0.0610311	0.502465	2	other
TC	LPL	rs6589574	A	SIK3	621939	621817	621829	621839	-0.00507852	0.0563529	0.0146685	0.00553128	0.00613077	0.0130792	-0.918145	9.19182	1.12151	(-0.016,0.006)	(0.044,0.068)	(-0.011,0.04)	0.358543	3.86261e-20	0.262071	0.607084	1.93347e-19	0.502841	2	other
TG	MACO1	rs2075290	C	ZNF259	591633	589519	589530	589541	-0.15894	0.201843	-0.546662	0.243741	0.00440168	0.487491	-0.652085	45.856	-1.12138	(-0.637,0.319)	(0.193,0.21)	(-1.502,0.409)	0.514346	0	0.262126	0.736134	0	0.502841	2	other
HDL	NECTIN2	rs114123510	A	WDR12	114101	114096	114107	114119	-0.0357535	-0.00350339	-0.16253	0.0724716	0.00147076	0.144942	-0.493345	-2.38203	-1.12134	(-0.178,0.106)	(-0.006,-0.001)	(-0.447,0.122)	0.621769	0.0172176	0.262141	0.818329	0.0559213	0.502841	2	other
HDL	NCAN	rs629301	T	SORT1/CELSR2	114103	114009	114021	114033	0.104509	-0.0110746	-0.0690572	0.0975891	0.00118487	0.0616303	1.0709	-9.34666	-1.12051	(-0.087,0.296)	(-0.013,-0.009)	(-0.19,0.052)	0.284213	9.04586e-21	0.262498	0.529381	4.6212e-20	0.503417	2	other
LDL	TOMM40	rs114123510	A	WDR12	505367	505321	505334	505344	0.155264	-0.0218521	-0.584195	0.27294	0.00351856	0.52264	0.568856	-6.21052	-1.11778	(-0.38,0.69)	(-0.029,-0.015)	(-1.609,0.44)	0.569454	5.28084e-10	0.263662	0.779184	2.22462e-09	0.504891	2	other
TC	BCAM	rs3757354	C	MYLIP	621940	621858	621870	621881	-0.27521	0.0341655	0.165013	0.251604	0.00383013	0.147847	-1.09382	8.9202	1.11611	(-0.768,0.218)	(0.027,0.042)	(-0.125,0.455)	0.274033	4.65455e-19	0.264375	0.516889	2.2216e-18	0.505823	2	other
HDL	FAM174A	rs1870634	G	CXCL12	114103	114103	114115	114127	0.0766138	-0.00118697	-0.0699817	0.0899506	0.00104406	0.0627226	0.851732	-1.13687	-1.11573	(-0.1,0.253)	(-0.003,0.001)	(-0.193,0.053)	0.394363	0.255591	0.264536	0.641244	0.494202	0.506022	2	other
HDL	LDLRAP1	rs590502	G	MYBPHL	114102	114092	114104	114114	0.142784	-0.00288837	-0.0850995	0.11065	0.000986791	0.0763784	1.29041	-2.92703	-1.11418	(-0.074,0.36)	(-0.005,-0.001)	(-0.235,0.065)	0.196907	0.00342213	0.265201	0.414945	0.0122946	0.507186	2	other
TC	SEZ6L	rs12916	C	HMGCR	621939	621225	621237	621249	0.0416563	0.0835643	-0.154589	0.155479	0.00312985	0.138785	0.267923	26.6991	-1.11387	(-0.263,0.346)	(0.077,0.09)	(-0.427,0.117)	0.788759	4.81544e-157	0.265335	0.908105	5.83008e-156	0.507334	2	other
TG	FAM174A	rs1870634	G	CXCL12	591633	591632	591642	591653	0.326893	-0.0032886	-0.152156	0.199432	0.00236917	0.136678	1.63912	-1.38808	-1.11324	(-0.064,0.718)	(-0.008,0.001)	(-0.42,0.116)	0.101188	0.165113	0.265604	0.249755	0.36682	0.507557	2	other
HDL	SORT1	rs17145738	T	MLXIPL	114102	113979	113990	114000	0.0745397	0.0165433	-0.132873	0.060614	0.00149637	0.119532	1.22974	11.0556	-1.11162	(-0.044,0.193)	(0.014,0.019)	(-0.367,0.101)	0.218793	2.05894e-28	0.266303	0.445413	1.26873e-27	0.508376	2	other
LDL	BCAM	rs590502	G	MYBPHL	505367	505189	505201	505213	0.0868381	0.0325288	-0.0924192	0.108584	0.00236038	0.0831503	0.79973	13.7812	-1.11147	(-0.126,0.3)	(0.028,0.037)	(-0.255,0.071)	0.423867	3.30956e-43	0.266366	0.670666	2.40219e-42	0.508376	2	other
TC	HAVCR1	rs4936367	G	PAFAH1B2	621939	621833	621845	621856	-0.065183	0.0518567	0.123333	0.0522879	0.00513261	0.110983	-1.24662	10.1034	1.11128	(-0.168,0.037)	(0.042,0.062)	(-0.094,0.341)	0.212538	5.33741e-24	0.266449	0.436157	2.88854e-23	0.508376	2	other
TC	WDR12	rs2479409	G	PCSK9	621940	621779	621792	621802	0.169848	0.0418179	-0.163825	0.177506	0.00322303	0.14763	0.95686	12.9747	-1.1097	(-0.178,0.518)	(0.036,0.048)	(-0.453,0.126)	0.338638	1.70195e-38	0.267127	0.591193	1.17518e-37	0.509269	2	other
TC	WDR12	rs12027135	T	LDLRAP1/TMEM57	621940	621818	621831	621842	-0.182262	0.0338493	0.165631	0.21736	0.00309284	0.149268	-0.838528	10.9444	1.10962	(-0.608,0.244)	(0.028,0.04)	(-0.127,0.458)	0.401734	7.06768e-28	0.267163	0.648743	4.14097e-27	0.509269	2	other
HDL	PCSK9	rs629301	T	SORT1/CELSR2	114101	114009	114019	114030	-0.0328803	-0.0111492	0.0317652	0.0468383	0.00118569	0.0286701	-0.701997	-9.4032	1.10796	(-0.125,0.059)	(-0.013,-0.009)	(-0.024,0.088)	0.482681	5.29259e-21	0.267881	0.715691	2.73824e-20	0.509743	2	other
LDL	TM6SF2	rs4420638	G	APOE	505366	501952	501963	501974	-0.00478699	0.17437	-0.211743	0.109523	0.00296314	0.191121	-0.0437078	58.8464	-1.1079	(-0.219,0.21)	(0.169,0.18)	(-0.586,0.163)	0.965137	0	0.267906	0.985768	0	0.509743	2	other
TC	MYBPHL	rs13231516	T	BAZ1B	621940	621921	621933	621944	-0.418435	0.018233	0.212857	0.346146	0.00466117	0.192128	-1.20884	3.91168	1.10789	(-1.097,0.26)	(0.009,0.027)	(-0.164,0.589)	0.226725	9.16559e-05	0.267907	0.456773	0.000345547	0.509743	2	other
TG	NECTIN2	rs2075290	C	ZNF259	591635	589519	589532	589543	0.105971	0.201845	-0.498325	0.155902	0.00440168	0.450046	0.679731	45.8564	-1.10728	(-0.2,0.412)	(0.193,0.21)	(-1.38,0.384)	0.496675	0	0.268175	0.725498	0	0.510143	2	other
TC	SIK3	rs4420638	G	APOE	621939	619391	619403	619415	0.0343871	0.196967	0.331181	0.261102	0.0038801	0.29914	0.1317	50.7634	1.10711	(-0.477,0.546)	(0.189,0.205)	(-0.255,0.917)	0.895222	0	0.268246	0.956385	0	0.51017	2	other
TG	CBLC	rs13231516	T	BAZ1B	591632	590744	590755	590765	-0.152283	0.106984	0.0686774	0.111679	0.00338423	0.0620807	-1.36358	31.6124	1.10626	(-0.371,0.067)	(0.1,0.114)	(-0.053,0.19)	0.172699	2.49419e-219	0.268614	0.379784	3.69578e-218	0.510429	2	other
LDL	HAVCR1	rs2075290	C	ZNF259	505366	505169	505180	505191	-0.0296433	0.0632297	-0.117215	0.0384518	0.00465272	0.105993	-0.770921	13.5898	-1.10587	(-0.105,0.046)	(0.054,0.072)	(-0.325,0.091)	0.440754	4.60075e-42	0.268783	0.685051	3.2703e-41	0.51043	2	other
HDL	LDLRAP1	rs2277025	C	HAVCR1	114102	114098	114109	114120	-0.032215	0.00238753	0.0721226	0.0715798	0.00101739	0.0654081	-0.450057	2.34673	1.10265	(-0.173,0.108)	(0,0.004)	(-0.056,0.2)	0.65267	0.0189391	0.270177	0.838307	0.0599437	0.512207	2	other
TG	LDLRAP1	rs1367117	A	APOB	591635	591622	591634	591647	0.0655349	0.0122134	-0.173224	0.164215	0.00235865	0.157227	0.399079	5.17811	-1.10175	(-0.256,0.387)	(0.008,0.017)	(-0.481,0.135)	0.689835	2.24143e-07	0.270573	0.859689	8.90096e-07	0.512739	2	other
LDL	BCL7B	rs114123510	A	WDR12	505367	505321	505334	505345	-0.133828	-0.0219009	0.896268	0.257329	0.00351849	0.813732	-0.520067	-6.22453	1.10143	(-0.638,0.371)	(-0.029,-0.015)	(-0.699,2.491)	0.603017	4.83016e-10	0.27071	0.803693	2.04538e-09	0.51289	2	other
TC	ZPR1	rs12916	C	HMGCR	621940	621225	621238	621249	-0.107233	0.0834005	0.162298	0.165185	0.00312976	0.147749	-0.649167	26.6476	1.09847	(-0.431,0.217)	(0.077,0.09)	(-0.127,0.452)	0.516231	1.90835e-156	0.272001	0.737943	2.23474e-155	0.514246	2	other
TC	FAM174A	rs8068571	T	PAFAH1B1	621939	621937	621949	621959	0.390727	-0.00624501	-0.220167	0.318002	0.0034888	0.200476	1.22869	-1.79002	-1.09822	(-0.233,1.014)	(-0.013,0.001)	(-0.613,0.173)	0.219187	0.073451	0.272108	0.445936	0.194027	0.51434	2	other
LDL	CELSR2	rs3757354	C	MYLIP	505367	505269	505281	505291	0.222474	0.0284055	-0.206236	0.319634	0.00293171	0.188056	0.696028	9.68906	-1.09667	(-0.404,0.849)	(0.023,0.034)	(-0.575,0.162)	0.486411	3.35598e-22	0.272785	0.718836	1.80094e-21	0.515316	2	other
HDL	LDLRAP1	rs1367117	A	APOB	114102	114097	114109	114119	0.0935172	-0.00188734	-0.0750048	0.0734064	0.00103902	0.0684535	1.27397	-1.81646	-1.0957	(-0.05,0.237)	(-0.004,0)	(-0.209,0.059)	0.202676	0.0692997	0.273208	0.422912	0.185888	0.515834	2	other
TG	NCAN	rs4936367	G	PAFAH1B2	591635	590958	590970	590980	-0.0722899	0.0953536	0.252641	0.0945697	0.00372455	0.231638	-0.764409	25.6014	1.09067	(-0.258,0.113)	(0.088,0.103)	(-0.201,0.707)	0.444623	1.47324e-144	0.275418	0.687944	1.61119e-143	0.518809	2	other
TC	HMGCR	rs13233571	C	BCL7B	621938	621921	621931	621943	-0.67909	0.017794	0.317747	0.498546	0.00466325	0.29251	-1.36214	3.81579	1.08628	(-1.656,0.298)	(0.009,0.027)	(-0.256,0.891)	0.173153	0.00013575	0.277357	0.380434	0.000499969	0.521174	2	other
HDL	MYLIP	rs2479409	G	PCSK9	114103	114102	114115	114126	0.0473676	-0.000385448	-0.0752677	0.065273	0.00103224	0.0693305	0.725684	-0.37341	-1.08564	(-0.081,0.175)	(-0.002,0.002)	(-0.211,0.061)	0.468032	0.708843	0.27764	0.704435	0.869215	0.521596	2	other
TC	HMGCR	rs13231516	T	BAZ1B	621938	621921	621931	621942	-0.678324	0.0182396	0.317309	0.498564	0.00466036	0.292521	-1.36056	3.91376	1.08474	(-1.656,0.299)	(0.009,0.027)	(-0.256,0.891)	0.173654	9.08686e-05	0.278037	0.381041	0.000342723	0.522014	2	other
HDL	TM6SF2	rs114123510	A	WDR12	114100	114096	114106	114119	0.0877775	-0.00348304	-0.0884984	0.0452021	0.00147088	0.0816548	1.94189	-2.368	-1.08381	(-0.001,0.176)	(-0.006,-0.001)	(-0.249,0.072)	0.0521503	0.0178848	0.278448	0.145841	0.057648	0.52248	2	other
TC	MYBPHL	rs2075290	C	ZNF259	621940	621698	621710	621721	0.00024989	0.0889361	-0.332394	0.0962051	0.00607064	0.306722	0.00259747	14.6502	-1.08369	(-0.188,0.189)	(0.077,0.101)	(-0.934,0.269)	0.997928	1.34319e-48	0.2785	0.999046	1.03104e-47	0.52248	2	other
LDL	BCAM	rs2277025	C	HAVCR1	505367	505288	505300	505311	0.0593754	0.0223428	-0.097254	0.0917964	0.00243422	0.089901	0.646817	9.17863	-1.08179	(-0.121,0.239)	(0.018,0.027)	(-0.273,0.079)	0.517751	4.36592e-20	0.279346	0.738349	2.18296e-19	0.523572	2	other
HDL	WDR12	rs4936367	G	PAFAH1B2	114100	114068	114078	114089	0.0470655	-0.0105876	0.108882	0.0383409	0.00164374	0.100778	1.22755	-6.44118	1.08041	(-0.028,0.122)	(-0.014,-0.007)	(-0.089,0.306)	0.219615	1.18546e-10	0.279959	0.446476	5.10463e-10	0.524075	2	other
HDL	CBLC	rs12916	C	HMGCR	114102	114100	114112	114123	-0.0192614	0.00217508	0.0214366	0.0203938	0.00100506	0.0198435	-0.944474	2.16414	1.08029	(-0.059,0.021)	(0,0.004)	(-0.017,0.06)	0.344927	0.0304537	0.280015	0.597041	0.0918028	0.524075	2	other
LDL	CBLC	rs629301	T	SORT1/CELSR2	505363	503352	503361	503373	0.032542	0.126507	-0.0587298	0.089901	0.00282091	0.0544836	0.361976	44.8463	-1.07793	(-0.144,0.209)	(0.121,0.132)	(-0.166,0.048)	0.71737	0	0.281063	0.873997	0	0.525511	2	other
LDL	MLXIPL	rs114123510	A	WDR12	505364	505321	505331	505342	0.218104	-0.0217928	-0.204069	0.097121	0.00351899	0.18932	2.24569	-6.19291	-1.0779	(0.028,0.408)	(-0.029,-0.015)	(-0.575,0.167)	0.0247236	5.90645e-10	0.281076	0.0763586	2.47999e-09	0.525511	2	other
LDL	MLXIPL	rs2075290	C	ZNF259	505364	505169	505179	505190	0.208377	0.063108	-0.254148	0.0938386	0.00464902	0.236159	2.22059	13.5745	-1.07617	(0.024,0.392)	(0.054,0.072)	(-0.717,0.209)	0.0263785	5.67498e-42	0.281849	0.0806059	4.03068e-41	0.526515	2	other
TC	HAVCR1	rs8068571	T	PAFAH1B1	621939	621937	621949	621959	-0.165594	-0.00646242	0.0820088	0.121593	0.00349185	0.0763652	-1.36186	-1.85072	1.0739	(-0.404,0.073)	(-0.013,0)	(-0.068,0.232)	0.173241	0.0642106	0.282866	0.380508	0.175235	0.527753	2	other
TG	ZPR1	rs2228603	C	NCAN	591632	591426	591436	591445	-0.270695	0.0646745	0.200939	0.351151	0.00423325	0.187141	-0.770878	15.2777	1.07373	(-0.959,0.418)	(0.056,0.073)	(-0.166,0.568)	0.440779	1.07616e-52	0.282944	0.685051	8.75729e-52	0.527788	2	other
HDL	PAFAH1B1	rs383830	A	FAM174A	114102	114102	114114	114125	0.1195	0.00107067	-0.241932	0.178499	0.00121176	0.225786	0.669469	0.883569	-1.07151	(-0.23,0.469)	(-0.001,0.003)	(-0.684,0.201)	0.503196	0.376929	0.28394	0.730608	0.623794	0.529155	2	other
TC	TOMM40	rs590502	G	MYBPHL	621940	621816	621829	621841	0.344826	0.0347776	-0.434784	0.599412	0.00308326	0.405807	0.575273	11.2795	-1.07141	(-0.83,1.52)	(0.029,0.041)	(-1.23,0.361)	0.565107	1.65682e-29	0.283987	0.776088	1.07977e-28	0.529155	2	other
TG	CBLC	rs1870634	G	CXCL12	591632	591632	591643	591655	-0.106595	-0.00345678	0.0500944	0.0715533	0.00237184	0.0467602	-1.48972	-1.45743	1.07131	(-0.247,0.034)	(-0.008,0.001)	(-0.042,0.142)	0.136297	0.144998	0.284032	0.317056	0.333477	0.529155	2	other
LDL	LDLRAP1	rs2479409	G	PCSK9	505366	505168	505179	505191	-0.00651116	0.0357059	0.182165	0.181424	0.00246663	0.170194	-0.0358892	14.4756	1.07034	(-0.362,0.349)	(0.031,0.041)	(-0.151,0.516)	0.971371	1.72778e-47	0.284465	0.988744	1.26955e-46	0.529647	2	other
HDL	FAM174A	rs4936367	G	PAFAH1B2	114103	114068	114080	114090	0.0289796	-0.0105286	-0.0989971	0.0508172	0.00164382	0.0924927	0.570271	-6.40497	-1.07032	(-0.071,0.129)	(-0.014,-0.007)	(-0.28,0.082)	0.568494	1.504e-10	0.284474	0.778586	6.41444e-10	0.529647	2	other
HDL	LDLRAP1	rs4420638	G	APOE	114102	113771	113783	113794	0.0734862	-0.0224351	-0.0781047	0.0588705	0.0012486	0.073023	1.24827	-17.9682	-1.06959	(-0.042,0.189)	(-0.025,-0.02)	(-0.221,0.065)	0.211932	3.46028e-72	0.284804	0.435214	3.1167e-71	0.530151	2	other
TC	LPL	rs58542926	C	TM6SF2	621939	621282	621294	621305	0.0243041	0.153404	-0.0145921	0.0257726	0.0064646	0.0136568	0.94302	23.7298	-1.06849	(-0.026,0.075)	(0.141,0.166)	(-0.041,0.012)	0.34567	1.77651e-124	0.285301	0.597517	1.84143e-123	0.530745	2	other
HDL	CELSR2	rs590502	G	MYBPHL	114102	114092	114104	114115	0.0644898	-0.00288323	-0.069044	0.081252	0.000986798	0.0646661	0.793701	-2.9218	-1.0677	(-0.095,0.224)	(-0.005,-0.001)	(-0.196,0.058)	0.427369	0.0034801	0.285656	0.672634	0.0124878	0.530851	2	other
LDL	PAFAH1B2	rs629301	T	SORT1/CELSR2	505365	503352	503363	503375	0.119655	0.126367	-0.398104	0.597485	0.00281731	0.373752	0.200265	44.8537	-1.06516	(-1.051,1.291)	(0.121,0.132)	(-1.131,0.334)	0.841274	0	0.286806	0.932025	0	0.532324	2	other
HDL	HMGCR	rs688034	T	SEZ6L	114102	114101	114112	114123	0.00984459	-0.0011131	-0.074626	0.0720801	0.00104366	0.0702561	0.136579	-1.06654	-1.0622	(-0.131,0.151)	(-0.003,0.001)	(-0.212,0.063)	0.891364	0.286181	0.288145	0.954883	0.531516	0.534045	2	other
HDL	HAVCR1	rs8068571	T	PAFAH1B1	114102	114100	114112	114123	-0.0523211	-0.00151857	0.0258431	0.0386863	0.00111858	0.0243352	-1.35244	-1.35759	1.06196	(-0.128,0.024)	(-0.004,0.001)	(-0.022,0.074)	0.176234	0.174594	0.288253	0.385376	0.382539	0.534122	2	other
LDL	MYBPHL	rs13233571	C	BCL7B	505367	505358	505371	505381	-0.268034	0.00916868	0.154381	0.261537	0.00357092	0.145718	-1.02484	2.56759	1.05945	(-0.781,0.245)	(0.002,0.016)	(-0.131,0.44)	0.305438	0.0102408	0.289395	0.554693	0.0341933	0.534281	2	other
LDL	MYBPHL	rs17145738	T	MLXIPL	505367	505358	505371	505381	0.0406875	-0.00938129	-0.154169	0.0802455	0.00357926	0.145717	0.507038	-2.62101	-1.058	(-0.117,0.198)	(-0.016,-0.002)	(-0.44,0.131)	0.612128	0.00876686	0.290056	0.811117	0.0296937	0.534802	2	other
TC	MYBPHL	rs58542926	C	TM6SF2	621940	621282	621295	621305	-0.502728	0.150241	0.251164	0.454436	0.00583782	0.238212	-1.10627	25.7357	1.05437	(-1.393,0.388)	(0.139,0.162)	(-0.216,0.718)	0.26861	4.65853e-146	0.291713	0.510429	5.25555e-145	0.53697	2	other
TC	HMGCR	rs4420638	G	APOE	621938	619391	619401	619413	-0.0484875	0.197099	-0.306248	0.190274	0.00388017	0.290649	-0.254831	50.7966	-1.05367	(-0.421,0.324)	(0.189,0.205)	(-0.876,0.263)	0.798854	0	0.292034	0.913079	0	0.53734	2	other
HDL	CELSR2	rs2075650	G	TOMM40	114102	113866	113878	113889	-0.0364936	-0.0214002	0.0842577	0.0502366	0.00138816	0.0801516	-0.726434	-15.4163	1.05123	(-0.135,0.062)	(-0.024,-0.019)	(-0.073,0.241)	0.467573	1.27163e-53	0.293154	0.70434	1.08728e-52	0.538805	2	other
TC	MLXIPL	rs629301	T	SORT1/CELSR2	621939	620514	620525	620536	-0.195937	0.137243	0.234603	0.38185	0.00368905	0.223836	-0.513126	37.2028	1.0481	(-0.944,0.552)	(0.13,0.144)	(-0.204,0.673)	0.607864	6.13925e-303	0.294592	0.807262	1.35442e-301	0.540599	2	other
HDL	MYBPHL	rs8068571	T	PAFAH1B1	114102	114100	114112	114124	0.0510897	-0.00143565	-0.046359	0.065974	0.00111779	0.0443149	0.77439	-1.28436	-1.04613	(-0.078,0.18)	(-0.004,0.001)	(-0.133,0.04)	0.4387	0.199015	0.295503	0.683246	0.417712	0.541628	2	other
HDL	HAVCR1	rs13233571	C	BCL7B	114102	113978	113989	114001	0.0497149	-0.0163584	-0.036437	0.0636532	0.00149411	0.0348314	0.781028	-10.9486	-1.0461	(-0.075,0.174)	(-0.019,-0.013)	(-0.105,0.032)	0.434786	6.74938e-28	0.295516	0.679804	3.95967e-27	0.541628	2	other
LDL	MYLIP	rs114123510	A	WDR12	505361	505321	505328	505339	-0.139628	-0.0218035	-0.230986	0.132867	0.00351897	0.22093	-1.05088	-6.19598	-1.04552	(-0.4,0.121)	(-0.029,-0.015)	(-0.664,0.202)	0.293312	5.79243e-10	0.295784	0.538805	2.43325e-09	0.541786	2	other
HDL	HAVCR1	rs17145738	T	MLXIPL	114102	113979	113990	114002	-0.0231574	0.0164531	0.0363434	0.0170386	0.00149755	0.0348309	-1.35911	10.9867	1.04342	(-0.057,0.01)	(0.014,0.019)	(-0.032,0.105)	0.174112	4.42902e-28	0.296753	0.381897	2.64174e-27	0.543226	2	other
TG	SEZ6L	rs4936367	G	PAFAH1B2	591635	590958	590970	590983	0.0240507	0.0954881	-0.186704	0.0809998	0.00372492	0.179298	0.296923	25.6349	-1.04131	(-0.135,0.183)	(0.088,0.103)	(-0.538,0.165)	0.766526	6.23046e-145	0.297733	0.898862	6.96735e-144	0.544685	2	other
TC	CELSR2	rs2075290	C	ZNF259	621939	621698	621710	621719	-0.243268	0.0886799	0.419614	0.134817	0.00607019	0.404435	-1.80444	14.6091	1.03753	(-0.508,0.021)	(0.077,0.101)	(-0.373,1.212)	0.0711623	2.45817e-48	0.299488	0.18918	1.85192e-47	0.547448	2	other
LDL	BCL7B	rs688034	T	SEZ6L	505367	505366	505379	505390	-0.345139	-0.00187916	0.326799	0.398549	0.00249411	0.315085	-0.865989	-0.75344	1.03718	(-1.126,0.436)	(-0.007,0.003)	(-0.291,0.944)	0.386496	0.451185	0.299653	0.632795	0.692076	0.547637	2	other
HDL	WDR12	rs8068571	T	PAFAH1B1	114100	114100	114110	114122	0.183806	-0.00145389	-0.0734621	0.122552	0.00111752	0.0708474	1.49982	-1.301	-1.03691	(-0.056,0.424)	(-0.004,0.001)	(-0.212,0.065)	0.13366	0.19326	0.299779	0.311897	0.410355	0.547756	2	other
TG	BAZ1B	rs2075290	C	ZNF259	591633	589519	589530	589540	0.0806189	0.201726	0.317087	0.131337	0.00440191	0.306015	0.613833	45.827	1.03618	(-0.177,0.338)	(0.193,0.21)	(-0.283,0.917)	0.539326	0	0.300117	0.755191	0	0.54797	2	other
TG	HMGCR	rs590502	G	MYBPHL	591635	591634	591647	591658	0.144735	0.0047712	-0.146059	0.197062	0.00224045	0.141072	0.734462	2.12957	-1.03536	(-0.242,0.531)	(0,0.009)	(-0.423,0.13)	0.462667	0.0332071	0.300502	0.700237	0.0992657	0.548405	2	other
LDL	HAVCR1	rs3757354	C	MYLIP	505366	505269	505280	505291	0.0614082	0.0284903	-0.0661056	0.107838	0.00293446	0.0638915	0.56945	9.7089	-1.03465	(-0.15,0.273)	(0.023,0.034)	(-0.191,0.059)	0.569051	2.76315e-22	0.30083	0.778871	1.48727e-21	0.548779	2	other
TC	NECTIN2	rs590502	G	MYBPHL	621938	621816	621827	621840	-0.110941	0.0347231	0.314643	0.376497	0.00308336	0.304792	-0.294667	11.2615	1.03232	(-0.849,0.627)	(0.029,0.041)	(-0.283,0.912)	0.768249	2.03361e-29	0.301923	0.899155	1.31383e-28	0.55021	2	other
LDL	WDR12	rs688034	T	SEZ6L	505367	505366	505378	505390	0.0427206	-0.0018179	-0.148801	0.10745	0.00249437	0.144326	0.397587	-0.728802	-1.03101	(-0.168,0.253)	(-0.007,0.003)	(-0.432,0.134)	0.690935	0.466123	0.302537	0.860134	0.703277	0.550817	2	other
HDL	PCSK9	rs2075650	G	TOMM40	114101	113866	113877	113888	0.0258161	-0.0213186	-0.0344841	0.0200209	0.00138912	0.0335242	1.28946	-15.3469	-1.02863	(-0.013,0.065)	(-0.024,-0.019)	(-0.1,0.031)	0.197239	3.71787e-53	0.303652	0.415289	3.1017e-52	0.552347	2	other
LDL	PAFAH1B2	rs590502	G	MYBPHL	505365	505189	505199	505210	-0.726465	0.0324243	0.323854	0.406584	0.00235948	0.314938	-1.78675	13.7422	1.02831	(-1.523,0.07)	(0.028,0.037)	(-0.293,0.941)	0.0739772	5.67471e-43	0.303805	0.195096	4.0498e-42	0.552401	2	other
HDL	HAVCR1	rs13231516	T	BAZ1B	114102	113974	113985	113997	0.0491046	-0.0166507	-0.0360345	0.0642412	0.00149318	0.035078	0.764378	-11.1512	-1.02727	(-0.077,0.175)	(-0.02,-0.014)	(-0.105,0.033)	0.444642	7.06775e-29	0.304295	0.687944	4.45977e-28	0.553159	2	other
HDL	NCAN	rs13231516	T	BAZ1B	114103	113974	113986	113998	-0.127999	-0.0167467	0.0779047	0.133883	0.00149217	0.0758449	-0.95605	-11.223	1.02716	(-0.39,0.134)	(-0.02,-0.014)	(-0.071,0.227)	0.339047	3.14249e-29	0.304346	0.591445	2.02146e-28	0.553159	2	other
TC	LDLRAP1	rs4420638	G	APOE	621938	619391	619402	619413	0.110525	0.196992	0.237099	0.181201	0.00388033	0.231324	0.609957	50.7667	1.02497	(-0.245,0.466)	(0.189,0.205)	(-0.216,0.69)	0.54189	0	0.305378	0.757713	0	0.554693	2	other
HDL	LDLR	rs17145738	T	MLXIPL	114103	113979	113991	114002	0.00368771	0.0165059	0.130774	0.0515137	0.00149636	0.12767	0.0715869	11.0306	1.02431	(-0.097,0.105)	(0.014,0.019)	(-0.119,0.381)	0.942931	2.71925e-28	0.305687	0.975314	1.65282e-27	0.555032	2	other
HDL	NCAN	rs6511720	G	LDLR	114103	114102	114114	114126	0.135401	0.001646	-0.0750499	0.131876	0.00152065	0.0733562	1.02673	1.08243	-1.02309	(-0.123,0.394)	(-0.001,0.005)	(-0.219,0.069)	0.304549	0.279062	0.306266	0.553416	0.523277	0.555632	2	other
TG	LDLR	rs629301	T	SORT1/CELSR2	591630	591623	591631	591642	-0.56652	0.0127553	0.195605	0.336231	0.00268694	0.192092	-1.68491	4.74715	1.01829	(-1.226,0.092)	(0.007,0.018)	(-0.181,0.572)	0.0920052	2.06305e-06	0.308541	0.231503	8.00408e-06	0.559001	2	other
HDL	CBLC	rs2277025	C	HAVCR1	114102	114098	114110	114122	0.0134853	0.00246217	-0.019485	0.0205517	0.00101873	0.0191505	0.656163	2.41692	-1.01747	(-0.027,0.054)	(0,0.004)	(-0.057,0.018)	0.511719	0.0156526	0.308931	0.736134	0.0515314	0.55928	2	other
TG	WDR12	rs383830	A	FAM174A	591634	591633	591644	591655	0.147237	-0.00247945	-0.141268	0.0975836	0.00275151	0.138845	1.50883	-0.901126	-1.01745	(-0.044,0.339)	(-0.008,0.003)	(-0.413,0.131)	0.131343	0.367521	0.308938	0.308019	0.61529	0.55928	2	other
LDL	MYBPHL	rs629301	T	SORT1/CELSR2	505367	503352	503364	503377	-0.355843	0.126331	0.174445	0.319916	0.00281787	0.171611	-1.1123	44.8322	1.01652	(-0.983,0.271)	(0.121,0.132)	(-0.162,0.511)	0.266008	0	0.309384	0.508076	0	0.559665	2	other
TG	MYBPHL	rs6589574	A	SIK3	591635	590753	590766	590777	-0.00116641	0.118648	0.175602	0.0700863	0.00403658	0.173095	-0.0166425	29.3933	1.01448	(-0.139,0.136)	(0.111,0.127)	(-0.164,0.515)	0.986722	6.69532e-190	0.310354	0.995172	8.98238e-189	0.561224	2	other
LDL	TOMM40	rs2479409	G	PCSK9	505367	505168	505181	505192	0.252173	0.0357777	-0.329531	0.353214	0.00246641	0.324911	0.71394	14.506	-1.01422	(-0.44,0.944)	(0.031,0.041)	(-0.966,0.307)	0.475265	1.11065e-47	0.310478	0.710499	8.26969e-47	0.561335	2	other
TC	SEZ6L	rs3208856	C	CBLC	621939	621250	621262	621274	0.526276	0.224742	-0.320121	0.61137	0.00828597	0.315924	0.860815	27.1232	-1.01328	(-0.672,1.725)	(0.209,0.241)	(-0.939,0.299)	0.38934	5.24777e-162	0.310924	0.636107	6.61338e-161	0.561915	2	other
HDL	BAZ1B	rs4420638	G	APOE	114102	113771	113783	113795	0.0432147	-0.0224389	-0.0893777	0.0573664	0.00124852	0.0884077	0.753311	-17.9724	-1.01097	(-0.069,0.156)	(-0.025,-0.02)	(-0.263,0.084)	0.451263	3.2072e-72	0.31203	0.692076	2.89458e-71	0.563146	2	other
TC	BCL7B	rs114123510	A	WDR12	621940	621889	621901	621912	-0.281677	-0.0303006	1.07537	0.336387	0.0045952	1.06373	-0.837357	-6.59397	1.01094	(-0.941,0.378)	(-0.039,-0.021)	(-1.01,3.16)	0.402392	4.28232e-11	0.312047	0.649218	1.8692e-10	0.563146	2	other
LDL	SIK3	rs12027135	T	LDLRAP1/TMEM57	505366	505246	505257	505269	0.487756	0.0263157	-0.264986	0.38804	0.00236822	0.262187	1.25697	11.112	-1.01068	(-0.273,1.248)	(0.022,0.031)	(-0.779,0.249)	0.208763	1.09666e-28	0.312172	0.431008	6.89077e-28	0.563259	2	other
LDL	HMGCR	rs4936367	G	PAFAH1B2	505365	505294	505304	505315	-0.0897445	0.0332258	-0.322848	0.130502	0.00392716	0.319659	-0.687686	8.46051	-1.00998	(-0.346,0.166)	(0.026,0.041)	(-0.949,0.304)	0.491651	2.66214e-17	0.312506	0.722635	1.25587e-16	0.563624	2	other
TC	WDR12	rs1367117	A	APOB	621940	620942	620954	620966	0.151335	0.101453	-0.198788	0.160605	0.00324095	0.197285	0.942278	31.3033	-1.00762	(-0.163,0.466)	(0.095,0.108)	(-0.585,0.188)	0.34605	4.20557e-215	0.313639	0.597942	6.14e-214	0.564993	2	other
TC	HAVCR1	rs13231516	T	BAZ1B	621939	621921	621932	621943	-0.238532	0.0181436	0.109363	0.198422	0.00466403	0.108777	-1.20214	3.89011	1.00539	(-0.627,0.15)	(0.009,0.027)	(-0.104,0.323)	0.229307	0.0001002	0.314709	0.459902	0.000375067	0.566505	2	other
HDL	HMGCR	rs2075650	G	TOMM40	114102	113866	113877	113888	-0.00973155	-0.0213553	-0.114357	0.0583809	0.00138804	0.113804	-0.166691	-15.3852	-1.00486	(-0.124,0.105)	(-0.024,-0.019)	(-0.337,0.109)	0.867613	2.05841e-53	0.314964	0.944118	1.73019e-52	0.566808	2	other
TC	HMGCR	rs12027135	T	LDLRAP1/TMEM57	621938	621818	621829	621840	0.0546826	0.0339627	-0.203272	0.267156	0.00309263	0.202643	0.204684	10.9818	-1.0031	(-0.469,0.578)	(0.028,0.04)	(-0.6,0.194)	0.837819	4.67349e-28	0.315811	0.930008	2.78271e-27	0.567761	2	other
TG	CELSR2	rs3757354	C	MYLIP	591634	591634	591646	591658	-0.35043	0.00365625	0.179077	0.303499	0.00278237	0.178563	-1.15463	1.31408	1.00287	(-0.945,0.244)	(-0.002,0.009)	(-0.171,0.529)	0.248241	0.188819	0.315921	0.483654	0.404896	0.567788	2	other
TG	CXCL12	rs2075290	C	ZNF259	591634	589519	589531	589543	-0.0230751	0.201857	-0.297552	0.109012	0.0044019	0.297117	-0.211674	45.8567	-1.00147	(-0.237,0.191)	(0.193,0.21)	(-0.88,0.285)	0.832361	0	0.316601	0.927672	0	0.568574	2	other
TG	MLXIPL	rs1367117	A	APOB	591629	591622	591629	591641	-0.113978	0.0122021	-0.131192	0.110018	0.00235875	0.131011	-1.036	5.17315	-1.00138	(-0.33,0.102)	(0.008,0.017)	(-0.388,0.126)	0.300203	2.30182e-07	0.316645	0.54797	9.13268e-07	0.568574	2	other
TC	TOMM40	rs1870634	G	CXCL12	621940	621934	621947	621958	0.278377	-0.00762383	-0.406242	0.599483	0.0032597	0.405852	0.464361	-2.33881	-1.00096	(-0.897,1.453)	(-0.014,-0.001)	(-1.202,0.389)	0.642389	0.0193451	0.316845	0.833055	0.0609695	0.568704	2	other
LDL	HAVCR1	rs2228603	C	NCAN	505366	504979	504990	505002	0.151145	0.0888964	-0.105722	0.200951	0.00446085	0.105674	0.752146	19.9281	-1.00046	(-0.243,0.545)	(0.08,0.098)	(-0.313,0.101)	0.451963	2.32038e-88	0.317089	0.692556	2.29343e-87	0.569028	2	other
TG	MYLIP	rs3208856	C	CBLC	591634	591592	591604	591615	-0.388554	-0.0357055	0.249355	0.468818	0.00603227	0.249454	-0.828794	-5.91907	0.999605	(-1.307,0.53)	(-0.048,-0.024)	(-0.24,0.738)	0.407221	3.23761e-09	0.317502	0.653822	1.35052e-08	0.569641	2	other
TG	BCL7B	rs114123510	A	WDR12	591635	591633	591645	591657	-0.0346251	-0.00269781	0.77215	0.244337	0.00333884	0.772646	-0.141711	-0.80801	0.999357	(-0.514,0.444)	(-0.009,0.004)	(-0.742,2.287)	0.887308	0.419085	0.317622	0.954352	0.666704	0.569641	2	other
HDL	NCAN	rs3757354	C	MYLIP	114103	114102	114115	114126	-0.0781529	0.000776733	0.0613204	0.0991206	0.00122526	0.0615394	-0.788463	0.633936	0.996442	(-0.272,0.116)	(-0.002,0.003)	(-0.059,0.182)	0.430426	0.526123	0.319035	0.675304	0.744777	0.571296	2	other
TG	BAZ1B	rs4936367	G	PAFAH1B2	591633	590958	590968	590976	0.0993866	0.0953784	0.290391	0.13373	0.00372439	0.291459	0.743188	25.6091	0.996336	(-0.163,0.361)	(0.088,0.103)	(-0.281,0.862)	0.457368	1.20816e-144	0.319087	0.696062	1.32616e-143	0.571296	2	other
HDL	MYLIP	rs12027135	T	LDLRAP1/TMEM57	114103	114094	114106	114118	-0.0974582	0.00266185	0.0731575	0.101483	0.000989986	0.0734316	-0.960336	2.68877	0.996268	(-0.296,0.101)	(0.001,0.005)	(-0.071,0.217)	0.336886	0.00717152	0.31912	0.589633	0.0247117	0.571296	2	other
HDL	BAZ1B	rs629301	T	SORT1/CELSR2	114102	114009	114021	114031	-0.114541	-0.0111125	0.0910857	0.150759	0.00118477	0.0915707	-0.759765	-9.3795	0.994703	(-0.41,0.181)	(-0.013,-0.009)	(-0.088,0.271)	0.447395	6.6284e-21	0.319881	0.689677	3.42538e-20	0.571837	2	other
TC	LPL	rs114123510	A	WDR12	621939	621889	621901	621912	-7.61035e-05	-0.0280916	-0.0107137	0.00578976	0.00508413	0.0107791	-0.0131445	-5.52536	-0.993928	(-0.011,0.011)	(-0.038,-0.018)	(-0.032,0.01)	0.989513	3.28818e-08	0.320258	0.995693	1.3288e-07	0.571847	2	other
TG	NECTIN2	rs6589574	A	SIK3	591635	590753	590766	590777	0.109683	0.118792	-0.396982	0.159779	0.0040357	0.399445	0.686469	29.4354	-0.993834	(-0.203,0.423)	(0.111,0.127)	(-1.18,0.386)	0.492418	1.93756e-190	0.320304	0.72293	2.6634e-189	0.571847	2	other
TC	WDR12	rs688034	T	SEZ6L	621940	621938	621951	621961	0.115317	-0.0037884	-0.187504	0.140488	0.00325872	0.188703	0.820829	-1.16254	-0.993646	(-0.16,0.391)	(-0.01,0.003)	(-0.557,0.182)	0.411744	0.245015	0.320395	0.659543	0.48009	0.571847	2	other
LDL	SIK3	rs4420638	G	APOE	505366	501952	501963	501975	0.0161834	0.174282	0.22679	0.199227	0.00296303	0.228251	0.081231	58.8188	0.993599	(-0.374,0.407)	(0.168,0.18)	(-0.221,0.674)	0.935258	0	0.320418	0.971351	0	0.571847	2	other
LDL	MYLIP	rs2479409	G	PCSK9	505361	505168	505175	505187	-0.108696	0.0357917	-0.166686	0.152963	0.00246664	0.167918	-0.710603	14.5103	-0.992662	(-0.409,0.191)	(0.031,0.041)	(-0.496,0.162)	0.47733	1.04315e-47	0.320875	0.711564	7.78011e-47	0.571847	2	other
TC	HAVCR1	rs2228603	C	NCAN	621939	621484	621496	621507	0.209541	0.124616	-0.137012	0.262602	0.00582565	0.13811	0.797943	21.3909	-0.99205	(-0.305,0.724)	(0.113,0.136)	(-0.408,0.134)	0.424903	1.62434e-101	0.321173	0.670967	1.66822e-100	0.571991	2	other
LDL	SEZ6L	rs629301	T	SORT1/CELSR2	505366	503352	503363	503375	0.0870872	0.12642	-0.123106	0.209141	0.00281802	0.124399	0.416404	44.8611	-0.98961	(-0.323,0.497)	(0.121,0.132)	(-0.367,0.121)	0.677115	0	0.322365	0.851756	0	0.57349	2	other
LDL	WDR12	rs12027135	T	LDLRAP1/TMEM57	505367	505246	505258	505269	-0.175543	0.026259	0.112723	0.166298	0.00236839	0.114202	-1.05559	11.0873	0.987047	(-0.501,0.15)	(0.022,0.031)	(-0.111,0.337)	0.291154	1.44639e-28	0.32362	0.536162	8.9809e-28	0.574174	2	other
TG	CELSR2	rs590502	G	MYBPHL	591634	591634	591647	591658	0.0879115	0.00478041	-0.138744	0.173179	0.00224048	0.140723	0.507634	2.13365	-0.985932	(-0.252,0.427)	(0,0.009)	(-0.415,0.137)	0.61171	0.0328713	0.324166	0.810684	0.0983938	0.574635	2	other
LDL	TM6SF2	rs2075650	G	TOMM40	505366	502908	502919	502931	-0.102774	0.164337	0.249244	0.102542	0.00330424	0.253049	-1.00226	49.7353	0.984963	(-0.304,0.098)	(0.158,0.171)	(-0.247,0.745)	0.316217	0	0.324642	0.568142	0	0.575075	2	other
HDL	ZPR1	rs4936367	G	PAFAH1B2	114103	114068	114080	114091	-0.0106945	-0.0106093	0.0665418	0.0413558	0.00164405	0.067678	-0.258597	-6.45315	0.983212	(-0.092,0.07)	(-0.014,-0.007)	(-0.066,0.199)	0.795946	1.09549e-10	0.325503	0.912431	4.72177e-10	0.576361	2	other
LDL	MYBPHL	rs13231516	T	BAZ1B	505367	505358	505370	505381	-0.252193	0.00964159	0.144401	0.264749	0.00356862	0.146949	-0.952574	2.70177	0.982663	(-0.771,0.267)	(0.003,0.017)	(-0.144,0.432)	0.340806	0.00689722	0.325773	0.592721	0.0238863	0.576507	2	other
LDL	FAM174A	rs3757354	C	MYLIP	505367	505269	505281	505293	-0.253767	0.0283001	0.15996	0.282906	0.00293186	0.1629	-0.897	9.65262	0.981949	(-0.808,0.301)	(0.023,0.034)	(-0.159,0.479)	0.369719	4.79161e-22	0.326125	0.61758	2.53782e-21	0.577015	2	other
TG	MYLIP	rs6589574	A	SIK3	591634	590753	590765	590776	0.114794	0.118805	-0.294495	0.115774	0.00403577	0.299988	0.991529	29.438	-0.981689	(-0.112,0.342)	(0.111,0.127)	(-0.882,0.293)	0.321427	1.79426e-190	0.326253	0.572217	2.47403e-189	0.577127	2	other
HDL	NECTIN2	rs4936367	G	PAFAH1B2	114101	114068	114079	114090	-0.0884198	-0.0105827	0.156518	0.079805	0.00164361	0.159611	-1.10795	-6.4387	0.98062	(-0.245,0.068)	(-0.014,-0.007)	(-0.156,0.469)	0.267884	1.20498e-10	0.32678	0.509743	5.18368e-10	0.577447	2	other
TC	WDR12	rs4936367	G	PAFAH1B2	621940	621833	621845	621857	-0.0233702	0.0520219	0.32025	0.118904	0.00512765	0.326608	-0.196548	10.1454	0.980536	(-0.256,0.21)	(0.042,0.062)	(-0.32,0.96)	0.844182	3.47457e-24	0.326822	0.933305	1.88496e-23	0.577447	2	other
TC	PAFAH1B1	rs2075650	G	TOMM40	621939	620106	620117	620128	0.234981	0.185465	-0.789341	0.710498	0.00432351	0.805635	0.330727	42.8968	-0.979775	(-1.158,1.628)	(0.177,0.194)	(-2.368,0.79)	0.740851	0	0.327197	0.887657	0	0.577862	2	other
HDL	TM6SF2	rs1367117	A	APOB	114100	114097	114107	114118	0.10455	-0.00188635	-0.0532592	0.0556702	0.00103907	0.0543717	1.87802	-1.81542	-0.979541	(-0.005,0.214)	(-0.004,0)	(-0.16,0.053)	0.0603788	0.06946	0.327313	0.166046	0.186102	0.577862	2	other
LDL	CXCL12	rs2075290	C	ZNF259	505367	505169	505181	505193	0.0724329	0.0630644	-0.306651	0.115064	0.00464871	0.313612	0.629499	13.566	-0.977805	(-0.153,0.298)	(0.054,0.072)	(-0.921,0.308)	0.529022	6.37132e-42	0.328171	0.746378	4.51449e-41	0.579259	2	other
TG	BCAM	rs4936367	G	PAFAH1B2	591635	590958	590970	590982	0.0121908	0.0955011	-0.111686	0.068965	0.00372614	0.11439	0.176768	25.63	-0.976364	(-0.123,0.147)	(0.088,0.103)	(-0.336,0.113)	0.859691	7.05883e-145	0.328884	0.940222	7.87399e-144	0.580288	2	other
LDL	TM6SF2	rs1367117	A	APOB	505366	504117	504128	504139	-0.186845	0.087891	0.128546	0.131905	0.00247763	0.131907	-1.41651	35.4738	0.97452	(-0.445,0.072)	(0.083,0.093)	(-0.13,0.387)	0.156625	1.24653e-275	0.329798	0.353485	2.37985e-274	0.581672	2	other
LDL	BCL7B	rs12916	C	HMGCR	505367	504572	504584	504596	0.209132	0.0671296	-0.484488	0.31455	0.00239565	0.497337	0.664862	28.0214	-0.974165	(-0.407,0.826)	(0.062,0.072)	(-1.459,0.49)	0.506139	8.91837e-173	0.329974	0.732839	1.1667e-171	0.581867	2	other
LDL	HMGCR	rs4420638	G	APOE	505365	501952	501962	501973	-0.0691667	0.174371	-0.215855	0.145182	0.00296306	0.22177	-0.476413	58.8484	-0.973325	(-0.354,0.215)	(0.169,0.18)	(-0.651,0.219)	0.63378	0	0.330392	0.826774	0	0.5823	2	other
TG	BCAM	rs2277025	C	HAVCR1	591635	591587	591599	591610	-0.0701224	0.0164798	0.0830647	0.0871446	0.00230966	0.0853453	-0.804667	7.13516	0.973278	(-0.241,0.101)	(0.012,0.021)	(-0.084,0.25)	0.421012	9.66741e-13	0.330415	0.668168	4.32757e-12	0.5823	2	other
LDL	FAM174A	rs8068571	T	PAFAH1B1	505367	505364	505377	505387	0.232646	-0.0045487	-0.149085	0.243281	0.0026714	0.15337	0.956286	-1.70274	-0.972062	(-0.244,0.709)	(-0.01,0.001)	(-0.45,0.152)	0.338928	0.0886159	0.33102	0.591426	0.225066	0.583135	2	other
TC	MACO1	rs13233571	C	BCL7B	621940	621921	621933	621945	-0.817553	0.0178408	0.474668	0.904836	0.0046628	0.489519	-0.903537	3.82621	0.969663	(-2.591,0.956)	(0.009,0.027)	(-0.485,1.434)	0.366241	0.000130133	0.332215	0.614096	0.000480273	0.58474	2	other
LDL	MYBPHL	rs688034	T	SEZ6L	505367	505366	505379	505389	-0.0591476	-0.0019221	0.0873883	0.0944522	0.00249495	0.0901305	-0.626217	-0.770393	0.969575	(-0.244,0.126)	(-0.007,0.003)	(-0.089,0.264)	0.531173	0.441067	0.332258	0.748881	0.685185	0.58474	2	other
TC	MACO1	rs17145738	T	MLXIPL	621940	621921	621933	621944	0.131732	-0.0181554	-0.474356	0.315987	0.00467394	0.489533	0.416889	-3.88439	-0.968998	(-0.488,0.751)	(-0.027,-0.009)	(-1.434,0.485)	0.676759	0.000102586	0.332546	0.851668	0.000383517	0.584808	2	other
TC	MACO1	rs13231516	T	BAZ1B	621940	621921	621933	621944	-0.816783	0.0182862	0.474225	0.904879	0.00465996	0.489542	-0.902643	3.92412	0.968711	(-2.59,0.957)	(0.009,0.027)	(-0.485,1.434)	0.366715	8.70474e-05	0.332689	0.614401	0.000329284	0.584808	2	other
TC	PAFAH1B1	rs1367117	A	APOB	621939	620942	620954	620965	-0.682293	0.101383	0.689505	0.581549	0.00324065	0.712247	-1.17323	31.2847	0.968071	(-1.822,0.458)	(0.095,0.108)	(-0.706,2.086)	0.240702	7.53507e-215	0.333009	0.475287	1.07894e-213	0.58481	2	other
LDL	ZPR1	rs12916	C	HMGCR	505367	504572	504584	504597	-0.0856782	0.0670681	0.109315	0.126351	0.0023962	0.113014	-0.678099	27.9893	0.967273	(-0.333,0.162)	(0.062,0.072)	(-0.112,0.331)	0.497709	2.19153e-172	0.333407	0.726475	2.79734e-171	0.585379	2	other
TG	NCAN	rs2075290	C	ZNF259	591635	589519	589532	589543	-0.0250339	0.201875	-0.223066	0.0944114	0.0044022	0.231265	-0.265158	45.8579	-0.96455	(-0.21,0.16)	(0.193,0.211)	(-0.676,0.23)	0.790888	0	0.33477	0.909468	0	0.587408	2	other
TG	CELSR2	rs58542926	C	TM6SF2	591634	591353	591365	591377	0.30342	0.0744353	-0.201294	0.385656	0.00424521	0.20876	0.786764	17.5339	-0.964237	(-0.452,1.059)	(0.066,0.083)	(-0.61,0.208)	0.43142	7.89049e-69	0.334927	0.676626	7.02907e-68	0.587471	2	other
TC	NCAN	rs2479409	G	PCSK9	621938	621779	621790	621801	-0.0529749	0.0418069	-0.162469	0.152956	0.00322312	0.168964	-0.346341	12.9709	-0.96156	(-0.353,0.247)	(0.035,0.048)	(-0.494,0.169)	0.729087	1.78856e-38	0.336271	0.880918	1.23213e-37	0.589249	2	other
HDL	CXCL12	rs1367117	A	APOB	114103	114097	114109	114121	-0.0357713	-0.00191841	0.0579532	0.0566945	0.00103901	0.0602791	-0.630948	-1.84639	0.961416	(-0.147,0.075)	(-0.004,0)	(-0.06,0.176)	0.528074	0.064836	0.336343	0.745865	0.176296	0.58926	2	other
TC	CBLC	rs58542926	C	TM6SF2	621936	621282	621290	621302	0.120626	0.150753	-0.11233	0.222948	0.00584324	0.116927	0.541048	25.7995	-0.960681	(-0.316,0.558)	(0.139,0.162)	(-0.342,0.117)	0.588474	8.98994e-147	0.336713	0.793903	1.04726e-145	0.5895	2	other
HDL	BCL7B	rs590502	G	MYBPHL	114101	114092	114103	114115	-0.223027	-0.00290837	0.134274	0.164175	0.000986703	0.140008	-1.35847	-2.94757	0.959046	(-0.545,0.099)	(-0.005,-0.001)	(-0.14,0.409)	0.174314	0.00320284	0.337536	0.382021	0.0115907	0.590256	2	other
HDL	PCSK9	rs7254892	G	PVRL2	114101	114029	114040	114051	0.159201	-0.022113	-0.073384	0.15068	0.00282725	0.0766642	1.05655	-7.82137	-0.957212	(-0.136,0.455)	(-0.028,-0.017)	(-0.224,0.077)	0.290717	5.225e-15	0.33846	0.53569	2.38678e-14	0.591114	2	other
HDL	MYLIP	rs383830	A	FAM174A	114103	114102	114114	114125	0.0257453	0.00107933	-0.068249	0.055869	0.00121191	0.0713225	0.460816	0.890597	-0.956907	(-0.084,0.135)	(-0.001,0.003)	(-0.208,0.072)	0.644931	0.373146	0.338614	0.834269	0.620636	0.591193	2	other
HDL	LDLRAP1	rs2075290	C	ZNF259	114102	113781	113793	113805	0.0120611	-0.0359417	0.17704	0.050788	0.0019433	0.185442	0.23748	-18.4952	0.954692	(-0.087,0.112)	(-0.04,-0.032)	(-0.186,0.541)	0.812284	2.2589e-76	0.339734	0.918775	2.12904e-75	0.592035	2	other
HDL	MLXIPL	rs12027135	T	LDLRAP1/TMEM57	114102	114094	114106	114118	0.0549023	0.00268934	-0.0516812	0.0718453	0.000990043	0.0541468	0.764175	2.71639	-0.954465	(-0.086,0.196)	(0.001,0.005)	(-0.158,0.054)	0.444763	0.00659985	0.339849	0.688012	0.0229722	0.592035	2	other
TC	NECTIN2	rs1870634	G	CXCL12	621938	621934	621945	621956	-0.249551	-0.00767059	0.340255	0.538705	0.00325973	0.356767	-0.463243	-2.35314	0.953718	(-1.305,0.806)	(-0.014,-0.001)	(-0.359,1.04)	0.64319	0.0186158	0.340226	0.833731	0.0592772	0.592364	2	other
LDL	SEZ6L	rs8068571	T	PAFAH1B1	505366	505364	505375	505387	0.0775044	-0.0045236	-0.118667	0.203477	0.00267154	0.124443	0.380899	-1.69326	-0.953583	(-0.321,0.476)	(-0.01,0.001)	(-0.363,0.125)	0.703278	0.0904068	0.340295	0.866098	0.228317	0.592364	2	other
HDL	SEZ6L	rs13233571	C	BCL7B	114099	113978	113986	113997	-0.0508443	-0.0164538	0.0643384	0.119405	0.00149312	0.0674709	-0.425813	-11.0198	0.953573	(-0.285,0.183)	(-0.019,-0.014)	(-0.068,0.197)	0.670244	3.06902e-28	0.3403	0.848008	1.86036e-27	0.592364	2	other
HDL	BCAM	rs4936367	G	PAFAH1B2	114102	114068	114079	114092	-0.00356192	-0.010511	-0.0476067	0.0302051	0.00164446	0.0499249	-0.117925	-6.39175	-0.953567	(-0.063,0.056)	(-0.014,-0.007)	(-0.145,0.05)	0.906127	1.64e-10	0.340303	0.958703	6.98777e-10	0.592364	2	other
LDL	TOMM40	rs1367117	A	APOB	505367	504117	504129	504140	0.141533	0.0879564	-0.286556	0.300722	0.00247728	0.300723	0.470644	35.5053	-0.952889	(-0.448,0.731)	(0.083,0.093)	(-0.876,0.303)	0.637895	4.07244e-276	0.340646	0.828741	8.06813e-275	0.592659	2	other
TC	NCAN	rs1367117	A	APOB	621938	620942	620953	620964	-0.249511	0.101335	0.176734	0.160637	0.00324116	0.185482	-1.55326	31.2652	0.95284	(-0.564,0.065)	(0.095,0.108)	(-0.187,0.54)	0.120362	1.38827e-214	0.340671	0.287857	1.9658e-213	0.592659	2	other
HDL	WDR12	rs590502	G	MYBPHL	114100	114092	114102	114114	0.118511	-0.00288379	-0.0477155	0.0697063	0.000986851	0.0501258	1.70015	-2.92221	-0.951915	(-0.018,0.255)	(-0.005,-0.001)	(-0.146,0.051)	0.0891032	0.00347553	0.34114	0.2261	0.0124764	0.593128	2	other
HDL	CELSR2	rs688034	T	SEZ6L	114102	114101	114113	114124	-0.0405941	-0.00114742	0.060111	0.0534246	0.0010437	0.0632107	-0.75984	-1.09937	0.950962	(-0.145,0.064)	(-0.003,0.001)	(-0.064,0.184)	0.44735	0.271606	0.341624	0.689677	0.514043	0.593713	2	other
LDL	BAZ1B	rs1870634	G	CXCL12	505367	505362	505375	505386	-0.245223	-0.00503949	0.16693	0.254824	0.00249559	0.175584	-0.962323	-2.01936	0.950714	(-0.745,0.254)	(-0.01,0)	(-0.177,0.511)	0.335887	0.0434499	0.34175	0.5887	0.124751	0.593726	2	other
TC	CBLC	rs2075290	C	ZNF259	621936	621698	621706	621718	-0.0712742	0.0890298	-0.114111	0.0432814	0.00607714	0.120421	-1.64676	14.6499	-0.947601	(-0.156,0.014)	(0.077,0.101)	(-0.35,0.122)	0.0996068	1.34822e-48	0.343333	0.246739	1.03402e-47	0.595428	2	other
TG	MLXIPL	rs4420638	G	APOE	591629	591396	591404	591415	-0.246546	0.0427697	0.162613	0.104703	0.00283693	0.171709	-2.35472	15.0761	0.947025	(-0.452,-0.041)	(0.037,0.048)	(-0.174,0.499)	0.0185366	2.32776e-51	0.343626	0.0591938	1.85535e-50	0.595481	2	other
HDL	CELSR2	rs6589574	A	SIK3	114102	114028	114040	114052	-0.0294157	-0.0162779	0.0953073	0.0465858	0.00178127	0.100999	-0.63143	-9.13838	0.943648	(-0.121,0.062)	(-0.02,-0.013)	(-0.103,0.293)	0.527759	6.33926e-20	0.345349	0.745682	3.11216e-19	0.597504	2	other
TC	CXCL12	rs383830	A	FAM174A	621940	621940	621952	621963	0.158712	-0.00116269	-0.251702	0.17354	0.00378614	0.2668	0.914554	-0.307091	-0.943414	(-0.181,0.499)	(-0.009,0.006)	(-0.775,0.271)	0.360426	0.758774	0.345469	0.608579	0.894413	0.597504	2	other
HDL	MYBPHL	rs58542926	C	TM6SF2	114102	114095	114108	114119	0.120448	0.00541397	-0.0708032	0.14302	0.00186954	0.0750598	0.842174	2.89589	-0.94329	(-0.16,0.401)	(0.002,0.009)	(-0.218,0.076)	0.39969	0.00378089	0.345533	0.646611	0.0135346	0.597504	2	other
LDL	SIK3	rs1870634	G	CXCL12	505366	505362	505374	505385	0.540857	-0.00498444	-0.270575	0.455749	0.00249541	0.286879	1.18674	-1.99744	-0.943166	(-0.352,1.434)	(-0.01,0)	(-0.833,0.292)	0.235328	0.045777	0.345596	0.469028	0.130053	0.597504	2	other
TC	MYBPHL	rs688034	T	SEZ6L	621940	621938	621950	621962	-0.123068	-0.00392359	0.110993	0.123495	0.00325949	0.117844	-0.996545	-1.20374	0.941864	(-0.365,0.119)	(-0.01,0.002)	(-0.12,0.342)	0.318986	0.228689	0.346262	0.571296	0.459575	0.598014	2	other
TG	SEZ6L	rs17145738	T	MLXIPL	591635	590735	590747	590758	-0.048954	-0.108144	0.145449	0.0869295	0.00339036	0.154566	-0.563145	-31.8976	0.94102	(-0.219,0.121)	(-0.115,-0.101)	(-0.157,0.448)	0.573336	2.88421e-223	0.346695	0.782578	4.71122e-222	0.598475	2	other
TG	BAZ1B	rs3208856	C	CBLC	591633	591592	591602	591614	-0.352007	-0.0356568	0.25967	0.522271	0.00603201	0.276065	-0.673993	-5.91126	0.94061	(-1.376,0.672)	(-0.047,-0.024)	(-0.281,0.801)	0.500316	3.39499e-09	0.346905	0.728303	1.4155e-08	0.598475	2	other
LDL	ZPR1	rs1367117	A	APOB	505367	504117	504129	504141	-0.0671214	0.0878909	0.113732	0.108996	0.00247773	0.120917	-0.615814	35.4723	0.940579	(-0.281,0.147)	(0.083,0.093)	(-0.123,0.351)	0.538017	1.31485e-275	0.346921	0.754423	2.50495e-274	0.598475	2	other
TG	PAFAH1B2	rs629301	T	SORT1/CELSR2	591633	591623	591634	591647	0.132705	0.0127993	-0.335382	0.570073	0.00268674	0.356604	0.232785	4.76387	-0.940489	(-0.985,1.25)	(0.008,0.018)	(-1.034,0.364)	0.815928	1.89917e-06	0.346967	0.920194	7.40038e-06	0.598475	2	other
TG	TOMM40	rs1367117	A	APOB	591634	591622	591634	591645	0.30498	0.0121959	-0.269239	0.286433	0.00235845	0.286434	1.06475	5.17114	-0.939968	(-0.256,0.866)	(0.008,0.017)	(-0.831,0.292)	0.286989	2.32671e-07	0.347234	0.532442	9.21914e-07	0.598598	2	other
LDL	BCL7B	rs1367117	A	APOB	505367	504117	504129	504141	0.295055	0.0879452	-0.466625	0.384676	0.00247719	0.496611	0.767022	35.502	-0.939619	(-0.459,1.049)	(0.083,0.093)	(-1.44,0.507)	0.443068	4.57834e-276	0.347413	0.687056	8.99065e-275	0.598598	2	other
TC	TOMM40	rs1367117	A	APOB	621940	620942	620954	620965	0.0403717	0.101428	-0.369474	0.393722	0.00324076	0.393723	0.102539	31.2976	-0.938409	(-0.731,0.812)	(0.095,0.108)	(-1.141,0.402)	0.918329	5.03525e-215	0.348034	0.964078	7.32736e-214	0.599053	2	other
TG	BCAM	rs590502	G	MYBPHL	591635	591634	591647	591660	0.0687954	0.0048001	-0.0740637	0.103154	0.00224113	0.0789918	0.666922	2.14182	-0.937613	(-0.133,0.271)	(0,0.009)	(-0.229,0.081)	0.504822	0.0322078	0.348443	0.732238	0.0966667	0.599215	2	other
LDL	TOMM40	rs688034	T	SEZ6L	505367	505366	505379	505390	-0.325222	-0.00187123	0.353734	0.359849	0.00249408	0.377413	-0.903772	-0.75027	0.937259	(-1.031,0.38)	(-0.007,0.003)	(-0.386,1.093)	0.366116	0.453092	0.348626	0.614096	0.693074	0.599215	2	other
TG	SEZ6L	rs58542926	C	TM6SF2	591635	591353	591365	591378	0.376153	0.0744516	-0.207189	0.426127	0.00424512	0.221108	0.882725	17.5382	-0.937046	(-0.459,1.211)	(0.066,0.083)	(-0.641,0.226)	0.377385	7.32607e-69	0.348735	0.624248	6.5393e-68	0.599215	2	other
TG	SORT1	rs12916	C	HMGCR	591633	591602	591613	591624	-0.00800684	0.0151635	-0.132703	0.17493	0.00227809	0.141659	-0.0457718	6.65623	-0.936781	(-0.351,0.335)	(0.011,0.02)	(-0.41,0.145)	0.963492	2.80939e-11	0.348871	0.984538	1.24452e-10	0.599215	2	other
TG	NECTIN2	rs17145738	T	MLXIPL	591635	590735	590747	590758	0.0984346	-0.108046	-0.342419	0.163614	0.00338968	0.365846	0.601628	-31.875	-0.935966	(-0.222,0.419)	(-0.115,-0.101)	(-1.059,0.375)	0.547422	5.92284e-223	0.349291	0.762315	9.317e-222	0.599571	2	other
HDL	MLXIPL	rs2228603	C	NCAN	114102	114097	114109	114120	-0.16653	0.0037298	0.0888501	0.180404	0.00186418	0.0950074	-0.923092	2.00077	0.935191	(-0.52,0.187)	(0,0.007)	(-0.097,0.275)	0.355959	0.0454174	0.34969	0.605395	0.129237	0.600053	2	other
TG	SEZ6L	rs13231516	T	BAZ1B	591635	590744	590756	590768	0.235139	0.107279	-0.142042	0.266316	0.00338023	0.151957	0.88293	31.7371	-0.934755	(-0.287,0.757)	(0.101,0.114)	(-0.44,0.156)	0.377274	4.78034e-221	0.349915	0.624248	7.37691e-220	0.600324	2	other
TG	TM6SF2	rs12678919	A	LPL	591630	590230	590238	590250	0.121563	0.146045	-0.181171	0.353372	0.00375077	0.194129	0.34401	38.9374	-0.933253	(-0.571,0.814)	(0.139,0.153)	(-0.562,0.199)	0.730839	0	0.35069	0.880961	0	0.601307	2	other
LDL	MYBPHL	rs4936367	G	PAFAH1B2	505367	505294	505306	505318	0.0332862	0.0332641	-0.160669	0.0748963	0.00392782	0.172487	0.44443	8.46884	-0.931483	(-0.114,0.18)	(0.026,0.041)	(-0.499,0.177)	0.656732	2.47852e-17	0.351604	0.841396	1.17111e-16	0.60195	2	other
TC	MLXIPL	rs6511720	G	LDLR	621939	619868	619879	619891	0.663536	0.21503	-0.268188	0.543915	0.00472941	0.288111	1.21993	45.4665	-0.930848	(-0.403,1.73)	(0.206,0.224)	(-0.833,0.297)	0.222493	0	0.351932	0.450889	0	0.602397	2	other
TG	MACO1	rs383830	A	FAM174A	591633	591633	591644	591655	-0.112092	-0.00250337	-0.30504	0.267658	0.00275115	0.327816	-0.418789	-0.909937	-0.930522	(-0.637,0.413)	(-0.008,0.003)	(-0.948,0.337)	0.67537	0.362856	0.352101	0.850995	0.610913	0.602455	2	other
LDL	HAVCR1	rs4420638	G	APOE	505366	501952	501963	501974	-0.0217399	0.17445	-0.0612376	0.043061	0.0029658	0.065845	-0.504863	58.8204	-0.930027	(-0.106,0.063)	(0.169,0.18)	(-0.19,0.068)	0.613655	0	0.352357	0.812177	0	0.602663	2	other
TC	BCAM	rs114123510	A	WDR12	621940	621889	621901	621912	-0.048529	-0.0303971	0.157133	0.0904571	0.0045968	0.169229	-0.536486	-6.61267	0.928522	(-0.226,0.129)	(-0.039,-0.021)	(-0.175,0.489)	0.591623	3.77449e-11	0.353137	0.796586	1.65319e-10	0.603438	2	other
TG	SORT1	rs6589574	A	SIK3	591633	590753	590764	590777	-0.208386	0.118679	0.204166	0.126001	0.00403609	0.221037	-1.65384	29.4045	0.923674	(-0.455,0.039)	(0.111,0.127)	(-0.229,0.637)	0.0981604	4.80819e-190	0.355656	0.243629	6.46033e-189	0.605177	2	other
TC	BAZ1B	rs7254892	G	PVRL2	621940	619874	619886	619897	0.66308	0.411787	-0.333468	0.676578	0.00880817	0.361636	0.98005	46.7506	-0.922109	(-0.663,1.989)	(0.395,0.429)	(-1.042,0.375)	0.327062	0	0.356472	0.577757	0	0.605642	2	other
HDL	HMGCR	rs2277025	C	HAVCR1	114102	114098	114109	114120	0.0188224	0.00242479	-0.0622527	0.0826969	0.00101738	0.0675226	0.227607	2.38336	-0.921953	(-0.143,0.181)	(0,0.004)	(-0.195,0.07)	0.819952	0.0171554	0.356553	0.922123	0.0557802	0.605665	2	other
LDL	TOMM40	rs1870634	G	CXCL12	505367	505362	505375	505386	0.291612	-0.00498902	-0.285747	0.45853	0.00249543	0.310426	0.635971	-1.99926	-0.920499	(-0.607,1.19)	(-0.01,0)	(-0.894,0.323)	0.524796	0.0455801	0.357312	0.744464	0.129618	0.606384	2	other
TC	SIK3	rs1367117	A	APOB	621939	620942	620954	620965	0.0200845	0.101365	0.280143	0.289514	0.00324073	0.30437	0.0693733	31.2784	0.920404	(-0.547,0.588)	(0.095,0.108)	(-0.316,0.877)	0.944693	9.18747e-215	0.357362	0.976496	1.30717e-213	0.606384	2	other
HDL	SEZ6L	rs114123510	A	WDR12	114099	114096	114105	114117	0.0799904	-0.00349362	-0.0589151	0.0402952	0.00147112	0.0640699	1.98511	-2.3748	-0.919544	(0.001,0.159)	(-0.006,-0.001)	(-0.184,0.067)	0.0471325	0.0175584	0.357811	0.133353	0.0568421	0.606569	2	other
LDL	CXCL12	rs6589574	A	SIK3	505367	505277	505289	505302	0.0772889	0.0394089	-0.260113	0.117716	0.00425687	0.282956	0.65657	9.25773	-0.91927	(-0.153,0.308)	(0.031,0.048)	(-0.815,0.294)	0.511457	2.08829e-20	0.357955	0.736134	1.06016e-19	0.606569	2	other
HDL	TM6SF2	rs6589574	A	SIK3	114100	114028	114037	114047	0.0477773	-0.0162862	0.0855692	0.0427244	0.00178129	0.0930882	1.11827	-9.14292	0.919227	(-0.036,0.132)	(-0.02,-0.013)	(-0.097,0.268)	0.263453	6.07858e-20	0.357977	0.504773	2.98911e-19	0.606569	2	other
TG	NECTIN2	rs12916	C	HMGCR	591635	591602	591615	591626	0.187691	0.0151435	-0.184316	0.223298	0.00227793	0.200529	0.840542	6.64791	-0.919151	(-0.25,0.625)	(0.011,0.02)	(-0.577,0.209)	0.400605	2.97282e-11	0.358017	0.647696	1.31366e-10	0.606569	2	other
TC	TM6SF2	rs2075650	G	TOMM40	621939	620106	620117	620129	-0.112022	0.185343	0.30454	0.134293	0.00432376	0.331403	-0.834162	42.8663	0.918941	(-0.375,0.151)	(0.177,0.194)	(-0.345,0.954)	0.40419	0	0.358127	0.65032	0	0.606609	2	other
LDL	HAVCR1	rs4936367	G	PAFAH1B2	505366	505294	505305	505316	-0.0581344	0.033004	0.0777721	0.0399604	0.00393109	0.0849101	-1.4548	8.39564	0.915935	(-0.136,0.02)	(0.025,0.041)	(-0.089,0.244)	0.145724	4.63356e-17	0.359701	0.33463	2.16193e-16	0.608123	2	other
HDL	PCSK9	rs13231516	T	BAZ1B	114101	113974	113985	113996	0.0768853	-0.0166649	-0.0349593	0.0693566	0.00149302	0.0381833	1.10855	-11.1619	-0.915566	(-0.059,0.213)	(-0.02,-0.014)	(-0.11,0.04)	0.267624	6.26422e-29	0.359895	0.509743	3.95833e-28	0.60822	2	other
TG	CBLC	rs6589574	A	SIK3	591632	590753	590765	590775	-0.026214	0.118943	-0.0726556	0.0324174	0.00404063	0.0793974	-0.80864	29.4368	-0.915088	(-0.09,0.037)	(0.111,0.127)	(-0.228,0.083)	0.418722	1.85722e-190	0.360145	0.666665	2.55689e-189	0.608414	2	other
LDL	BCAM	rs3757354	C	MYLIP	505367	505269	505281	505292	-0.178302	0.0282848	0.103154	0.192479	0.00293239	0.113104	-0.926343	9.64565	0.912026	(-0.556,0.199)	(0.023,0.034)	(-0.119,0.325)	0.354268	5.12861e-22	0.361755	0.604542	2.71309e-21	0.609774	2	other
TC	HAVCR1	rs2075290	C	ZNF259	621939	621698	621710	621721	-0.0276714	0.0890253	-0.125886	0.0503183	0.00607537	0.138552	-0.549927	14.6535	-0.908583	(-0.126,0.071)	(0.077,0.101)	(-0.397,0.146)	0.58237	1.27978e-48	0.36357	0.788883	9.84062e-48	0.61177	2	other
TG	BAZ1B	rs1367117	A	APOB	591633	591622	591632	591643	0.264752	0.0121954	-0.182014	0.189598	0.00235862	0.200441	1.39638	5.17054	-0.908067	(-0.107,0.636)	(0.008,0.017)	(-0.575,0.211)	0.162599	2.33413e-07	0.363843	0.363297	9.24445e-07	0.611867	2	other
HDL	MACO1	rs4936367	G	PAFAH1B2	114101	114068	114079	114090	0.14463	-0.0105531	-0.294321	0.097739	0.00164355	0.324158	1.47975	-6.42093	-0.907956	(-0.047,0.336)	(-0.014,-0.007)	(-0.93,0.341)	0.138939	1.35447e-10	0.363902	0.322698	5.78498e-10	0.611867	2	other
TC	SEZ6L	rs12027135	T	LDLRAP1/TMEM57	621939	621818	621830	621842	-0.245423	0.0338589	0.13096	0.1992	0.00309305	0.144595	-1.23204	10.9468	0.905701	(-0.636,0.145)	(0.028,0.04)	(-0.152,0.414)	0.217933	6.88682e-28	0.365094	0.444167	4.03765e-27	0.61341	2	other
HDL	MACO1	rs13231516	T	BAZ1B	114101	113974	113985	113997	-0.116665	-0.0167325	0.136841	0.27717	0.00149192	0.151127	-0.420915	-11.2154	0.90547	(-0.66,0.427)	(-0.02,-0.014)	(-0.159,0.433)	0.673817	3.42641e-29	0.365216	0.850601	2.19935e-28	0.613458	2	other
TG	CXCL12	rs2277025	C	HAVCR1	591634	591587	591598	591609	-0.154472	0.0165117	0.145871	0.153201	0.00230906	0.161276	-1.0083	7.15085	0.904479	(-0.455,0.146)	(0.012,0.021)	(-0.17,0.462)	0.313313	8.62444e-13	0.365741	0.564519	3.86844e-12	0.614007	2	other
HDL	MACO1	rs17145738	T	MLXIPL	114101	113979	113990	114001	0.156944	0.0165356	-0.136644	0.101892	0.00149632	0.151133	1.5403	11.0508	-0.904132	(-0.043,0.357)	(0.014,0.019)	(-0.433,0.16)	0.123487	2.17157e-28	0.365926	0.293507	1.33446e-27	0.614096	2	other
HDL	MACO1	rs13233571	C	BCL7B	114101	113978	113989	114000	-0.116158	-0.0164409	0.136549	0.277181	0.00149287	0.151133	-0.419069	-11.0129	0.903504	(-0.659,0.427)	(-0.019,-0.014)	(-0.16,0.433)	0.675165	3.31011e-28	0.366258	0.850995	2.00107e-27	0.614096	2	other
HDL	MYBPHL	rs13233571	C	BCL7B	114102	113978	113990	114001	0.08624	-0.0163956	-0.0558299	0.112104	0.00149325	0.0619059	0.769285	-10.9798	-0.901852	(-0.133,0.306)	(-0.019,-0.013)	(-0.177,0.066)	0.441724	4.78144e-28	0.367136	0.685685	2.84246e-27	0.614875	2	other
HDL	MYBPHL	rs17145738	T	MLXIPL	114102	113979	113991	114002	-0.0254176	0.0164902	0.0557343	0.0332384	0.0014967	0.0619058	-0.764707	11.0177	0.900308	(-0.091,0.04)	(0.014,0.019)	(-0.066,0.177)	0.444446	3.1413e-28	0.367956	0.687944	1.90159e-27	0.615903	2	other
TG	SORT1	rs2075290	C	ZNF259	591633	589519	589530	589542	-0.2064	0.201718	0.235687	0.124398	0.00440202	0.262266	-1.65919	45.824	0.898656	(-0.45,0.037)	(0.193,0.21)	(-0.278,0.75)	0.0970767	0	0.368836	0.241495	0	0.616914	2	other
TC	HMGCR	rs590502	G	MYBPHL	621938	621816	621827	621838	0.0383099	0.0347993	-0.174392	0.271316	0.00308359	0.194227	0.141201	11.2853	-0.897875	(-0.493,0.57)	(0.029,0.041)	(-0.555,0.206)	0.887711	1.55084e-29	0.369252	0.954352	1.01366e-28	0.617262	2	other
TC	ZPR1	rs2479409	G	PCSK9	621940	621779	621792	621803	0.131264	0.041814	-0.137771	0.152323	0.00322327	0.153936	0.861749	12.9725	-0.894988	(-0.167,0.43)	(0.035,0.048)	(-0.439,0.164)	0.388826	1.75137e-38	0.370794	0.635478	1.20838e-37	0.619029	2	other
LDL	SEZ6L	rs3208856	C	CBLC	505366	504275	504286	504298	0.312807	0.214499	-0.216053	0.46726	0.0063401	0.241455	0.669451	33.8321	-0.894796	(-0.603,1.229)	(0.202,0.227)	(-0.689,0.257)	0.503208	6.64905e-251	0.370896	0.730608	1.23001e-249	0.619084	2	other
HDL	BAZ1B	rs17145738	T	MLXIPL	114102	113979	113991	114001	0.0497586	0.0165397	-0.0672498	0.0573034	0.00149637	0.0753111	0.868336	11.0532	-0.89296	(-0.063,0.162)	(0.014,0.019)	(-0.215,0.08)	0.38521	2.11596e-28	0.371879	0.631417	1.30207e-27	0.620167	2	other
HDL	PAFAH1B1	rs2479409	G	PCSK9	114102	114102	114114	114126	-0.142066	-0.000408643	0.147469	0.16525	0.00103217	0.16525	-0.859704	-0.395905	0.892401	(-0.466,0.182)	(-0.002,0.002)	(-0.176,0.471)	0.389952	0.692175	0.372178	0.636629	0.86088	0.620167	2	other
TG	APOE	rs383830	A	FAM174A	591634	591633	591645	591657	1.10972	-0.00253822	-0.462514	0.66912	0.00275106	0.518303	1.65847	-0.922632	-0.892362	(-0.202,2.421)	(-0.008,0.003)	(-1.478,0.553)	0.0972217	0.356199	0.372199	0.241769	0.605525	0.620167	2	other
HDL	BAZ1B	rs13233571	C	BCL7B	114102	113978	113990	114001	-0.0846272	-0.0164449	0.0671936	0.132713	0.00149295	0.0753125	-0.63767	-11.0151	0.892197	(-0.345,0.175)	(-0.019,-0.014)	(-0.08,0.215)	0.523689	3.23284e-28	0.372287	0.743432	1.95568e-27	0.620167	2	other
TC	SIK3	rs114123510	A	WDR12	621939	621889	621900	621912	0.147818	-0.0303084	0.421096	0.230312	0.0045953	0.471994	0.641815	-6.59551	0.892164	(-0.304,0.599)	(-0.039,-0.021)	(-0.504,1.346)	0.520993	4.23786e-11	0.372305	0.740782	1.8507e-10	0.620167	2	other
TC	SIK3	rs2228603	C	NCAN	621939	621484	621496	621507	-0.571073	0.12429	0.420498	0.902715	0.00582095	0.471428	-0.632618	21.3521	0.891966	(-2.34,1.198)	(0.113,0.136)	(-0.504,1.344)	0.526983	3.7245e-101	0.372411	0.745149	3.72241e-100	0.620167	2	other
HDL	CELSR2	rs2277025	C	HAVCR1	114102	114098	114110	114121	-0.044716	0.0023904	0.0522677	0.0580716	0.00101742	0.0586051	-0.770014	2.34946	0.891864	(-0.159,0.069)	(0,0.004)	(-0.063,0.167)	0.441291	0.0188007	0.372466	0.685252	0.0596594	0.620167	2	other
TC	MLXIPL	rs8068571	T	PAFAH1B1	621939	621937	621948	621959	0.415937	-0.0062301	-0.162383	0.284254	0.00348883	0.18209	1.46326	-1.78573	-0.891776	(-0.141,0.973)	(-0.013,0.001)	(-0.519,0.195)	0.143397	0.0741437	0.372513	0.330817	0.195478	0.620167	2	other
TC	MLXIPL	rs12916	C	HMGCR	621939	621225	621237	621249	0.0391451	0.0833995	0.146635	0.189866	0.00312959	0.164433	0.206173	26.6487	0.891761	(-0.333,0.411)	(0.077,0.09)	(-0.176,0.469)	0.836656	1.85299e-156	0.372521	0.929362	2.17277e-155	0.620167	2	other
HDL	MACO1	rs6589574	A	SIK3	114101	114028	114039	114050	0.14404	-0.016234	-0.28864	0.0977093	0.001781	0.32406	1.47417	-9.11508	-0.890698	(-0.047,0.336)	(-0.02,-0.013)	(-0.924,0.347)	0.140435	7.86111e-20	0.373091	0.32516	3.82774e-19	0.620636	2	other
TC	ZPR1	rs8068571	T	PAFAH1B1	621940	621937	621949	621960	-0.191879	-0.00636245	0.149665	0.270429	0.00348906	0.16812	-0.709535	-1.82354	0.890228	(-0.722,0.338)	(-0.013,0)	(-0.18,0.479)	0.477993	0.0682212	0.373343	0.711909	0.183601	0.620733	2	other
TG	NCAN	rs6511720	G	LDLR	591635	591633	591646	591658	-0.316406	0.00336299	0.153869	0.312307	0.0034532	0.172867	-1.01313	0.973875	0.890102	(-0.929,0.296)	(-0.003,0.01)	(-0.185,0.493)	0.311	0.330118	0.373411	0.561939	0.582006	0.620733	2	other
TC	MYLIP	rs17145738	T	MLXIPL	621936	621921	621929	621940	-0.319635	-0.0182738	0.332997	0.163723	0.00467406	0.37413	-1.95229	-3.90962	0.890056	(-0.641,0.001)	(-0.027,-0.009)	(-0.4,1.066)	0.0509042	9.24421e-05	0.373436	0.142624	0.000348217	0.620733	2	other
LDL	WDR12	rs8068571	T	PAFAH1B1	505367	505364	505376	505389	0.204486	-0.00455451	-0.143845	0.279617	0.00267126	0.161629	0.731309	-1.705	-0.88997	(-0.344,0.753)	(-0.01,0.001)	(-0.461,0.173)	0.46459	0.0881936	0.373482	0.701668	0.224249	0.620733	2	other
TC	MYLIP	rs2277025	C	HAVCR1	621936	621840	621849	621860	-0.129329	0.0329334	-0.185902	0.210744	0.0031783	0.209025	-0.613682	10.3619	-0.889378	(-0.542,0.284)	(0.027,0.039)	(-0.596,0.224)	0.539426	3.6937e-25	0.3738	0.755197	2.09278e-24	0.621146	2	other
TC	SEZ6L	rs629301	T	SORT1/CELSR2	621939	620514	620526	620538	0.137161	0.137397	-0.144676	0.274039	0.00368936	0.163	0.500517	37.2416	-0.887583	(-0.4,0.674)	(0.13,0.145)	(-0.464,0.175)	0.616711	1.45158e-303	0.374765	0.814653	3.3864e-302	0.621824	2	other
TC	LDLRAP1	rs2479409	G	PCSK9	621938	621779	621790	621801	0.00996721	0.0417022	0.197381	0.237248	0.00322287	0.222562	0.0420117	12.9395	0.886856	(-0.455,0.475)	(0.035,0.048)	(-0.239,0.634)	0.966489	2.69535e-38	0.375157	0.986135	1.83279e-37	0.622221	2	other
LDL	CBLC	rs590502	G	MYBPHL	505363	505189	505198	505209	-0.0158454	0.0325488	-0.0401573	0.0562785	0.00236259	0.0452959	-0.281553	13.7767	-0.886554	(-0.126,0.094)	(0.028,0.037)	(-0.129,0.049)	0.778286	3.51832e-43	0.375319	0.903233	2.55164e-42	0.622221	2	other
TC	SIK3	rs12027135	T	LDLRAP1/TMEM57	621939	621818	621830	621841	0.610019	0.0339334	-0.303648	0.507154	0.00309241	0.342668	1.20283	10.9731	-0.886128	(-0.384,1.604)	(0.028,0.04)	(-0.975,0.368)	0.229043	5.14738e-28	0.375548	0.45968	3.05188e-27	0.622221	2	other
TG	BCAM	rs1870634	G	CXCL12	591635	591632	591644	591655	-0.118653	-0.00338675	0.083593	0.139433	0.00236956	0.0943858	-0.850964	-1.42927	0.885652	(-0.392,0.155)	(-0.008,0.001)	(-0.101,0.269)	0.394789	0.152925	0.375805	0.641586	0.347328	0.622394	2	other
TC	MYBPHL	rs1870634	G	CXCL12	621940	621934	621947	621958	0.102676	-0.00757634	-0.116617	0.184463	0.00326056	0.132136	0.556621	-2.32363	-0.882551	(-0.259,0.464)	(-0.014,-0.001)	(-0.376,0.142)	0.577787	0.0201454	0.377479	0.785772	0.0632018	0.624248	2	other
LDL	HMGCR	rs6589574	A	SIK3	505365	505277	505287	505299	-0.105629	0.0393975	-0.324427	0.126906	0.00425686	0.367798	-0.832346	9.25505	-0.88208	(-0.354,0.143)	(0.031,0.048)	(-1.045,0.396)	0.405214	2.14122e-20	0.377734	0.651301	1.08642e-19	0.624316	2	other
LDL	CELSR2	rs688034	T	SEZ6L	505367	505366	505379	505390	-0.053213	-0.00182669	-0.129097	0.125437	0.00249443	0.146793	-0.42422	-0.732311	-0.879448	(-0.299,0.193)	(-0.007,0.003)	(-0.417,0.159)	0.671405	0.463979	0.379158	0.848516	0.701479	0.625747	2	other
TC	MYBPHL	rs383830	A	FAM174A	621940	621940	621952	621963	-0.0955141	-0.00129439	0.137482	0.11236	0.003787	0.156398	-0.850073	-0.341797	0.879055	(-0.316,0.125)	(-0.009,0.006)	(-0.169,0.444)	0.395285	0.732503	0.379372	0.641991	0.881875	0.625904	2	other
TC	SORT1	rs590502	G	MYBPHL	621941	621816	621830	621841	-0.376327	0.0346989	0.210024	0.276452	0.00308342	0.239401	-1.36127	11.2534	0.877291	(-0.918,0.166)	(0.029,0.041)	(-0.259,0.679)	0.173428	2.2284e-29	0.380328	0.380731	1.4376e-28	0.626518	2	other
TG	TOMM40	rs2479409	G	PCSK9	591634	591634	591646	591658	0.332112	0.00397343	-0.269681	0.335646	0.00234243	0.308751	0.989469	1.69629	-0.873458	(-0.326,0.99)	(-0.001,0.009)	(-0.875,0.335)	0.322434	0.0898318	0.382414	0.57349	0.227508	0.628891	2	other
LDL	LDLRAP1	rs629301	T	SORT1/CELSR2	505366	503352	503363	503376	0.424148	0.12639	-0.175258	0.339732	0.00281758	0.200761	1.24848	44.8575	-0.872967	(-0.242,1.09)	(0.121,0.132)	(-0.569,0.218)	0.211856	0	0.382681	0.435157	0	0.629002	2	other
HDL	SORT1	rs2228603	C	NCAN	114102	114097	114109	114120	-0.109411	0.00374895	0.0822613	0.17294	0.00186417	0.0945868	-0.632653	2.01105	0.869691	(-0.448,0.23)	(0,0.007)	(-0.103,0.268)	0.526961	0.0443201	0.384469	0.745149	0.126842	0.630684	2	other
TG	BCL7B	rs4420638	G	APOE	591635	591396	591409	591420	0.177853	0.0428366	-0.411103	0.299172	0.00283662	0.473031	0.594484	15.1013	-0.869081	(-0.409,0.764)	(0.037,0.048)	(-1.338,0.516)	0.552188	1.58781e-51	0.384803	0.765524	1.28042e-50	0.631097	2	other
LDL	NCAN	rs12916	C	HMGCR	505364	504572	504582	504593	-0.0370156	0.0671601	-0.115983	0.145053	0.00239607	0.133502	-0.255187	28.0293	-0.868778	(-0.321,0.247)	(0.062,0.072)	(-0.378,0.146)	0.798579	7.14828e-173	0.384968	0.913026	9.43425e-172	0.631163	2	other
TG	BAZ1B	rs12916	C	HMGCR	591633	591602	591612	591623	0.0294889	0.0151067	0.176878	0.175575	0.00227794	0.204531	0.167956	6.63176	0.864798	(-0.315,0.374)	(0.011,0.02)	(-0.224,0.578)	0.866618	3.31719e-11	0.38715	0.943933	1.45646e-10	0.633434	2	other
LDL	HMGCR	rs2277025	C	HAVCR1	505365	505288	505298	505309	-0.298818	0.022255	0.142321	0.203162	0.00243359	0.164622	-1.47084	9.14493	0.86453	(-0.697,0.099)	(0.017,0.027)	(-0.18,0.465)	0.141335	5.96675e-20	0.387297	0.326733	2.93573e-19	0.633558	2	other
LDL	MLXIPL	rs6511720	G	LDLR	505364	502842	502852	502864	0.51154	0.182	-0.190293	0.415285	0.00361235	0.220331	1.23178	50.3826	-0.86367	(-0.302,1.325)	(0.175,0.189)	(-0.622,0.242)	0.21803	0	0.387769	0.444265	0	0.634215	2	other
LDL	MYBPHL	rs2277025	C	HAVCR1	505367	505288	505300	505313	0.0628652	0.0223213	-0.0851916	0.101588	0.00243407	0.0987502	0.618826	9.17039	-0.862698	(-0.136,0.262)	(0.018,0.027)	(-0.279,0.108)	0.536031	4.71331e-20	0.388303	0.752214	2.35402e-19	0.634857	2	other
TC	NCAN	rs13233571	C	BCL7B	621938	621921	621932	621944	-0.529568	0.0178049	0.217613	0.454117	0.00466347	0.252438	-1.16615	3.81796	0.862046	(-1.42,0.361)	(0.009,0.027)	(-0.277,0.712)	0.243554	0.000134559	0.388662	0.478372	0.000496196	0.635326	2	other
TC	NCAN	rs17145738	T	MLXIPL	621938	621921	621931	621943	-0.0943971	-0.0181191	-0.217299	0.136333	0.00467454	0.252441	-0.692404	-3.87613	-0.860792	(-0.362,0.173)	(-0.027,-0.009)	(-0.712,0.277)	0.488684	0.000106132	0.389353	0.720598	0.000396277	0.636107	2	other
TC	NCAN	rs13231516	T	BAZ1B	621938	621921	621931	621943	-0.50867	0.0182408	0.210473	0.436286	0.0046606	0.245709	-1.16591	3.91382	0.856596	(-1.364,0.346)	(0.009,0.027)	(-0.271,0.692)	0.243651	9.08467e-05	0.391668	0.478372	0.000342723	0.638372	2	other
HDL	FAM174A	rs12027135	T	LDLRAP1/TMEM57	114103	114094	114106	114117	0.0621742	0.00268545	-0.0527377	0.090757	0.000990039	0.0616141	0.685062	2.71247	-0.855936	(-0.116,0.24)	(0.001,0.005)	(-0.174,0.068)	0.493305	0.00667837	0.392033	0.723741	0.0232184	0.638734	2	other
LDL	NCAN	rs4420638	G	APOE	505364	501952	501962	501973	-0.184216	0.174283	0.151716	0.110616	0.00296318	0.177376	-1.66537	58.8161	0.855335	(-0.401,0.033)	(0.168,0.18)	(-0.196,0.499)	0.0958394	0	0.392366	0.239025	0	0.639159	2	other
LDL	NCAN	rs3757354	C	MYLIP	505364	505269	505279	505290	-0.329451	0.0283043	0.129394	0.244704	0.00293192	0.151433	-1.34632	9.65386	0.854459	(-0.809,0.15)	(0.023,0.034)	(-0.167,0.426)	0.178199	4.73398e-22	0.39285	0.389007	2.50878e-21	0.639638	2	other
HDL	SIK3	rs2075650	G	TOMM40	114102	113866	113878	113889	0.0107068	-0.0213805	0.167892	0.0825606	0.00138799	0.196529	0.129684	-15.4039	0.854287	(-0.151,0.173)	(-0.024,-0.019)	(-0.217,0.553)	0.896817	1.54058e-53	0.392946	0.957033	1.31346e-52	0.639638	2	other
TC	BCL7B	rs688034	T	SEZ6L	621940	621938	621950	621962	-0.4937	-0.00386581	0.351677	0.521093	0.00325838	0.411966	-0.947431	-1.18642	0.853656	(-1.515,0.528)	(-0.01,0.003)	(-0.456,1.159)	0.343419	0.235455	0.393296	0.595428	0.469073	0.639943	2	other
TG	CELSR2	rs2277025	C	HAVCR1	591634	591587	591599	591609	0.0246408	0.0165813	-0.111881	0.130024	0.00230921	0.131076	0.189509	7.1805	-0.853561	(-0.23,0.279)	(0.012,0.021)	(-0.369,0.145)	0.849694	6.9459e-13	0.393348	0.935774	3.14236e-12	0.639943	2	other
TG	LDLRAP1	rs590502	G	MYBPHL	591635	591634	591647	591659	-0.252895	0.00471863	0.15092	0.254498	0.00224044	0.177015	-0.9937	2.10612	0.852581	(-0.752,0.246)	(0,0.009)	(-0.196,0.498)	0.320369	0.0351943	0.393891	0.571847	0.104161	0.640659	2	other
HDL	SORT1	rs2277025	C	HAVCR1	114102	114098	114109	114120	0.0896092	0.00241821	-0.0566421	0.0787822	0.00101741	0.0666378	1.13743	2.37682	-0.849999	(-0.065,0.244)	(0,0.004)	(-0.187,0.074)	0.255359	0.0174624	0.395326	0.493966	0.0565809	0.641991	2	other
TG	CBLC	rs12916	C	HMGCR	591632	591602	591612	591623	-0.00686106	0.0152238	-0.038221	0.0462716	0.00228074	0.0450101	-0.148278	6.67492	-0.849166	(-0.098,0.084)	(0.011,0.02)	(-0.126,0.05)	0.882123	2.47371e-11	0.395789	0.95248	1.09799e-10	0.642393	2	other
TG	SIK3	rs2075650	G	TOMM40	591635	591491	591504	591516	0.0731832	0.0368075	0.345748	0.177763	0.00315496	0.407297	0.411689	11.6666	0.848884	(-0.275,0.422)	(0.031,0.043)	(-0.453,1.144)	0.680567	1.88911e-31	0.395946	0.853811	1.25496e-30	0.642531	2	other
TC	SEZ6L	rs3757354	C	MYLIP	621939	621858	621870	621883	-0.329996	0.0342096	0.152101	0.30317	0.00382973	0.179357	-1.08848	8.93266	0.848034	(-0.924,0.264)	(0.027,0.042)	(-0.199,0.504)	0.276381	4.15896e-19	0.396419	0.519669	1.98718e-18	0.643065	2	other
TC	CXCL12	rs12027135	T	LDLRAP1/TMEM57	621940	621818	621831	621842	-0.151948	0.0338753	0.179405	0.306755	0.00309269	0.211877	-0.49534	10.9533	0.846742	(-0.753,0.449)	(0.028,0.04)	(-0.236,0.595)	0.62036	6.4037e-28	0.397139	0.81759	3.76528e-27	0.643883	2	other
HDL	TOMM40	rs114123510	A	WDR12	114098	114096	114104	114115	-0.141951	-0.00349941	-0.17697	0.109306	0.00147071	0.209304	-1.29866	-2.3794	-0.845514	(-0.356,0.072)	(-0.006,-0.001)	(-0.587,0.233)	0.19406	0.0173409	0.397824	0.41098	0.0562603	0.644694	2	other
HDL	NECTIN2	rs2075290	C	ZNF259	114101	113781	113792	113804	-0.0740841	-0.0359434	0.163555	0.0749235	0.00194332	0.193452	-0.988797	-18.4959	0.845457	(-0.221,0.073)	(-0.04,-0.032)	(-0.216,0.543)	0.322763	2.22654e-76	0.397856	0.573547	2.10076e-75	0.644694	2	other
LDL	SORT1	rs12678919	A	LPL	505367	505335	505348	505359	-0.46357	0.0226735	0.196949	0.43122	0.0039626	0.233007	-1.07502	5.72187	0.845248	(-1.309,0.382)	(0.015,0.03)	(-0.26,0.654)	0.282366	1.05357e-08	0.397972	0.527151	4.28088e-08	0.644765	2	other
LDL	MLXIPL	rs629301	T	SORT1/CELSR2	505364	503352	503362	503374	-0.0658686	0.126301	0.146038	0.295894	0.0028178	0.173129	-0.222609	44.8225	0.843522	(-0.646,0.514)	(0.121,0.132)	(-0.193,0.485)	0.82384	0	0.398937	0.923242	0	0.645977	2	other
TC	CBLC	rs629301	T	SORT1/CELSR2	621936	620514	620522	620534	0.00773138	0.137476	-0.0601063	0.117769	0.00369317	0.0713173	0.0656488	37.2243	-0.842801	(-0.223,0.239)	(0.13,0.145)	(-0.2,0.08)	0.947657	2.76006e-303	0.39934	0.978315	6.19627e-302	0.646376	2	other
LDL	TM6SF2	rs2075290	C	ZNF259	505366	505169	505180	505191	-0.0520624	0.0630707	-0.232459	0.101357	0.00464888	0.276544	-0.513654	13.5669	-0.840587	(-0.251,0.147)	(0.054,0.072)	(-0.774,0.31)	0.607494	6.29623e-42	0.400579	0.807084	4.46482e-41	0.647696	2	other
LDL	MYBPHL	rs3757354	C	MYLIP	505367	505269	505281	505293	0.176681	0.02841	-0.107165	0.218493	0.00293219	0.12755	0.808632	9.68899	-0.840184	(-0.252,0.605)	(0.023,0.034)	(-0.357,0.143)	0.418727	3.35847e-22	0.400805	0.666665	1.8012e-21	0.647828	2	other
TC	MLXIPL	rs114123510	A	WDR12	621939	621889	621900	621912	0.23448	-0.0301865	-0.200383	0.126888	0.00459597	0.238921	1.84793	-6.56803	-0.838701	(-0.014,0.483)	(-0.039,-0.021)	(-0.669,0.268)	0.0646123	5.09853e-11	0.401637	0.175902	2.20607e-10	0.648743	2	other
HDL	SEZ6L	rs12027135	T	LDLRAP1/TMEM57	114099	114094	114102	114115	0.105167	0.00268332	-0.0386136	0.0644263	0.000990102	0.0460664	1.63237	2.71014	-0.838216	(-0.021,0.231)	(0.001,0.005)	(-0.129,0.052)	0.102602	0.00672542	0.40191	0.252596	0.0233638	0.648909	2	other
HDL	MLXIPL	rs6589574	A	SIK3	114102	114028	114040	114052	-0.0187787	-0.0162765	0.0849352	0.0398959	0.00178126	0.101356	-0.470693	-9.13765	0.837988	(-0.097,0.059)	(-0.02,-0.013)	(-0.114,0.284)	0.63786	6.38256e-20	0.402037	0.828741	3.13169e-19	0.648998	2	other
TC	FAM174A	rs17145738	T	MLXIPL	621939	621921	621932	621943	0.0155761	-0.0182511	0.256451	0.14568	0.00467429	0.306563	0.10692	-3.90457	0.836538	(-0.27,0.301)	(-0.027,-0.009)	(-0.344,0.857)	0.914852	9.4394e-05	0.402852	0.962804	0.000354971	0.649469	2	other
HDL	BAZ1B	rs2479409	G	PCSK9	114102	114102	114114	114127	-0.0386941	-0.000411608	0.0752068	0.0812352	0.00103219	0.0899394	-0.476322	-0.398772	0.836194	(-0.198,0.121)	(-0.002,0.002)	(-0.101,0.251)	0.633845	0.690061	0.403046	0.826774	0.85969	0.649469	2	other
TC	SIK3	rs58542926	C	TM6SF2	621939	621282	621294	621305	-0.521924	0.150351	0.394067	0.902427	0.00583638	0.471278	-0.578356	25.7611	0.836166	(-2.291,1.247)	(0.139,0.162)	(-0.53,1.318)	0.563024	2.42218e-146	0.403062	0.775014	2.74647e-145	0.649469	2	other
TG	TOMM40	rs4420638	G	APOE	591634	591396	591408	591420	0.249092	0.0428477	-0.236196	0.269394	0.00283675	0.28255	0.924637	15.1045	-0.835944	(-0.279,0.777)	(0.037,0.048)	(-0.79,0.318)	0.355155	1.51189e-51	0.403186	0.6049	1.22098e-50	0.649469	2	other
HDL	TOMM40	rs4420638	G	APOE	114098	113771	113779	113790	-0.24491	-0.0224626	0.0995428	0.113556	0.00124846	0.119101	-2.15674	-17.9922	0.835782	(-0.467,-0.022)	(-0.025,-0.02)	(-0.134,0.333)	0.0310261	2.24253e-72	0.403278	0.0934654	2.05507e-71	0.649469	2	other
LDL	CXCL12	rs3757354	C	MYLIP	505367	505269	505281	505293	-0.230545	0.0283229	0.168346	0.335203	0.00293165	0.20143	-0.687777	9.66108	0.835751	(-0.888,0.426)	(0.023,0.034)	(-0.226,0.563)	0.491593	4.4119e-22	0.403295	0.722635	2.34227e-21	0.649469	2	other
TC	CBLC	rs6589574	A	SIK3	621936	621817	621825	621837	-0.0713269	0.0595209	-0.0913542	0.044487	0.0055647	0.10932	-1.60332	10.6962	-0.835659	(-0.159,0.016)	(0.049,0.07)	(-0.306,0.123)	0.108864	1.06077e-26	0.403347	0.265764	6.17058e-26	0.649469	2	other
HDL	HAVCR1	rs2075290	C	ZNF259	114102	113781	113792	113803	-0.0195616	-0.0359923	0.0377474	0.0160996	0.00194504	0.0452072	-1.21504	-18.5047	0.834985	(-0.051,0.012)	(-0.04,-0.032)	(-0.051,0.126)	0.224352	1.89324e-76	0.403726	0.453424	1.78817e-75	0.649846	2	other
LDL	TM6SF2	rs12916	C	HMGCR	505366	504572	504583	504595	-0.17369	0.0670802	0.097425	0.142082	0.00239611	0.116891	-1.22246	27.9955	0.833468	(-0.452,0.105)	(0.062,0.072)	(-0.132,0.327)	0.221533	1.84289e-172	0.404581	0.449353	2.36244e-171	0.650749	2	other
TC	HMGCR	rs629301	T	SORT1/CELSR2	621938	620514	620524	620536	-0.501778	0.137273	0.210102	0.437096	0.0036889	0.252359	-1.14798	37.2126	0.832552	(-1.358,0.355)	(0.13,0.145)	(-0.285,0.705)	0.250977	4.2751e-303	0.405098	0.487404	9.50199e-302	0.651232	2	other
TG	HMGCR	rs3757354	C	MYLIP	591635	591634	591646	591658	-0.257721	0.00366561	0.159189	0.314649	0.00278227	0.192682	-0.819073	1.31749	0.826175	(-0.874,0.359)	(-0.002,0.009)	(-0.218,0.537)	0.412745	0.187674	0.408705	0.66043	0.403482	0.655968	2	other
TG	HMGCR	rs17145738	T	MLXIPL	591635	590735	590747	590758	0.0604909	-0.10803	-0.176918	0.136432	0.00339	0.214455	0.443378	-31.8674	-0.824966	(-0.207,0.328)	(-0.115,-0.101)	(-0.597,0.243)	0.657492	7.55271e-223	0.409391	0.841592	1.18392e-221	0.656833	2	other
TC	MLXIPL	rs1870634	G	CXCL12	621939	621934	621945	621957	0.411222	-0.00762449	-0.143893	0.289715	0.00326021	0.17452	1.4194	-2.33865	-0.824507	(-0.157,0.979)	(-0.014,-0.001)	(-0.486,0.198)	0.155782	0.0193533	0.409652	0.352251	0.0609739	0.657016	2	other
LDL	NECTIN2	rs590502	G	MYBPHL	505364	505189	505198	505211	0.022242	0.0324328	0.191544	0.287863	0.00235956	0.233039	0.077266	13.7453	0.821939	(-0.542,0.586)	(0.028,0.037)	(-0.265,0.648)	0.938412	5.43583e-43	0.411111	0.972817	3.88553e-42	0.658885	2	other
TG	CELSR2	rs6511720	G	LDLR	591634	591633	591646	591657	-0.329423	0.00337071	0.15336	0.341569	0.00345313	0.186642	-0.964439	0.976132	0.821684	(-0.999,0.34)	(-0.003,0.01)	(-0.212,0.519)	0.334826	0.328999	0.411257	0.587408	0.580376	0.658905	2	other
HDL	SIK3	rs12916	C	HMGCR	114102	114100	114112	114124	0.136609	0.00223471	-0.0845647	0.132702	0.0010038	0.103402	1.02944	2.22624	-0.817824	(-0.123,0.397)	(0,0.004)	(-0.287,0.118)	0.303274	0.0259978	0.413458	0.551884	0.0796333	0.661221	2	other
LDL	NCAN	rs13231516	T	BAZ1B	505364	505358	505367	505379	-0.393182	0.00964849	0.153379	0.333703	0.0035683	0.187936	-1.17824	2.70395	0.816126	(-1.047,0.261)	(0.003,0.017)	(-0.215,0.522)	0.2387	0.0068521	0.414428	0.473184	0.0237761	0.662536	2	other
HDL	CXCL12	rs8068571	T	PAFAH1B1	114103	114100	114112	114124	-0.0728227	-0.00147699	0.0529566	0.101858	0.00111753	0.064918	-0.714946	-1.32165	0.815746	(-0.272,0.127)	(-0.004,0.001)	(-0.074,0.18)	0.474642	0.186284	0.414645	0.710462	0.401168	0.662765	2	other
TC	SEZ6L	rs590502	G	MYBPHL	621939	621816	621828	621840	0.0425544	0.0348111	-0.118373	0.188663	0.00308387	0.145408	0.225558	11.2881	-0.814072	(-0.327,0.412)	(0.029,0.041)	(-0.403,0.167)	0.821545	1.50249e-29	0.415604	0.922701	9.83499e-29	0.663703	2	other
TG	MYLIP	rs383830	A	FAM174A	591634	591633	591645	591656	0.0122817	-0.00256678	0.134962	0.128169	0.00275143	0.166059	0.0958244	-0.932888	0.812735	(-0.239,0.263)	(-0.008,0.003)	(-0.191,0.46)	0.92366	0.350878	0.41637	0.965	0.601308	0.664577	2	other
LDL	CXCL12	rs2075650	G	TOMM40	505367	502908	502920	502932	0.0744942	0.164448	-0.147797	0.123663	0.00330448	0.182037	0.602396	49.7652	-0.811907	(-0.168,0.317)	(0.158,0.171)	(-0.505,0.209)	0.546911	0	0.416845	0.761974	0	0.665162	2	other
HDL	LDLR	rs688034	T	SEZ6L	114103	114101	114113	114125	-0.0190939	-0.00114684	0.0554202	0.0728775	0.00104369	0.0682717	-0.261999	-1.09884	0.81176	(-0.162,0.124)	(-0.003,0.001)	(-0.078,0.189)	0.793322	0.271837	0.416929	0.910979	0.514065	0.665162	2	other
HDL	CBLC	rs8068571	T	PAFAH1B1	114102	114100	114112	114124	0.0219816	-0.00141826	-0.0170806	0.0332306	0.00111897	0.0210462	0.661485	-1.26748	-0.811573	(-0.043,0.087)	(-0.004,0.001)	(-0.058,0.024)	0.508301	0.204985	0.417036	0.734109	0.426232	0.665162	2	other
TG	SORT1	rs2228603	C	NCAN	591633	591426	591437	591448	0.172783	0.0648194	-0.17503	0.395497	0.00423305	0.216081	0.436875	15.3127	-0.81002	(-0.602,0.948)	(0.057,0.073)	(-0.599,0.248)	0.662202	6.28857e-53	0.417929	0.842486	5.22682e-52	0.666225	2	other
LDL	SEZ6L	rs4420638	G	APOE	505366	501952	501963	501974	-0.109808	0.174267	0.11235	0.0875383	0.00296354	0.13876	-1.2544	58.8036	0.809675	(-0.281,0.062)	(0.168,0.18)	(-0.16,0.384)	0.209697	0	0.418127	0.432102	0	0.666304	2	other
TG	MYLIP	rs17145738	T	MLXIPL	591634	590735	590747	590758	0.0164538	-0.10811	0.219231	0.118704	0.0033898	0.271256	0.138612	-31.8927	0.80821	(-0.216,0.249)	(-0.115,-0.101)	(-0.312,0.751)	0.889757	3.36711e-223	0.41897	0.954459	5.4601e-222	0.666696	2	other
HDL	HAVCR1	rs4420638	G	APOE	114102	113771	113782	113794	-0.0231873	-0.0225058	0.0227274	0.0180026	0.00124961	0.0281436	-1.28799	-18.0102	0.807553	(-0.058,0.012)	(-0.025,-0.02)	(-0.032,0.078)	0.197748	1.619e-72	0.419348	0.415736	1.48978e-71	0.666704	2	other
TC	CELSR2	rs1870634	G	CXCL12	621939	621934	621946	621957	-0.00485025	-0.00759553	-0.146624	0.266296	0.00326011	0.182055	-0.0182137	-2.32984	-0.805387	(-0.527,0.517)	(-0.014,-0.001)	(-0.503,0.21)	0.985468	0.0198145	0.420596	0.995169	0.0622514	0.667738	2	other
TG	BAZ1B	rs629301	T	SORT1/CELSR2	591633	591623	591634	591644	-0.128822	0.0127659	0.174526	0.3574	0.00268689	0.217085	-0.360441	4.75119	0.803955	(-0.829,0.572)	(0.007,0.018)	(-0.251,0.6)	0.718517	2.02224e-06	0.421423	0.874653	7.85257e-06	0.668575	2	other
LDL	CBLC	rs13233571	C	BCL7B	505363	505358	505367	505379	-0.151084	0.0090737	0.0533662	0.119704	0.00357505	0.0665257	-1.26215	2.53806	0.80219	(-0.386,0.084)	(0.002,0.016)	(-0.077,0.184)	0.206897	0.0111468	0.422443	0.429014	0.0370798	0.669361	2	other
TG	BCL7B	rs1367117	A	APOB	591635	591622	591634	591646	-0.166775	0.0121662	0.379118	0.36641	0.00235845	0.47303	-0.455161	5.15857	0.801467	(-0.885,0.551)	(0.008,0.017)	(-0.548,1.306)	0.648993	2.48848e-07	0.422861	0.836546	9.82094e-07	0.669786	2	other
TC	HAVCR1	rs3757354	C	MYLIP	621939	621858	621870	621882	0.0638781	0.0344127	-0.0674432	0.14235	0.00383271	0.0842473	0.448738	8.97868	-0.800539	(-0.215,0.343)	(0.027,0.042)	(-0.233,0.098)	0.65362	2.74043e-19	0.423399	0.838854	1.32427e-18	0.6704	2	other
HDL	SEZ6L	rs2228603	C	NCAN	114099	114097	114106	114117	-0.0707964	0.00373418	0.0688697	0.165906	0.00186421	0.0860853	-0.426725	2.00309	0.800017	(-0.396,0.254)	(0,0.007)	(-0.1,0.238)	0.669579	0.0451676	0.423701	0.847767	0.12869	0.670641	2	other
TC	CELSR2	rs17145738	T	MLXIPL	621939	621921	621932	621945	-0.266671	-0.0182603	0.209438	0.147534	0.00467447	0.261853	-1.80752	-3.90638	0.799832	(-0.556,0.022)	(-0.027,-0.009)	(-0.304,0.723)	0.0706814	9.36883e-05	0.423808	0.188363	0.000352614	0.670666	2	other
TC	CELSR2	rs13233571	C	BCL7B	621939	621921	621933	621945	0.151631	0.0179455	-0.209125	0.466548	0.00466338	0.261848	0.325006	3.84817	-0.798648	(-0.763,1.066)	(0.009,0.027)	(-0.722,0.304)	0.745176	0.000119005	0.424494	0.889062	0.000442676	0.670829	2	other
LDL	LDLRAP1	rs4420638	G	APOE	505366	501952	501963	501975	0.0920121	0.174285	0.140823	0.138259	0.00296317	0.176504	0.665506	58.8169	0.797849	(-0.179,0.363)	(0.168,0.18)	(-0.205,0.487)	0.505727	0	0.424958	0.732599	0	0.670967	2	other
TC	HMGCR	rs2277025	C	HAVCR1	621938	621840	621851	621862	-0.343329	0.0328857	0.171535	0.265572	0.00317826	0.215194	-1.29279	10.3471	0.797118	(-0.864,0.177)	(0.027,0.039)	(-0.25,0.593)	0.196084	4.3141e-25	0.425382	0.41399	2.42736e-24	0.671044	2	other
HDL	BCAM	rs12678919	A	LPL	114102	112840	112851	112863	0.0594318	-0.0606786	-0.0446254	0.10312	0.00165102	0.0560289	0.576336	-36.7522	-0.79647	(-0.143,0.262)	(-0.064,-0.057)	(-0.154,0.065)	0.564388	1.07268e-295	0.425759	0.775579	2.21348e-294	0.671329	2	other
TC	BCAM	rs688034	T	SEZ6L	621940	621938	621950	621962	0.0531139	-0.0037728	-0.100055	0.112424	0.00325943	0.125791	0.472444	-1.1575	-0.795406	(-0.167,0.273)	(-0.01,0.003)	(-0.347,0.146)	0.63661	0.247067	0.426377	0.828432	0.482207	0.671902	2	other
HDL	BAZ1B	rs2075290	C	ZNF259	114102	113781	113793	113804	0.0385598	-0.0359054	-0.102453	0.055484	0.00194341	0.129278	0.694972	-18.4755	-0.792506	(-0.07,0.147)	(-0.04,-0.032)	(-0.356,0.151)	0.487073	3.25216e-76	0.428066	0.719576	3.01745e-75	0.673275	2	other
HDL	NCAN	rs8068571	T	PAFAH1B1	114103	114100	114112	114124	-0.0576691	-0.00147951	0.0439164	0.0892571	0.00111767	0.055423	-0.646101	-1.32375	0.792385	(-0.233,0.117)	(-0.004,0.001)	(-0.065,0.153)	0.518214	0.185587	0.428136	0.738483	0.400314	0.673275	2	other
TC	NCAN	rs2075650	G	TOMM40	621938	620106	620116	620128	-0.234015	0.18536	0.176402	0.141486	0.00432413	0.222943	-1.65398	42.8664	0.791242	(-0.511,0.043)	(0.177,0.194)	(-0.261,0.613)	0.0981311	0	0.428803	0.243624	0	0.673941	2	other
TC	HMGCR	rs3757354	C	MYLIP	621938	621858	621869	621881	-0.476297	0.0342264	0.209621	0.433179	0.00382922	0.265267	-1.09954	8.93822	0.790228	(-1.325,0.373)	(0.027,0.042)	(-0.31,0.73)	0.271534	3.95475e-19	0.429395	0.514016	1.89163e-18	0.674744	2	other
HDL	CXCL12	rs4420638	G	APOE	114103	113771	113783	113795	-0.0212032	-0.0224724	0.0566503	0.0517303	0.00124861	0.0717921	-0.409879	-17.998	0.789089	(-0.123,0.08)	(-0.025,-0.02)	(-0.084,0.197)	0.681894	2.02065e-72	0.43006	0.85428	1.85555e-71	0.674892	2	other
TG	CXCL12	rs2479409	G	PCSK9	591634	591634	591646	591657	-0.158129	0.00392866	0.122671	0.16191	0.00234269	0.156022	-0.976649	1.67699	0.786239	(-0.475,0.159)	(-0.001,0.009)	(-0.183,0.428)	0.328743	0.0935449	0.431727	0.580153	0.234341	0.676989	2	other
TC	SIK3	rs590502	G	MYBPHL	621939	621816	621828	621840	-0.12018	0.0347133	0.225438	0.430574	0.00308336	0.28784	-0.279115	11.2583	0.783206	(-0.964,0.724)	(0.029,0.041)	(-0.339,0.79)	0.780156	2.1086e-29	0.433506	0.904346	1.36129e-28	0.678706	2	other
TG	WDR12	rs2075650	G	TOMM40	591634	591491	591503	591514	0.044142	0.0367662	0.113806	0.0970652	0.0031555	0.145387	0.454767	11.6515	0.782778	(-0.146,0.234)	(0.031,0.043)	(-0.171,0.399)	0.649277	2.25457e-31	0.433757	0.836554	1.48669e-30	0.678981	2	other
HDL	MYLIP	rs2075650	G	TOMM40	114103	113866	113878	113889	0.0152532	-0.0213591	-0.0773992	0.0517293	0.00138809	0.0990518	0.294866	-15.3874	-0.781401	(-0.086,0.117)	(-0.024,-0.019)	(-0.272,0.117)	0.768096	1.98759e-53	0.434566	0.899114	1.67223e-52	0.679652	2	other
LDL	PAFAH1B1	rs1367117	A	APOB	505366	504117	504128	504140	-0.45976	0.0879248	0.424714	0.444182	0.00247718	0.544008	-1.03507	35.4939	0.780713	(-1.33,0.411)	(0.083,0.093)	(-0.642,1.491)	0.300636	6.10461e-276	0.434971	0.548536	1.18575e-274	0.679928	2	other
TC	FAM174A	rs114123510	A	WDR12	621939	621889	621901	621913	-0.00903085	-0.0303695	0.171236	0.157863	0.00459625	0.219731	-0.0572068	-6.60745	0.779302	(-0.318,0.3)	(-0.039,-0.021)	(-0.259,0.602)	0.95438	3.90989e-11	0.435802	0.980836	1.70998e-10	0.680512	2	other
LDL	MYLIP	rs3208856	C	CBLC	505361	504275	504283	504294	-0.578157	0.214179	0.203509	0.492438	0.0063399	0.262022	-1.17407	33.7827	0.776686	(-1.543,0.387)	(0.202,0.227)	(-0.31,0.717)	0.240367	3.54029e-250	0.437344	0.47473	6.21463e-249	0.682281	2	other
HDL	MLXIPL	rs1367117	A	APOB	114102	114097	114109	114121	-0.0287331	-0.00191573	0.0456421	0.0489133	0.00103903	0.0588758	-0.587428	-1.84376	0.775227	(-0.125,0.067)	(-0.004,0)	(-0.07,0.161)	0.556916	0.0652174	0.438206	0.769928	0.177064	0.682953	2	other
TG	MYBPHL	rs58542926	C	TM6SF2	591635	591353	591365	591377	-0.239731	0.0742999	0.134113	0.330383	0.00424566	0.173184	-0.725618	17.5002	0.774394	(-0.887,0.408)	(0.066,0.083)	(-0.205,0.474)	0.468073	1.42767e-68	0.438698	0.704435	1.24209e-67	0.683246	2	other
HDL	LDLRAP1	rs383830	A	FAM174A	114102	114102	114114	114125	0.0575155	0.00107666	-0.05642	0.0609739	0.0012119	0.0728806	0.94328	0.888406	-0.774143	(-0.062,0.177)	(-0.001,0.003)	(-0.199,0.086)	0.345538	0.374323	0.438846	0.597504	0.621584	0.683355	2	other
HDL	MLXIPL	rs2075650	G	TOMM40	114102	113866	113878	113889	0.0136542	-0.0213567	-0.062031	0.0436923	0.00138816	0.080337	0.312508	-15.3849	-0.772135	(-0.072,0.099)	(-0.024,-0.019)	(-0.219,0.095)	0.754654	2.06652e-53	0.440034	0.892503	1.73375e-52	0.684378	2	other
TC	BCAM	rs6589574	A	SIK3	621940	621817	621829	621841	0.0203443	0.0594584	-0.130065	0.0950566	0.00556101	0.168544	0.214023	10.692	-0.771698	(-0.166,0.207)	(0.049,0.07)	(-0.46,0.2)	0.830529	1.10927e-26	0.440294	0.927018	6.44432e-26	0.684599	2	other
HDL	BCAM	rs2075650	G	TOMM40	114102	113866	113877	113889	-0.0127345	-0.0213592	-0.0517995	0.027604	0.0013883	0.0671301	-0.46133	-15.3851	-0.771628	(-0.067,0.041)	(-0.024,-0.019)	(-0.183,0.08)	0.644562	2.06106e-53	0.440335	0.834269	1.73078e-52	0.684599	2	other
TC	BCAM	rs4936367	G	PAFAH1B2	621940	621833	621845	621857	0.0220377	0.0522557	-0.121348	0.094991	0.00512999	0.157558	0.231998	10.1863	-0.770179	(-0.164,0.208)	(0.042,0.062)	(-0.43,0.187)	0.81654	2.2829e-24	0.441194	0.920243	1.25293e-23	0.685219	2	other
HDL	CBLC	rs590502	G	MYBPHL	114102	114092	114104	114116	-0.0173918	-0.00293845	0.0144621	0.0233032	0.000987991	0.0188071	-0.746327	-2.97416	0.768973	(-0.063,0.028)	(-0.005,-0.001)	(-0.022,0.051)	0.45547	0.00293788	0.441909	0.695069	0.0106664	0.685734	2	other
TC	MLXIPL	rs3757354	C	MYLIP	621939	621858	621869	621881	0.435297	0.0343337	-0.155648	0.345082	0.00382954	0.203179	1.26143	8.96549	-0.766065	(-0.241,1.112)	(0.027,0.042)	(-0.554,0.243)	0.207153	3.08918e-19	0.443638	0.429247	1.49038e-18	0.687344	2	other
LDL	MYLIP	rs12027135	T	LDLRAP1/TMEM57	505361	505246	505252	505264	-0.0532765	0.0263411	-0.134118	0.250569	0.00236836	0.175304	-0.212622	11.1221	-0.765058	(-0.544,0.438)	(0.022,0.031)	(-0.478,0.209)	0.831622	9.79268e-29	0.444237	0.927079	6.17049e-28	0.687925	2	other
TC	BCAM	rs17145738	T	MLXIPL	621940	621921	621933	621944	0.0275325	-0.0181085	-0.131028	0.0938693	0.00467541	0.171758	0.293307	-3.87314	-0.762862	(-0.156,0.212)	(-0.027,-0.009)	(-0.468,0.206)	0.769287	0.000107442	0.445546	0.899535	0.000401001	0.688936	2	other
LDL	WDR12	rs1870634	G	CXCL12	505367	505362	505375	505386	-0.176379	-0.00502586	0.0976385	0.202104	0.00249565	0.128003	-0.872713	-2.01385	0.762785	(-0.573,0.22)	(-0.01,0)	(-0.153,0.349)	0.382819	0.0440252	0.445591	0.629033	0.126119	0.688936	2	other
LDL	CBLC	rs17145738	T	MLXIPL	505363	505358	505367	505379	-0.0451489	-0.00929447	-0.0508136	0.0360302	0.00358337	0.0666419	-1.25308	-2.59378	-0.762487	(-0.116,0.025)	(-0.016,-0.002)	(-0.181,0.08)	0.210176	0.00949275	0.44577	0.4327	0.0319946	0.688947	2	other
LDL	MYLIP	rs4420638	G	APOE	505361	501952	501958	501970	-0.27291	0.174286	0.143406	0.128677	0.00296318	0.188079	-2.12089	58.8174	0.762476	(-0.525,-0.021)	(0.168,0.18)	(-0.225,0.512)	0.033931	0	0.445776	0.10099	0	0.688947	2	other
TG	HAVCR1	rs2075290	C	ZNF259	591633	589519	589530	589541	0.0322766	0.201935	-0.076466	0.0364295	0.00440571	0.100419	0.886003	45.8349	-0.761471	(-0.039,0.104)	(0.193,0.211)	(-0.273,0.12)	0.375616	0	0.446376	0.622221	0	0.689313	2	other
LDL	NCAN	rs4936367	G	PAFAH1B2	505364	505294	505304	505317	-0.105539	0.0331974	-0.185687	0.0996804	0.00392736	0.244156	-1.05878	8.45283	-0.760525	(-0.301,0.09)	(0.025,0.041)	(-0.664,0.293)	0.289701	2.84322e-17	0.446941	0.534281	1.33988e-16	0.689677	2	other
LDL	MYBPHL	rs1870634	G	CXCL12	505367	505362	505375	505386	0.095903	-0.00495761	-0.0768353	0.141092	0.00249612	0.101069	0.679717	-1.98613	-0.760229	(-0.181,0.372)	(-0.01,0)	(-0.275,0.121)	0.496684	0.0470193	0.447118	0.725498	0.133075	0.689677	2	other
TG	SEZ6L	rs3208856	C	CBLC	591635	591592	591604	591617	-0.34876	-0.0356393	0.174738	0.444856	0.00603257	0.229878	-0.783984	-5.90781	0.760132	(-1.221,0.523)	(-0.047,-0.024)	(-0.276,0.625)	0.43305	3.46684e-09	0.447176	0.678365	1.44479e-08	0.689677	2	other
LDL	LDLRAP1	rs6589574	A	SIK3	505366	505277	505288	505300	0.19872	0.0393948	-0.229312	0.128652	0.00425684	0.301716	1.54463	9.25447	-0.760027	(-0.053,0.451)	(0.031,0.048)	(-0.821,0.362)	0.122436	2.15297e-20	0.447239	0.291491	1.09176e-19	0.689677	2	other
HDL	ZPR1	rs590502	G	MYBPHL	114103	114092	114105	114117	0.0476657	-0.00288151	-0.0347698	0.0578001	0.000986923	0.0457971	0.824665	-2.91969	-0.759213	(-0.066,0.161)	(-0.005,-0.001)	(-0.125,0.055)	0.409562	0.00350383	0.447725	0.65699	0.0125679	0.689677	2	other
TG	SORT1	rs7254892	G	PVRL2	591633	591398	591408	591420	-0.516817	-0.0966647	0.199463	0.493406	0.00643059	0.262793	-1.04745	-15.032	0.759011	(-1.484,0.45)	(-0.109,-0.084)	(-0.316,0.715)	0.294893	4.53132e-51	0.447846	0.54093	3.58613e-50	0.689677	2	other
HDL	NECTIN2	rs688034	T	SEZ6L	114101	114101	114112	114123	-0.122411	-0.00113655	0.0873013	0.115224	0.00104362	0.115225	-1.06237	-1.08905	0.757659	(-0.348,0.103)	(-0.003,0.001)	(-0.139,0.313)	0.288069	0.27613	0.448655	0.534045	0.519417	0.690454	2	other
TG	NCAN	rs12678919	A	LPL	591635	590230	590243	590255	0.263467	0.146048	-0.176184	0.44456	0.00375057	0.232607	0.592646	38.9402	-0.757433	(-0.608,1.135)	(0.139,0.153)	(-0.632,0.28)	0.553418	0	0.448791	0.766634	0	0.690454	2	other
TC	TM6SF2	rs629301	T	SORT1/CELSR2	621939	620514	620525	620537	0.182673	0.137375	-0.169942	0.378842	0.00368895	0.224378	0.482189	37.2394	-0.757393	(-0.56,0.925)	(0.13,0.145)	(-0.61,0.27)	0.629672	1.5711e-303	0.448814	0.823901	3.65568e-302	0.690454	2	other
TC	HMGCR	rs6589574	A	SIK3	621938	621817	621828	621839	-0.109844	0.0593515	-0.363675	0.165843	0.00555817	0.480648	-0.662333	10.6782	-0.756634	(-0.435,0.215)	(0.048,0.07)	(-1.306,0.578)	0.507758	1.2869e-26	0.449269	0.734109	7.46654e-26	0.690947	2	other
HDL	HAVCR1	rs12916	C	HMGCR	114102	114100	114112	114123	-0.000720362	0.00226606	-0.0166455	0.0231648	0.00100476	0.0220102	-0.0310973	2.25533	-0.756262	(-0.046,0.045)	(0,0.004)	(-0.06,0.026)	0.975192	0.0241128	0.449492	0.990748	0.0746529	0.690947	2	other
TC	CXCL12	rs688034	T	SEZ6L	621940	621938	621951	621962	-0.0663911	-0.00388294	0.178443	0.222299	0.00325855	0.236352	-0.298657	-1.19162	0.754989	(-0.502,0.369)	(-0.01,0.003)	(-0.285,0.642)	0.765202	0.233411	0.450256	0.898079	0.466353	0.691639	2	other
HDL	HMGCR	rs13233571	C	BCL7B	114102	113978	113989	114001	0.0717635	-0.0164137	-0.0706949	0.161154	0.00149299	0.0938677	0.44531	-10.9939	-0.753134	(-0.244,0.388)	(-0.019,-0.013)	(-0.255,0.113)	0.656096	4.08999e-28	0.45137	0.840815	2.44115e-27	0.692121	2	other
TG	WDR12	rs2277025	C	HAVCR1	591634	591587	591599	591610	0.167949	0.016566	-0.0933865	0.128449	0.00230911	0.12407	1.30751	7.17419	-0.75269	(-0.084,0.42)	(0.012,0.021)	(-0.337,0.15)	0.191039	7.27378e-13	0.451636	0.407285	3.28571e-12	0.692173	2	other
HDL	HMGCR	rs4936367	G	PAFAH1B2	114102	114068	114079	114091	-0.061692	-0.0105807	0.0970454	0.0555143	0.00164363	0.129344	-1.11128	-6.43742	0.750291	(-0.171,0.047)	(-0.014,-0.007)	(-0.156,0.351)	0.266447	1.21521e-10	0.453079	0.508376	5.22517e-10	0.693074	2	other
LDL	BCAM	rs1870634	G	CXCL12	505367	505362	505374	505386	-0.115069	-0.00504839	0.0745518	0.146803	0.00249614	0.0993744	-0.783834	-2.02248	0.750211	(-0.403,0.173)	(-0.01,0)	(-0.12,0.269)	0.433138	0.0431271	0.453128	0.678367	0.124117	0.693074	2	other
HDL	HMGCR	rs13231516	T	BAZ1B	114102	113974	113985	113997	0.0712636	-0.0167054	-0.0704102	0.161149	0.00149205	0.0938646	0.442222	-11.1963	-0.750125	(-0.245,0.387)	(-0.02,-0.014)	(-0.254,0.114)	0.658328	4.2533e-29	0.45318	0.841942	2.69336e-28	0.693074	2	other
TG	MYLIP	rs629301	T	SORT1/CELSR2	591634	591623	591635	591648	0.284249	0.0128224	-0.148256	0.317159	0.002687	0.197665	0.896234	4.77203	-0.750038	(-0.337,0.906)	(0.008,0.018)	(-0.536,0.239)	0.370128	1.82375e-06	0.453232	0.618148	7.11893e-06	0.693074	2	other
LDL	BAZ1B	rs4420638	G	APOE	505367	501952	501964	501976	0.0260994	0.174337	-0.164181	0.142089	0.00296303	0.218974	0.183684	58.8374	-0.749776	(-0.252,0.305)	(0.169,0.18)	(-0.593,0.265)	0.854261	0	0.45339	0.93724	0	0.693077	2	other
TG	NCAN	rs12027135	T	LDLRAP1/TMEM57	591635	591635	591648	591660	0.053598	0.00532936	-0.0889303	0.167822	0.00224741	0.119085	0.319373	2.37133	-0.746779	(-0.275,0.383)	(0.001,0.01)	(-0.322,0.144)	0.749444	0.0177243	0.455197	0.89057	0.0572922	0.695069	2	other
TC	SORT1	rs12027135	T	LDLRAP1/TMEM57	621941	621818	621832	621844	-0.0453906	0.033932	-0.15786	0.252373	0.0030928	0.211409	-0.179856	10.9713	-0.746702	(-0.54,0.449)	(0.028,0.04)	(-0.572,0.257)	0.857266	5.25253e-28	0.455243	0.93914	3.11216e-27	0.695069	2	other
LDL	TOMM40	rs590502	G	MYBPHL	505367	505189	505202	505214	0.241077	0.0324632	-0.231581	0.458306	0.00235951	0.310277	0.526018	13.7584	-0.74637	(-0.657,1.139)	(0.028,0.037)	(-0.84,0.377)	0.598876	4.53296e-43	0.455444	0.800802	3.26366e-42	0.695069	2	other
LDL	SEZ6L	rs1367117	A	APOB	505366	504117	504128	504139	-0.0387671	0.0879872	-0.0954863	0.124048	0.00247765	0.12803	-0.312516	35.5124	-0.745812	(-0.282,0.204)	(0.083,0.093)	(-0.346,0.155)	0.754648	3.1626e-276	0.455781	0.892503	6.27951e-275	0.695069	2	other
TG	WDR12	rs1870634	G	CXCL12	591634	591632	591644	591656	-0.038145	-0.00336993	0.0906276	0.19196	0.0023691	0.121578	-0.198713	-1.42245	0.74543	(-0.414,0.338)	(-0.008,0.001)	(-0.148,0.329)	0.842487	0.154895	0.456012	0.932444	0.351177	0.69507	2	other
TG	CELSR2	rs114123510	A	WDR12	591634	591633	591645	591656	-0.0169767	-0.00262964	-0.146378	0.104967	0.00333932	0.196376	-0.161733	-0.78748	-0.745397	(-0.223,0.189)	(-0.009,0.004)	(-0.531,0.239)	0.871516	0.431001	0.456032	0.947323	0.676087	0.69507	2	other
TC	NCAN	rs4936367	G	PAFAH1B2	621938	621833	621844	621857	-0.118983	0.0521538	-0.237715	0.130254	0.00512765	0.319044	-0.913469	10.1711	-0.745087	(-0.374,0.136)	(0.042,0.062)	(-0.863,0.388)	0.360996	2.66905e-24	0.456219	0.609159	1.46306e-23	0.69507	2	other
LDL	CXCL12	rs12027135	T	LDLRAP1/TMEM57	505367	505246	505258	505270	-0.124627	0.0262723	0.120768	0.234694	0.00236829	0.162104	-0.531018	11.0934	0.744999	(-0.585,0.335)	(0.022,0.031)	(-0.197,0.438)	0.595407	1.35112e-28	0.456272	0.798807	8.39516e-28	0.69507	2	other
TC	HAVCR1	rs58542926	C	TM6SF2	621939	621282	621294	621305	-0.21986	0.150209	0.0945156	0.239901	0.0058423	0.126944	-0.916462	25.7106	0.744546	(-0.69,0.25)	(0.139,0.162)	(-0.154,0.343)	0.359425	8.8999e-146	0.456546	0.607771	1.00026e-144	0.695285	2	other
TG	BCAM	rs629301	T	SORT1/CELSR2	591635	591623	591636	591649	-0.130466	0.0127359	0.0746179	0.169546	0.00268767	0.100306	-0.769502	4.73864	0.743904	(-0.463,0.202)	(0.007,0.018)	(-0.122,0.271)	0.441595	2.15153e-06	0.456934	0.685605	8.3437e-06	0.695639	2	other
TC	PAFAH1B2	rs17145738	T	MLXIPL	621939	621921	621932	621944	-0.648651	-0.0182179	0.530058	0.41199	0.00467381	0.713589	-1.57444	-3.89787	0.742805	(-1.456,0.159)	(-0.027,-0.009)	(-0.869,1.929)	0.115387	9.70436e-05	0.4576	0.278418	0.000364474	0.696178	2	other
LDL	CXCL12	rs114123510	A	WDR12	505367	505321	505334	505345	0.0737283	-0.0218405	-0.160658	0.124	0.00351887	0.216875	0.594584	-6.20667	-0.740789	(-0.169,0.317)	(-0.029,-0.015)	(-0.586,0.264)	0.552122	5.41177e-10	0.458821	0.765524	2.27763e-09	0.697443	2	other
TG	SEZ6L	rs2228603	C	NCAN	591635	591426	591438	591451	0.26912	0.0648542	-0.150078	0.393059	0.00423304	0.203392	0.684681	15.3209	-0.737874	(-0.501,1.04)	(0.057,0.073)	(-0.549,0.249)	0.493545	5.54038e-53	0.460591	0.723872	4.61354e-52	0.699132	2	other
TG	PAFAH1B2	rs383830	A	FAM174A	591633	591633	591644	591656	-0.158258	-0.00250902	-0.263012	0.314604	0.00275112	0.356731	-0.50304	-0.911998	-0.737284	(-0.775,0.458)	(-0.008,0.003)	(-0.962,0.436)	0.614936	0.36177	0.46095	0.81327	0.609774	0.699132	2	other
TG	SORT1	rs2075650	G	TOMM40	591633	591491	591502	591514	-0.0961008	0.0368546	-0.171052	0.132304	0.00315517	0.232076	-0.726364	11.6807	-0.737053	(-0.355,0.163)	(0.031,0.043)	(-0.626,0.284)	0.467616	1.59955e-31	0.46109	0.70434	1.07136e-30	0.699226	2	other
LDL	HMGCR	rs12027135	T	LDLRAP1/TMEM57	505365	505246	505256	505267	-0.0263133	0.0263278	-0.114249	0.204406	0.00236835	0.155046	-0.128731	11.1165	-0.73687	(-0.427,0.374)	(0.022,0.031)	(-0.418,0.19)	0.897571	1.04255e-28	0.461202	0.957033	6.55999e-28	0.699277	2	other
HDL	NCAN	rs12678919	A	LPL	114103	112840	112852	112864	-0.123215	-0.0607404	0.0721565	0.187389	0.00165055	0.0982505	-0.657537	-36.8	0.734413	(-0.49,0.244)	(-0.064,-0.058)	(-0.12,0.265)	0.510835	1.84561e-296	0.462697	0.735824	4.0123e-295	0.700237	2	other
HDL	MYLIP	rs12916	C	HMGCR	114103	114100	114113	114125	-0.0467443	0.00221877	0.0492227	0.070938	0.00100386	0.0672213	-0.658945	2.21023	0.732249	(-0.186,0.092)	(0,0.004)	(-0.083,0.181)	0.509931	0.0270892	0.464017	0.73515	0.0823833	0.701479	2	other
LDL	BCL7B	rs3757354	C	MYLIP	505367	505269	505281	505293	0.324334	0.0283746	-0.23887	0.461397	0.00293152	0.326251	0.702939	9.67915	-0.732165	(-0.58,1.229)	(0.023,0.034)	(-0.878,0.401)	0.482094	3.69778e-22	0.464068	0.715304	1.9764e-21	0.701479	2	other
LDL	MLXIPL	rs590502	G	MYBPHL	505364	505189	505199	505211	0.289468	0.0324632	-0.0953238	0.188532	0.00235981	0.130251	1.53538	13.7567	-0.731848	(-0.08,0.659)	(0.028,0.037)	(-0.351,0.16)	0.124691	4.64246e-43	0.464262	0.295757	3.33712e-42	0.701563	2	other
LDL	WDR12	rs2075290	C	ZNF259	505367	505169	505181	505193	-0.0602249	0.0629366	0.138444	0.0951507	0.00464918	0.189179	-0.632942	13.5371	0.731817	(-0.247,0.126)	(0.054,0.072)	(-0.232,0.509)	0.526772	9.43867e-42	0.46428	0.745149	6.58863e-41	0.701563	2	other
TC	PAFAH1B2	rs1367117	A	APOB	621939	620942	620953	620965	-0.18113	0.10142	-0.390779	0.53419	0.00324068	0.53419	-0.339074	31.2959	-0.731535	(-1.228,0.866)	(0.095,0.108)	(-1.438,0.656)	0.734554	5.2976e-215	0.464453	0.883581	7.6966e-214	0.701628	2	other
LDL	LDLRAP1	rs4936367	G	PAFAH1B2	505366	505294	505305	505317	0.201892	0.0332027	-0.196623	0.134397	0.00392724	0.268798	1.5022	8.45446	-0.73149	(-0.062,0.465)	(0.026,0.041)	(-0.723,0.33)	0.133045	2.80372e-17	0.46448	0.31095	1.32197e-16	0.701628	2	other
LDL	CBLC	rs58542926	C	TM6SF2	505363	504807	504816	504828	0.0606198	0.107467	-0.0653707	0.170593	0.0044738	0.0894843	0.355347	24.0214	-0.730527	(-0.274,0.395)	(0.099,0.116)	(-0.241,0.11)	0.722329	1.66234e-127	0.465068	0.877261	1.78307e-126	0.70216	2	other
TG	PCSK9	rs6589574	A	SIK3	591633	590753	590765	590778	-0.0664337	0.118818	-0.0817822	0.0421002	0.00403796	0.112175	-1.57799	29.4252	-0.729059	(-0.149,0.016)	(0.111,0.127)	(-0.302,0.138)	0.114568	2.61105e-190	0.465965	0.276965	3.55094e-189	0.703158	2	other
LDL	NCAN	rs13233571	C	BCL7B	505364	505358	505368	505380	-0.376817	0.00919731	0.140495	0.347341	0.00357052	0.193083	-1.08486	2.5759	0.727642	(-1.058,0.304)	(0.002,0.016)	(-0.238,0.519)	0.277982	0.00999784	0.466833	0.522014	0.0334321	0.70376	2	other
TG	FAM174A	rs4420638	G	APOE	591633	591396	591406	591417	0.172459	0.0428626	-0.113043	0.108224	0.00283713	0.155583	1.59354	15.1077	-0.726581	(-0.04,0.385)	(0.037,0.048)	(-0.418,0.192)	0.111039	1.44078e-51	0.467482	0.270041	1.16606e-50	0.70434	2	other
LDL	NCAN	rs17145738	T	MLXIPL	505364	505358	505368	505380	-0.0958684	-0.00940975	-0.140282	0.104275	0.00357885	0.193082	-0.91938	-2.62927	-0.726544	(-0.3,0.109)	(-0.016,-0.002)	(-0.519,0.238)	0.357897	0.00855694	0.467505	0.606569	0.0290377	0.70434	2	other
TC	HAVCR1	rs4420638	G	APOE	621939	619391	619403	619415	-0.0194728	0.197161	-0.0625947	0.0565236	0.00388372	0.0863362	-0.344507	50.766	-0.72501	(-0.13,0.091)	(0.19,0.205)	(-0.232,0.107)	0.730465	0	0.468446	0.880961	0	0.704878	2	other
HDL	BAZ1B	rs1367117	A	APOB	114102	114097	114109	114121	0.0636987	-0.00189224	-0.0612747	0.0799814	0.00103894	0.0845552	0.796419	-1.82131	-0.724671	(-0.093,0.22)	(-0.004,0)	(-0.227,0.104)	0.425789	0.068559	0.468654	0.671329	0.184288	0.705002	2	other
LDL	SORT1	rs1367117	A	APOB	505367	504117	504130	504141	-0.230719	0.0879158	0.155887	0.189505	0.00247733	0.215261	-1.21748	35.4881	0.724176	(-0.602,0.141)	(0.083,0.093)	(-0.266,0.578)	0.223422	7.48892e-276	0.468958	0.45226	1.4421e-274	0.705291	2	other
LDL	MYBPHL	rs2075290	C	ZNF259	505367	505169	505181	505193	0.0247859	0.0630796	-0.169754	0.0736092	0.00464916	0.234682	0.336722	13.568	-0.723338	(-0.119,0.169)	(0.054,0.072)	(-0.63,0.29)	0.736326	6.20239e-42	0.469472	0.884581	4.40177e-41	0.705709	2	other
TC	BCAM	rs13233571	C	BCL7B	621940	621921	621933	621945	-0.219915	0.0177986	0.12313	0.304717	0.00466433	0.170652	-0.721702	3.81589	0.721524	(-0.817,0.377)	(0.009,0.027)	(-0.211,0.458)	0.470478	0.000135693	0.470587	0.706864	0.000499966	0.706909	2	other
TC	BCAM	rs590502	G	MYBPHL	621940	621816	621828	621841	0.07553	0.034816	-0.0784223	0.142021	0.0030845	0.108755	0.531824	11.2874	-0.721093	(-0.203,0.354)	(0.029,0.041)	(-0.292,0.135)	0.594848	1.51451e-29	0.470852	0.798522	9.90643e-29	0.70714	2	other
HDL	CBLC	rs2479409	G	PCSK9	114102	114102	114114	114126	-0.0120227	-0.000440209	0.014419	0.0187302	0.00103353	0.0200191	-0.641886	-0.425929	0.720264	(-0.049,0.025)	(-0.002,0.002)	(-0.025,0.054)	0.520947	0.67016	0.471362	0.740782	0.848008	0.707282	2	other
TG	PCSK9	rs2228603	C	NCAN	591633	591426	591437	591449	0.0521348	0.0648813	-0.0721379	0.186386	0.00423592	0.100161	0.279714	15.3169	-0.72022	(-0.313,0.417)	(0.057,0.073)	(-0.268,0.124)	0.779697	5.89268e-53	0.471389	0.904165	4.90233e-52	0.707282	2	other
TG	CXCL12	rs1367117	A	APOB	591634	591622	591633	591645	0.00288744	0.0121994	-0.102863	0.134394	0.00235873	0.142891	0.021485	5.17204	-0.719875	(-0.261,0.266)	(0.008,0.017)	(-0.383,0.177)	0.982859	2.31555e-07	0.471602	0.994079	9.17897e-07	0.707477	2	other
TC	BCAM	rs13231516	T	BAZ1B	621940	621921	621933	621945	-0.219142	0.0182443	0.122684	0.304728	0.00466144	0.170658	-0.71914	3.91387	0.718886	(-0.816,0.378)	(0.009,0.027)	(-0.212,0.457)	0.472055	9.08277e-05	0.472211	0.707686	0.000342723	0.707802	2	other
HDL	MYLIP	rs114123510	A	WDR12	114103	114096	114109	114120	0.014343	-0.00349696	-0.073235	0.0555312	0.00147082	0.102163	0.258287	-2.37755	-0.716847	(-0.094,0.123)	(-0.006,-0.001)	(-0.273,0.127)	0.796186	0.0174279	0.473469	0.912431	0.0565014	0.709323	2	other
HDL	SORT1	rs2075650	G	TOMM40	114102	113866	113878	113890	0.0510011	-0.0213603	-0.0751278	0.0587642	0.00138806	0.104821	0.867894	-15.3886	-0.716726	(-0.064,0.166)	(-0.024,-0.019)	(-0.281,0.13)	0.385453	1.95142e-53	0.473543	0.631698	1.64335e-52	0.709323	2	other
TC	BCL7B	rs3757354	C	MYLIP	621940	621858	621870	621882	0.242621	0.0342941	-0.304861	0.603129	0.00382902	0.426469	0.402271	8.95637	-0.714849	(-0.94,1.425)	(0.027,0.042)	(-1.141,0.531)	0.687485	3.35548e-19	0.474702	0.858602	1.61537e-18	0.710462	2	other
LDL	CELSR2	rs17145738	T	MLXIPL	505367	505358	505371	505383	-0.162523	-0.00950101	0.143016	0.112838	0.00357866	0.200272	-1.44032	-2.65491	0.714109	(-0.384,0.059)	(-0.017,-0.002)	(-0.25,0.536)	0.149778	0.00793302	0.47516	0.341569	0.0271265	0.710499	2	other
LDL	CBLC	rs2075290	C	ZNF259	505363	505169	505178	505190	-0.0500974	0.0631349	-0.0665149	0.0331167	0.00465399	0.0931868	-1.51276	13.5658	-0.713781	(-0.115,0.015)	(0.054,0.072)	(-0.249,0.116)	0.130342	6.38977e-42	0.475363	0.305911	4.52397e-41	0.710499	2	other
TG	NCAN	rs114123510	A	WDR12	591635	591633	591646	591658	-0.0199021	-0.00264689	-0.130782	0.0990244	0.00333936	0.183358	-0.200981	-0.792634	-0.713262	(-0.214,0.174)	(-0.009,0.004)	(-0.49,0.229)	0.840713	0.427991	0.475684	0.931893	0.673275	0.710752	2	other
LDL	CELSR2	rs13233571	C	BCL7B	505367	505358	505371	505383	0.123123	0.0092881	-0.142802	0.35684	0.00357035	0.200275	0.345036	2.60145	-0.713028	(-0.576,0.823)	(0.002,0.016)	(-0.535,0.25)	0.730067	0.009283	0.475828	0.880961	0.0313231	0.710839	2	other
TC	LPL	rs1870634	G	CXCL12	621939	621934	621946	621958	-0.0101782	-0.0087348	0.0054814	0.0114489	0.00360083	0.00769135	-0.889018	-2.42578	0.712671	(-0.033,0.012)	(-0.016,-0.002)	(-0.01,0.021)	0.373993	0.0152757	0.476049	0.621352	0.0503091	0.710935	2	other
TC	SIK3	rs2277025	C	HAVCR1	621939	621840	621852	621864	-0.046775	0.0328814	0.295199	0.439432	0.00317799	0.414829	-0.106444	10.3466	0.711617	(-0.908,0.815)	(0.027,0.039)	(-0.518,1.108)	0.91523	4.33555e-25	0.476702	0.962886	2.4379e-24	0.711163	2	other
HDL	PAFAH1B1	rs590502	G	MYBPHL	114102	114092	114104	114116	-0.145635	-0.00290366	0.129698	0.193426	0.000986701	0.182283	-0.752925	-2.94279	0.71152	(-0.525,0.233)	(-0.005,-0.001)	(-0.228,0.487)	0.451495	0.00325264	0.476762	0.692173	0.0117519	0.711163	2	other
TC	MYLIP	rs629301	T	SORT1/CELSR2	621936	620514	620523	620534	-0.540547	0.137278	0.192679	0.435567	0.00368885	0.271461	-1.24102	37.2144	0.709786	(-1.394,0.313)	(0.13,0.145)	(-0.339,0.725)	0.214599	3.98955e-303	0.477837	0.439276	8.88944e-302	0.711816	2	other
HDL	ZPR1	rs12027135	T	LDLRAP1/TMEM57	114103	114094	114106	114118	0.0447302	0.00268721	-0.031009	0.0591503	0.000990142	0.0437099	0.756213	2.71396	-0.709428	(-0.071,0.161)	(0.001,0.005)	(-0.117,0.055)	0.449521	0.00664841	0.478059	0.690947	0.0231232	0.711909	2	other
TC	CBLC	rs1870634	G	CXCL12	621936	621934	621943	621955	-0.0227515	-0.00748906	-0.0452387	0.0979218	0.00326382	0.0640003	-0.232344	-2.29457	-0.706851	(-0.215,0.169)	(-0.014,-0.001)	(-0.171,0.08)	0.816271	0.0217577	0.479659	0.920243	0.0677134	0.713698	2	other
TC	ZPR1	rs6589574	A	SIK3	621940	621817	621829	621841	-0.01601	0.0591782	0.150056	0.11693	0.00555984	0.212776	-0.13692	10.6439	0.705231	(-0.245,0.213)	(0.048,0.07)	(-0.267,0.567)	0.891094	1.86205e-26	0.480667	0.954883	1.06787e-25	0.714127	2	other
HDL	ZPR1	rs1870634	G	CXCL12	114103	114103	114115	114127	0.0584088	-0.00119092	-0.0365488	0.0732492	0.00104412	0.0518514	0.797399	-1.14061	-0.704877	(-0.085,0.202)	(-0.003,0.001)	(-0.138,0.065)	0.425219	0.254034	0.480887	0.671041	0.491722	0.714334	2	other
TC	BCL7B	rs1367117	A	APOB	621940	620942	620954	620966	0.187973	0.101411	-0.457812	0.503639	0.00324066	0.650192	0.37323	31.2932	-0.704119	(-0.799,1.175)	(0.095,0.108)	(-1.732,0.817)	0.708978	5.77424e-215	0.481359	0.869215	8.36188e-214	0.714679	2	other
TC	HAVCR1	rs629301	T	SORT1/CELSR2	621939	620514	620526	620537	-0.127355	0.137188	0.0562322	0.132822	0.00369234	0.0800059	-0.958843	37.1549	0.70285	(-0.388,0.133)	(0.13,0.144)	(-0.101,0.213)	0.337638	3.65216e-302	0.482149	0.590256	8.03745e-301	0.715304	2	other
TC	WDR12	rs2075290	C	ZNF259	621940	621698	621710	621723	-0.0113673	0.0886831	0.173694	0.12436	0.00607073	0.247254	-0.091406	14.6083	0.702492	(-0.255,0.232)	(0.077,0.101)	(-0.311,0.658)	0.92717	2.48583e-48	0.482373	0.966659	1.87118e-47	0.715471	2	other
LDL	HAVCR1	rs2479409	G	PCSK9	505366	505168	505179	505192	-0.0718938	0.0356814	0.0379462	0.0513938	0.00246893	0.0540667	-1.39888	14.4522	0.701841	(-0.173,0.029)	(0.031,0.041)	(-0.068,0.144)	0.161849	2.4292e-47	0.482778	0.362163	1.78202e-46	0.715716	2	other
TC	LPL	rs1367117	A	APOB	621939	620942	620954	620966	-0.00618346	0.100316	0.00531903	0.00724209	0.00358545	0.00759376	-0.853823	27.9785	0.700448	(-0.02,0.008)	(0.093,0.107)	(-0.01,0.02)	0.393203	2.96595e-172	0.483648	0.63994	3.78042e-171	0.716649	2	other
TC	MYLIP	rs2075650	G	TOMM40	621936	620106	620114	620126	-0.297148	0.185356	0.217839	0.163682	0.0043238	0.311221	-1.8154	42.8687	0.699949	(-0.618,0.024)	(0.177,0.194)	(-0.392,0.828)	0.0694627	0	0.483959	0.186102	0	0.716991	2	other
HDL	SIK3	rs12027135	T	LDLRAP1/TMEM57	114102	114094	114106	114118	0.136063	0.00267626	-0.0787514	0.163912	0.000989914	0.112639	0.830095	2.70353	-0.699151	(-0.185,0.457)	(0.001,0.005)	(-0.3,0.142)	0.406485	0.00686081	0.484458	0.652993	0.0237971	0.717335	2	other
HDL	BAZ1B	rs12916	C	HMGCR	114102	114100	114112	114124	0.058819	0.0022389	-0.0602462	0.0740659	0.00100382	0.0862811	0.794144	2.23038	-0.698255	(-0.086,0.204)	(0,0.004)	(-0.229,0.109)	0.427112	0.0257222	0.485018	0.672584	0.0790058	0.717612	2	other
TC	PAFAH1B1	rs2479409	G	PCSK9	621939	621779	621791	621803	-0.524865	0.0417465	0.373065	0.534955	0.00322258	0.534956	-0.981138	12.9544	0.697375	(-1.573,0.524)	(0.035,0.048)	(-0.675,1.422)	0.326525	2.2197e-38	0.485568	0.577151	1.5186e-37	0.718253	2	other
TC	HMGCR	rs1870634	G	CXCL12	621938	621934	621945	621957	-0.332375	-0.00767346	0.13271	0.286267	0.00325999	0.190344	-1.16107	-2.35383	0.697212	(-0.893,0.229)	(-0.014,-0.001)	(-0.24,0.506)	0.245614	0.0185812	0.48567	0.480465	0.0592304	0.718253	2	other
LDL	MYBPHL	rs6589574	A	SIK3	505367	505277	505289	505301	0.02313	0.03943	-0.127079	0.0738852	0.00425759	0.182478	0.313054	9.26112	-0.69641	(-0.122,0.168)	(0.031,0.048)	(-0.485,0.231)	0.75424	2.02295e-20	0.486172	0.892503	1.02758e-19	0.718721	2	other
TC	ZPR1	rs4936367	G	PAFAH1B2	621940	621833	621845	621858	-0.0247967	0.0520032	0.137674	0.124594	0.00512891	0.198064	-0.19902	10.1392	0.695098	(-0.269,0.219)	(0.042,0.062)	(-0.251,0.526)	0.842247	3.6997e-24	0.486994	0.93241	2.00466e-23	0.719576	2	other
TC	MYBPHL	rs629301	T	SORT1/CELSR2	621940	620514	620526	620538	-0.370758	0.137326	0.156138	0.419182	0.00368911	0.22486	-0.884479	37.2247	0.694377	(-1.192,0.451)	(0.13,0.145)	(-0.285,0.597)	0.376438	2.71625e-303	0.487446	0.623211	6.11327e-302	0.720008	2	other
HDL	MLXIPL	rs4936367	G	PAFAH1B2	114102	114068	114080	114092	-0.0175719	-0.0105876	0.0658362	0.0405898	0.00164376	0.0948552	-0.432914	-6.4411	0.69407	(-0.097,0.062)	(-0.014,-0.007)	(-0.12,0.252)	0.665077	1.18613e-10	0.487638	0.845116	5.10503e-10	0.720173	2	other
TC	ZPR1	rs2277025	C	HAVCR1	621940	621840	621853	621864	0.113279	0.0329515	-0.114123	0.14921	0.00317862	0.164474	0.759197	10.3666	-0.693867	(-0.179,0.406)	(0.027,0.039)	(-0.436,0.208)	0.447735	3.517e-25	0.487765	0.689677	1.99774e-24	0.720242	2	other
HDL	SORT1	rs590502	G	MYBPHL	114102	114092	114104	114115	0.0879962	-0.00288907	-0.0522356	0.0894271	0.00098678	0.0753197	0.984	-2.92777	-0.693519	(-0.087,0.263)	(-0.005,-0.001)	(-0.2,0.095)	0.325116	0.003414	0.487984	0.575799	0.0122703	0.720338	2	other
TC	MLXIPL	rs4936367	G	PAFAH1B2	621939	621833	621844	621856	0.144429	0.052039	0.196135	0.128137	0.00512783	0.282916	1.12714	10.1484	0.693262	(-0.107,0.396)	(0.042,0.062)	(-0.358,0.751)	0.259683	3.37002e-24	0.488145	0.499734	1.82935e-23	0.720338	2	other
HDL	PCSK9	rs590502	G	MYBPHL	114101	114092	114103	114114	0.0346069	-0.00287271	-0.017354	0.0321913	0.000987458	0.0250421	1.07504	-2.9092	-0.692992	(-0.028,0.098)	(-0.005,-0.001)	(-0.066,0.032)	0.282358	0.00362353	0.488314	0.527151	0.0129817	0.720338	2	other
HDL	CXCL12	rs12678919	A	LPL	114103	112840	112852	112864	0.0856794	-0.0607019	-0.0510615	0.130576	0.00165072	0.0737505	0.656167	-36.773	-0.692355	(-0.17,0.342)	(-0.064,-0.057)	(-0.196,0.093)	0.511717	4.99231e-296	0.488715	0.736134	1.03255e-294	0.720598	2	other
LDL	PAFAH1B1	rs4420638	G	APOE	505366	501952	501963	501975	-0.396964	0.174317	0.354972	0.382561	0.00296285	0.513261	-1.03765	58.8343	0.691602	(-1.147,0.353)	(0.169,0.18)	(-0.651,1.361)	0.299433	0	0.489187	0.547448	0	0.720912	2	other
TC	BAZ1B	rs8068571	T	PAFAH1B1	621940	621937	621949	621961	-0.323577	-0.0063298	0.199796	0.513217	0.00348856	0.288956	-0.630487	-1.81445	0.69144	(-1.329,0.682)	(-0.013,0.001)	(-0.367,0.766)	0.528376	0.0696087	0.489289	0.745878	0.186381	0.720942	2	other
HDL	BCAM	rs688034	T	SEZ6L	114102	114101	114112	114124	-0.0344954	-0.00115172	0.0280302	0.0355435	0.0010439	0.0405666	-0.970512	-1.10329	0.690967	(-0.104,0.035)	(-0.003,0.001)	(-0.051,0.108)	0.331791	0.2699	0.489586	0.584379	0.512099	0.721143	2	other
LDL	BCAM	rs114123510	A	WDR12	505367	505321	505333	505345	-0.0372464	-0.0219556	0.0893079	0.0692004	0.00351985	0.129462	-0.538239	-6.23765	0.68984	(-0.173,0.098)	(-0.029,-0.015)	(-0.164,0.343)	0.590412	4.44181e-10	0.490295	0.795556	1.8854e-09	0.721797	2	other
TC	CBLC	rs2228603	C	NCAN	621936	621484	621492	621504	0.0660253	0.124612	-0.0830589	0.230025	0.00582709	0.120448	0.287035	21.3849	-0.689585	(-0.385,0.517)	(0.113,0.136)	(-0.319,0.153)	0.774085	1.84656e-101	0.490455	0.900518	1.89426e-100	0.721797	2	other
TG	TM6SF2	rs629301	T	SORT1/CELSR2	591630	591623	591631	591643	-0.0223236	0.0128285	-0.112571	0.275852	0.00268705	0.16338	-0.0809258	4.7742	-0.689011	(-0.563,0.518)	(0.008,0.018)	(-0.433,0.208)	0.935501	1.8042e-06	0.490817	0.971367	7.04567e-06	0.722003	2	other
HDL	SEZ6L	rs17145738	T	MLXIPL	114099	113979	113987	113998	0.0721291	0.0165404	-0.0468975	0.0378036	0.00149658	0.0681531	1.90799	11.0521	-0.688119	(-0.002,0.146)	(0.014,0.019)	(-0.18,0.087)	0.0563919	2.14113e-28	0.491378	0.155994	1.31665e-27	0.722471	2	other
HDL	CBLC	rs12678919	A	LPL	114102	112840	112852	112865	0.0392742	-0.0606614	-0.02194	0.0595967	0.0016525	0.0319265	0.658999	-36.7088	-0.687204	(-0.078,0.156)	(-0.064,-0.057)	(-0.085,0.041)	0.509897	5.27773e-295	0.491954	0.73515	1.07663e-293	0.722765	2	other
TC	MACO1	rs6589574	A	SIK3	621940	621817	621829	621841	0.0719319	0.0593236	-0.723955	0.304144	0.00555792	1.05357	0.236506	10.6737	-0.687145	(-0.524,0.668)	(0.048,0.07)	(-2.789,1.341)	0.81304	1.35128e-26	0.491991	0.91888	7.81976e-26	0.722765	2	other
HDL	WDR12	rs1367117	A	APOB	114100	114097	114107	114119	0.087483	-0.00188415	-0.0427666	0.0499854	0.00103905	0.0622484	1.75017	-1.81334	-0.687032	(-0.01,0.185)	(-0.004,0)	(-0.165,0.079)	0.0800885	0.0697788	0.492063	0.208323	0.186725	0.722765	2	other
LDL	LDLRAP1	rs1367117	A	APOB	505366	504117	504128	504140	0.05315	0.0879019	0.112792	0.172407	0.00247749	0.165071	0.308281	35.4803	0.683296	(-0.285,0.391)	(0.083,0.093)	(-0.211,0.436)	0.757868	9.9015e-276	0.49442	0.894034	1.8985e-274	0.72451	2	other
HDL	LDLRAP1	rs114123510	A	WDR12	114102	114096	114108	114120	0.0493721	-0.00349784	-0.071311	0.059502	0.00147082	0.104375	0.829755	-2.37816	-0.683222	(-0.067,0.166)	(-0.006,-0.001)	(-0.276,0.133)	0.406677	0.0173995	0.494467	0.653183	0.05643	0.72451	2	other
HDL	CELSR2	rs12027135	T	LDLRAP1/TMEM57	114102	114094	114106	114118	-0.0615968	0.00266129	0.0441389	0.0846533	0.000990013	0.0646549	-0.727637	2.68813	0.682685	(-0.228,0.104)	(0.001,0.005)	(-0.083,0.171)	0.466836	0.00718529	0.494806	0.70376	0.0247496	0.724888	2	other
TG	CELSR2	rs6589574	A	SIK3	591634	590753	590766	590777	-0.0356354	0.118792	-0.155909	0.103557	0.00403617	0.228726	-0.344115	29.4318	-0.681642	(-0.239,0.167)	(0.111,0.127)	(-0.604,0.292)	0.73076	2.155e-190	0.495465	0.880961	2.95774e-189	0.725371	2	other
HDL	PAFAH1B1	rs4420638	G	APOE	114102	113771	113783	113795	-0.122159	-0.0224622	0.153639	0.178347	0.00124844	0.225593	-0.684951	-17.9923	0.681043	(-0.472,0.227)	(-0.025,-0.02)	(-0.289,0.596)	0.493375	2.24009e-72	0.495844	0.723741	2.05495e-71	0.725498	2	other
TG	NECTIN2	rs2075650	G	TOMM40	591635	591491	591504	591516	-0.0318872	0.0368032	0.213939	0.177765	0.00315505	0.314246	-0.179379	11.6649	0.680803	(-0.38,0.317)	(0.031,0.043)	(-0.402,0.83)	0.85764	1.92668e-31	0.495996	0.939309	1.27707e-30	0.725498	2	other
TC	ZPR1	rs12678919	A	LPL	621940	621940	621952	621964	0.277209	0.00236008	-0.138774	0.369458	0.00517685	0.203957	0.750312	0.45589	-0.680408	(-0.447,1.001)	(-0.008,0.013)	(-0.539,0.261)	0.453067	0.648469	0.496246	0.693074	0.836456	0.725498	2	other
LDL	SEZ6L	rs12916	C	HMGCR	505366	504572	504583	504595	-0.0459413	0.0671644	-0.0722229	0.118929	0.00239632	0.106159	-0.386294	28.0281	-0.680325	(-0.279,0.187)	(0.062,0.072)	(-0.28,0.136)	0.699279	7.37834e-173	0.496298	0.864066	9.72352e-172	0.725498	2	other
TC	MACO1	rs4936367	G	PAFAH1B2	621940	621833	621845	621857	0.0725228	0.0521312	-0.71681	0.30417	0.00512711	1.05366	0.238429	10.1677	-0.680308	(-0.524,0.669)	(0.042,0.062)	(-2.782,1.348)	0.811549	2.76223e-24	0.49631	0.91845	1.51136e-23	0.725498	2	other
LDL	ZPR1	rs3757354	C	MYLIP	505367	505269	505281	505293	-0.134479	0.028312	0.0934098	0.228573	0.00293206	0.137314	-0.588341	9.65602	0.680264	(-0.582,0.314)	(0.023,0.034)	(-0.176,0.363)	0.556304	4.63532e-22	0.496337	0.769558	2.45796e-21	0.725498	2	other
LDL	BCAM	rs17145738	T	MLXIPL	505367	505358	505370	505382	0.0110334	-0.00938845	-0.0892294	0.0717977	0.00357957	0.131372	0.153674	-2.62278	-0.67921	(-0.13,0.152)	(-0.016,-0.002)	(-0.347,0.168)	0.877867	0.00872143	0.497005	0.950367	0.029551	0.725844	2	other
LDL	SEZ6L	rs58542926	C	TM6SF2	505366	504807	504818	504830	0.189793	0.107346	-0.15803	0.448486	0.00446925	0.23271	0.423185	24.0188	-0.679086	(-0.689,1.069)	(0.099,0.116)	(-0.614,0.298)	0.67216	1.76822e-127	0.497083	0.849152	1.89438e-126	0.725844	2	other
TG	NECTIN2	rs2479409	G	PCSK9	591635	591634	591646	591658	-0.0864718	0.00393738	0.16981	0.240314	0.0023425	0.250544	-0.359829	1.68085	0.677763	(-0.557,0.385)	(-0.001,0.009)	(-0.321,0.661)	0.718975	0.0927927	0.497922	0.874733	0.232959	0.726475	2	other
TC	MYBPHL	rs12916	C	HMGCR	621940	621225	621238	621249	-0.102216	0.0834224	0.0845725	0.130369	0.00313005	0.124861	-0.784046	26.6521	0.677335	(-0.358,0.153)	(0.077,0.09)	(-0.16,0.329)	0.433013	1.69096e-156	0.498193	0.678365	1.98799e-155	0.726635	2	other
LDL	ZPR1	rs8068571	T	PAFAH1B1	505367	505364	505377	505388	-0.120795	-0.00462651	0.0871148	0.206882	0.00267155	0.128614	-0.583884	-1.73177	0.677333	(-0.526,0.285)	(-0.01,0.001)	(-0.165,0.339)	0.559298	0.0833146	0.498194	0.771908	0.214958	0.726635	2	other
HDL	SEZ6L	rs13231516	T	BAZ1B	114099	113974	113982	113994	-0.018041	-0.0167344	0.0452265	0.117669	0.00149219	0.066842	-0.153321	-11.2146	0.676618	(-0.249,0.213)	(-0.02,-0.014)	(-0.086,0.176)	0.878145	3.45645e-29	0.498648	0.950367	2.21704e-28	0.727179	2	other
LDL	CELSR2	rs1870634	G	CXCL12	505367	505362	505375	505386	-0.000807359	-0.00497572	-0.0940302	0.203686	0.00249576	0.13925	-0.00396375	-1.99366	-0.67526	(-0.4,0.398)	(-0.01,0)	(-0.367,0.179)	0.996837	0.0461887	0.499511	0.998738	0.130973	0.727814	2	other
HDL	LDLR	rs3757354	C	MYLIP	114103	114102	114115	114127	-0.0613618	0.0007899	0.0591244	0.132878	0.00122513	0.0875707	-0.461791	0.644746	0.675162	(-0.322,0.199)	(-0.002,0.003)	(-0.113,0.231)	0.644231	0.519092	0.499573	0.834269	0.739137	0.727814	2	other
LDL	CBLC	rs3757354	C	MYLIP	505363	505269	505278	505290	-0.116813	0.0282376	0.0368802	0.0923852	0.00293538	0.0546875	-1.26441	9.61976	0.674381	(-0.298,0.064)	(0.022,0.034)	(-0.07,0.144)	0.206083	6.59854e-22	0.500069	0.428121	3.48658e-21	0.72819	2	other
HDL	MYLIP	rs688034	T	SEZ6L	114103	114101	114113	114125	0.0184879	-0.00112167	-0.0479511	0.0606399	0.00104367	0.0711049	0.30488	-1.07473	-0.674371	(-0.1,0.137)	(-0.003,0.001)	(-0.187,0.091)	0.760458	0.282494	0.500075	0.895334	0.527271	0.72819	2	other
HDL	PCSK9	rs13233571	C	BCL7B	114101	113978	113988	114000	0.0608533	-0.0163881	-0.0257117	0.0693591	0.00149396	0.0381847	0.877366	-10.9696	-0.673352	(-0.075,0.197)	(-0.019,-0.013)	(-0.101,0.049)	0.380288	5.34978e-28	0.500724	0.626518	3.16558e-27	0.728614	2	other
TC	MLXIPL	rs12027135	T	LDLRAP1/TMEM57	621939	621818	621829	621841	0.316161	0.033953	-0.112948	0.219702	0.00309292	0.16825	1.43904	10.9777	-0.67131	(-0.114,0.747)	(0.028,0.04)	(-0.443,0.217)	0.150138	4.89476e-28	0.502023	0.342122	2.90789e-27	0.729593	2	other
TC	LPL	rs3757354	C	MYLIP	621939	621858	621870	621882	0.0066922	0.0355015	-0.00603338	0.0152488	0.00423526	0.00898887	0.438868	8.38238	-0.671206	(-0.023,0.037)	(0.027,0.044)	(-0.024,0.012)	0.660757	5.18666e-17	0.502089	0.841942	2.41747e-16	0.729593	2	other
LDL	ZPR1	rs114123510	A	WDR12	505367	505321	505334	505346	-0.0190746	-0.0219252	0.138515	0.0868743	0.00351901	0.206425	-0.219566	-6.23049	0.67102	(-0.189,0.151)	(-0.029,-0.015)	(-0.266,0.543)	0.82621	4.64973e-10	0.502208	0.924506	1.97271e-09	0.729593	2	other
TC	HAVCR1	rs688034	T	SEZ6L	621939	621938	621950	621961	-0.0742006	-0.00394985	0.0468384	0.0656124	0.00326186	0.0698033	-1.13089	-1.21092	0.671006	(-0.203,0.054)	(-0.01,0.002)	(-0.09,0.184)	0.2581	0.225927	0.502217	0.497869	0.455885	0.729593	2	other
LDL	PAFAH1B1	rs688034	T	SEZ6L	505366	505366	505378	505390	-0.0365603	-0.00184358	-0.25891	0.363826	0.00249408	0.385896	-0.100488	-0.73918	-0.670932	(-0.75,0.677)	(-0.007,0.003)	(-1.015,0.497)	0.919957	0.459798	0.502264	0.96434	0.698214	0.729593	2	other
HDL	PAFAH1B2	rs1367117	A	APOB	114101	114097	114108	114122	-0.0371524	-0.00190578	0.109267	0.163945	0.00103888	0.163946	-0.226614	-1.83445	0.666482	(-0.358,0.284)	(-0.004,0)	(-0.212,0.431)	0.820724	0.0665865	0.505103	0.922445	0.180288	0.732407	2	other
LDL	NCAN	rs12678919	A	LPL	505364	505335	505345	505356	0.17097	0.0228019	-0.163413	0.469475	0.00396264	0.245643	0.364172	5.75423	-0.665244	(-0.749,1.091)	(0.015,0.031)	(-0.645,0.318)	0.71573	8.70389e-09	0.505894	0.873521	3.57395e-08	0.732723	2	other
TC	ZPR1	rs58542926	C	TM6SF2	621940	621282	621295	621306	-0.273555	0.150316	0.167782	0.478956	0.00583752	0.252287	-0.571148	25.75	0.665047	(-1.212,0.665)	(0.139,0.162)	(-0.327,0.662)	0.567899	3.22384e-146	0.506021	0.778129	3.65082e-145	0.732787	2	other
LDL	MYLIP	rs629301	T	SORT1/CELSR2	505361	503352	503359	503371	-0.434429	0.126328	0.137497	0.33241	0.00281758	0.20717	-1.3069	44.8357	0.663692	(-1.086,0.217)	(0.121,0.132)	(-0.269,0.544)	0.191245	0	0.506888	0.407628	0	0.733567	2	other
TG	PCSK9	rs629301	T	SORT1/CELSR2	591633	591623	591634	591645	-0.144563	0.012687	0.0431773	0.105409	0.00268894	0.0650747	-1.37145	4.71822	0.663503	(-0.351,0.062)	(0.007,0.018)	(-0.084,0.171)	0.170235	2.37919e-06	0.507008	0.3755	9.20661e-06	0.733622	2	other
LDL	MYBPHL	rs12916	C	HMGCR	505367	504572	504584	504596	-0.0417164	0.0670817	0.063197	0.099719	0.0023964	0.0955054	-0.41834	27.9926	0.661712	(-0.237,0.154)	(0.062,0.072)	(-0.124,0.25)	0.675699	1.99675e-172	0.508156	0.850995	2.55236e-171	0.734109	2	other
HDL	MYLIP	rs4420638	G	APOE	114103	113771	113783	113794	0.0168404	-0.0224444	-0.0555384	0.05369	0.00124857	0.0839417	0.31366	-17.9761	-0.66163	(-0.088,0.122)	(-0.025,-0.02)	(-0.22,0.109)	0.753779	3.00127e-72	0.508208	0.892503	2.71146e-71	0.734109	2	other
LDL	NECTIN2	rs6589574	A	SIK3	505364	505277	505286	505299	0.195676	0.0393277	0.278559	0.168441	0.0042567	0.4211	1.16169	9.23901	0.661503	(-0.134,0.526)	(0.031,0.048)	(-0.547,1.104)	0.245363	2.48786e-20	0.50829	0.480349	1.25164e-19	0.734109	2	other
LDL	SIK3	rs13231516	T	BAZ1B	505366	505358	505369	505381	0.4757	0.00975206	-0.203081	0.554048	0.00356786	0.307894	0.858591	2.73331	-0.659579	(-0.61,1.562)	(0.003,0.017)	(-0.807,0.4)	0.390566	0.0062702	0.509524	0.63739	0.0219961	0.73515	2	other
TC	HMGCR	rs4936367	G	PAFAH1B2	621938	621833	621844	621856	-0.108273	0.0521585	-0.275299	0.170533	0.00512748	0.417713	-0.63491	10.1723	-0.659063	(-0.443,0.226)	(0.042,0.062)	(-1.094,0.543)	0.525487	2.63499e-24	0.509855	0.74462	1.44528e-23	0.73515	2	other
LDL	SIK3	rs17145738	T	MLXIPL	505366	505358	505370	505382	0.0696197	-0.0094997	0.202827	0.190026	0.00357845	0.307883	0.366369	-2.6547	0.658778	(-0.303,0.442)	(-0.017,-0.002)	(-0.401,0.806)	0.71409	0.00793793	0.510038	0.872274	0.0271329	0.73515	2	other
LDL	SIK3	rs13233571	C	BCL7B	505366	505358	505370	505382	0.474891	0.00928644	-0.202616	0.554035	0.00357014	0.307887	0.85715	2.60114	-0.658085	(-0.611,1.561)	(0.002,0.016)	(-0.806,0.401)	0.391362	0.00929152	0.510484	0.638106	0.03134	0.735517	2	other
LDL	SIK3	rs2277025	C	HAVCR1	505366	505288	505299	505311	-0.0483291	0.0222539	0.208811	0.336166	0.0024334	0.317344	-0.143766	9.1452	0.657997	(-0.707,0.611)	(0.017,0.027)	(-0.413,0.831)	0.885685	5.9521e-20	0.51054	0.953801	2.93014e-19	0.735517	2	other
TC	LDLRAP1	rs6511720	G	LDLR	621938	619868	619878	619890	0.533975	0.215058	-0.201244	0.550924	0.00472939	0.306671	0.969234	45.4726	-0.65622	(-0.546,1.614)	(0.206,0.224)	(-0.802,0.4)	0.332428	0	0.511683	0.584808	0	0.736134	2	other
TC	SORT1	rs2277025	C	HAVCR1	621941	621840	621854	621865	-0.0789485	0.0329516	-0.133972	0.239591	0.00317828	0.204474	-0.329513	10.3677	-0.655203	(-0.549,0.391)	(0.027,0.039)	(-0.535,0.267)	0.741768	3.47643e-25	0.512337	0.887865	1.97595e-24	0.736134	2	other
TC	TOMM40	rs12916	C	HMGCR	621940	621225	621237	621250	-0.0585772	0.0834871	-0.221056	0.431712	0.00312921	0.337489	-0.135686	26.6799	-0.655001	(-0.905,0.788)	(0.077,0.09)	(-0.883,0.44)	0.89207	8.04514e-157	0.512467	0.954911	9.61007e-156	0.736134	2	other
LDL	PAFAH1B1	rs2075650	G	TOMM40	505366	502908	502919	502931	0.0279948	0.164431	-0.402706	0.542504	0.00330399	0.615147	0.051603	49.7675	-0.654649	(-1.035,1.091)	(0.158,0.171)	(-1.608,0.803)	0.958845	0	0.512694	0.982184	0	0.736134	2	other
HDL	LDLR	rs12027135	T	LDLRAP1/TMEM57	114103	114094	114106	114118	-0.0367204	0.00265889	0.0468461	0.102972	0.000989967	0.0715817	-0.356607	2.68584	0.654443	(-0.239,0.165)	(0.001,0.005)	(-0.093,0.187)	0.721386	0.00723472	0.512827	0.876593	0.0248815	0.736134	2	other
LDL	TM6SF2	rs629301	T	SORT1/CELSR2	505366	503352	503363	503375	0.0911153	0.126387	-0.11199	0.28912	0.00281767	0.171238	0.315147	44.8554	-0.654002	(-0.476,0.658)	(0.121,0.132)	(-0.448,0.224)	0.75265	0	0.513111	0.892119	0	0.736134	2	other
LDL	MACO1	rs13233571	C	BCL7B	505367	505358	505371	505382	-0.484084	0.0092215	0.24474	0.692097	0.00357007	0.374426	-0.699445	2.583	0.653639	(-1.841,0.872)	(0.002,0.016)	(-0.489,0.979)	0.484274	0.00979455	0.513344	0.717335	0.0328015	0.736134	2	other
TC	CELSR2	rs58542926	C	TM6SF2	621939	621282	621294	621305	-0.521421	0.150297	0.187657	0.530482	0.00583741	0.287156	-0.982919	25.7472	0.653502	(-1.561,0.518)	(0.139,0.162)	(-0.375,0.75)	0.325647	3.4619e-146	0.513433	0.576398	3.91545e-145	0.736134	2	other
LDL	HAVCR1	rs58542926	C	TM6SF2	505366	504807	504818	504830	-0.163123	0.107133	0.0634578	0.183552	0.00447315	0.097114	-0.888704	23.9503	0.653436	(-0.523,0.197)	(0.098,0.116)	(-0.127,0.254)	0.374162	9.18226e-127	0.513475	0.621517	9.56218e-126	0.736134	2	other
TG	CELSR2	rs2479409	G	PCSK9	591634	591634	591646	591658	-0.127484	0.0039343	0.0906264	0.1387	0.00234274	0.138701	-0.919135	1.67935	0.653392	(-0.399,0.144)	(-0.001,0.009)	(-0.181,0.362)	0.358025	0.093083	0.513503	0.606569	0.23343	0.736134	2	other
HDL	MACO1	rs590502	G	MYBPHL	114101	114092	114103	114115	-0.0301555	-0.00290085	0.142772	0.237904	0.00098669	0.218573	-0.126755	-2.93999	0.653203	(-0.496,0.436)	(-0.005,-0.001)	(-0.286,0.571)	0.899134	0.00328228	0.513625	0.957312	0.0118446	0.736134	2	other
LDL	MACO1	rs17145738	T	MLXIPL	505367	505358	505371	505382	0.00535491	-0.00943423	-0.244527	0.241684	0.00357838	0.374421	0.0221566	-2.63646	-0.65308	(-0.468,0.479)	(-0.016,-0.002)	(-0.978,0.489)	0.982323	0.0083777	0.513705	0.994079	0.0284836	0.736134	2	other
LDL	CELSR2	rs590502	G	MYBPHL	505367	505189	505201	505213	-0.0238028	0.0324705	-0.0967081	0.182298	0.00235972	0.148133	-0.130571	13.7603	-0.652848	(-0.381,0.334)	(0.028,0.037)	(-0.387,0.194)	0.896115	4.4154e-43	0.513854	0.956834	3.18158e-42	0.736134	2	other
HDL	MYBPHL	rs1367117	A	APOB	114102	114097	114109	114120	0.0069151	-0.00188714	-0.0302966	0.0408748	0.00103913	0.0464354	0.169178	-1.81607	-0.652446	(-0.073,0.087)	(-0.004,0)	(-0.121,0.061)	0.865657	0.0693596	0.514114	0.94371	0.185961	0.736134	2	other
LDL	MACO1	rs13231516	T	BAZ1B	505367	505358	505370	505382	-0.483272	0.00968715	0.244274	0.692117	0.00356782	0.374437	-0.698251	2.71515	0.652376	(-1.84,0.873)	(0.003,0.017)	(-0.49,0.978)	0.48502	0.00662462	0.514159	0.717612	0.0230494	0.736134	2	other
TG	HMGCR	rs629301	T	SORT1/CELSR2	591635	591623	591636	591648	-0.21324	0.0127614	0.11975	0.31827	0.00268701	0.183754	-0.669995	4.74927	0.651684	(-0.837,0.411)	(0.007,0.018)	(-0.24,0.48)	0.502861	2.04148e-06	0.514605	0.730342	7.9238e-06	0.736315	2	other
TC	WDR12	rs1870634	G	CXCL12	621940	621934	621947	621958	-0.136618	-0.0076742	0.108607	0.264234	0.00326002	0.167353	-0.517032	-2.35403	0.648971	(-0.655,0.381)	(-0.014,-0.001)	(-0.219,0.437)	0.605134	0.0185709	0.516357	0.805553	0.0592288	0.737948	2	other
TC	CELSR2	rs114123510	A	WDR12	621939	621889	621901	621913	-0.166318	-0.0302449	-0.1753	0.144512	0.00459585	0.270358	-1.15089	-6.58091	-0.648402	(-0.45,0.117)	(-0.039,-0.021)	(-0.705,0.355)	0.249777	4.67586e-11	0.516725	0.485693	2.0281e-10	0.738107	2	other
TC	ZPR1	rs3757354	C	MYLIP	621940	621858	621871	621883	-0.145795	0.0342242	0.116327	0.298786	0.00382972	0.179495	-0.487959	8.93648	0.648081	(-0.731,0.44)	(0.027,0.042)	(-0.235,0.468)	0.625579	4.0178e-19	0.516933	0.820906	1.92076e-18	0.738107	2	other
HDL	PCSK9	rs688034	T	SEZ6L	114101	114101	114111	114123	0.00462661	-0.00115412	0.0175405	0.0249723	0.00104436	0.0270803	0.185269	-1.1051	0.647721	(-0.044,0.054)	(-0.003,0.001)	(-0.036,0.071)	0.853018	0.269118	0.517165	0.93724	0.51086	0.738107	2	other
HDL	PCSK9	rs114123510	A	WDR12	114101	114096	114107	114118	0.0223063	-0.00347439	-0.0251054	0.0198257	0.00147177	0.0387929	1.12512	-2.36069	-0.647163	(-0.017,0.061)	(-0.006,-0.001)	(-0.101,0.051)	0.260538	0.018241	0.517527	0.501056	0.0584378	0.73832	2	other
LDL	WDR12	rs17145738	T	MLXIPL	505367	505358	505370	505382	0.0006556	-0.00943049	-0.135747	0.0950226	0.00357853	0.20995	0.00689941	-2.63529	-0.646568	(-0.186,0.187)	(-0.016,-0.002)	(-0.547,0.276)	0.994495	0.00840648	0.517912	0.998319	0.0285705	0.738349	2	other
LDL	BCAM	rs13233571	C	BCL7B	505367	505358	505370	505382	-0.15822	0.00917863	0.0842775	0.233076	0.00357127	0.13053	-0.678834	2.57013	0.645654	(-0.615,0.299)	(0.002,0.016)	(-0.172,0.34)	0.497243	0.0101661	0.518504	0.725958	0.0339693	0.738547	2	other
LDL	BCAM	rs13231516	T	BAZ1B	505367	505358	505370	505381	-0.157409	0.00964471	0.0838117	0.233081	0.00356899	0.130533	-0.675338	2.70237	0.642071	(-0.614,0.299)	(0.003,0.017)	(-0.172,0.34)	0.499461	0.00688479	0.520827	0.727814	0.0238525	0.740782	2	other
LDL	ZPR1	rs4420638	G	APOE	505367	501952	501964	501976	0.0383207	0.17437	-0.0850887	0.0956583	0.00296349	0.132552	0.400599	58.8394	-0.641926	(-0.149,0.226)	(0.169,0.18)	(-0.345,0.175)	0.688715	0	0.520921	0.859451	0	0.740782	2	other
HDL	LDLR	rs4420638	G	APOE	114103	113771	113784	113795	0.0482259	-0.0224459	-0.0555071	0.0620123	0.00124855	0.0866973	0.777682	-17.9776	-0.64024	(-0.073,0.17)	(-0.025,-0.02)	(-0.225,0.114)	0.436756	2.91995e-72	0.522016	0.681659	2.64067e-71	0.741647	2	other
TG	NECTIN2	rs2277025	C	HAVCR1	591635	591587	591599	591611	0.132587	0.0165612	-0.137793	0.201842	0.00230898	0.215812	0.656885	7.1725	-0.638487	(-0.263,0.528)	(0.012,0.021)	(-0.561,0.285)	0.511255	7.36428e-13	0.523157	0.736072	3.32322e-12	0.742912	2	other
TG	CBLC	rs58542926	C	TM6SF2	591632	591353	591363	591375	0.0623352	0.0745178	-0.0544438	0.163033	0.00424954	0.0854745	0.382346	17.5355	-0.636959	(-0.257,0.382)	(0.066,0.083)	(-0.222,0.113)	0.702205	7.67953e-69	0.524151	0.865918	6.84796e-68	0.74397	2	other
TC	WDR12	rs2075650	G	TOMM40	621940	620106	620118	620130	-0.0257213	0.185355	0.126659	0.133073	0.0043242	0.199322	-0.193286	42.8646	0.635452	(-0.287,0.235)	(0.177,0.194)	(-0.264,0.517)	0.846735	0	0.525134	0.934829	0	0.744536	2	other
TC	LPL	rs3208856	C	CBLC	621939	621250	621262	621274	0.0208679	0.226999	-0.0122637	0.0375739	0.00915261	0.0193075	0.555383	24.8015	-0.635179	(-0.053,0.095)	(0.209,0.245)	(-0.05,0.026)	0.578633	8.6357e-136	0.525311	0.786444	9.31884e-135	0.74462	2	other
LDL	CBLC	rs6511720	G	LDLR	505363	502842	502850	502863	-0.137157	0.181859	0.0438385	0.126045	0.00361687	0.0690838	-1.08816	50.2806	0.63457	(-0.384,0.11)	(0.175,0.189)	(-0.092,0.179)	0.276524	0	0.525709	0.519828	0	0.744643	2	other
TC	CXCL12	rs2479409	G	PCSK9	621940	621779	621792	621803	-0.0324189	0.0417278	0.13603	0.222809	0.00322292	0.214707	-0.145501	12.9472	0.633558	(-0.469,0.404)	(0.035,0.048)	(-0.285,0.557)	0.884316	2.43575e-38	0.526369	0.95347	1.66133e-37	0.744866	2	other
TC	CXCL12	rs3757354	C	MYLIP	621940	621858	621871	621882	-0.195141	0.0342504	0.166625	0.43818	0.00382926	0.263311	-0.445345	8.94437	0.632805	(-1.054,0.664)	(0.027,0.042)	(-0.349,0.683)	0.656071	3.74064e-19	0.526861	0.840815	1.79114e-18	0.745149	2	other
TC	BCAM	rs4420638	G	APOE	621940	619391	619403	619415	0.0392852	0.197103	-0.109348	0.0924914	0.00388093	0.173009	0.424744	50.7875	-0.632034	(-0.142,0.221)	(0.189,0.205)	(-0.448,0.23)	0.671023	0	0.527364	0.848445	0	0.74557	2	other
HDL	CBLC	rs4936367	G	PAFAH1B2	114102	114068	114080	114091	0.00192343	-0.0105082	-0.01957	0.0146799	0.00164585	0.0310023	0.131025	-6.38465	-0.631245	(-0.027,0.031)	(-0.014,-0.007)	(-0.08,0.041)	0.895756	1.71795e-10	0.52788	0.956679	7.31643e-10	0.745709	2	other
LDL	HMGCR	rs629301	T	SORT1/CELSR2	505365	503352	503362	503374	-0.349135	0.126327	0.121468	0.333582	0.00281766	0.192595	-1.04662	44.834	0.630693	(-1.003,0.305)	(0.121,0.132)	(-0.256,0.499)	0.295273	0	0.528242	0.541404	0	0.745878	2	other
TC	BAZ1B	rs3208856	C	CBLC	621940	621250	621263	621275	0.464082	0.224624	-0.239187	0.717751	0.00828506	0.379393	0.646578	27.112	-0.630447	(-0.943,1.871)	(0.208,0.241)	(-0.983,0.504)	0.517905	7.11117e-162	0.528402	0.738349	8.94905e-161	0.745878	2	other
LDL	CELSR2	rs2479409	G	PCSK9	505367	505168	505180	505193	-0.193485	0.0357331	0.0913649	0.145953	0.00246663	0.145954	-1.32567	14.4866	0.625983	(-0.48,0.093)	(0.031,0.041)	(-0.195,0.377)	0.18495	1.47258e-47	0.531326	0.399354	1.0856e-46	0.748919	2	other
LDL	MLXIPL	rs8068571	T	PAFAH1B1	505364	505364	505374	505386	0.296717	-0.00454275	-0.0880672	0.218002	0.00267138	0.140843	1.36108	-1.70053	-0.625288	(-0.131,0.724)	(-0.01,0.001)	(-0.364,0.188)	0.17349	0.0890321	0.531782	0.380774	0.226059	0.748993	2	other
LDL	HMGCR	rs1870634	G	CXCL12	505365	505362	505372	505384	-0.266069	-0.00502474	0.0908322	0.218959	0.00249566	0.14559	-1.21515	-2.01339	0.623891	(-0.695,0.163)	(-0.01,0)	(-0.195,0.376)	0.224308	0.0440734	0.532699	0.453424	0.126216	0.749554	2	other
HDL	CELSR2	rs1367117	A	APOB	114102	114097	114109	114121	0.0181193	-0.00189115	-0.0417228	0.0579398	0.00103901	0.0669014	0.312727	-1.82015	-0.623646	(-0.095,0.132)	(-0.004,0)	(-0.173,0.089)	0.754488	0.0687358	0.53286	0.892503	0.184653	0.749662	2	other
HDL	APOE	rs12027135	T	LDLRAP1/TMEM57	114102	114094	114106	114118	-0.153808	0.00266723	0.136185	0.282147	0.000989906	0.21855	-0.545134	2.69442	0.623131	(-0.707,0.399)	(0.001,0.005)	(-0.292,0.565)	0.585661	0.00705105	0.533199	0.791901	0.024353	0.749784	2	other
HDL	SIK3	rs2277025	C	HAVCR1	114102	114098	114110	114122	0.125941	0.00241079	-0.097667	0.159475	0.00101731	0.156889	0.78972	2.36976	-0.622522	(-0.187,0.439)	(0,0.004)	(-0.405,0.21)	0.429691	0.0177994	0.533599	0.674744	0.0574558	0.750229	2	other
HDL	APOE	rs590502	G	MYBPHL	114102	114092	114104	114116	0.117788	-0.00289496	-0.135957	0.282194	0.000986697	0.218587	0.417402	-2.93399	-0.621984	(-0.435,0.671)	(-0.005,-0.001)	(-0.564,0.292)	0.676384	0.00334637	0.533952	0.851556	0.0120418	0.750254	2	other
TC	WDR12	rs17145738	T	MLXIPL	621940	621921	621933	621945	0.0691618	-0.0181624	-0.170597	0.124237	0.00467418	0.274498	0.556693	-3.88569	-0.621488	(-0.174,0.313)	(-0.027,-0.009)	(-0.709,0.367)	0.577737	0.000102038	0.534279	0.785772	0.000381629	0.750594	2	other
HDL	PCSK9	rs2075290	C	ZNF259	114101	113781	113792	113804	0.0115794	-0.0359671	0.0307894	0.0185536	0.0019447	0.0495624	0.624107	-18.495	0.621226	(-0.025,0.048)	(-0.04,-0.032)	(-0.066,0.128)	0.532558	2.26707e-76	0.534451	0.749493	2.13449e-75	0.750719	2	other
TG	MLXIPL	rs2075650	G	TOMM40	591629	591491	591498	591510	-0.220411	0.0367886	0.112893	0.0988411	0.00315534	0.182017	-2.22995	11.6591	0.620234	(-0.414,-0.027)	(0.031,0.043)	(-0.244,0.47)	0.0257506	2.06098e-31	0.535104	0.0790388	1.36406e-30	0.751399	2	other
LDL	MYBPHL	rs383830	A	FAM174A	505367	505367	505379	505391	-0.027224	-0.000399166	0.0740488	0.0859299	0.0028986	0.119609	-0.316817	-0.13771	0.61909	(-0.196,0.141)	(-0.006,0.005)	(-0.16,0.308)	0.751383	0.89047	0.535857	0.891526	0.954571	0.752103	2	other
TG	SEZ6L	rs13233571	C	BCL7B	591635	590735	590748	590759	0.1545	0.108048	-0.094792	0.269844	0.00338232	0.153208	0.572555	31.9451	-0.618714	(-0.374,0.683)	(0.101,0.115)	(-0.395,0.205)	0.566946	6.31921e-224	0.536105	0.777419	1.07752e-222	0.752214	2	other
LDL	HMGCR	rs3757354	C	MYLIP	505365	505269	505279	505291	-0.335544	0.0283228	0.12537	0.331387	0.0029317	0.202932	-1.01255	9.66089	0.617794	(-0.985,0.314)	(0.023,0.034)	(-0.272,0.523)	0.311277	4.42001e-22	0.536711	0.562211	2.34518e-21	0.752828	2	other
HDL	CELSR2	rs6511720	G	LDLR	114102	114102	114114	114126	0.08246	0.00162618	-0.0507757	0.151909	0.00152057	0.0826888	0.542826	1.06945	-0.614057	(-0.215,0.38)	(-0.001,0.005)	(-0.213,0.111)	0.58725	0.284865	0.539177	0.792969	0.530155	0.755191	2	other
HDL	FAM174A	rs8068571	T	PAFAH1B1	114103	114100	114113	114125	0.0483155	-0.00145069	-0.039467	0.102659	0.00111759	0.0643235	0.470639	-1.29805	-0.613571	(-0.153,0.25)	(-0.004,0.001)	(-0.166,0.087)	0.637899	0.194268	0.539499	0.828741	0.41113	0.755197	2	other
TC	BAZ1B	rs6589574	A	SIK3	621940	621817	621829	621841	0.0550305	0.0593435	-0.258589	0.181179	0.00555824	0.422139	0.303735	10.6767	-0.612568	(-0.3,0.41)	(0.048,0.07)	(-1.086,0.569)	0.76133	1.30881e-26	0.540162	0.89577	7.58873e-26	0.755889	2	other
LDL	SORT1	rs2277025	C	HAVCR1	505367	505288	505301	505312	-0.0340972	0.0223055	-0.0956354	0.183289	0.00243363	0.156424	-0.18603	9.1655	-0.611386	(-0.393,0.325)	(0.018,0.027)	(-0.402,0.211)	0.852421	4.93189e-20	0.540944	0.93724	2.45769e-19	0.756676	2	other
TC	NECTIN2	rs12027135	T	LDLRAP1/TMEM57	621938	621818	621829	621841	0.0672721	0.0339017	0.16865	0.307354	0.00309257	0.276005	0.218875	10.9623	0.611039	(-0.535,0.67)	(0.028,0.04)	(-0.372,0.71)	0.826747	5.79862e-28	0.541174	0.924577	3.42211e-27	0.75683	2	other
HDL	FAM174A	rs629301	T	SORT1/CELSR2	114103	114009	114021	114033	-0.0834163	-0.0111084	0.0458938	0.12662	0.00118482	0.0752654	-0.658793	-9.37562	0.609759	(-0.332,0.165)	(-0.013,-0.009)	(-0.102,0.193)	0.510029	6.87708e-21	0.542022	0.73515	3.54978e-20	0.757778	2	other
HDL	SORT1	rs12678919	A	LPL	114102	112840	112852	112863	-0.0665645	-0.0607348	0.0574138	0.17226	0.00165055	0.0942159	-0.386418	-36.7966	0.609385	(-0.404,0.271)	(-0.064,-0.057)	(-0.127,0.242)	0.699187	2.09366e-296	0.542269	0.864066	4.5295e-295	0.758006	2	other
TC	PAFAH1B2	rs688034	T	SEZ6L	621939	621938	621950	621961	-0.311555	-0.00384224	-0.43306	0.41197	0.00325836	0.713541	-0.756255	-1.1792	-0.606916	(-1.119,0.496)	(-0.01,0.003)	(-1.832,0.965)	0.449497	0.23832	0.543907	0.690947	0.473089	0.759582	2	other
TC	SEZ6L	rs1367117	A	APOB	621939	620942	620954	620965	-0.0196153	0.101447	-0.101133	0.16241	0.00324124	0.167624	-0.120776	31.2987	-0.603331	(-0.338,0.299)	(0.095,0.108)	(-0.43,0.227)	0.903868	4.85336e-215	0.546288	0.958281	7.07418e-214	0.761649	2	other
TC	MLXIPL	rs688034	T	SEZ6L	621939	621938	621949	621961	0.247124	-0.00379509	-0.0992098	0.156926	0.00325899	0.164481	1.57478	-1.1645	-0.603169	(-0.06,0.555)	(-0.01,0.003)	(-0.422,0.223)	0.115307	0.244221	0.546396	0.2783	0.478955	0.761649	2	other
LDL	TM6SF2	rs1870634	G	CXCL12	505366	505362	505373	505385	0.00879332	-0.00498058	-0.0807474	0.182182	0.00249581	0.133952	0.0482667	-1.99558	-0.602806	(-0.348,0.366)	(-0.01,0)	(-0.343,0.182)	0.961504	0.0459798	0.546637	0.983294	0.130588	0.761848	2	other
TC	CXCL12	rs12916	C	HMGCR	621940	621225	621238	621250	0.15876	0.083502	-0.109695	0.216058	0.00312948	0.182358	0.734803	26.6824	-0.601534	(-0.265,0.582)	(0.077,0.09)	(-0.467,0.248)	0.462459	7.52888e-157	0.547484	0.700237	9.0175e-156	0.762315	2	other
HDL	NCAN	rs6589574	A	SIK3	114103	114028	114040	114052	0.0145826	-0.0162308	-0.0698342	0.0395681	0.00178122	0.116197	0.368544	-9.11218	-0.600997	(-0.063,0.092)	(-0.02,-0.013)	(-0.298,0.158)	0.712467	8.0742e-20	0.547842	0.871444	3.92722e-19	0.762694	2	other
TC	PAFAH1B2	rs590502	G	MYBPHL	621939	621816	621828	621840	-0.735244	0.034734	0.247021	0.531784	0.00308332	0.411918	-1.3826	11.2652	0.599685	(-1.778,0.307)	(0.029,0.041)	(-0.56,1.054)	0.166788	1.95009e-29	0.548716	0.36935	1.2617e-28	0.763197	2	other
TC	BAZ1B	rs629301	T	SORT1/CELSR2	621940	620514	620526	620538	-0.25208	0.137296	0.178667	0.490833	0.00368872	0.298132	-0.513576	37.2205	0.599288	(-1.214,0.71)	(0.13,0.145)	(-0.406,0.763)	0.607548	3.17687e-303	0.548981	0.807084	7.11411e-302	0.763446	2	other
TG	HMGCR	rs1367117	A	APOB	591635	591622	591634	591646	-0.0952018	0.0121539	0.0943616	0.164955	0.00235868	0.157623	-0.57714	5.15284	0.598655	(-0.419,0.228)	(0.008,0.017)	(-0.215,0.403)	0.563845	2.5657e-07	0.549403	0.775428	1.01123e-06	0.763795	2	other
LDL	SORT1	rs2228603	C	NCAN	505367	504979	504992	505004	0.125737	0.0887336	-0.135923	0.41635	0.00445756	0.227474	0.301997	19.9063	-0.597533	(-0.69,0.942)	(0.08,0.097)	(-0.582,0.31)	0.762654	3.58807e-88	0.550152	0.896857	3.52302e-87	0.764123	2	other
TG	CXCL12	rs12916	C	HMGCR	591634	591602	591614	591626	-0.129384	0.0150995	0.0792599	0.157204	0.00227809	0.132685	-0.823031	6.62817	0.597355	(-0.438,0.179)	(0.011,0.02)	(-0.181,0.339)	0.410491	3.39885e-11	0.55027	0.658125	1.49159e-10	0.764169	2	other
LDL	WDR12	rs4936367	G	PAFAH1B2	505367	505294	505306	505318	-0.0574524	0.0331274	0.148863	0.0909917	0.00392727	0.249939	-0.631403	8.43523	0.595598	(-0.236,0.121)	(0.025,0.041)	(-0.341,0.639)	0.527777	3.30561e-17	0.551444	0.745682	1.54718e-16	0.765099	2	other
TG	ZPR1	rs13231516	T	BAZ1B	591632	590744	590754	590765	-0.0665014	0.107176	0.0941381	0.281929	0.0033801	0.158169	-0.23588	31.7081	0.595174	(-0.619,0.486)	(0.101,0.114)	(-0.216,0.404)	0.813526	1.20211e-220	0.551727	0.91888	1.79014e-219	0.765241	2	other
TC	TM6SF2	rs3757354	C	MYLIP	621939	621858	621870	621881	0.114871	0.034328	-0.123183	0.359327	0.00382954	0.207459	0.319684	8.964	-0.593773	(-0.589,0.819)	(0.027,0.042)	(-0.53,0.283)	0.749208	3.13121e-19	0.552664	0.890419	1.50984e-18	0.765827	2	other
TG	PAFAH1B2	rs1367117	A	APOB	591633	591622	591633	591645	-0.144628	0.0121862	-0.230601	0.388633	0.00235845	0.388634	-0.372145	5.16703	-0.593363	(-0.906,0.617)	(0.008,0.017)	(-0.992,0.531)	0.709785	2.37847e-07	0.552939	0.869302	9.41587e-07	0.766089	2	other
TG	SORT1	rs4936367	G	PAFAH1B2	591633	590958	590968	590981	-0.187702	0.0953729	0.125225	0.129621	0.00372469	0.211684	-1.44809	25.6056	0.591566	(-0.442,0.066)	(0.088,0.103)	(-0.29,0.54)	0.147593	1.32239e-144	0.554141	0.337448	1.44798e-143	0.767398	2	other
TG	BCL7B	rs383830	A	FAM174A	591635	591633	591645	591657	-0.0175953	-0.00253898	0.298632	0.27705	0.00275107	0.505816	-0.0635095	-0.922908	0.590395	(-0.561,0.525)	(-0.008,0.003)	(-0.693,1.29)	0.949361	0.356055	0.554926	0.978943	0.605395	0.768365	2	other
LDL	CBLC	rs13231516	T	BAZ1B	505363	505358	505366	505379	-0.125382	0.00957966	0.0385616	0.11781	0.00357286	0.0654635	-1.06427	2.68123	0.589055	(-0.356,0.106)	(0.003,0.017)	(-0.09,0.167)	0.287206	0.00733519	0.555824	0.53273	0.0252077	0.769278	2	other
TG	SEZ6L	rs12916	C	HMGCR	591635	591602	591615	591625	0.037424	0.0151489	-0.0594804	0.113127	0.00227836	0.100981	0.330814	6.64902	-0.589027	(-0.184,0.259)	(0.011,0.02)	(-0.257,0.138)	0.740785	2.95061e-11	0.555843	0.887657	1.30578e-10	0.769278	2	other
HDL	MACO1	rs8068571	T	PAFAH1B1	114101	114100	114111	114123	0.0150069	-0.00146629	0.0732108	0.183683	0.00111746	0.124353	0.0817003	-1.31216	0.588734	(-0.345,0.375)	(-0.004,0.001)	(-0.171,0.317)	0.934885	0.189467	0.55604	0.971249	0.405774	0.769414	2	other
TC	MYBPHL	rs2479409	G	PCSK9	621940	621779	621792	621804	-0.0970698	0.0417164	0.0824836	0.12876	0.00322339	0.14013	-0.75388	12.9418	0.588623	(-0.349,0.155)	(0.035,0.048)	(-0.192,0.357)	0.450922	2.61533e-38	0.556114	0.691992	1.78245e-37	0.769414	2	other
TG	TOMM40	rs12916	C	HMGCR	591634	591602	591614	591626	0.245176	0.0151327	-0.144311	0.31411	0.00227786	0.245554	0.780542	6.64339	-0.587696	(-0.37,0.861)	(0.011,0.02)	(-0.626,0.337)	0.435072	3.06554e-11	0.556736	0.679967	1.35196e-10	0.769918	2	other
TC	BCAM	rs2075290	C	ZNF259	621940	621698	621710	621722	0.00744874	0.0888991	-0.117189	0.0895853	0.00607234	0.199697	0.0831468	14.64	-0.586837	(-0.168,0.183)	(0.077,0.101)	(-0.509,0.274)	0.933735	1.5608e-48	0.557313	0.97022	1.19501e-47	0.77012	2	other
LDL	MACO1	rs2075290	C	ZNF259	505367	505169	505181	505193	0.0124755	0.0630343	-0.301843	0.257274	0.0046485	0.514557	0.0484909	13.5601	-0.586607	(-0.492,0.517)	(0.054,0.072)	(-1.31,0.707)	0.961325	6.90052e-42	0.557467	0.983271	4.87016e-41	0.770214	2	other
TC	MYBPHL	rs3757354	C	MYLIP	621940	621858	621871	621883	0.116017	0.0343298	-0.0976506	0.285607	0.00382984	0.166728	0.406214	8.96377	-0.585687	(-0.444,0.676)	(0.027,0.042)	(-0.424,0.229)	0.684586	3.13773e-19	0.558086	0.856211	1.51217e-18	0.770829	2	other
LDL	PAFAH1B1	rs2479409	G	PCSK9	505366	505168	505180	505192	-0.355765	0.0357505	0.239104	0.409081	0.0024664	0.409081	-0.86967	14.495	0.584491	(-1.158,0.446)	(0.031,0.041)	(-0.563,1.041)	0.384481	1.30359e-47	0.55889	0.630684	9.63407e-47	0.771757	2	other
TG	HAVCR1	rs629301	T	SORT1/CELSR2	591633	591623	591635	591647	-0.0298714	0.0127195	0.0340257	0.0967019	0.00268956	0.0582201	-0.308902	4.72922	0.584431	(-0.219,0.16)	(0.007,0.018)	(-0.08,0.148)	0.757396	2.25382e-06	0.55893	0.893719	8.72903e-06	0.771757	2	other
HDL	BCL7B	rs688034	T	SEZ6L	114101	114101	114112	114123	-0.0332173	-0.00112294	-0.0817	0.164197	0.0010436	0.140029	-0.202302	-1.07603	-0.58345	(-0.355,0.289)	(-0.003,0.001)	(-0.356,0.193)	0.839681	0.281913	0.559591	0.931415	0.526525	0.772073	2	other
LDL	CXCL12	rs12678919	A	LPL	505367	505335	505348	505359	-0.14372	0.0227056	0.107568	0.327249	0.00396274	0.184834	-0.439176	5.72976	0.581971	(-0.785,0.498)	(0.015,0.03)	(-0.255,0.47)	0.660534	1.00575e-08	0.560586	0.841942	4.09217e-08	0.773088	2	other
TG	HMGCR	rs4936367	G	PAFAH1B2	591635	590958	590970	590983	0.0063751	0.0954245	-0.17636	0.123812	0.00372439	0.303273	0.05149	25.6215	-0.581523	(-0.236,0.249)	(0.088,0.103)	(-0.771,0.418)	0.958935	8.78946e-145	0.560888	0.982184	9.78005e-144	0.773266	2	other
HDL	SORT1	rs7254892	G	PVRL2	114102	114029	114041	114051	0.154721	-0.0221737	-0.0651578	0.208578	0.00282626	0.112175	0.741791	-7.84561	-0.580859	(-0.254,0.564)	(-0.028,-0.017)	(-0.285,0.155)	0.458214	4.30857e-15	0.561335	0.696638	1.96916e-14	0.773755	2	other
TC	LPL	rs17145738	T	MLXIPL	621939	621921	621932	621944	-0.00128821	-0.0169055	-0.00638468	0.00575866	0.00517487	0.0110084	-0.223699	-3.26684	-0.57998	(-0.013,0.01)	(-0.027,-0.007)	(-0.028,0.015)	0.822991	0.00108755	0.561928	0.922709	0.00397923	0.774341	2	other
TC	MYBPHL	rs12027135	T	LDLRAP1/TMEM57	621940	621818	621831	621842	-0.142635	0.0338793	0.0855661	0.197898	0.00309306	0.147707	-0.720751	10.9533	0.579296	(-0.531,0.245)	(0.028,0.04)	(-0.204,0.375)	0.471063	6.4054e-28	0.562389	0.707148	3.76528e-27	0.774738	2	other
LDL	SORT1	rs13233571	C	BCL7B	505367	505358	505371	505382	-0.345277	0.00920406	0.138548	0.424838	0.00357026	0.239368	-0.812728	2.57798	0.57881	(-1.178,0.487)	(0.002,0.016)	(-0.331,0.608)	0.416374	0.00993788	0.562717	0.664577	0.0332441	0.775014	2	other
TG	MYBPHL	rs2479409	G	PCSK9	591635	591634	591646	591658	0.0539095	0.00398965	-0.0588997	0.0935655	0.002343	0.101827	0.576169	1.7028	-0.578428	(-0.129,0.237)	(-0.001,0.009)	(-0.258,0.141)	0.564501	0.0886064	0.562975	0.775579	0.225066	0.775014	2	other
LDL	SORT1	rs17145738	T	MLXIPL	505367	505358	505371	505382	-0.0682252	-0.00941661	-0.138332	0.141609	0.00357863	0.239369	-0.481785	-2.63135	-0.577903	(-0.346,0.209)	(-0.016,-0.002)	(-0.607,0.331)	0.629959	0.00850473	0.56333	0.824111	0.0288935	0.775177	2	other
HDL	WDR12	rs2075290	C	ZNF259	114100	113781	113791	113803	0.0763262	-0.0359153	-0.0449842	0.0399506	0.0019436	0.0778835	1.91051	-18.4787	-0.577583	(-0.002,0.155)	(-0.04,-0.032)	(-0.198,0.108)	0.0560672	3.06397e-76	0.563546	0.15524	2.84876e-75	0.775177	2	other
LDL	SORT1	rs13231516	T	BAZ1B	505367	505358	505370	505382	-0.344462	0.00966986	0.138079	0.424847	0.00356797	0.239373	-0.810791	2.71018	0.576835	(-1.177,0.488)	(0.003,0.017)	(-0.331,0.607)	0.417485	0.00672461	0.564051	0.665637	0.0233638	0.775542	2	other
TG	TM6SF2	rs2075290	C	ZNF259	591630	589519	589527	589539	-0.228102	0.201745	0.151097	0.0960253	0.00440204	0.261997	-2.37543	45.83	0.576713	(-0.416,-0.04)	(0.193,0.21)	(-0.362,0.665)	0.0175283	0	0.564133	0.0567653	0	0.775542	2	other
TG	HMGCR	rs4420638	G	APOE	591635	591396	591409	591421	-0.0627552	0.0428012	0.122405	0.13905	0.00283678	0.212403	-0.451314	15.0879	0.576285	(-0.335,0.21)	(0.037,0.048)	(-0.294,0.539)	0.651764	1.94396e-51	0.564423	0.838307	1.5536e-50	0.775579	2	other
TC	CBLC	rs2479409	G	PCSK9	621936	621779	621788	621800	-0.108213	0.0416421	0.0358667	0.0581537	0.00322668	0.0624288	-1.86081	12.9056	0.574521	(-0.222,0.006)	(0.035,0.048)	(-0.086,0.158)	0.0627716	4.1875e-38	0.565615	0.172044	2.83664e-37	0.776458	2	other
TG	WDR12	rs2075290	C	ZNF259	591634	589519	589531	589543	0.0991456	0.201811	-0.10247	0.0901456	0.00440232	0.179227	1.09984	45.8419	-0.571732	(-0.078,0.276)	(0.193,0.21)	(-0.454,0.249)	0.271403	0	0.567503	0.513877	0	0.777945	2	other
TG	TM6SF2	rs2075650	G	TOMM40	591630	591491	591499	591510	-0.219468	0.0367699	0.138113	0.0979556	0.00315519	0.24173	-2.24049	11.6538	0.571351	(-0.411,-0.027)	(0.031,0.043)	(-0.336,0.612)	0.0250592	2.19527e-31	0.567762	0.0772881	1.44865e-30	0.77806	2	other
HDL	SORT1	rs1367117	A	APOB	114102	114097	114109	114120	0.0738816	-0.00189486	-0.0511993	0.0787628	0.00103894	0.0896744	0.938026	-1.82383	-0.570947	(-0.08,0.228)	(-0.004,0)	(-0.227,0.125)	0.348231	0.0681772	0.568036	0.599161	0.183538	0.778197	2	other
TC	TM6SF2	rs6589574	A	SIK3	621939	621817	621828	621840	-0.0528451	0.0593699	-0.163207	0.135605	0.0055589	0.286024	-0.389698	10.6802	-0.570605	(-0.319,0.213)	(0.048,0.07)	(-0.724,0.397)	0.69676	1.26067e-26	0.568267	0.863461	7.3191e-26	0.778395	2	other
HDL	HMGCR	rs114123510	A	WDR12	114102	114096	114108	114120	-0.0588758	-0.00352291	0.0783965	0.0546593	0.00147084	0.137551	-1.07714	-2.39517	0.569945	(-0.166,0.048)	(-0.006,-0.001)	(-0.191,0.348)	0.281416	0.0166126	0.568715	0.525926	0.0542917	0.778712	2	other
TC	HAVCR1	rs1367117	A	APOB	621939	620942	620954	620966	-0.0189687	0.101491	-0.0393151	0.0677923	0.00324402	0.0690976	-0.279806	31.2854	-0.568979	(-0.152,0.114)	(0.095,0.108)	(-0.175,0.096)	0.779626	7.36462e-215	0.569371	0.904165	1.05963e-213	0.779184	2	other
HDL	BAZ1B	rs8068571	T	PAFAH1B1	114102	114100	114112	114124	-0.0624012	-0.00147271	0.050308	0.157277	0.00111751	0.0885517	-0.39676	-1.31785	0.56812	(-0.371,0.246)	(-0.004,0.001)	(-0.123,0.224)	0.691545	0.187555	0.569953	0.860578	0.403322	0.779748	2	other
HDL	BAZ1B	rs4936367	G	PAFAH1B2	114102	114068	114079	114092	0.031191	-0.0105554	-0.0698099	0.0564321	0.00164365	0.122992	0.552718	-6.42193	-0.567599	(-0.079,0.142)	(-0.014,-0.007)	(-0.311,0.171)	0.580457	1.34553e-10	0.570307	0.787418	5.74957e-10	0.780112	2	other
LDL	SIK3	rs590502	G	MYBPHL	505366	505189	505201	505213	-0.0454512	0.0324308	0.124803	0.329213	0.00235959	0.22008	-0.13806	13.7442	0.56708	(-0.691,0.6)	(0.028,0.037)	(-0.307,0.556)	0.890193	5.51483e-43	0.57066	0.95451	3.93885e-42	0.780475	2	other
TG	BCL7B	rs629301	T	SORT1/CELSR2	591635	591623	591636	591648	0.340517	0.0128024	-0.195379	0.567605	0.00268682	0.345433	0.59992	4.7649	-0.565607	(-0.772,1.453)	(0.008,0.018)	(-0.872,0.482)	0.54856	1.88945e-06	0.571661	0.763124	7.36574e-06	0.781366	2	other
TC	TM6SF2	rs1367117	A	APOB	621939	620942	620953	620965	-0.163821	0.101369	0.097654	0.172698	0.00324124	0.172701	-0.948599	31.2746	0.565451	(-0.502,0.175)	(0.095,0.108)	(-0.241,0.436)	0.342825	1.03279e-214	0.571767	0.595247	1.46709e-213	0.781381	2	other
TC	MYLIP	rs12027135	T	LDLRAP1/TMEM57	621936	621818	621827	621839	-0.0901252	0.0339631	-0.129498	0.327493	0.00309266	0.229122	-0.275198	10.9818	-0.565194	(-0.732,0.552)	(0.028,0.04)	(-0.579,0.32)	0.783164	4.673e-28	0.571942	0.905787	2.78271e-27	0.781391	2	other
HDL	SEZ6L	rs58542926	C	TM6SF2	114099	114095	114104	114116	-0.0396711	0.00534318	0.0528068	0.179949	0.00186934	0.0936491	-0.220457	2.85833	0.563879	(-0.392,0.313)	(0.002,0.009)	(-0.131,0.236)	0.825515	0.00425882	0.572836	0.924437	0.0151002	0.782135	2	other
LDL	MACO1	rs114123510	A	WDR12	505367	505321	505333	505345	-0.00171514	-0.0218687	-0.336413	0.244127	0.00351855	0.597978	-0.00702561	-6.21526	-0.562584	(-0.48,0.477)	(-0.029,-0.015)	(-1.508,0.836)	0.994394	5.12382e-10	0.573718	0.998319	2.16051e-09	0.782981	2	other
TG	SEZ6L	rs114123510	A	WDR12	591635	591633	591645	591657	0.0153486	-0.00263865	-0.0832815	0.0910111	0.00333974	0.148126	0.168645	-0.790075	-0.562233	(-0.163,0.194)	(-0.009,0.004)	(-0.374,0.207)	0.866076	0.429484	0.573958	0.943933	0.674744	0.783068	2	other
LDL	BAZ1B	rs6589574	A	SIK3	505367	505277	505289	505301	-0.00746726	0.0393785	-0.181043	0.138639	0.00425685	0.323022	-0.0538613	9.25062	-0.560467	(-0.279,0.264)	(0.031,0.048)	(-0.814,0.452)	0.957046	2.23202e-20	0.575161	0.982172	1.13056e-19	0.784563	2	other
LDL	NCAN	rs1367117	A	APOB	505364	504117	504127	504138	-0.175171	0.0879065	0.0793357	0.122696	0.00247762	0.141672	-1.42768	35.4801	0.559994	(-0.416,0.065)	(0.083,0.093)	(-0.198,0.357)	0.153384	9.95473e-276	0.575484	0.34828	1.90462e-274	0.784563	2	other
HDL	LDLR	rs590502	G	MYBPHL	114103	114092	114105	114117	-0.0167965	-0.00290692	0.0387893	0.0864865	0.000986778	0.0692895	-0.194209	-2.94587	0.559815	(-0.186,0.153)	(-0.005,-0.001)	(-0.097,0.175)	0.846012	0.00322046	0.575606	0.934269	0.011645	0.784563	2	other
HDL	MLXIPL	rs383830	A	FAM174A	114102	114102	114114	114127	0.0101472	0.00107427	-0.0342438	0.0454152	0.00121197	0.0612781	0.223433	0.886381	-0.558827	(-0.079,0.099)	(-0.001,0.003)	(-0.154,0.086)	0.823199	0.375412	0.57628	0.922755	0.622221	0.784677	2	other
TG	ZPR1	rs1870634	G	CXCL12	591632	591632	591642	591653	0.00572414	-0.00335241	0.064487	0.163474	0.00236933	0.115401	0.0350157	-1.41492	0.558808	(-0.315,0.326)	(-0.008,0.001)	(-0.162,0.291)	0.972067	0.157092	0.576293	0.989228	0.354091	0.784677	2	other
TG	CBLC	rs2277025	C	HAVCR1	591632	591587	591597	591608	-0.0587227	0.0164903	0.0244761	0.0467071	0.00231203	0.0438119	-1.25726	7.13238	0.558663	(-0.15,0.033)	(0.012,0.021)	(-0.061,0.11)	0.208661	9.8648e-13	0.576392	0.430973	4.41151e-12	0.784677	2	other
TC	CXCL12	rs12678919	A	LPL	621940	621940	621952	621964	-0.155634	0.00222813	0.134972	0.427835	0.00517629	0.241646	-0.363772	0.430449	0.558551	(-0.994,0.683)	(-0.008,0.012)	(-0.339,0.609)	0.716028	0.666869	0.576468	0.873646	0.846014	0.784677	2	other
HDL	SIK3	rs2075290	C	ZNF259	114102	113781	113793	113805	0.0511022	-0.035915	-0.177489	0.077228	0.00194323	0.31841	0.661706	-18.4821	-0.557422	(-0.1,0.202)	(-0.04,-0.032)	(-0.802,0.447)	0.50816	2.87601e-76	0.577239	0.734109	2.67958e-75	0.785306	2	other
LDL	SEZ6L	rs590502	G	MYBPHL	505366	505189	505200	505212	-0.0352242	0.0324844	-0.0618649	0.144248	0.00235994	0.111176	-0.244192	13.7649	-0.556458	(-0.318,0.248)	(0.028,0.037)	(-0.28,0.156)	0.807082	4.14441e-43	0.577898	0.916766	2.99841e-42	0.785804	2	other
HDL	SORT1	rs2075290	C	ZNF259	114102	113781	113793	113804	0.0500106	-0.0359075	-0.0650895	0.0559385	0.00194349	0.11701	0.894027	-18.4758	-0.556275	(-0.06,0.16)	(-0.04,-0.032)	(-0.294,0.164)	0.371307	3.23674e-76	0.578023	0.619618	3.00626e-75	0.785855	2	other
TG	CELSR2	rs1367117	A	APOB	591634	591622	591634	591646	-0.10859	0.0121501	0.0813414	0.127744	0.00235869	0.146346	-0.850062	5.15122	0.555817	(-0.359,0.142)	(0.008,0.017)	(-0.205,0.368)	0.395291	2.58797e-07	0.578336	0.641991	1.01956e-06	0.78616	2	other
TC	FAM174A	rs6511720	G	LDLR	621939	619868	619879	619891	-0.139454	0.214965	0.132941	0.421973	0.00472969	0.239786	-0.330481	45.4501	0.554415	(-0.967,0.688)	(0.206,0.224)	(-0.337,0.603)	0.741036	0	0.579295	0.887657	0	0.78691	2	other
TC	PAFAH1B2	rs12027135	T	LDLRAP1/TMEM57	621939	621818	621830	621842	-0.771693	0.0338983	0.279112	0.606213	0.00309242	0.504398	-1.27297	10.9617	0.553358	(-1.96,0.416)	(0.028,0.04)	(-0.71,1.268)	0.203027	5.83711e-28	0.580018	0.423349	3.44255e-27	0.787418	2	other
HDL	BAZ1B	rs383830	A	FAM174A	114102	114102	114114	114126	-0.00191248	0.00105521	0.055559	0.069136	0.0012118	0.100451	-0.0276626	0.870778	0.553096	(-0.137,0.134)	(-0.001,0.003)	(-0.141,0.252)	0.977931	0.383875	0.580198	0.992032	0.630362	0.787418	2	other
HDL	CBLC	rs1367117	A	APOB	114102	114097	114109	114120	0.00471333	-0.0018703	-0.0103754	0.0183301	0.00104045	0.0187607	0.257136	-1.79759	-0.553039	(-0.031,0.041)	(-0.004,0)	(-0.047,0.026)	0.797074	0.0722422	0.580237	0.912473	0.191595	0.787418	2	other
HDL	PCSK9	rs17145738	T	MLXIPL	114101	113979	113989	114001	0.010537	0.0164894	0.0211029	0.0197501	0.00149739	0.0381841	0.533517	11.0121	0.552662	(-0.028,0.049)	(0.014,0.019)	(-0.054,0.096)	0.593676	3.33942e-28	0.580495	0.79809	2.01743e-27	0.787418	2	other
HDL	APOE	rs2075290	C	ZNF259	114102	113781	113793	113805	-0.138112	-0.0359312	0.208866	0.3089	0.00194326	0.378328	-0.447108	-18.4902	0.552077	(-0.744,0.467)	(-0.04,-0.032)	(-0.533,0.95)	0.654797	2.47622e-76	0.580896	0.840129	2.31919e-75	0.787506	2	other
TG	BAZ1B	rs2277025	C	HAVCR1	591633	591587	591597	591609	0.0576429	0.0165343	0.118087	0.191579	0.002309	0.214003	0.300884	7.16078	0.551798	(-0.318,0.433)	(0.012,0.021)	(-0.301,0.538)	0.763503	8.02214e-13	0.581087	0.897264	3.60371e-12	0.787623	2	other
TG	LDLRAP1	rs13231516	T	BAZ1B	591635	590744	590757	590768	0.140867	0.107235	-0.118531	0.378603	0.00337972	0.215346	0.37207	31.7291	-0.550421	(-0.601,0.883)	(0.101,0.114)	(-0.541,0.304)	0.709841	6.17486e-221	0.58203	0.869302	9.49528e-220	0.788543	2	other
LDL	TM6SF2	rs3757354	C	MYLIP	505366	505269	505280	505292	0.0568059	0.0283919	-0.0871055	0.274882	0.00293187	0.158704	0.206655	9.68388	-0.548854	(-0.482,0.596)	(0.023,0.034)	(-0.398,0.224)	0.836279	3.53069e-22	0.583106	0.929362	1.89242e-21	0.789587	2	other
LDL	HAVCR1	rs1870634	G	CXCL12	505366	505362	505373	505385	-0.00154316	-0.00493485	-0.0317738	0.0855842	0.00249775	0.0578987	-0.0180309	-1.97572	-0.548782	(-0.169,0.166)	(-0.01,0)	(-0.145,0.082)	0.985614	0.0481864	0.583155	0.995169	0.135862	0.789587	2	other
HDL	MYBPHL	rs2075650	G	TOMM40	114102	113866	113878	113890	-0.0216374	-0.0213939	0.0348914	0.0326713	0.0013883	0.0639145	-0.662274	-15.4102	0.545907	(-0.086,0.042)	(-0.024,-0.019)	(-0.09,0.16)	0.507796	1.39817e-53	0.58513	0.734109	1.19318e-52	0.791589	2	other
TG	HMGCR	rs2479409	G	PCSK9	591635	591634	591647	591658	0.0510613	0.00397016	-0.104823	0.177791	0.00234254	0.192034	0.287199	1.69481	-0.545857	(-0.297,0.4)	(-0.001,0.009)	(-0.481,0.272)	0.77396	0.090112	0.585164	0.900518	0.227959	0.791589	2	other
HDL	HAVCR1	rs4936367	G	PAFAH1B2	114102	114068	114079	114091	-0.0112094	-0.0105336	-0.0193576	0.016771	0.00164524	0.0355563	-0.66838	-6.40243	-0.544421	(-0.044,0.022)	(-0.014,-0.007)	(-0.089,0.05)	0.503891	1.52919e-10	0.586152	0.731243	6.51876e-10	0.792325	2	other
TC	PAFAH1B1	rs688034	T	SEZ6L	621939	621938	621950	621962	-0.100426	-0.00383215	-0.274514	0.475691	0.00325832	0.504547	-0.211116	-1.17611	-0.54408	(-1.033,0.832)	(-0.01,0.003)	(-1.263,0.714)	0.832797	0.23955	0.586387	0.927849	0.473954	0.792403	2	other
LDL	BAZ1B	rs2075290	C	ZNF259	505367	505169	505181	505193	-0.065021	0.0629689	0.175642	0.13863	0.00464878	0.323009	-0.469025	13.5452	0.543769	(-0.337,0.207)	(0.054,0.072)	(-0.457,0.809)	0.639052	8.45464e-42	0.5866	0.829811	5.92488e-41	0.792403	2	other
TG	HAVCR1	rs6511720	G	LDLR	591633	591633	591644	591657	0.09503	0.0035146	-0.0415002	0.138887	0.00345605	0.0763228	0.684225	1.01694	-0.543746	(-0.177,0.367)	(-0.003,0.01)	(-0.191,0.108)	0.493833	0.309181	0.586616	0.724056	0.559444	0.792403	2	other
LDL	SORT1	rs7254892	G	PVRL2	505367	501981	501994	502006	-0.344188	0.398113	0.149209	0.515389	0.00671985	0.274501	-0.667821	59.2444	0.543564	(-1.354,0.666)	(0.385,0.411)	(-0.389,0.687)	0.504248	0	0.586742	0.731642	0	0.792403	2	other
HDL	FAM174A	rs2277025	C	HAVCR1	114103	114098	114110	114121	0.0190054	0.00241487	-0.0394898	0.0642925	0.0010174	0.0731374	0.295609	2.37356	-0.53994	(-0.107,0.145)	(0,0.004)	(-0.183,0.104)	0.767529	0.0176173	0.589239	0.89905	0.0569709	0.794439	2	other
TG	LDLR	rs4420638	G	APOE	591630	591396	591404	591416	-0.295471	0.0428079	0.107061	0.138929	0.00283679	0.198601	-2.12678	15.0903	0.539075	(-0.568,-0.023)	(0.037,0.048)	(-0.282,0.496)	0.0334387	1.8768e-51	0.589835	0.0997245	1.50262e-50	0.795018	2	other
TC	MYLIP	rs2479409	G	PCSK9	621936	621779	621788	621800	-0.176181	0.0417729	-0.117995	0.200029	0.00322288	0.219586	-0.880777	12.9614	-0.537352	(-0.568,0.216)	(0.035,0.048)	(-0.548,0.312)	0.378438	2.02627e-38	0.591024	0.625134	1.39267e-37	0.796261	2	other
TC	HMGCR	rs114123510	A	WDR12	621938	621889	621899	621911	-0.121755	-0.0302502	-0.212845	0.173083	0.00459552	0.396574	-0.703448	-6.58254	-0.536709	(-0.461,0.217)	(-0.039,-0.021)	(-0.99,0.564)	0.481776	4.62492e-11	0.591469	0.71518	2.00795e-10	0.7965	2	other
LDL	CXCL12	rs4420638	G	APOE	505367	501952	501964	501976	0.0632038	0.174353	-0.0952171	0.128126	0.00296317	0.177815	0.493294	58.8401	-0.535484	(-0.188,0.314)	(0.169,0.18)	(-0.444,0.253)	0.621805	0	0.592315	0.818329	0	0.797157	2	other
TC	MACO1	rs2075290	C	ZNF259	621940	621698	621710	621722	0.0878613	0.0888164	-0.360058	0.336245	0.00606968	0.672501	0.261302	14.6328	-0.535401	(-0.571,0.747)	(0.077,0.101)	(-1.678,0.958)	0.79386	1.73492e-48	0.592373	0.911278	1.32378e-47	0.797157	2	other
LDL	HAVCR1	rs6589574	A	SIK3	505366	505277	505288	505300	-0.0367382	0.0394294	-0.0508494	0.0391034	0.00426092	0.0951533	-0.939515	9.25373	-0.534394	(-0.113,0.04)	(0.031,0.048)	(-0.237,0.136)	0.347466	2.16786e-20	0.593069	0.598598	1.09869e-19	0.797692	2	other
TC	SEZ6L	rs58542926	C	TM6SF2	621939	621282	621294	621306	0.212494	0.150498	-0.16204	0.586154	0.0058373	0.304142	0.362522	25.7821	-0.532777	(-0.936,1.361)	(0.139,0.162)	(-0.758,0.434)	0.716962	1.40642e-146	0.594188	0.873997	1.63412e-145	0.798132	2	other
HDL	ZPR1	rs13231516	T	BAZ1B	114103	113974	113986	113998	-0.054231	-0.0167353	0.0376948	0.12579	0.00149217	0.0707995	-0.431124	-11.2154	0.532416	(-0.301,0.192)	(-0.02,-0.014)	(-0.101,0.176)	0.666379	3.42513e-29	0.594438	0.845752	2.19935e-28	0.798217	2	other
TC	FAM174A	rs3757354	C	MYLIP	621939	621858	621870	621882	-0.121045	0.0342381	0.113015	0.369813	0.00382949	0.212941	-0.327315	8.94066	0.53073	(-0.846,0.604)	(0.027,0.042)	(-0.304,0.53)	0.743429	3.86863e-19	0.595606	0.888913	1.85143e-18	0.79882	2	other
TC	TM6SF2	rs2075290	C	ZNF259	621939	621698	621709	621721	-0.0564624	0.0888405	-0.191416	0.132472	0.00607035	0.361439	-0.426221	14.6351	-0.529593	(-0.316,0.203)	(0.077,0.101)	(-0.9,0.517)	0.669947	1.67617e-48	0.596394	0.847872	1.28224e-47	0.799609	2	other
HDL	ZPR1	rs17145738	T	MLXIPL	114103	113979	113991	114002	0.0210846	0.0165383	-0.03749	0.0396269	0.00149659	0.0708035	0.532079	11.0507	-0.529494	(-0.057,0.099)	(0.014,0.019)	(-0.176,0.101)	0.594672	2.1756e-28	0.596463	0.798406	1.33601e-27	0.799609	2	other
TC	TM6SF2	rs688034	T	SEZ6L	621939	621938	621949	621962	-0.147421	-0.00387939	0.108302	0.171481	0.00325868	0.204734	-0.859695	-1.19048	0.528989	(-0.484,0.189)	(-0.01,0.003)	(-0.293,0.51)	0.389957	0.233858	0.596813	0.636629	0.467141	0.799724	2	other
TG	BCAM	rs2075290	C	ZNF259	591635	589519	589531	589543	-0.030616	0.20172	0.0765276	0.0649392	0.00440357	0.144757	-0.471456	45.8082	0.528661	(-0.158,0.097)	(0.193,0.21)	(-0.207,0.36)	0.637315	0	0.59704	0.828741	0	0.799724	2	other
TG	MACO1	rs12916	C	HMGCR	591633	591602	591613	591625	-0.127816	0.0151262	-0.179282	0.309721	0.00227784	0.339279	-0.412681	6.6406	-0.528421	(-0.735,0.479)	(0.011,0.02)	(-0.844,0.486)	0.67984	3.12399e-11	0.597207	0.853448	1.37569e-10	0.799724	2	other
LDL	SEZ6L	rs2075650	G	TOMM40	505366	502908	502919	502930	-0.108485	0.164351	0.088299	0.0861296	0.00330452	0.167208	-1.25955	49.7352	0.52808	(-0.277,0.06)	(0.158,0.171)	(-0.239,0.416)	0.207831	0	0.597444	0.430153	0	0.799724	2	other
TC	WDR12	rs12916	C	HMGCR	621940	621225	621238	621249	0.0917002	0.0835067	-0.079508	0.160449	0.00312956	0.150769	0.571522	26.6832	-0.52735	(-0.223,0.406)	(0.077,0.09)	(-0.375,0.216)	0.567646	7.37639e-157	0.597951	0.778021	8.84672e-156	0.800043	2	other
TC	SEZ6L	rs6511720	G	LDLR	621939	619868	619880	619892	0.112278	0.215067	-0.113803	0.394805	0.00472995	0.216133	0.28439	45.4691	-0.526543	(-0.662,0.886)	(0.206,0.224)	(-0.537,0.31)	0.776112	0	0.598511	0.901794	0	0.800554	2	other
LDL	WDR12	rs1367117	A	APOB	505367	504117	504129	504141	0.0233246	0.0879518	-0.0793073	0.122671	0.00247746	0.150688	0.19014	35.5008	-0.526302	(-0.217,0.264)	(0.083,0.093)	(-0.375,0.216)	0.8492	4.78532e-276	0.598678	0.935589	9.3765e-275	0.800657	2	other
LDL	SORT1	rs12027135	T	LDLRAP1/TMEM57	505367	505246	505259	505271	-0.0387702	0.0263073	-0.0850382	0.193086	0.00236837	0.161746	-0.200792	11.1078	-0.525752	(-0.417,0.34)	(0.022,0.031)	(-0.402,0.232)	0.840861	1.14977e-28	0.59906	0.931893	7.20422e-28	0.800928	2	other
TC	CELSR2	rs688034	T	SEZ6L	621939	621938	621950	621962	-0.142112	-0.00382178	-0.100717	0.164004	0.00325875	0.191925	-0.866515	-1.17277	-0.524772	(-0.464,0.179)	(-0.01,0.003)	(-0.477,0.275)	0.386208	0.240886	0.599742	0.632704	0.475479	0.801281	2	other
HDL	MLXIPL	rs2479409	G	PCSK9	114102	114102	114114	114127	-0.0236782	-0.000412373	0.0292401	0.0537264	0.00103233	0.0557243	-0.440719	-0.399459	0.524728	(-0.129,0.082)	(-0.002,0.002)	(-0.08,0.138)	0.659417	0.689555	0.599772	0.841942	0.859689	0.801281	2	other
HDL	TM6SF2	rs12027135	T	LDLRAP1/TMEM57	114100	114094	114104	114116	0.0242117	0.00265945	0.0332425	0.0853765	0.000989973	0.0635224	0.283587	2.68638	0.52332	(-0.143,0.192)	(0.001,0.005)	(-0.091,0.158)	0.776727	0.00722308	0.600752	0.901891	0.0248511	0.802125	2	other
TC	SORT1	rs2075290	C	ZNF259	621941	621698	621711	621724	-0.165963	0.0888382	-0.188907	0.171611	0.00607025	0.361806	-0.967088	14.635	-0.522122	(-0.502,0.17)	(0.077,0.101)	(-0.898,0.52)	0.3335	1.67947e-48	0.601586	0.585427	1.28367e-47	0.802863	2	other
TG	HMGCR	rs2277025	C	HAVCR1	591635	591587	591599	591612	-0.113047	0.0165295	0.0814394	0.192863	0.00230902	0.156277	-0.58615	7.15865	0.521122	(-0.491,0.265)	(0.012,0.021)	(-0.225,0.388)	0.557775	8.14729e-13	0.602282	0.770519	3.65625e-12	0.803212	2	other
TG	MYLIP	rs2277025	C	HAVCR1	591634	591587	591599	591611	0.131074	0.016558	-0.0789599	0.153052	0.00230915	0.151804	0.856403	7.17061	-0.520143	(-0.169,0.431)	(0.012,0.021)	(-0.376,0.219)	0.391775	7.46635e-13	0.602964	0.638429	3.36759e-12	0.803693	2	other
TC	SORT1	rs1367117	A	APOB	621941	620942	620955	620967	-0.29253	0.10138	0.146426	0.248109	0.00324081	0.281829	-1.17904	31.2823	0.519557	(-0.779,0.194)	(0.095,0.108)	(-0.406,0.699)	0.238383	8.11194e-215	0.603373	0.473089	1.15968e-213	0.803927	2	other
LDL	MLXIPL	rs3757354	C	MYLIP	505364	505269	505279	505291	0.307569	0.0283772	-0.081352	0.26728	0.00293179	0.157095	1.15074	9.67913	-0.517853	(-0.216,0.831)	(0.023,0.034)	(-0.389,0.227)	0.24984	3.69843e-22	0.604561	0.485709	1.9764e-21	0.805049	2	other
TC	NCAN	rs114123510	A	WDR12	621938	621889	621900	621912	-0.199657	-0.0303039	0.130716	0.136327	0.00459581	0.25243	-1.46454	-6.59381	0.517832	(-0.467,0.068)	(-0.039,-0.021)	(-0.364,0.625)	0.143045	4.28693e-11	0.604575	0.330261	1.8703e-10	0.805049	2	other
LDL	FAM174A	rs2228603	C	NCAN	505367	504979	504992	505002	0.2436	0.088721	-0.128189	0.46988	0.00445745	0.24776	0.51843	19.904	-0.517393	(-0.677,1.165)	(0.08,0.097)	(-0.614,0.357)	0.604158	3.75742e-88	0.604882	0.804734	3.68524e-87	0.805337	2	other
HDL	LDLR	rs8068571	T	PAFAH1B1	114103	114100	114113	114124	0.0844246	-0.00145487	-0.0418727	0.129894	0.00111752	0.0810461	0.649952	-1.30188	-0.516653	(-0.17,0.339)	(-0.004,0.001)	(-0.201,0.117)	0.515723	0.192958	0.605399	0.737396	0.409813	0.805672	2	other
HDL	NECTIN2	rs1367117	A	APOB	114101	114097	114108	114120	-0.0831635	-0.00190852	0.0538067	0.0932136	0.00103893	0.104215	-0.892182	-1.83701	0.516303	(-0.266,0.1)	(-0.004,0)	(-0.15,0.258)	0.372295	0.0662084	0.605643	0.620167	0.179482	0.80575	2	other
HDL	MYBPHL	rs2228603	C	NCAN	114102	114097	114109	114121	0.0547917	0.00379691	-0.0365152	0.133382	0.00186451	0.0707964	0.410787	2.03642	-0.515777	(-0.207,0.316)	(0,0.007)	(-0.175,0.102)	0.681229	0.0417085	0.60601	0.853937	0.12089	0.806	2	other
LDL	MLXIPL	rs12027135	T	LDLRAP1/TMEM57	505364	505246	505256	505268	0.251889	0.0263243	-0.0677068	0.168898	0.00236839	0.131696	1.49136	11.1148	-0.514113	(-0.079,0.583)	(0.022,0.031)	(-0.326,0.19)	0.135866	1.06272e-28	0.607173	0.316548	6.68218e-28	0.806945	2	other
HDL	HMGCR	rs8068571	T	PAFAH1B1	114102	114100	114112	114123	-0.105624	-0.00147321	0.043271	0.132165	0.00111751	0.0844826	-0.799183	-1.31829	0.512189	(-0.365,0.153)	(-0.004,0.001)	(-0.122,0.209)	0.424184	0.187407	0.608519	0.670787	0.4031	0.808012	2	other
LDL	FAM174A	rs114123510	A	WDR12	505367	505321	505334	505346	-0.0261935	-0.0219231	0.0859081	0.120763	0.00351933	0.168091	-0.216899	-6.22935	0.511081	(-0.263,0.211)	(-0.029,-0.015)	(-0.244,0.415)	0.828287	4.6837e-10	0.609294	0.925324	1.98618e-09	0.808681	2	other
TG	SEZ6L	rs2277025	C	HAVCR1	591635	591587	591599	591611	0.0303739	0.0165721	-0.0525664	0.113465	0.00230944	0.10289	0.267693	7.17579	-0.5109	(-0.192,0.253)	(0.012,0.021)	(-0.254,0.149)	0.788935	7.18934e-13	0.609421	0.908105	3.25085e-12	0.808729	2	other
LDL	HAVCR1	rs629301	T	SORT1/CELSR2	505366	503352	503363	503375	-0.0898015	0.126279	0.0311115	0.101356	0.00282038	0.0610222	-0.886	44.7736	0.509838	(-0.288,0.109)	(0.121,0.132)	(-0.088,0.151)	0.375617	0	0.610165	0.622221	0	0.809476	2	other
TG	BCAM	rs2479409	G	PCSK9	591635	591634	591646	591659	-0.0397248	0.00392576	0.0458081	0.0825162	0.00234318	0.0905055	-0.481418	1.6754	0.506136	(-0.201,0.122)	(-0.001,0.009)	(-0.132,0.223)	0.63022	0.0938565	0.612761	0.824274	0.23497	0.811716	2	other
LDL	WDR12	rs12916	C	HMGCR	505367	504572	504584	504596	0.0154412	0.0671415	-0.0583365	0.122727	0.00239604	0.115323	0.125817	28.0218	-0.505853	(-0.225,0.256)	(0.062,0.072)	(-0.284,0.168)	0.899877	8.80624e-173	0.61296	0.957631	1.15372e-171	0.811859	2	other
TC	SORT1	rs688034	T	SEZ6L	621941	621938	621952	621964	-0.0952006	-0.00379492	-0.102383	0.246233	0.00325873	0.202755	-0.386628	-1.16454	-0.504957	(-0.578,0.387)	(-0.01,0.003)	(-0.5,0.295)	0.699031	0.244205	0.613589	0.864066	0.478955	0.812177	2	other
TG	BCAM	rs12916	C	HMGCR	591635	591602	591615	591627	0.0236881	0.0151483	-0.0423497	0.0910151	0.00227861	0.083954	0.260266	6.64805	-0.50444	(-0.155,0.202)	(0.011,0.02)	(-0.207,0.122)	0.794659	2.96992e-11	0.613953	0.911577	1.31302e-10	0.81245	2	other
TG	MACO1	rs17145738	T	MLXIPL	591633	590735	590746	590758	-0.319384	-0.108092	0.178107	0.229096	0.00338965	0.35492	-1.3941	-31.8889	0.501822	(-0.768,0.13)	(-0.115,-0.101)	(-0.518,0.874)	0.163286	3.81062e-223	0.615793	0.364246	6.14583e-222	0.814031	2	other
TG	MACO1	rs13233571	C	BCL7B	591633	590735	590746	590759	0.0365644	0.108019	-0.178033	0.656021	0.00338158	0.354909	0.0557366	31.9434	-0.501631	(-1.249,1.322)	(0.101,0.115)	(-0.874,0.518)	0.955552	6.68109e-224	0.615927	0.981475	1.1306e-222	0.814031	2	other
TC	CBLC	rs590502	G	MYBPHL	621936	621816	621825	621836	-0.0539188	0.0348117	-0.0296607	0.0733913	0.00308733	0.0591352	-0.734676	11.2757	-0.501575	(-0.198,0.09)	(0.029,0.041)	(-0.146,0.086)	0.462537	1.73075e-29	0.615967	0.700237	1.12549e-28	0.814031	2	other
TG	BCAM	rs1367117	A	APOB	591635	591622	591634	591646	0.0211138	0.0122031	-0.0469019	0.0869339	0.0023592	0.0935441	0.242872	5.17257	-0.501388	(-0.149,0.192)	(0.008,0.017)	(-0.23,0.136)	0.808105	2.309e-07	0.616098	0.917052	9.15707e-07	0.814084	2	other
HDL	MACO1	rs2075290	C	ZNF259	114101	113781	113792	113804	0.142846	-0.0359195	-0.121039	0.102968	0.00194324	0.241483	1.38728	-18.4843	-0.501232	(-0.059,0.345)	(-0.04,-0.032)	(-0.594,0.352)	0.165355	2.76186e-76	0.616208	0.367159	2.57591e-75	0.814109	2	other
TC	BCAM	rs2075650	G	TOMM40	621940	620106	620118	620130	0.0294636	0.185466	-0.100507	0.0873461	0.0043246	0.201245	0.33732	42.8864	-0.499427	(-0.142,0.201)	(0.177,0.194)	(-0.495,0.294)	0.735876	0	0.617478	0.884456	0	0.815332	2	other
TG	MACO1	rs13231516	T	BAZ1B	591633	590744	590755	590767	0.0351302	0.107226	-0.17724	0.656017	0.00337945	0.354907	0.0535507	31.7288	-0.499399	(-1.251,1.321)	(0.101,0.114)	(-0.873,0.518)	0.957293	6.23637e-221	0.617498	0.982172	9.5578e-220	0.815332	2	other
LDL	SEZ6L	rs6511720	G	LDLR	505366	502842	502853	502865	0.0436473	0.182018	-0.0823195	0.301326	0.00361284	0.164959	0.144851	50.3807	-0.499031	(-0.547,0.634)	(0.175,0.189)	(-0.406,0.241)	0.884828	0	0.617758	0.953672	0	0.815433	2	other
LDL	TOMM40	rs12916	C	HMGCR	505367	504572	504584	504597	0.0332907	0.0671269	-0.128545	0.330212	0.00239574	0.258142	0.100816	28.0193	-0.497963	(-0.614,0.681)	(0.062,0.072)	(-0.635,0.377)	0.919696	9.46404e-173	0.61851	0.96434	1.23627e-171	0.816065	2	other
LDL	SORT1	rs1870634	G	CXCL12	505367	505362	505375	505387	0.00941799	-0.00497898	-0.0863836	0.272895	0.00249559	0.174348	0.0345114	-1.99511	-0.495468	(-0.525,0.544)	(-0.01,0)	(-0.428,0.255)	0.972469	0.0460309	0.62027	0.989412	0.130691	0.81759	2	other
LDL	LDLRAP1	rs6511720	G	LDLR	505366	502842	502853	502865	0.356623	0.182006	-0.115945	0.420463	0.00361226	0.23405	0.848166	50.3856	-0.495387	(-0.467,1.181)	(0.175,0.189)	(-0.575,0.343)	0.396346	0	0.620327	0.643063	0	0.81759	2	other
HDL	PCSK9	rs1367117	A	APOB	114101	114097	114108	114120	0.0243606	-0.00188202	-0.0124411	0.0246489	0.0010398	0.0251767	0.988305	-1.80999	-0.494151	(-0.024,0.073)	(-0.004,0)	(-0.062,0.037)	0.323003	0.0702978	0.6212	0.573759	0.187664	0.818142	2	other
TC	LDLRAP1	rs6589574	A	SIK3	621938	621817	621828	621839	0.219387	0.0593326	-0.194784	0.168134	0.0055584	0.394309	1.30484	10.6744	-0.493989	(-0.11,0.549)	(0.048,0.07)	(-0.968,0.578)	0.191949	1.34107e-26	0.621314	0.40864	7.76572e-26	0.818142	2	other
TC	HAVCR1	rs12916	C	HMGCR	621939	621225	621237	621249	-0.0170022	0.0835426	-0.0339522	0.0720614	0.00313227	0.0687411	-0.23594	26.6715	-0.493915	(-0.158,0.124)	(0.077,0.09)	(-0.169,0.101)	0.813479	1.0069e-156	0.621367	0.91888	1.19161e-155	0.818142	2	other
TC	MACO1	rs2479409	G	PCSK9	621940	621779	621792	621804	-0.175971	0.0417505	0.20907	0.45771	0.00322267	0.423759	-0.38446	12.9553	0.493369	(-1.073,0.721)	(0.035,0.048)	(-0.621,1.04)	0.700638	2.19371e-38	0.621752	0.864668	1.50313e-37	0.818329	2	other
LDL	MLXIPL	rs4936367	G	PAFAH1B2	505364	505294	505304	505316	0.153907	0.0331352	0.109746	0.0988593	0.00392743	0.222521	1.55683	8.43688	0.493195	(-0.04,0.348)	(0.025,0.041)	(-0.326,0.546)	0.11951	3.25919e-17	0.621875	0.28605	1.52625e-16	0.818329	2	other
LDL	PAFAH1B2	rs2277025	C	HAVCR1	505365	505288	505298	505310	-0.610526	0.0222726	0.155261	0.406855	0.00243341	0.315152	-1.5006	9.15282	0.492654	(-1.408,0.187)	(0.018,0.027)	(-0.462,0.773)	0.13346	5.54639e-20	0.622257	0.311656	2.75011e-19	0.818591	2	other
HDL	MYBPHL	rs383830	A	FAM174A	114102	114102	114114	114126	-0.00268755	0.0010721	-0.0243615	0.0360589	0.00121209	0.0494732	-0.0745321	0.884504	-0.492419	(-0.073,0.068)	(-0.001,0.003)	(-0.121,0.073)	0.940587	0.376424	0.622424	0.974168	0.623211	0.818655	2	other
LDL	LDLRAP1	rs13233571	C	BCL7B	505366	505358	505370	505381	-0.0387111	0.00923283	0.111742	0.399425	0.00357036	0.22719	-0.0969172	2.58597	0.491844	(-0.822,0.744)	(0.002,0.016)	(-0.334,0.557)	0.922792	0.00971057	0.62283	0.964643	0.0325324	0.818862	2	other
HDL	CELSR2	rs12916	C	HMGCR	114102	114100	114112	114124	0.0216856	0.00223913	-0.0293072	0.069988	0.0010039	0.0596875	0.309847	2.23043	-0.49101	(-0.115,0.159)	(0,0.004)	(-0.146,0.088)	0.756677	0.0257191	0.623419	0.893419	0.0790058	0.819381	2	other
LDL	LDLRAP1	rs17145738	T	MLXIPL	505366	505358	505369	505381	0.184731	-0.00944584	-0.111527	0.136997	0.00357872	0.22719	1.34843	-2.63945	-0.490897	(-0.084,0.453)	(-0.016,-0.002)	(-0.557,0.334)	0.177519	0.00830408	0.6235	0.387808	0.0282547	0.819381	2	other
LDL	NECTIN2	rs12027135	T	LDLRAP1/TMEM57	505364	505246	505255	505267	0.131206	0.026293	0.103574	0.235161	0.00236829	0.211176	0.55794	11.1021	0.490466	(-0.33,0.592)	(0.022,0.031)	(-0.31,0.517)	0.576885	1.22525e-28	0.623804	0.785024	7.65029e-28	0.81966	2	other
LDL	CXCL12	rs688034	T	SEZ6L	505367	505366	505379	505391	-0.0358082	-0.00187431	0.0885588	0.170022	0.00249424	0.18077	-0.21061	-0.751453	0.489898	(-0.369,0.297)	(-0.007,0.003)	(-0.266,0.443)	0.833192	0.45238	0.624206	0.927903	0.692719	0.819827	2	other
HDL	MYBPHL	rs4420638	G	APOE	114102	113771	113783	113795	-0.00858379	-0.022451	-0.0319153	0.0333473	0.00124867	0.0652323	-0.257406	-17.98	-0.489256	(-0.074,0.057)	(-0.025,-0.02)	(-0.16,0.096)	0.796865	2.79721e-72	0.62466	0.912473	2.53737e-71	0.820182	2	other
TC	FAM174A	rs629301	T	SORT1/CELSR2	621939	620514	620526	620537	-0.0894968	0.137292	0.106386	0.360644	0.00368903	0.217796	-0.248158	37.2162	0.488465	(-0.796,0.617)	(0.13,0.145)	(-0.32,0.533)	0.804012	3.72679e-303	0.625221	0.91514	8.32473e-302	0.820677	2	other
TG	BCL7B	rs17145738	T	MLXIPL	591635	590735	590747	590759	0.102967	-0.108067	-0.376393	0.243896	0.0033896	0.771253	0.422176	-31.8819	-0.488028	(-0.375,0.581)	(-0.115,-0.101)	(-1.888,1.135)	0.672897	4.76264e-223	0.62553	0.8499	7.54506e-222	0.820906	2	other
TC	CELSR2	rs6511720	G	LDLR	621939	619868	619880	619892	-0.427923	0.214978	0.124717	0.467991	0.00472953	0.255722	-0.914383	45.4543	0.487707	(-1.345,0.489)	(0.206,0.224)	(-0.376,0.626)	0.360516	0	0.625757	0.608579	0	0.82102	2	other
LDL	PAFAH1B2	rs1367117	A	APOB	505365	504117	504127	504139	-0.307579	0.0879482	-0.198796	0.408	0.00247715	0.408001	-0.753869	35.5037	-0.487244	(-1.107,0.492)	(0.083,0.093)	(-0.998,0.601)	0.450928	4.30242e-276	0.626085	0.691992	8.5049e-275	0.821088	2	other
TC	SIK3	rs13231516	T	BAZ1B	621939	621921	621932	621944	0.548727	0.0183781	-0.195663	0.72436	0.00465999	0.40254	0.757534	3.94382	-0.48607	(-0.871,1.968)	(0.009,0.028)	(-0.985,0.593)	0.44873	8.01946e-05	0.626918	0.690454	0.00030543	0.821823	2	other
HDL	MYBPHL	rs688034	T	SEZ6L	114102	114101	114113	114125	0.00173517	-0.00111469	-0.0182377	0.040147	0.00104397	0.0375362	0.0432205	-1.06775	-0.48587	(-0.077,0.08)	(-0.003,0.001)	(-0.092,0.055)	0.965526	0.285634	0.627059	0.986009	0.530851	0.821872	2	other
TC	SIK3	rs17145738	T	MLXIPL	621939	621921	621932	621944	0.157466	-0.0182481	0.195533	0.248446	0.00467401	0.402536	0.633804	-3.90417	0.485752	(-0.329,0.644)	(-0.027,-0.009)	(-0.593,0.985)	0.526209	9.45497e-05	0.627143	0.744777	0.000355407	0.821872	2	other
TG	BCAM	rs2228603	C	NCAN	591635	591426	591438	591451	-0.126666	0.0647094	0.0670214	0.256257	0.00423412	0.138131	-0.494291	15.2828	0.485202	(-0.629,0.376)	(0.056,0.073)	(-0.204,0.338)	0.6211	9.9503e-53	0.627533	0.818142	8.10446e-52	0.822224	2	other
TC	SIK3	rs13233571	C	BCL7B	621939	621921	621933	621945	0.547955	0.017933	-0.195218	0.724331	0.00466286	0.402524	0.756497	3.84592	-0.484984	(-0.872,1.968)	(0.009,0.027)	(-0.984,0.594)	0.449351	0.0001201	0.627688	0.690947	0.00044638	0.822224	2	other
LDL	NCAN	rs2075290	C	ZNF259	505364	505169	505178	505191	-0.115767	0.0630639	-0.118198	0.0996542	0.00464909	0.244107	-1.16169	13.5648	-0.484205	(-0.311,0.08)	(0.054,0.072)	(-0.597,0.36)	0.245363	6.47525e-42	0.628241	0.480349	4.58087e-41	0.822555	2	other
HDL	APOE	rs383830	A	FAM174A	114102	114102	114114	114126	0.0872829	0.0010657	-0.105836	0.282234	0.00121179	0.21862	0.309257	0.879445	-0.484108	(-0.466,0.64)	(-0.001,0.003)	(-0.534,0.323)	0.757126	0.37916	0.628309	0.893719	0.625747	0.822555	2	other
HDL	BCAM	rs629301	T	SORT1/CELSR2	114102	114009	114020	114032	-0.0525492	-0.011113	0.0220272	0.0772672	0.00118509	0.0455285	-0.680097	-9.37735	0.483811	(-0.204,0.099)	(-0.013,-0.009)	(-0.067,0.111)	0.496443	6.76496e-21	0.62852	0.725498	3.49392e-20	0.822591	2	other
LDL	WDR12	rs3757354	C	MYLIP	505367	505269	505281	505293	-0.152376	0.0283382	0.0750548	0.254589	0.0029318	0.15567	-0.598515	9.6658	0.482141	(-0.651,0.347)	(0.023,0.034)	(-0.23,0.38)	0.549496	4.21327e-22	0.629706	0.763807	2.23947e-21	0.823901	2	other
HDL	HAVCR1	rs6589574	A	SIK3	114102	114028	114039	114052	-0.0125451	-0.0162233	-0.019065	0.016446	0.00178282	0.0396246	-0.762807	-9.09978	-0.48114	(-0.045,0.02)	(-0.02,-0.013)	(-0.097,0.059)	0.445578	9.05125e-20	0.630417	0.688936	4.39766e-19	0.824348	2	other
HDL	PCSK9	rs4420638	G	APOE	114101	113771	113782	113794	0.0211203	-0.0224342	-0.0145991	0.021287	0.00124947	0.0303978	0.99217	-17.9551	-0.480267	(-0.021,0.063)	(-0.025,-0.02)	(-0.074,0.045)	0.321115	4.38101e-72	0.631037	0.571991	3.93807e-71	0.824947	2	other
HDL	MACO1	rs2277025	C	HAVCR1	114101	114098	114109	114120	0.159478	0.00241215	-0.0696283	0.131166	0.00101732	0.145009	1.21584	2.37109	-0.480166	(-0.098,0.417)	(0,0.004)	(-0.354,0.215)	0.224044	0.0177359	0.631109	0.453148	0.0572922	0.824947	2	other
TG	SEZ6L	rs2479409	G	PCSK9	591635	591634	591646	591658	0.0305457	0.0039791	-0.0562388	0.113598	0.00234286	0.117244	0.268893	1.69839	-0.479674	(-0.192,0.253)	(-0.001,0.009)	(-0.286,0.174)	0.788012	0.0894335	0.631459	0.907831	0.226692	0.824987	2	other
TG	SEZ6L	rs4420638	G	APOE	591635	591396	591408	591420	0.0114628	0.0428559	-0.0636889	0.0838417	0.00283728	0.1329	0.13672	15.1046	-0.479223	(-0.153,0.176)	(0.037,0.048)	(-0.324,0.197)	0.891252	1.51028e-51	0.63178	0.954883	1.22098e-50	0.825286	2	other
TC	MLXIPL	rs6589574	A	SIK3	621939	621817	621828	621840	0.16245	0.0592509	0.146623	0.125137	0.00555878	0.306518	1.29818	10.659	0.47835	(-0.083,0.408)	(0.048,0.07)	(-0.454,0.747)	0.194227	1.58348e-26	0.632401	0.41113	9.09862e-26	0.825788	2	other
LDL	ZPR1	rs629301	T	SORT1/CELSR2	505367	503352	503365	503376	0.115496	0.126381	-0.0670816	0.224506	0.00281794	0.140246	0.514446	44.8488	-0.478315	(-0.325,0.556)	(0.121,0.132)	(-0.342,0.208)	0.606941	0	0.632426	0.806945	0	0.825788	2	other
LDL	LDLRAP1	rs12916	C	HMGCR	505366	504572	504583	504595	0.0831053	0.067098	0.0776183	0.176418	0.00239588	0.162282	0.47107	28.0056	0.478292	(-0.263,0.429)	(0.062,0.072)	(-0.24,0.396)	0.637591	1.38782e-172	0.632442	0.828741	1.78935e-171	0.825788	2	other
HDL	SEZ6L	rs2075290	C	ZNF259	114099	113781	113790	113801	0.0608982	-0.0358957	-0.0623759	0.0335122	0.00194338	0.130494	1.8172	-18.4707	-0.478	(-0.005,0.127)	(-0.04,-0.032)	(-0.318,0.193)	0.0691872	3.55198e-76	0.63265	0.185698	3.29221e-75	0.82594	2	other
HDL	CBLC	rs2075650	G	TOMM40	114102	113866	113878	113890	-0.0080384	-0.0214083	0.0165732	0.0143943	0.00138917	0.0347025	-0.558443	-15.4108	0.47758	(-0.036,0.02)	(-0.024,-0.019)	(-0.051,0.085)	0.576542	1.38461e-53	0.632949	0.784677	1.18274e-52	0.826209	2	other
TC	CXCL12	rs1367117	A	APOB	621940	620942	620954	620966	0.028412	0.101383	0.0936912	0.184723	0.00324096	0.196402	0.153809	31.2818	0.477039	(-0.334,0.39)	(0.095,0.108)	(-0.291,0.479)	0.87776	8.23934e-215	0.633334	0.950367	1.17601e-213	0.826471	2	other
TG	HAVCR1	rs2228603	C	NCAN	591633	591426	591437	591450	0.109922	0.064856	-0.0478601	0.190874	0.0042359	0.100375	0.575887	15.3111	-0.476814	(-0.264,0.484)	(0.057,0.073)	(-0.245,0.149)	0.564692	6.45058e-53	0.633495	0.775637	5.3565e-52	0.826559	2	other
TC	LPL	rs13233571	C	BCL7B	621939	621921	621933	621945	-0.0120212	0.016825	0.00523207	0.0199308	0.00516308	0.0109873	-0.603149	3.25872	0.476191	(-0.051,0.027)	(0.007,0.027)	(-0.016,0.027)	0.54641	0.00111917	0.633939	0.761649	0.00409325	0.826776	2	other
LDL	CBLC	rs2479409	G	PCSK9	505363	505168	505177	505189	-0.0732155	0.0356867	0.0227242	0.0445513	0.00246971	0.0477929	-1.6434	14.4498	0.475472	(-0.161,0.014)	(0.031,0.041)	(-0.071,0.116)	0.100301	2.51489e-47	0.63445	0.248045	1.84184e-46	0.826843	2	other
TC	LDLRAP1	rs4936367	G	PAFAH1B2	621938	621833	621844	621856	0.221613	0.0521346	-0.166674	0.175624	0.00512761	0.351253	1.26186	10.1674	-0.474514	(-0.123,0.566)	(0.042,0.062)	(-0.855,0.522)	0.207	2.7717e-24	0.635134	0.429028	1.51561e-23	0.827368	2	other
LDL	NECTIN2	rs2479409	G	PCSK9	505364	505168	505177	505190	0.329451	0.0357659	-0.12505	0.252889	0.00246645	0.263654	1.30275	14.501	-0.474294	(-0.166,0.825)	(0.031,0.041)	(-0.642,0.392)	0.192659	1.19481e-47	0.63529	0.409567	8.88153e-47	0.827411	2	other
TC	LDLRAP1	rs13231516	T	BAZ1B	621938	621921	621931	621943	-0.0613626	0.018314	0.14082	0.522229	0.00466036	0.29704	-0.117501	3.92975	0.474078	(-1.085,0.962)	(0.009,0.027)	(-0.441,0.723)	0.906463	8.5035e-05	0.635444	0.958717	0.000321944	0.827411	2	other
TC	LPL	rs590502	G	MYBPHL	621939	621816	621828	621840	0.00057552	0.0354568	-0.00341025	0.00931743	0.00341396	0.00720561	0.0617681	10.3858	-0.473277	(-0.018,0.019)	(0.029,0.042)	(-0.018,0.011)	0.950748	2.87648e-25	0.636016	0.979559	1.64016e-24	0.828035	2	other
TC	NECTIN2	rs6589574	A	SIK3	621938	621817	621827	621840	0.185135	0.0592653	0.260248	0.220132	0.00555818	0.550326	0.841018	10.6627	0.472898	(-0.246,0.617)	(0.048,0.07)	(-0.818,1.339)	0.400338	1.52115e-26	0.636286	0.647541	8.75173e-26	0.828265	2	other
LDL	BCL7B	rs8068571	T	PAFAH1B1	505367	505364	505377	505389	0.216964	-0.00458059	-0.171875	0.597845	0.00267102	0.363837	0.362911	-1.71492	-0.472395	(-0.955,1.389)	(-0.01,0.001)	(-0.885,0.541)	0.716672	0.0863599	0.636645	0.873954	0.220969	0.828432	2	other
HDL	MLXIPL	rs114123510	A	WDR12	114102	114096	114108	114120	0.0044112	-0.00350005	-0.0384857	0.0410364	0.00147092	0.081499	0.107495	-2.3795	-0.472223	(-0.076,0.085)	(-0.006,-0.001)	(-0.198,0.121)	0.914396	0.0173363	0.636767	0.962778	0.0562603	0.828432	2	other
TC	BCAM	rs629301	T	SORT1/CELSR2	621940	620514	620526	620538	0.0872367	0.137366	-0.0648897	0.232838	0.00368969	0.13775	0.374667	37.2298	-0.471067	(-0.369,0.544)	(0.13,0.145)	(-0.335,0.205)	0.707908	2.25337e-303	0.637593	0.868602	5.14932e-302	0.828741	2	other
HDL	CXCL12	rs688034	T	SEZ6L	114103	114101	114113	114125	-0.0252529	-0.0011384	0.0339987	0.0681101	0.00104367	0.0724158	-0.370765	-1.09077	0.469492	(-0.159,0.108)	(-0.003,0.001)	(-0.108,0.176)	0.710812	0.275374	0.638718	0.870015	0.518809	0.82956	2	other
HDL	SORT1	rs12916	C	HMGCR	114102	114100	114112	114123	0.0119674	0.00222174	0.0307481	0.076706	0.00100389	0.0655016	0.156016	2.21314	0.469425	(-0.138,0.162)	(0,0.004)	(-0.098,0.159)	0.87602	0.0268882	0.638766	0.94946	0.0818	0.82956	2	other
HDL	LDLRAP1	rs629301	T	SORT1/CELSR2	114102	114009	114020	114032	-0.0402758	-0.0111075	0.0427828	0.156745	0.00118477	0.0916501	-0.256951	-9.37523	0.466806	(-0.347,0.267)	(-0.013,-0.009)	(-0.137,0.222)	0.797216	6.90281e-21	0.640639	0.912476	3.56101e-20	0.831509	2	other
TC	SORT1	rs13233571	C	BCL7B	621941	621921	621934	621946	-0.429653	0.0178403	0.14503	0.555437	0.00466313	0.312952	-0.773541	3.82582	0.463428	(-1.518,0.659)	(0.009,0.027)	(-0.468,0.758)	0.439202	0.000130337	0.643058	0.683689	0.000480826	0.833731	2	other
LDL	SEZ6L	rs3757354	C	MYLIP	505366	505269	505280	505293	-0.204674	0.0283285	0.0635365	0.231914	0.00293191	0.137202	-0.882543	9.66212	0.463087	(-0.659,0.25)	(0.023,0.034)	(-0.205,0.332)	0.377483	4.36724e-22	0.643302	0.624248	2.31993e-21	0.833755	2	other
HDL	WDR12	rs4420638	G	APOE	114100	113771	113781	113793	0.07446	-0.0224483	-0.0276834	0.0439407	0.00124867	0.0598261	1.69456	-17.9777	-0.462732	(-0.012,0.161)	(-0.025,-0.02)	(-0.145,0.09)	0.0901594	2.91231e-72	0.643557	0.228014	2.63642e-71	0.833964	2	other
TC	SORT1	rs17145738	T	MLXIPL	621941	621921	621934	621945	-0.139645	-0.0181547	-0.144718	0.185144	0.00467423	0.312958	-0.75425	-3.88399	-0.462418	(-0.503,0.223)	(-0.027,-0.009)	(-0.758,0.469)	0.450699	0.000102757	0.643781	0.691992	0.000383995	0.834013	2	other
TC	SORT1	rs13231516	T	BAZ1B	621941	621921	621934	621945	-0.428876	0.0182858	0.14458	0.555448	0.00466017	0.312958	-0.772126	3.92385	0.461979	(-1.518,0.66)	(0.009,0.027)	(-0.469,0.758)	0.44004	8.71453e-05	0.644096	0.684378	0.000329515	0.834269	2	other
HDL	NECTIN2	rs12027135	T	LDLRAP1/TMEM57	114101	114094	114105	114117	-0.0833235	0.00266205	0.0415208	0.106467	0.000989957	0.0899797	-0.782622	2.68906	0.461446	(-0.292,0.125)	(0.001,0.005)	(-0.135,0.218)	0.433849	0.00716535	0.644479	0.679005	0.0247	0.834269	2	other
LDL	SIK3	rs2075290	C	ZNF259	505366	505169	505180	505193	0.117989	0.0629866	0.221767	0.181924	0.00464849	0.481325	0.64856	13.5499	0.460743	(-0.239,0.475)	(0.054,0.072)	(-0.722,1.165)	0.516623	7.93475e-42	0.644983	0.738091	5.56929e-41	0.834269	2	other
TG	SORT1	rs17145738	T	MLXIPL	591633	590735	590746	590758	-0.166155	-0.108098	0.104444	0.134233	0.00338986	0.2269	-1.23782	-31.8886	0.460309	(-0.429,0.097)	(-0.115,-0.101)	(-0.34,0.549)	0.215784	3.84391e-223	0.645294	0.440996	6.18835e-222	0.834269	2	other
LDL	BAZ1B	rs6511720	G	LDLR	505367	502842	502854	502866	-0.25402	0.181955	0.122337	0.491672	0.00361222	0.265825	-0.516645	50.3723	0.460218	(-1.218,0.71)	(0.175,0.189)	(-0.399,0.643)	0.605404	0	0.64536	0.805672	0	0.834269	2	other
TC	BCAM	rs1870634	G	CXCL12	621940	621934	621947	621959	-0.0905711	-0.00767731	0.0597758	0.191931	0.00326064	0.129923	-0.471895	-2.35454	0.460087	(-0.467,0.286)	(-0.014,-0.001)	(-0.195,0.314)	0.637002	0.0185455	0.645454	0.828594	0.0592012	0.834269	2	other
TG	SORT1	rs13233571	C	BCL7B	591633	590735	590746	590758	0.0424696	0.108025	-0.104372	0.402693	0.00338175	0.226891	0.105464	31.9434	-0.460008	(-0.747,0.832)	(0.101,0.115)	(-0.549,0.34)	0.916008	6.66201e-224	0.64551	0.962999	1.12951e-222	0.834269	2	other
HDL	FAM174A	rs12916	C	HMGCR	114103	114100	114113	114125	-0.0379562	0.00222324	0.0287121	0.0707204	0.0010039	0.062436	-0.536708	2.21461	0.459865	(-0.177,0.101)	(0,0.004)	(-0.094,0.151)	0.591469	0.026787	0.645613	0.7965	0.0815475	0.834269	2	other
LDL	WDR12	rs629301	T	SORT1/CELSR2	505367	503352	503364	503376	0.0765882	0.126372	-0.0710293	0.249204	0.00281773	0.154479	0.307331	44.8488	-0.4598	(-0.412,0.565)	(0.121,0.132)	(-0.374,0.232)	0.758591	0	0.64566	0.894413	0	0.834269	2	other
TC	MACO1	rs1367117	A	APOB	621940	620942	620954	620966	-0.0803123	0.101386	0.174176	0.347548	0.00324071	0.380719	-0.231082	31.285	0.457492	(-0.762,0.601)	(0.095,0.108)	(-0.572,0.92)	0.817251	7.46463e-215	0.647318	0.920597	1.07057e-213	0.836048	2	other
HDL	HAVCR1	rs2228603	C	NCAN	114102	114097	114108	114121	0.0224966	0.00381027	-0.0198953	0.0826508	0.00186558	0.0435439	0.272188	2.0424	-0.456901	(-0.139,0.184)	(0,0.007)	(-0.105,0.065)	0.785478	0.0411118	0.647742	0.906984	0.119497	0.836456	2	other
TG	SORT1	rs13231516	T	BAZ1B	591633	590744	590755	590767	0.0410442	0.107231	-0.103581	0.402697	0.00337968	0.226893	0.101923	31.7283	-0.456518	(-0.748,0.83)	(0.101,0.114)	(-0.548,0.341)	0.918818	6.32049e-221	0.648018	0.96434	9.67013e-220	0.836456	2	other
LDL	NECTIN2	rs1367117	A	APOB	505364	504117	504126	504138	0.312187	0.0879508	-0.110054	0.204819	0.00247733	0.241378	1.52421	35.5023	-0.455941	(-0.089,0.714)	(0.083,0.093)	(-0.583,0.363)	0.127457	4.53317e-276	0.648432	0.3008	8.92156e-275	0.836456	2	other
LDL	SEZ6L	rs114123510	A	WDR12	505366	505321	505332	505344	-0.124832	-0.0219007	0.0710304	0.0958474	0.00351933	0.155998	-1.3024	-6.22297	0.455329	(-0.313,0.063)	(-0.029,-0.015)	(-0.235,0.377)	0.192778	4.8782e-10	0.648872	0.409603	2.06474e-09	0.836546	2	other
TG	LDLR	rs1367117	A	APOB	591630	591622	591629	591641	-0.193911	0.0122068	-0.0711703	0.163229	0.00235858	0.1567	-1.18797	5.1755	-0.454182	(-0.514,0.126)	(0.008,0.017)	(-0.378,0.236)	0.234845	2.273e-07	0.649698	0.468588	9.02231e-07	0.836944	2	other
TG	NECTIN2	rs4936367	G	PAFAH1B2	591635	590958	590970	590982	0.0729568	0.0954206	-0.166046	0.163784	0.00372432	0.36623	0.445446	25.6209	-0.453394	(-0.248,0.394)	(0.088,0.103)	(-0.884,0.552)	0.655998	8.91987e-145	0.650265	0.840815	9.91281e-144	0.837434	2	other
LDL	TM6SF2	rs2277025	C	HAVCR1	505366	505288	505299	505311	-0.0378031	0.0223004	-0.0562112	0.137698	0.00243379	0.124466	-0.274536	9.16284	-0.451619	(-0.308,0.232)	(0.018,0.027)	(-0.3,0.188)	0.783673	5.05496e-20	0.651543	0.905908	2.51762e-19	0.838307	2	other
HDL	APOE	rs12916	C	HMGCR	114102	114100	114112	114124	-0.131419	0.0022278	0.170707	0.30918	0.00100376	0.378666	-0.425056	2.21945	0.450811	(-0.737,0.475)	(0,0.004)	(-0.571,0.913)	0.670796	0.0264561	0.652126	0.848445	0.0807878	0.838307	2	other
LDL	CELSR2	rs2075650	G	TOMM40	505367	502908	502920	502932	-0.103433	0.164429	-0.0856312	0.117241	0.00330436	0.189955	-0.882227	49.7614	-0.450797	(-0.333,0.126)	(0.158,0.171)	(-0.458,0.287)	0.377654	0	0.652136	0.6243	0	0.838307	2	other
HDL	APOE	rs688034	T	SEZ6L	114102	114101	114113	114125	0.0389578	-0.00112767	-0.0853397	0.218615	0.00104358	0.189327	0.178203	-1.08058	-0.450752	(-0.39,0.467)	(-0.003,0.001)	(-0.456,0.286)	0.858564	0.279884	0.652168	0.939808	0.524075	0.838307	2	other
TG	TM6SF2	rs4420638	G	APOE	591630	591396	591404	591416	-0.173804	0.0428264	-0.0823704	0.104899	0.00283693	0.183053	-1.65687	15.096	-0.449981	(-0.379,0.032)	(0.037,0.048)	(-0.441,0.276)	0.0975458	1.71965e-51	0.652724	0.24244	1.38051e-50	0.838307	2	other
LDL	BAZ1B	rs8068571	T	PAFAH1B1	505367	505364	505377	505389	-0.199674	-0.00460269	0.0994532	0.392618	0.00267116	0.221056	-0.508569	-1.7231	0.449901	(-0.969,0.57)	(-0.01,0.001)	(-0.334,0.533)	0.611054	0.0848697	0.652782	0.810175	0.218282	0.838307	2	other
TC	SORT1	rs1870634	G	CXCL12	621941	621934	621948	621960	-0.0472684	-0.00761362	-0.102539	0.356778	0.00325986	0.227939	-0.132487	-2.33556	-0.449851	(-0.747,0.652)	(-0.014,-0.001)	(-0.549,0.344)	0.894599	0.019514	0.652818	0.956171	0.0613761	0.838307	2	other
TG	TOMM40	rs2277025	C	HAVCR1	591634	591587	591599	591611	0.226323	0.0165514	-0.138014	0.335576	0.00230892	0.308686	0.674432	7.16844	-0.447101	(-0.431,0.884)	(0.012,0.021)	(-0.743,0.467)	0.500036	7.58551e-13	0.654802	0.72819	3.41786e-12	0.840129	2	other
TG	SIK3	rs4420638	G	APOE	591635	591396	591409	591420	0.201463	0.0428342	-0.0976511	0.190818	0.00283685	0.218617	1.05578	15.0992	-0.446676	(-0.173,0.575)	(0.037,0.048)	(-0.526,0.331)	0.291068	1.6383e-51	0.655109	0.536114	1.31876e-50	0.840281	2	other
TG	SORT1	rs58542926	C	TM6SF2	591633	591353	591364	591376	0.0353622	0.0743798	-0.0959319	0.395444	0.00424521	0.216051	0.0894241	17.5209	-0.444024	(-0.74,0.81)	(0.066,0.083)	(-0.519,0.328)	0.928745	9.93038e-69	0.657026	0.967849	8.74167e-68	0.8415	2	other
TG	FAM174A	rs1367117	A	APOB	591633	591622	591632	591644	0.0973255	0.0121732	0.0645936	0.12262	0.00235874	0.145551	0.793717	5.16088	0.443787	(-0.143,0.338)	(0.008,0.017)	(-0.221,0.35)	0.42736	2.45787e-07	0.657196	0.672634	9.71729e-07	0.8415	2	other
TC	MYLIP	rs4936367	G	PAFAH1B2	621936	621833	621842	621854	-0.291049	0.0520888	0.15953	0.165859	0.0051275	0.359572	-1.7548	10.1587	0.443667	(-0.616,0.034)	(0.042,0.062)	(-0.545,0.864)	0.079293	3.03002e-24	0.657283	0.206856	1.64779e-23	0.8415	2	other
TG	PAFAH1B1	rs12916	C	HMGCR	591633	591602	591613	591624	0.492976	0.0151156	-0.137847	0.451796	0.00227782	0.310951	1.09115	6.63597	-0.443307	(-0.393,1.378)	(0.011,0.02)	(-0.747,0.472)	0.275207	3.22371e-11	0.657544	0.518771	1.41751e-10	0.841592	2	other
TC	PAFAH1B1	rs4420638	G	APOE	621939	619391	619402	619414	-0.444718	0.197033	0.298089	0.501374	0.00387986	0.672666	-0.886998	50.7835	0.443145	(-1.427,0.538)	(0.189,0.205)	(-1.02,1.617)	0.37508	0	0.657661	0.622221	0	0.841621	2	other
HDL	HAVCR1	rs590502	G	MYBPHL	114102	114092	114104	114116	-0.0244559	-0.00291896	0.0093025	0.0268026	0.000987759	0.0210192	-0.912445	-2.95513	0.442571	(-0.077,0.028)	(-0.005,-0.001)	(-0.032,0.051)	0.361534	0.00312534	0.658076	0.609722	0.0113194	0.841942	2	other
LDL	BCAM	rs8068571	T	PAFAH1B1	505367	505364	505376	505389	-0.0716767	-0.00462661	0.0405348	0.142757	0.00267211	0.0915992	-0.502088	-1.73144	0.442524	(-0.351,0.208)	(-0.01,0.001)	(-0.139,0.22)	0.615605	0.0833731	0.65811	0.813914	0.21499	0.841942	2	other
HDL	WDR12	rs2075650	G	TOMM40	114100	113866	113876	113888	0.0744441	-0.0213716	-0.0277926	0.0432605	0.00138824	0.06286	1.72083	-15.3948	-0.442136	(-0.01,0.159)	(-0.024,-0.019)	(-0.151,0.095)	0.0852809	1.77472e-53	0.658391	0.219087	1.49878e-52	0.841942	2	other
TC	TM6SF2	rs2277025	C	HAVCR1	621939	621840	621851	621863	-0.0257762	0.0329414	-0.0718774	0.180001	0.00317856	0.162704	-0.1432	10.3636	-0.441768	(-0.379,0.327)	(0.027,0.039)	(-0.391,0.247)	0.886132	3.62917e-25	0.658657	0.95404	2.05753e-24	0.841942	2	other
TG	LDLRAP1	rs2075290	C	ZNF259	591635	589519	589532	589543	-0.0453788	0.201807	-0.153066	0.1171	0.00440189	0.347367	-0.387522	45.8456	-0.440648	(-0.275,0.184)	(0.193,0.21)	(-0.834,0.528)	0.69837	0	0.659468	0.864066	0	0.841942	2	other
HDL	SORT1	rs58542926	C	TM6SF2	114102	114095	114107	114119	-0.0367933	0.00536271	0.0416603	0.172944	0.00186937	0.0945892	-0.212747	2.86873	0.440434	(-0.376,0.302)	(0.002,0.009)	(-0.144,0.227)	0.831524	0.00412118	0.659623	0.927079	0.0146296	0.841942	2	other
TG	MYLIP	rs12678919	A	LPL	591634	590230	590242	590254	-0.146566	0.145963	0.113733	0.491353	0.00375054	0.25912	-0.298292	38.9179	0.438919	(-1.11,0.816)	(0.139,0.153)	(-0.394,0.622)	0.765481	0	0.66072	0.898082	0	0.841942	2	other
TG	ZPR1	rs1367117	A	APOB	591632	591622	591631	591644	0.0534493	0.0121596	0.0504524	0.103817	0.00235889	0.115172	0.51484	5.15479	0.438061	(-0.15,0.257)	(0.008,0.017)	(-0.175,0.276)	0.606665	2.53916e-07	0.661342	0.80675	1.00121e-06	0.841942	2	other
LDL	SORT1	rs8068571	T	PAFAH1B1	505367	505364	505377	505390	0.0193873	-0.00457839	-0.09773	0.351034	0.00267112	0.223114	0.0552292	-1.71403	-0.438028	(-0.669,0.707)	(-0.01,0.001)	(-0.535,0.34)	0.955956	0.0865232	0.661366	0.981665	0.221229	0.841942	2	other
HDL	MLXIPL	rs3757354	C	MYLIP	114102	114102	114115	114127	0.040642	0.000809634	-0.0279912	0.107459	0.00122526	0.0640256	0.378211	0.660788	-0.437187	(-0.17,0.251)	(-0.002,0.003)	(-0.153,0.097)	0.705274	0.508748	0.661975	0.867048	0.734282	0.842437	2	other
LDL	CBLC	rs2075650	G	TOMM40	505363	502908	502919	502931	-0.0441311	0.164282	0.0365455	0.0341612	0.00330672	0.0837505	-1.29185	49.6814	0.436362	(-0.111,0.023)	(0.158,0.171)	(-0.128,0.201)	0.19641	0	0.662574	0.414385	0	0.84282	2	other
LDL	ZPR1	rs2228603	C	NCAN	505367	504979	504992	505004	0.168111	0.0887449	-0.0859475	0.369674	0.00445788	0.197013	0.454755	19.9074	-0.436252	(-0.556,0.893)	(0.08,0.097)	(-0.472,0.3)	0.649286	3.50838e-88	0.662654	0.836554	3.4638e-87	0.84282	2	other
LDL	SIK3	rs2479409	G	PCSK9	505366	505168	505180	505192	0.218827	0.0357632	-0.0905018	0.252205	0.00246653	0.207584	0.867655	14.4994	-0.435977	(-0.275,0.713)	(0.031,0.041)	(-0.497,0.316)	0.385583	1.22208e-47	0.662853	0.631797	9.06164e-47	0.842954	2	other
HDL	LDLR	rs4936367	G	PAFAH1B2	114103	114068	114080	114092	0.0112633	-0.0105794	0.0467364	0.0546406	0.00164369	0.108034	0.206135	-6.43636	0.432608	(-0.096,0.118)	(-0.014,-0.007)	(-0.165,0.258)	0.836686	1.22371e-10	0.6653	0.929362	5.25918e-10	0.845116	2	other
TC	BAZ1B	rs2075290	C	ZNF259	621940	621698	621710	621723	-0.0378057	0.0887468	0.182566	0.181183	0.00607006	0.422156	-0.20866	14.6204	0.432461	(-0.393,0.317)	(0.077,0.101)	(-0.645,1.01)	0.834713	2.08091e-48	0.665406	0.928903	1.57567e-47	0.845118	2	other
LDL	CXCL12	rs590502	G	MYBPHL	505367	505189	505201	505213	-0.0276143	0.0324359	0.0641714	0.180748	0.00235975	0.148534	-0.152778	13.7455	0.432033	(-0.382,0.327)	(0.028,0.037)	(-0.227,0.355)	0.878574	5.422e-43	0.665717	0.950715	3.87875e-42	0.845269	2	other
TG	CXCL12	rs12678919	A	LPL	591634	590230	590242	590254	-0.162838	0.145949	0.0753739	0.309898	0.00375087	0.175034	-0.525456	38.9109	0.430625	(-0.77,0.445)	(0.139,0.153)	(-0.268,0.418)	0.599266	0	0.666741	0.801084	0	0.846014	2	other
LDL	SIK3	rs12916	C	HMGCR	505366	504572	504584	504596	0.018914	0.0671019	0.100225	0.296242	0.00239577	0.232822	0.0638466	28.0085	0.430479	(-0.562,0.6)	(0.062,0.072)	(-0.356,0.557)	0.949092	1.27995e-172	0.666847	0.978899	1.65265e-171	0.846014	2	other
TG	CBLC	rs4936367	G	PAFAH1B2	591632	590958	590967	590979	-0.0329139	0.0954982	-0.0305776	0.0333528	0.00372913	0.0711094	-0.98684	25.6087	-0.430007	(-0.098,0.032)	(0.088,0.103)	(-0.17,0.109)	0.323721	1.2195e-144	0.66719	0.57424	1.33697e-143	0.846301	2	other
HDL	CELSR2	rs2075290	C	ZNF259	114102	113781	113793	113805	-0.0152026	-0.0359381	0.0535499	0.0441343	0.00194342	0.124828	-0.344462	-18.4922	0.42899	(-0.102,0.071)	(-0.04,-0.032)	(-0.191,0.298)	0.730499	2.38421e-76	0.667931	0.880961	2.24241e-75	0.846691	2	other
HDL	TM6SF2	rs629301	T	SORT1/CELSR2	114100	114009	114018	114031	0.110852	-0.0110908	-0.0302297	0.117029	0.00118478	0.0704677	0.947216	-9.36104	-0.428987	(-0.119,0.34)	(-0.013,-0.009)	(-0.168,0.108)	0.343529	7.89574e-21	0.667933	0.595428	4.03826e-20	0.846691	2	other
HDL	LDLR	rs2479409	G	PCSK9	114103	114102	114115	114127	0.0448411	-0.000394591	-0.0333975	0.0692367	0.00103224	0.0778617	0.647649	-0.382266	-0.428933	(-0.091,0.181)	(-0.002,0.002)	(-0.186,0.119)	0.517212	0.702264	0.667972	0.738107	0.865918	0.846691	2	other
TG	TOMM40	rs114123510	A	WDR12	591634	591633	591645	591657	0.0744418	-0.00268931	0.212549	0.259159	0.0033389	0.496251	0.287244	-0.805447	0.42831	(-0.434,0.582)	(-0.009,0.004)	(-0.76,1.185)	0.773926	0.420561	0.668425	0.900518	0.667738	0.847023	2	other
TC	HAVCR1	rs1870634	G	CXCL12	621939	621934	621946	621959	-7.82882e-05	-0.00757247	-0.0324509	0.111925	0.00326262	0.0757875	-0.000699471	-2.32097	-0.428183	(-0.219,0.219)	(-0.014,-0.001)	(-0.181,0.116)	0.999442	0.0202883	0.668518	0.999554	0.0635832	0.847023	2	other
TG	SEZ6L	rs8068571	T	PAFAH1B1	591635	591635	591647	591660	-0.0879553	-0.00038001	0.050231	0.193252	0.00253608	0.118189	-0.455133	-0.149841	0.425005	(-0.467,0.291)	(-0.005,0.005)	(-0.181,0.282)	0.649014	0.88089	0.670833	0.836546	0.952002	0.848445	2	other
TC	HAVCR1	rs590502	G	MYBPHL	621939	621816	621828	621840	-0.0725291	0.0346836	0.0278458	0.0837896	0.00308675	0.0655398	-0.86561	11.2363	0.424868	(-0.237,0.092)	(0.029,0.041)	(-0.101,0.156)	0.386704	2.70519e-29	0.670933	0.632936	1.74142e-28	0.848445	2	other
TC	TM6SF2	rs590502	G	MYBPHL	621939	621816	621828	621840	0.00213048	0.034782	-0.0736319	0.245372	0.00308376	0.175489	0.00868264	11.2791	-0.419581	(-0.479,0.483)	(0.029,0.041)	(-0.418,0.27)	0.993072	1.66448e-29	0.674792	0.997875	1.08346e-28	0.850995	2	other
TC	SEZ6L	rs2075290	C	ZNF259	621939	621698	621710	621722	-0.0850674	0.0887285	0.178239	0.105191	0.00607007	0.425062	-0.808698	14.6174	0.419326	(-0.291,0.121)	(0.077,0.101)	(-0.655,1.011)	0.418689	2.17644e-48	0.674978	0.666665	1.64383e-47	0.850995	2	other
TC	NECTIN2	rs4936367	G	PAFAH1B2	621938	621833	621844	621856	0.179505	0.0520784	0.211403	0.225588	0.0051274	0.504428	0.795718	10.1569	0.419093	(-0.263,0.622)	(0.042,0.062)	(-0.777,1.2)	0.426196	3.08797e-24	0.675148	0.671734	1.67828e-23	0.850995	2	other
TG	HAVCR1	rs1870634	G	CXCL12	591633	591632	591643	591656	0.052655	-0.00329202	-0.0230422	0.0812859	0.00237103	0.0549908	0.647776	-1.38844	-0.419019	(-0.107,0.212)	(-0.008,0.001)	(-0.131,0.085)	0.51713	0.165004	0.675202	0.738107	0.36682	0.850995	2	other
HDL	TOMM40	rs2075290	C	ZNF259	114098	113781	113788	113800	-0.204909	-0.035934	0.135552	0.0976848	0.00194322	0.32398	-2.09766	-18.4919	0.418396	(-0.396,-0.013)	(-0.04,-0.032)	(-0.499,0.771)	0.0359356	2.39794e-76	0.675658	0.106214	2.25296e-75	0.850995	2	other
HDL	NECTIN2	rs6589574	A	SIK3	114101	114028	114039	114051	-0.0635456	-0.0162544	0.0722129	0.0772486	0.00178109	0.172734	-0.822611	-9.12606	0.418058	(-0.215,0.088)	(-0.02,-0.013)	(-0.266,0.411)	0.410729	7.10372e-20	0.675905	0.65839	3.476e-19	0.851072	2	other
HDL	ZPR1	rs3757354	C	MYLIP	114103	114102	114115	114127	0.0504819	0.000811265	-0.0249916	0.10021	0.00122528	0.060198	0.503762	0.662103	-0.415157	(-0.146,0.247)	(-0.002,0.003)	(-0.143,0.093)	0.614429	0.507905	0.678027	0.81296	0.734109	0.852303	2	other
LDL	MACO1	rs2479409	G	PCSK9	505367	505168	505180	505192	-0.172533	0.0357506	0.134329	0.350003	0.00246641	0.324041	-0.492947	14.495	0.414542	(-0.859,0.513)	(0.031,0.041)	(-0.501,0.769)	0.62205	1.30333e-47	0.678477	0.818439	9.63407e-47	0.85259	2	other
TC	TM6SF2	rs12027135	T	LDLRAP1/TMEM57	621939	621818	621830	621842	-0.181393	0.0338975	0.0819303	0.264455	0.00309277	0.198434	-0.685912	10.9602	0.412884	(-0.7,0.337)	(0.028,0.04)	(-0.307,0.471)	0.492768	5.93528e-28	0.679691	0.723326	3.49583e-27	0.853448	2	other
LDL	SORT1	rs58542926	C	TM6SF2	505367	504807	504820	504832	0.0554337	0.107289	-0.0938194	0.41618	0.00446921	0.227381	0.133196	24.0063	-0.41261	(-0.76,0.871)	(0.099,0.116)	(-0.539,0.352)	0.894038	2.3902e-127	0.679893	0.955987	2.52739e-126	0.853448	2	other
TC	ZPR1	rs2075650	G	TOMM40	621940	620106	620118	620130	0.0547905	0.185448	-0.0797447	0.120101	0.00432456	0.193462	0.456202	42.8825	-0.412198	(-0.181,0.29)	(0.177,0.194)	(-0.459,0.299)	0.648245	0	0.680194	0.836456	0	0.853628	2	other
HDL	NECTIN2	rs17145738	T	MLXIPL	114101	113979	113990	114002	-0.0602086	0.0165143	0.0795853	0.0749585	0.0014963	0.193537	-0.803226	11.0368	0.411214	(-0.207,0.087)	(0.014,0.019)	(-0.3,0.459)	0.421844	2.54012e-28	0.680915	0.668887	1.54604e-27	0.853922	2	other
HDL	PAFAH1B1	rs2075650	G	TOMM40	114102	113866	113878	113890	-0.099574	-0.021377	0.103708	0.218426	0.001388	0.252219	-0.45587	-15.4014	0.411181	(-0.528,0.329)	(-0.024,-0.019)	(-0.391,0.598)	0.648483	1.60278e-53	0.68094	0.836456	1.36129e-52	0.853922	2	other
TG	MYBPHL	rs2075290	C	ZNF259	591635	589519	589531	589544	0.0122376	0.20175	0.0912494	0.0697383	0.00440238	0.222341	0.175479	45.8275	0.410403	(-0.124,0.149)	(0.193,0.21)	(-0.345,0.527)	0.860703	0	0.68151	0.940835	0	0.853937	2	other
LDL	MLXIPL	rs1870634	G	CXCL12	505364	505362	505372	505384	0.262963	-0.00501426	-0.0549965	0.22354	0.00249573	0.134493	1.17636	-2.00914	-0.408917	(-0.175,0.701)	(-0.01,0)	(-0.319,0.209)	0.239452	0.0445225	0.682601	0.473866	0.12734	0.854443	2	other
TG	NCAN	rs2075650	G	TOMM40	591635	591491	591504	591517	-0.0345363	0.0368516	-0.0664927	0.103202	0.00315546	0.162618	-0.334647	11.6787	-0.408888	(-0.237,0.168)	(0.031,0.043)	(-0.385,0.252)	0.737892	1.63832e-31	0.682622	0.885688	1.09487e-30	0.854443	2	other
LDL	CBLC	rs2228603	C	NCAN	505363	504979	504988	505000	0.00898413	0.0888193	-0.0376868	0.176034	0.00446184	0.092191	0.0510365	19.9064	-0.40879	(-0.336,0.354)	(0.08,0.098)	(-0.218,0.143)	0.959296	3.57883e-88	0.682694	0.982273	3.52168e-87	0.854443	2	other
TC	BAZ1B	rs688034	T	SEZ6L	621940	621938	621950	621963	0.0874484	-0.0038303	-0.0962598	0.262046	0.00325843	0.235625	0.333715	-1.1755	-0.40853	(-0.426,0.601)	(-0.01,0.003)	(-0.558,0.366)	0.738595	0.239793	0.682884	0.886056	0.474226	0.854562	2	other
TG	FAM174A	rs629301	T	SORT1/CELSR2	591633	591623	591634	591646	0.228576	0.0128094	-0.0643304	0.262605	0.00268714	0.158589	0.870417	4.76693	-0.405642	(-0.286,0.743)	(0.008,0.018)	(-0.375,0.247)	0.384073	1.87054e-06	0.685006	0.630362	7.29518e-06	0.856572	2	other
HDL	MYLIP	rs629301	T	SORT1/CELSR2	114103	114009	114021	114033	-0.0590466	-0.0111054	0.0348001	0.135057	0.00118479	0.0858075	-0.437198	-9.37328	0.40556	(-0.324,0.206)	(-0.013,-0.009)	(-0.133,0.203)	0.661968	7.03142e-21	0.685066	0.842437	3.62317e-20	0.856572	2	other
TC	TM6SF2	rs12916	C	HMGCR	621939	621225	621236	621249	-0.148097	0.0834534	0.0617188	0.185759	0.00312974	0.152824	-0.797251	26.6646	0.403856	(-0.512,0.216)	(0.077,0.09)	(-0.238,0.361)	0.425305	1.21197e-156	0.686319	0.671041	1.43051e-155	0.857868	2	other
TG	ZPR1	rs58542926	C	TM6SF2	591632	591353	591362	591374	-0.0480251	0.0743268	0.0740688	0.348217	0.00424554	0.183421	-0.137917	17.507	0.403819	(-0.731,0.634)	(0.066,0.083)	(-0.285,0.434)	0.890306	1.26591e-68	0.686346	0.95451	1.10243e-67	0.857868	2	other
TC	CXCL12	rs590502	G	MYBPHL	621940	621816	621829	621841	-0.00372877	0.0347339	0.0782753	0.236401	0.00308362	0.194268	-0.015773	11.264	0.402925	(-0.467,0.46)	(0.029,0.041)	(-0.302,0.459)	0.987415	1.97555e-29	0.687003	0.995325	1.27725e-28	0.858394	2	other
TG	HMGCR	rs13231516	T	BAZ1B	591635	590744	590756	590769	-0.145793	0.107187	0.0853602	0.361444	0.0033797	0.212069	-0.403363	31.715	0.402512	(-0.854,0.563)	(0.101,0.114)	(-0.33,0.501)	0.686681	9.64038e-221	0.687307	0.858112	1.43801e-219	0.858602	2	other
TC	BCAM	rs8068571	T	PAFAH1B1	621940	621937	621949	621961	-0.0791867	-0.00634463	0.0481747	0.186607	0.0034898	0.119735	-0.424349	-1.81805	0.402343	(-0.445,0.287)	(-0.013,0)	(-0.187,0.283)	0.671311	0.0690565	0.687431	0.848516	0.185458	0.858602	2	other
HDL	LDLRAP1	rs13231516	T	BAZ1B	114102	113974	113986	113998	0.0908396	-0.0167105	-0.0371904	0.160683	0.00149207	0.0927692	0.565334	-11.1995	-0.400891	(-0.224,0.406)	(-0.02,-0.014)	(-0.219,0.145)	0.571847	4.09953e-29	0.6885	0.781381	2.59782e-28	0.859303	2	other
HDL	SIK3	rs688034	T	SEZ6L	114102	114101	114113	114125	0.0697131	-0.00112675	-0.0509821	0.111476	0.0010436	0.127476	0.625366	-1.07968	-0.399934	(-0.149,0.288)	(-0.003,0.001)	(-0.301,0.199)	0.531731	0.280285	0.689205	0.748993	0.52436	0.859689	2	other
HDL	MYBPHL	rs12916	C	HMGCR	114102	114100	114112	114124	0.000230137	0.00223795	-0.0162199	0.0417329	0.00100408	0.0406479	0.00551452	2.22886	-0.399034	(-0.082,0.082)	(0,0.004)	(-0.096,0.063)	0.9956	0.0258232	0.689868	0.998319	0.0792072	0.859689	2	other
TG	HMGCR	rs13233571	C	BCL7B	591635	590735	590748	590760	-0.14437	0.107981	0.0845766	0.361451	0.00338188	0.212073	-0.399419	31.9293	0.398809	(-0.853,0.564)	(0.101,0.115)	(-0.331,0.5)	0.689584	1.0471e-223	0.690034	0.859689	1.71983e-222	0.85969	2	other
TC	SORT1	rs4420638	G	APOE	621941	619391	619404	619417	-0.157949	0.197056	-0.106873	0.203419	0.0038803	0.268266	-0.776474	50.7838	-0.398386	(-0.557,0.241)	(0.189,0.205)	(-0.633,0.419)	0.437469	0	0.690346	0.682281	0	0.859925	2	other
HDL	PAFAH1B1	rs4936367	G	PAFAH1B2	114102	114068	114080	114092	-0.0158273	-0.010562	-0.13152	0.11682	0.00164356	0.330415	-0.135484	-6.42628	-0.398044	(-0.245,0.213)	(-0.014,-0.007)	(-0.779,0.516)	0.892229	1.30762e-10	0.690597	0.954952	5.59558e-10	0.860047	2	other
LDL	BAZ1B	rs7254892	G	PVRL2	505367	501981	501994	502006	0.216389	0.398338	-0.10957	0.515697	0.0067198	0.275644	0.419604	59.2783	-0.397505	(-0.794,1.227)	(0.385,0.412)	(-0.65,0.431)	0.674775	0	0.690995	0.850995	0	0.860134	2	other
LDL	CBLC	rs12027135	T	LDLRAP1/TMEM57	505363	505246	505255	505266	-0.0392349	0.0263481	-0.0176963	0.0586646	0.00237141	0.044609	-0.668801	11.1107	-0.396698	(-0.154,0.076)	(0.022,0.031)	(-0.105,0.07)	0.503623	1.11253e-28	0.69159	0.730973	6.98558e-28	0.860578	2	other
LDL	CELSR2	rs114123510	A	WDR12	505367	505321	505333	505346	-0.104564	-0.0218668	-0.0818538	0.110547	0.00351893	0.206814	-0.945879	-6.21405	-0.395784	(-0.321,0.112)	(-0.029,-0.015)	(-0.487,0.324)	0.34421	5.16374e-10	0.692264	0.596146	2.17632e-09	0.86088	2	other
HDL	FAM174A	rs4420638	G	APOE	114103	113771	113783	113796	0.000166376	-0.022449	-0.0268891	0.0502544	0.00124862	0.06794	0.00331068	-17.979	-0.395777	(-0.098,0.099)	(-0.025,-0.02)	(-0.16,0.106)	0.997358	2.84562e-72	0.692269	0.998862	2.57867e-71	0.86088	2	other
LDL	SORT1	rs383830	A	FAM174A	505367	505367	505380	505392	-0.155156	-0.000374529	0.0901896	0.149191	0.00289805	0.228846	-1.03998	-0.129235	0.394106	(-0.448,0.137)	(-0.006,0.005)	(-0.358,0.539)	0.29835	0.897172	0.693503	0.545703	0.957033	0.861727	2	other
HDL	BCAM	rs58542926	C	TM6SF2	114102	114095	114107	114119	0.02532	0.00539018	-0.0234245	0.109849	0.00186989	0.0594377	0.230497	2.88262	-0.394102	(-0.19,0.241)	(0.002,0.009)	(-0.14,0.093)	0.817705	0.00394388	0.693506	0.9208	0.0141011	0.861727	2	other
TC	WDR12	rs4420638	G	APOE	621940	619391	619403	619415	0.00384533	0.19701	0.0748506	0.133496	0.00388048	0.189942	0.0288048	50.7695	0.394071	(-0.258,0.265)	(0.189,0.205)	(-0.297,0.447)	0.97702	0	0.693529	0.991417	0	0.861727	2	other
TG	SIK3	rs2228603	C	NCAN	591635	591426	591439	591451	-0.0839947	0.0647582	0.134793	0.656158	0.00423239	0.342668	-0.12801	15.3006	0.393364	(-1.37,1.202)	(0.056,0.073)	(-0.537,0.806)	0.898141	7.57175e-53	0.694051	0.957033	6.17841e-52	0.861896	2	other
TG	BAZ1B	rs17145738	T	MLXIPL	591633	590735	590745	590757	0.104926	-0.108098	0.0700792	0.135664	0.00338978	0.178297	0.773421	-31.8895	0.393047	(-0.161,0.371)	(-0.115,-0.101)	(-0.279,0.42)	0.439273	3.73936e-223	0.694285	0.683689	6.05276e-222	0.861908	2	other
TG	BAZ1B	rs13233571	C	BCL7B	591633	590735	590746	590758	0.244929	0.108025	-0.0700617	0.314182	0.00338173	0.178293	0.779579	31.9436	-0.392959	(-0.371,0.861)	(0.101,0.115)	(-0.42,0.279)	0.435639	6.63303e-224	0.69435	0.680454	1.12673e-222	0.861908	2	other
LDL	MYLIP	rs6589574	A	SIK3	505361	505277	505284	505296	-0.202513	0.0393506	-0.124082	0.122058	0.00425702	0.31627	-1.65916	9.24369	-0.392329	(-0.442,0.037)	(0.031,0.048)	(-0.744,0.496)	0.0970844	2.38134e-20	0.694815	0.241495	1.20143e-19	0.862366	2	other
LDL	HMGCR	rs8068571	T	PAFAH1B1	505365	505364	505374	505386	-0.0531474	-0.00458226	-0.071853	0.276379	0.00267124	0.183766	-0.192299	-1.7154	-0.391003	(-0.595,0.489)	(-0.01,0.001)	(-0.432,0.288)	0.847508	0.0862712	0.695795	0.935078	0.220869	0.863222	2	other
TC	MLXIPL	rs590502	G	MYBPHL	621939	621816	621827	621840	0.262428	0.03475	-0.0650009	0.238527	0.00308377	0.166423	1.1002	11.2687	-0.390577	(-0.205,0.73)	(0.029,0.041)	(-0.391,0.261)	0.271244	1.87333e-29	0.69611	0.513685	1.21555e-28	0.863378	2	other
TG	PCSK9	rs2075650	G	TOMM40	591633	591491	591502	591514	-0.0720298	0.036876	-0.0301298	0.0449205	0.00315734	0.0771428	-1.6035	11.6794	-0.390572	(-0.16,0.016)	(0.031,0.043)	(-0.181,0.121)	0.108825	1.62374e-31	0.696114	0.265743	1.08594e-30	0.863378	2	other
LDL	MYLIP	rs2075650	G	TOMM40	505361	502908	502915	502927	-0.241327	0.164373	0.0926713	0.124983	0.00330428	0.237639	-1.93088	49.7455	0.389966	(-0.486,0.004)	(0.158,0.171)	(-0.373,0.558)	0.0534978	0	0.696561	0.148936	0	0.863461	2	other
HDL	CXCL12	rs17145738	T	MLXIPL	114103	113979	113991	114003	0.00783026	0.0165294	-0.0423911	0.0476927	0.00149639	0.108753	0.164182	11.0462	-0.389794	(-0.086,0.101)	(0.014,0.019)	(-0.256,0.171)	0.869588	2.28786e-28	0.696689	0.945803	1.40206e-27	0.863461	2	other
HDL	HMGCR	rs629301	T	SORT1/CELSR2	114102	114009	114020	114032	-0.0950252	-0.0111072	0.0310032	0.137271	0.00118479	0.0796034	-0.692247	-9.3748	0.389471	(-0.364,0.174)	(-0.013,-0.009)	(-0.125,0.187)	0.488782	6.93055e-21	0.696928	0.720598	3.57325e-20	0.863549	2	other
HDL	HAVCR1	rs629301	T	SORT1/CELSR2	114102	114009	114020	114032	0.00207098	-0.0110771	-0.0102274	0.0439473	0.00118585	0.0262906	0.0471241	-9.341	-0.389013	(-0.084,0.088)	(-0.013,-0.009)	(-0.062,0.041)	0.962414	9.54254e-21	0.697267	0.984	4.86659e-20	0.863763	2	other
HDL	WDR12	rs12027135	T	LDLRAP1/TMEM57	114100	114094	114104	114116	0.039568	0.00266073	0.0185976	0.0689899	0.000990054	0.0478486	0.573533	2.68746	0.388676	(-0.096,0.175)	(0.001,0.005)	(-0.075,0.112)	0.566284	0.0071998	0.697516	0.776976	0.02479	0.863798	2	other
TC	MACO1	rs590502	G	MYBPHL	621940	621816	621829	621841	-0.25798	0.0347426	0.229533	0.704127	0.00308325	0.591033	-0.366382	11.2682	0.388359	(-1.638,1.122)	(0.029,0.041)	(-0.929,1.388)	0.71408	1.88447e-29	0.69775	0.872274	1.2219e-28	0.863828	2	other
LDL	BCAM	rs12916	C	HMGCR	505367	504572	504584	504596	0.0123413	0.0671452	-0.0341578	0.0956797	0.0023965	0.0882567	0.128986	28.018	-0.387028	(-0.175,0.2)	(0.062,0.072)	(-0.207,0.139)	0.897369	9.81085e-173	0.698735	0.957033	1.27607e-171	0.864066	2	other
LDL	ZPR1	rs688034	T	SEZ6L	505367	505366	505379	505391	0.035561	-0.00183498	-0.0456808	0.108097	0.00249461	0.118413	0.328973	-0.735576	-0.385776	(-0.176,0.247)	(-0.007,0.003)	(-0.278,0.186)	0.742176	0.461989	0.699663	0.888206	0.700114	0.864257	2	other
TG	TOMM40	rs2075290	C	ZNF259	591634	589519	589531	589543	0.151954	0.201797	-0.295743	0.231232	0.00440153	0.766902	0.657147	45.8471	-0.385634	(-0.301,0.605)	(0.193,0.21)	(-1.799,1.207)	0.511086	0	0.699768	0.735948	0	0.864257	2	other
TG	MACO1	rs2277025	C	HAVCR1	591633	591587	591598	591610	-0.354127	0.0165325	0.132183	0.300885	0.00230887	0.342953	-1.17695	7.16041	0.385427	(-0.944,0.236)	(0.012,0.021)	(-0.54,0.804)	0.239215	8.04352e-13	0.699921	0.473606	3.6115e-12	0.864257	2	other
TG	SORT1	rs12678919	A	LPL	591633	590230	590241	590253	-0.281599	0.14596	0.0842319	0.408343	0.00375061	0.220645	-0.689614	38.9164	0.381752	(-1.082,0.519)	(0.139,0.153)	(-0.348,0.517)	0.490437	0	0.702645	0.721797	0	0.865949	2	other
HDL	PAFAH1B1	rs6589574	A	SIK3	114102	114028	114040	114052	-0.0164165	-0.0162427	-0.125839	0.116786	0.00178103	0.330319	-0.140569	-9.11982	-0.380963	(-0.245,0.212)	(-0.02,-0.013)	(-0.773,0.522)	0.888211	7.52522e-20	0.703231	0.954352	3.6742e-19	0.866098	2	other
HDL	ZPR1	rs2277025	C	HAVCR1	114103	114098	114110	114122	0.025267	0.00241568	-0.0206368	0.0494138	0.00101747	0.0541932	0.511334	2.37419	-0.3808	(-0.072,0.122)	(0,0.004)	(-0.127,0.086)	0.609117	0.0175876	0.703351	0.808566	0.0568954	0.866098	2	other
HDL	SORT1	rs6589574	A	SIK3	114102	114028	114040	114052	0.0459397	-0.0162354	-0.036848	0.0567331	0.00178131	0.096898	0.809752	-9.1143	-0.380277	(-0.065,0.157)	(-0.02,-0.013)	(-0.227,0.153)	0.418083	7.9179e-20	0.70374	0.666304	3.85329e-19	0.866104	2	other
HDL	LDLR	rs12678919	A	LPL	114103	112840	112852	112864	-0.0471787	-0.0607286	0.0386982	0.188597	0.00165052	0.102002	-0.250156	-36.7935	0.379385	(-0.417,0.322)	(-0.064,-0.057)	(-0.161,0.239)	0.802467	2.34309e-296	0.704402	0.914325	5.03258e-295	0.866561	2	other
LDL	CXCL12	rs1367117	A	APOB	505367	504117	504129	504141	0.0094668	0.0879251	0.0568856	0.141093	0.00247747	0.150013	0.0670964	35.4899	0.379204	(-0.267,0.286)	(0.083,0.093)	(-0.237,0.351)	0.946505	7.04741e-276	0.704537	0.977577	1.36296e-274	0.866607	2	other
LDL	MYBPHL	rs12027135	T	LDLRAP1/TMEM57	505367	505246	505258	505270	-0.0478475	0.0262807	0.0428032	0.151411	0.00236861	0.11301	-0.316011	11.0954	0.378756	(-0.345,0.249)	(0.022,0.031)	(-0.179,0.264)	0.751994	1.32055e-28	0.704869	0.891842	8.21091e-28	0.866897	2	other
HDL	HAVCR1	rs58542926	C	TM6SF2	114102	114095	114107	114119	0.0142687	0.00540308	-0.0155191	0.0775217	0.00187092	0.0410599	0.184061	2.88793	-0.377962	(-0.138,0.166)	(0.002,0.009)	(-0.096,0.065)	0.853966	0.00387787	0.705459	0.93724	0.0138706	0.867048	2	other
HDL	MYLIP	rs1367117	A	APOB	114103	114097	114109	114121	-0.0239487	-0.00190735	0.0270008	0.0697997	0.00103898	0.0714426	-0.343106	-1.8358	0.377937	(-0.161,0.113)	(-0.004,0)	(-0.113,0.167)	0.731519	0.0663878	0.705477	0.881354	0.179914	0.867048	2	other
HDL	FAM174A	rs2479409	G	PCSK9	114103	114102	114115	114127	0.007401	-0.00039479	-0.0242406	0.0617608	0.00103226	0.0642321	0.119833	-0.382451	-0.37739	(-0.114,0.128)	(-0.002,0.002)	(-0.15,0.102)	0.904615	0.702127	0.705884	0.958281	0.865918	0.867309	2	other
LDL	PAFAH1B2	rs17145738	T	MLXIPL	505365	505358	505369	505381	-0.37149	-0.0094393	-0.205317	0.315106	0.00357821	0.545782	-1.17893	-2.63799	-0.376189	(-0.989,0.246)	(-0.016,-0.002)	(-1.275,0.864)	0.238424	0.00833981	0.706776	0.473089	0.0283655	0.867571	2	other
HDL	HAVCR1	rs2075650	G	TOMM40	114102	113866	113877	113889	-0.0123817	-0.0213609	-0.012974	0.0171835	0.00138904	0.0347753	-0.72056	-15.3782	-0.37308	(-0.046,0.021)	(-0.024,-0.019)	(-0.081,0.055)	0.47118	2.2927e-53	0.709089	0.707206	1.9199e-52	0.869215	2	other
TC	CBLC	rs13233571	C	BCL7B	621936	621921	621929	621941	-0.141598	0.0177675	0.0323838	0.156475	0.00466916	0.0869273	-0.904925	3.80529	0.372538	(-0.448,0.165)	(0.009,0.027)	(-0.138,0.203)	0.365505	0.000141637	0.709492	0.613755	0.000521221	0.869302	2	other
TC	BCL7B	rs8068571	T	PAFAH1B1	621940	621937	621949	621961	0.0996639	-0.00629489	-0.17709	0.781478	0.00348835	0.475593	0.127533	-1.80455	-0.372356	(-1.432,1.631)	(-0.013,0.001)	(-1.109,0.755)	0.898519	0.0711459	0.709628	0.957113	0.18918	0.869302	2	other
[truncated: 1,662 more rows]
