# Supplementary material for: Pairwise effects between lipid GWAS genes modulate lipid plasma levels and cellular uptake
Source: Nat Commun. 2021 Nov 5;12:6411. doi: 10.1038/s41467-021-26761-3 (PMC8571362; doi:10.1038/s41467-021-26761-3)
Supplement: Supplementary file 12 — Supplementary Data 9 [file 41467_2021_26761_MOESM12_ESM.xlsx]

## Sheet: Sheet1
Supplementary Data 9. Results for modifier effects between PRS and PTV burden interaction analysis
Shown are both unadjusted and FDR-adjusted p-values derived from robust linear regression models fits. Genetic interactions (GIs) are highlighted in grey
trait	PTV gene	Number of PTV carriers	Bayesian information criterion (BIC)				BETA coefficients			SE			T-statistics			95% CI for BETA coefficients			P-values			FDR-p values			Categorization
			model1	model2	model3	model4	PTV	PRS	interaction	PTV	PRS	interaction	PTV	PRS	interaction	PTV	PRS	interaction	PTV	PRS	interaction	PTV	PRS	interaction	BIC_best_model	FDR_category
TG	LPL	41344	590182	575024	574751	574674	-0.0748755	0.209824	-0.027438	0.00380866	0.00170943	0.00357912	-19.6593	122.746	-7.66613	(-0.082,-0.067)	(0.206,0.213)	(-0.034,-0.02)	4.81453e-86	0	1.7726e-14	1.38659e-85	0	4.94678e-14	4	GI
LDL	APOB	301	503807	472459	470663	470669	-1.81641	0.290564	-0.141137	0.0409577	0.00153248	0.0430088	-44.3484	189.603	-3.28159	(-1.897,-1.736)	(0.288,0.294)	(-0.225,-0.057)	0	0	0.00103225	0	0	0.00275267	3	GI
TC	APOB	302	620669	591359	589903	589907	-2.1489	0.366482	-0.199976	0.0538053	0.00201431	0.0541448	-39.9384	181.939	-3.69336	(-2.254,-2.043)	(0.363,0.37)	(-0.306,-0.094)	0	0	0.000221311	0	0	0.000599038	3	GI
TC	LDLR	47	621854	592248	592161	592165	1.18278	0.361422	-0.431414	0.136866	0.00202185	0.123429	8.64186	178.758	-3.49525	(0.915,1.451)	(0.357,0.365)	(-0.673,-0.189)	3.57793e-12	0	0.000473621	9.83248e-12	0	0.00127242	3	GI
HDL	APOB	281	114045	83542.8	83493.7	83505.7	0.121037	0.117243	0.00894989	0.0170734	0.000642836	0.0165746	7.08917	182.383	0.539976	(0.088,0.155)	(0.116,0.119)	(-0.024,0.041)	1.34918e-12	0	0.589214	3.73618e-12	0	0.791481	3	additive
LDL	LPL	41298	505333	471840	471815	471823	-0.0221564	0.29149	0.00756136	0.00358961	0.00169617	0.0036057	-6.17236	171.852	2.09706	(-0.029,-0.015)	(0.288,0.295)	(0,0.015)	6.72786e-10	0	0.0359886	1.83487e-09	0	0.0875398	3	additive
LDL	PCSK9	346	504909	472937	472422	472432	-0.876644	0.288432	-0.0575204	0.0383036	0.00153654	0.0370901	-22.8868	187.715	-1.55083	(-0.952,-0.802)	(0.285,0.291)	(-0.13,0.015)	6.29537e-116	0	0.120943	1.84255e-115	0	0.274336	3	additive
TC	PCSK9	348	621575	591719	591318	591330	-1.01195	0.364141	-0.0179059	0.0502078	0.00201798	0.0475919	-20.1552	180.449	-0.376239	(-1.11,-0.914)	(0.36,0.368)	(-0.111,0.075)	2.42498e-90	0	0.706739	7.04027e-90	0	0.868348	3	additive
TG	APOB	302	591456	574766	574593	574597	-0.679018	0.210377	-0.108212	0.0408536	0.0015265	0.0406664	-16.6208	137.817	-2.66098	(-0.759,-0.599)	(0.207,0.213)	(-0.188,-0.029)	4.92992e-62	0	0.00779143	1.40855e-61	0	0.0201792	3	additive
HDL	LPL	37950	112787	83554.9	83467.1	83470.7	0.0158603	0.115121	0.00454996	0.00159171	0.000717325	0.00151094	9.9643	160.486	3.01135	(0.013,0.019)	(0.114,0.117)	(0.002,0.008)	2.184e-23	0	0.00260088	6.19086e-23	0	0.00683444	3	other
LDL	LDLR	47	505248	473429	473304	473306	1.0933	0.286677	-0.336916	0.104099	0.00153921	0.108777	10.5026	186.249	-3.09732	(0.889,1.297)	(0.284,0.29)	(-0.55,-0.124)	8.28858e-18	0	0.00195281	2.33116e-17	0	0.0051692	3	other
HDL	APOE	3	114102	83511.1	83523.1	83534.9	0.0303112	0.117357	-0.254135	0.217216	0.000641828	0.378794	0.139544	182.848	-0.670906	(-0.395,0.456)	(0.116,0.119)	(-0.997,0.488)	0.88902	0	0.502281	0.957	0	0.742076	2	other
HDL	BAZ1B	35	114102	83405.5	83417.5	83420.5	0.0242059	0.117475	0.135782	0.0463259	0.000641999	0.0463943	0.522514	182.984	2.92669	(-0.067,0.115)	(0.116,0.119)	(0.045,0.227)	0.601312	0	0.00342585	0.798791	0	0.00893701	2	other
HDL	BCAM	142	114102	83334.4	83346.5	83358.6	-0.00110126	0.117608	0.0151564	0.0240326	0.000641998	0.0233609	-0.0458238	183.191	0.648795	(-0.048,0.046)	(0.116,0.119)	(-0.031,0.061)	0.963451	0	0.516471	0.982556	0	0.752751	2	other
HDL	BCL7B	8	114101	83341.3	83351.9	83360.6	-0.0969213	0.117617	-0.203346	0.101817	0.000641787	0.107305	-0.95192	183.265	-1.89503	(-0.296,0.103)	(0.116,0.119)	(-0.414,0.007)	0.341137	0	0.0580879	0.565942	0	0.139411	2	other
HDL	CBLC	550	114102	83334.3	83346.4	83358.6	-0.00266182	0.117605	0.00504829	0.0121538	0.000642693	0.0118014	-0.219012	182.988	0.427772	(-0.026,0.021)	(0.116,0.119)	(-0.018,0.028)	0.826641	0	0.668817	0.92412	0	0.853809	2	other
HDL	CELSR2	56	114102	83345.9	83358.2	83370.1	0.0130797	0.117585	0.060248	0.0382182	0.000641973	0.0346476	0.342238	183.162	1.73888	(-0.062,0.088)	(0.116,0.119)	(-0.008,0.128)	0.732172	0	0.0820556	0.876155	0	0.191818	2	other
HDL	CXCL12	49	114103	83334.3	83346.6	83358.8	-0.00980937	0.117622	-0.00902865	0.0396771	0.000641821	0.0405998	-0.24723	183.263	-0.222382	(-0.088,0.068)	(0.116,0.119)	(-0.089,0.071)	0.80473	0	0.824017	0.911015	0	0.92412	2	other
HDL	FAM174A	53	114103	83334.4	83346.9	83358.1	-0.00713065	0.117614	0.0220004	0.0391999	0.000641829	0.0404453	-0.181905	183.248	0.543954	(-0.084,0.07)	(0.116,0.119)	(-0.057,0.101)	0.855658	0	0.586473	0.936282	0	0.790751	2	other
HDL	HAVCR1	415	114102	83334.7	83346.9	83359.1	-0.00041458	0.117613	0.00277273	0.0140405	0.000642356	0.0147227	-0.0295273	183.097	0.188331	(-0.028,0.027)	(0.116,0.119)	(-0.026,0.032)	0.976444	0	0.850617	0.990811	0	0.936282	2	other
HDL	HMGCR	35	114102	83334.3	83346	83358.1	-0.0299982	0.11762	-0.0060492	0.0472807	0.000641784	0.0528314	-0.63447	183.27	-0.1145	(-0.123,0.063)	(0.116,0.119)	(-0.11,0.098)	0.525774	0	0.908841	0.760155	0	0.96485	2	other
HDL	LDLR	43	114103	83327.2	83339.5	83351.7	0.013389	0.117635	0.00632657	0.0435442	0.000641791	0.0461133	0.307481	183.292	0.137196	(-0.072,0.099)	(0.116,0.119)	(-0.084,0.097)	0.757987	0	0.890876	0.886973	0	0.957	2	other
HDL	LDLRAP1	40	114102	83333.7	83345.9	83358	0.015679	0.117617	0.0151565	0.0458828	0.000641799	0.0471025	0.341718	183.261	0.321777	(-0.074,0.106)	(0.116,0.119)	(-0.077,0.107)	0.732563	0	0.747622	0.876155	0	0.886973	2	other
HDL	MACO1	11	114101	83334.1	83346	83358.1	0.0501707	0.117618	0.0137791	0.0957729	0.000641772	0.0964246	0.52385	183.271	0.1429	(-0.138,0.238)	(0.116,0.119)	(-0.175,0.203)	0.600383	0	0.886369	0.798791	0	0.957	2	other
HDL	MLXIPL	71	114102	83351.9	83363.7	83371.5	-0.0175935	0.117621	-0.069531	0.0341996	0.000641909	0.0324526	-0.514435	183.236	-2.14254	(-0.085,0.049)	(0.116,0.119)	(-0.133,-0.006)	0.606948	0	0.0321501	0.80237	0	0.0792742	2	other
HDL	MYBPHL	111	114102	83335.3	83347	83359	0.0213029	0.117626	-0.00841468	0.0279228	0.00064189	0.0277695	0.762919	183.249	-0.303018	(-0.033,0.076)	(0.116,0.119)	(-0.063,0.046)	0.445512	0	0.761876	0.676727	0	0.886973	2	other
HDL	MYLIP	44	114103	83334.2	83346.9	83358.6	-0.0287339	0.117612	0.0403638	0.0433142	0.000641787	0.048958	-0.663383	183.257	0.824458	(-0.114,0.056)	(0.116,0.119)	(-0.056,0.136)	0.507085	0	0.409679	0.742076	0	0.649712	2	other
HDL	NCAN	69	114103	83333.8	83346.2	83359.3	0.0107249	0.117611	0.0253897	0.0343686	0.000641863	0.0326874	0.312056	183.234	0.776741	(-0.057,0.078)	(0.116,0.119)	(-0.039,0.089)	0.754998	0	0.437311	0.886973	0	0.673498	2	other
HDL	NECTIN2	20	114101	83334.9	83346.7	83357.9	-0.0411076	0.117625	-0.070267	0.0655305	0.000641771	0.0708652	-0.627304	183.282	-0.991558	(-0.17,0.087)	(0.116,0.119)	(-0.209,0.069)	0.53046	0	0.321413	0.760819	0	0.548383	2	other
HDL	PAFAH1B1	8	114102	83334.8	83345.4	83356.4	-0.0430363	0.117628	-0.10484	0.120024	0.000641772	0.0966467	-0.358564	183.287	-1.08477	(-0.278,0.192)	(0.116,0.119)	(-0.294,0.085)	0.719921	0	0.278023	0.869174	0	0.493045	2	other
HDL	PAFAH1B2	9	114101	83333.3	83344.1	83356.3	0.0732595	0.117629	0.0040496	0.0967437	0.00064171	0.0749868	0.757254	183.306	0.0540042	(-0.116,0.263)	(0.116,0.119)	(-0.143,0.151)	0.448898	0	0.956932	0.679005	0	0.982556	2	other
HDL	PCSK9	314	114101	83333.4	83344.4	83355.7	0.0111801	0.117603	0.0106763	0.0161239	0.000642241	0.01608	0.693389	183.114	0.663953	(-0.02,0.043)	(0.116,0.119)	(-0.021,0.042)	0.488066	0	0.50672	0.729061	0	0.742076	2	other
HDL	SEZ6L	91	114099	83335.3	83344.7	83355.6	0.0465976	0.117599	0.0314965	0.0301264	0.000641901	0.0281243	1.54674	183.205	1.11991	(-0.012,0.106)	(0.116,0.119)	(-0.024,0.087)	0.121927	0	0.262754	0.274336	0	0.476517	2	other
HDL	SIK3	17	114102	83820.2	83832.2	83844.1	0.0339776	0.116763	0.0496625	0.0694399	0.000642332	0.0787695	0.489309	181.779	0.630479	(-0.102,0.17)	(0.116,0.118)	(-0.105,0.204)	0.624623	0	0.528381	0.808864	0	0.760819	2	other
HDL	SORT1	35	114102	83335	83346.4	83356.8	0.0573957	0.117612	0.0460314	0.0484085	0.000641736	0.047909	1.18565	183.271	0.960808	(-0.037,0.152)	(0.116,0.119)	(-0.048,0.14)	0.23576	0	0.336649	0.445242	0	0.561081	2	other
HDL	TM6SF2	62	114100	83334.1	83345.5	83351.4	0.0519367	0.117638	-0.0899703	0.0372548	0.000641825	0.0420471	1.39409	183.286	-2.13975	(-0.021,0.125)	(0.116,0.119)	(-0.172,-0.008)	0.163289	0	0.032375	0.349905	0	0.0792857	2	other
HDL	TOMM40	11	114098	83454.9	83464.2	83475.9	-0.167643	0.117411	-0.0627209	0.0946885	0.000641941	0.0846093	-1.77047	182.899	-0.7413	(-0.353,0.018)	(0.116,0.119)	(-0.229,0.103)	0.0766494	0	0.458512	0.180352	0	0.690645	2	other
HDL	WDR12	61	114100	83334.9	83345.1	83357.1	0.0497683	0.117619	-0.00714789	0.0327398	0.000641844	0.0316595	1.52012	183.252	-0.225774	(-0.014,0.114)	(0.116,0.119)	(-0.069,0.055)	0.128481	0	0.821377	0.287287	0	0.92412	2	other
HDL	ZPR1	83	114103	83430.3	83442.7	83455	0.0124797	0.11744	0.0292971	0.0313319	0.000641982	0.0311886	0.398307	182.933	0.939353	(-0.049,0.074)	(0.116,0.119)	(-0.032,0.09)	0.690404	0	0.34755	0.864399	0	0.573391	2	other
LDL	APOE	3	505367	472324	472336	472348	-0.0996417	0.290923	0.188338	0.461724	0.00153502	0.242869	-0.215804	189.524	0.775472	(-1.005,0.805)	(0.288,0.294)	(-0.288,0.664)	0.829141	0	0.438061	0.92412	0	0.673498	2	other
LDL	BAZ1B	35	505367	471833	471845	471857	0.0171801	0.293076	-0.0726267	0.122252	0.00153359	0.123129	0.14053	191.104	-0.589842	(-0.222,0.257)	(0.29,0.296)	(-0.314,0.169)	0.888241	0	0.555296	0.957	0	0.774832	2	other
LDL	BCAM	154	505367	471837	471849	471861	-0.0312377	0.293071	-0.0287919	0.0573735	0.00153407	0.0576755	-0.544461	191.042	-0.499205	(-0.144,0.081)	(0.29,0.296)	(-0.142,0.084)	0.586124	0	0.617635	0.790751	0	0.802702	2	other
LDL	BCL7B	10	505367	471835	471847	471858	0.042776	0.293069	-0.171446	0.22596	0.00153355	0.193384	0.189307	191.104	-0.886556	(-0.4,0.486)	(0.29,0.296)	(-0.55,0.208)	0.849852	0	0.375318	0.936282	0	0.608624	2	other
LDL	CBLC	599	505363	471925	471937	471949	0.00889067	0.292676	-0.00330882	0.0297843	0.00153583	0.0299816	0.298501	190.565	-0.110362	(-0.049,0.067)	(0.29,0.296)	(-0.062,0.055)	0.76532	0	0.912123	0.886973	0	0.96485	2	other
LDL	CELSR2	63	505367	472044	472056	472069	-0.115406	0.292395	-0.0230398	0.0895419	0.00153294	0.0774997	-1.28884	190.742	-0.297289	(-0.291,0.06)	(0.289,0.295)	(-0.175,0.129)	0.197452	0	0.766246	0.398288	0	0.886973	2	other
LDL	CXCL12	49	505367	471833	471846	471858	0.0103736	0.293059	0.00936089	0.0990747	0.00153367	0.093116	0.104705	191.084	0.100529	(-0.184,0.205)	(0.29,0.296)	(-0.173,0.192)	0.91661	0	0.919924	0.96485	0	0.96485	2	other
LDL	FAM174A	62	505367	471835	471847	471859	0.0541218	0.293039	0.0444638	0.0903163	0.00153383	0.0761787	0.599247	191.05	0.583677	(-0.123,0.231)	(0.29,0.296)	(-0.105,0.194)	0.549008	0	0.559437	0.772043	0	0.777043	2	other
LDL	HAVCR1	453	505366	471845	471856	471868	-0.0409748	0.292979	0.0107064	0.0333504	0.00153504	0.0338352	-1.22861	190.861	0.316428	(-0.106,0.024)	(0.29,0.296)	(-0.056,0.077)	0.219217	0	0.751678	0.426584	0	0.886973	2	other
LDL	HMGCR	39	505365	472011	472022	472034	-0.132635	0.292349	-0.0618459	0.111581	0.00153364	0.11296	-1.1887	190.624	-0.547504	(-0.351,0.086)	(0.289,0.295)	(-0.283,0.16)	0.23456	0	0.584032	0.445242	0	0.790751	2	other
LDL	LDLRAP1	44	505366	471833	471845	471857	0.104843	0.293067	-0.0295514	0.108311	0.0015336	0.101769	0.967979	191.098	-0.290377	(-0.107,0.317)	(0.29,0.296)	(-0.229,0.17)	0.333055	0	0.771528	0.557673	0	0.88738	2	other
LDL	MACO1	12	505367	471918	471930	471941	-0.10909	0.292725	-0.748467	0.216436	0.00153343	0.572649	-0.504031	190.896	-1.30703	(-0.533,0.315)	(0.29,0.296)	(-1.871,0.374)	0.61424	0	0.191204	0.80237	0	0.391099	2	other
LDL	MLXIPL	76	505364	471835	471845	471857	0.132885	0.293076	-0.0856083	0.0823616	0.00153369	0.0870952	1.61343	191.092	-0.982928	(-0.029,0.294)	(0.29,0.296)	(-0.256,0.085)	0.106651	0	0.325643	0.24455	0	0.550383	2	other
LDL	MYBPHL	122	505367	471823	471835	471847	-0.0174532	0.293124	-0.022236	0.0644861	0.00153401	0.0618485	-0.27065	191.084	-0.359524	(-0.144,0.109)	(0.29,0.296)	(-0.143,0.099)	0.78666	0	0.719203	0.896456	0	0.869174	2	other
LDL	MYLIP	47	505361	471839	471844	471857	-0.246082	0.293042	0.00158158	0.103831	0.00153352	0.108531	-2.37003	191.091	0.0145725	(-0.45,-0.043)	(0.29,0.296)	(-0.211,0.214)	0.0177865	0	0.988373	0.0450926	0	0.991584	2	other
LDL	NCAN	72	505364	471937	471948	471960	-0.0762603	0.292621	0.0694883	0.0854258	0.00153372	0.0847276	-0.892708	190.792	0.820137	(-0.244,0.091)	(0.29,0.296)	(-0.097,0.236)	0.372013	0	0.412138	0.605995	0	0.650744	2	other
LDL	NECTIN2	25	505364	473873	473882	473893	0.184567	0.284008	0.208905	0.143407	0.00154189	0.143584	1.28701	184.195	1.45494	(-0.097,0.466)	(0.281,0.287)	(-0.073,0.49)	0.19809	0	0.145687	0.398288	0	0.317862	2	other
LDL	PAFAH1B1	9	505366	471835	471847	471859	-0.09848	0.293058	-0.0444135	0.239699	0.0015336	0.173979	-0.410849	191.092	-0.255281	(-0.568,0.371)	(0.29,0.296)	(-0.385,0.297)	0.681183	0	0.798506	0.862551	0	0.906821	2	other
LDL	PAFAH1B2	9	505365	471836	471845	471858	-0.434153	0.293055	-0.115467	0.238036	0.00153356	0.168013	-1.8239	191.094	-0.687253	(-0.901,0.032)	(0.29,0.296)	(-0.445,0.214)	0.0681675	0	0.491924	0.161449	0	0.731787	2	other
LDL	SEZ6L	98	505366	471834	471846	471858	-0.0760735	0.293079	-0.0594344	0.0721601	0.00153381	0.0769085	-1.05423	191.079	-0.772794	(-0.218,0.065)	(0.29,0.296)	(-0.21,0.091)	0.291777	0	0.439644	0.512148	0	0.673498	2	other
LDL	SIK3	21	505366	471844	471856	471866	-0.0453754	0.292988	0.232089	0.163074	0.00153368	0.150045	-0.27825	191.035	1.5468	(-0.365,0.274)	(0.29,0.296)	(-0.062,0.526)	0.780821	0	0.121912	0.895208	0	0.274336	2	other
LDL	SORT1	40	505367	471831	471844	471855	-0.115404	0.293061	0.0630102	0.112422	0.00153349	0.11869	-1.02652	191.107	0.530883	(-0.336,0.105)	(0.29,0.296)	(-0.17,0.296)	0.304646	0	0.5955	0.527272	0	0.796951	2	other
LDL	TM6SF2	67	505366	471835	471844	471856	-0.131821	0.293041	0.0818097	0.0880689	0.00153366	0.104709	-1.4968	191.073	0.781306	(-0.304,0.041)	(0.29,0.296)	(-0.123,0.287)	0.134446	0	0.434622	0.296936	0	0.673498	2	other
LDL	TOMM40	11	505367	473076	473088	473100	-0.032588	0.287903	-0.144256	0.215176	0.00153792	0.147779	-0.151448	187.203	-0.976164	(-0.454,0.389)	(0.285,0.291)	(-0.434,0.145)	0.879622	0	0.328983	0.956689	0	0.553429	2	other
LDL	WDR12	65	505367	471840	471852	471864	-0.0153439	0.293063	-0.0938243	0.0787274	0.00153361	0.0803845	-0.1949	191.093	-1.16719	(-0.17,0.139)	(0.29,0.296)	(-0.251,0.064)	0.845471	0	0.243132	0.936282	0	0.451173	2	other
LDL	ZPR1	96	505367	471994	472005	472017	0.101542	0.292443	-0.025953	0.0761351	0.0015342	0.081542	1.33371	190.616	-0.318277	(-0.048,0.251)	(0.289,0.295)	(-0.186,0.134)	0.182298	0	0.750274	0.379348	0	0.886973	2	other
TC	APOE	3	621940	592090	592103	592114	-0.168154	0.361566	0.269099	0.576644	0.0020213	0.322081	-0.291607	178.878	0.8355	(-1.298,0.962)	(0.358,0.366)	(-0.362,0.9)	0.770587	0	0.403436	0.88738	0	0.643514	2	other
TC	BAZ1B	35	621940	590873	590885	590898	0.0582703	0.369008	0.0226735	0.157411	0.00201436	0.168882	0.370179	183.189	0.134256	(-0.25,0.367)	(0.365,0.373)	(-0.308,0.354)	0.711249	0	0.8932	0.869174	0	0.957	2	other
TC	BCAM	154	621940	590871	590882	590894	-0.0463335	0.369052	-0.0330342	0.0754499	0.00201511	0.0733767	-0.614095	183.142	-0.4502	(-0.194,0.102)	(0.365,0.373)	(-0.177,0.111)	0.539152	0	0.652566	0.770218	0	0.836028	2	other
TC	BCL7B	10	621940	590870	590883	590895	-0.0583949	0.369032	-0.0994519	0.298108	0.00201441	0.258796	-0.195885	183.197	-0.384286	(-0.643,0.526)	(0.365,0.373)	(-0.607,0.408)	0.8447	0	0.700766	0.936282	0	0.86827	2	other
TC	CBLC	601	621936	590876	590887	590900	-0.0302412	0.368968	0.00382382	0.0384601	0.00201695	0.0390362	-0.786299	182.934	0.0979556	(-0.106,0.045)	(0.365,0.373)	(-0.073,0.08)	0.431692	0	0.921968	0.672767	0	0.96485	2	other
TC	CELSR2	63	621939	591041	591053	591065	-0.217187	0.368261	-0.0115569	0.118069	0.00201538	0.0989734	-1.83949	182.725	-0.116768	(-0.449,0.014)	(0.364,0.372)	(-0.206,0.182)	0.0658429	0	0.907044	0.156976	0	0.96485	2	other
TC	CXCL12	49	621940	590870	590882	590894	-0.0106027	0.368994	0.153173	0.131035	0.00201449	0.129635	-0.0809146	183.17	1.18158	(-0.267,0.246)	(0.365,0.373)	(-0.101,0.407)	0.93551	0	0.237374	0.973193	0	0.445242	2	other
TC	FAM174A	62	621939	590870	590882	590894	0.0716831	0.369019	0.0168275	0.118799	0.00201475	0.102129	0.603398	183.159	0.164767	(-0.161,0.305)	(0.365,0.373)	(-0.183,0.217)	0.546244	0	0.869127	0.771168	0	0.948139	2	other
TC	HAVCR1	452	621939	590880	590892	590904	-0.0254943	0.368936	-0.00423128	0.0439531	0.00201611	0.0454919	-0.580035	182.994	-0.0930118	(-0.112,0.061)	(0.365,0.373)	(-0.093,0.085)	0.561891	0	0.925894	0.777043	0	0.96615	2	other
TC	HMGCR	39	621938	590976	590986	590999	-0.158967	0.368446	-0.00205618	0.144569	0.00201498	0.150196	-1.09959	182.853	-0.01369	(-0.442,0.124)	(0.364,0.372)	(-0.296,0.292)	0.27151	0	0.989077	0.486286	0	0.991584	2	other
TC	LDLRAP1	44	621938	590870	590881	590893	0.162735	0.369021	0.00938777	0.141671	0.00201453	0.13936	1.14869	183.18	0.0673636	(-0.115,0.44)	(0.365,0.373)	(-0.264,0.283)	0.250685	0	0.946292	0.462122	0	0.978923	2	other
TC	LPL	41376	621939	590870	590881	590893	-0.00339856	0.368021	0.004978	0.0047164	0.00222707	0.00474835	-0.720582	165.249	1.04836	(-0.013,0.006)	(0.364,0.372)	(-0.004,0.014)	0.471167	0	0.294471	0.70675	0	0.512148	2	other
TC	MACO1	12	621940	590959	590971	590981	-0.029046	0.368549	-0.7704	0.272222	0.00201484	0.554382	-0.1067	182.918	-1.38965	(-0.563,0.505)	(0.365,0.372)	(-1.857,0.316)	0.915027	0	0.164634	0.96485	0	0.350699	2	other
TC	MLXIPL	78	621939	590874	590886	590897	0.133419	0.369039	-0.13651	0.108184	0.00201457	0.114875	1.23326	183.185	-1.18834	(-0.079,0.345)	(0.365,0.373)	(-0.362,0.089)	0.21748	0	0.2347	0.426584	0	0.445242	2	other
TC	MYBPHL	122	621940	590860	590872	590884	-0.00413547	0.369054	0.0697217	0.0848079	0.00201456	0.086684	-0.0487629	183.193	0.80432	(-0.17,0.162)	(0.365,0.373)	(-0.1,0.24)	0.961108	0	0.421212	0.982556	0	0.662167	2	other
TC	MYLIP	47	621936	590876	590883	590894	-0.280878	0.368961	0.203911	0.136574	0.00201443	0.155508	-2.05659	183.158	1.31126	(-0.549,-0.013)	(0.365,0.373)	(-0.101,0.509)	0.0397255	0	0.189771	0.0959812	0	0.390386	2	other
TC	NCAN	72	621938	590947	590960	590972	-0.0436955	0.368585	0.0403775	0.115167	0.00201454	0.113444	-0.379411	182.963	0.355924	(-0.269,0.182)	(0.365,0.373)	(-0.182,0.263)	0.704383	0	0.721897	0.868348	0	0.869174	2	other
TC	NECTIN2	25	621938	591844	591855	591866	0.240078	0.363027	0.217543	0.187556	0.00202021	0.182405	1.28004	179.698	1.19263	(-0.128,0.608)	(0.359,0.367)	(-0.14,0.575)	0.200532	0	0.233013	0.398849	0	0.445242	2	other
TC	PAFAH1B1	9	621939	590870	590882	590894	-0.264813	0.369035	-0.22469	0.312629	0.00201432	0.239824	-0.847052	183.206	-0.936895	(-0.878,0.348)	(0.365,0.373)	(-0.695,0.245)	0.396966	0	0.348813	0.640843	0	0.573391	2	other
TC	PAFAH1B2	9	621939	590871	590882	590894	-0.470121	0.369025	-0.107205	0.311811	0.0020144	0.211165	-1.50771	183.194	-0.507681	(-1.081,0.141)	(0.365,0.373)	(-0.521,0.307)	0.131628	0	0.611677	0.292507	0	0.80237	2	other
TC	SEZ6L	98	621939	590867	590880	590892	-0.0634734	0.369054	-0.0572277	0.0949062	0.0020146	0.0990331	-0.668801	183.19	-0.577864	(-0.249,0.123)	(0.365,0.373)	(-0.251,0.137)	0.503622	0	0.563356	0.742076	0	0.777043	2	other
TC	SIK3	21	621939	590919	590931	590942	0.0463201	0.36873	0.249956	0.207028	0.00201489	0.189311	0.223738	183.002	1.32034	(-0.359,0.452)	(0.365,0.373)	(-0.121,0.621)	0.822961	0	0.18672	0.92412	0	0.386318	2	other
TC	SORT1	40	621941	590869	590882	590893	-0.154955	0.369023	0.0630561	0.147811	0.00201433	0.164714	-1.04833	183.199	0.382822	(-0.445,0.135)	(0.365,0.373)	(-0.26,0.386)	0.294485	0	0.701851	0.512148	0	0.86827	2	other
TC	TM6SF2	67	621939	590871	590880	590893	-0.145067	0.369044	-0.0424948	0.115851	0.00201446	0.130253	-1.25218	183.197	-0.326248	(-0.372,0.082)	(0.365,0.373)	(-0.298,0.213)	0.210503	0	0.744237	0.416379	0	0.886973	2	other
TC	TOMM40	11	621940	591648	591661	591672	-0.115133	0.364628	-0.187182	0.290284	0.00201968	0.145781	-0.396621	180.538	-1.28399	(-0.684,0.454)	(0.361,0.369)	(-0.473,0.099)	0.691647	0	0.199144	0.864399	0	0.398288	2	other
TC	WDR12	65	621940	590877	590889	590900	-0.00557967	0.369032	-0.130638	0.106334	0.00201468	0.106068	-0.0524732	183.171	-1.23164	(-0.214,0.203)	(0.365,0.373)	(-0.339,0.077)	0.958152	0	0.218082	0.982556	0	0.426584	2	other
TC	ZPR1	96	621940	590934	590945	590957	0.113509	0.368766	-0.0592054	0.0990072	0.00201492	0.0969676	1.14647	183.018	-0.610569	(-0.081,0.308)	(0.365,0.373)	(-0.249,0.131)	0.2516	0	0.541485	0.462122	0	0.770493	2	other
TG	APOE	3	591634	574721	574732	574744	0.828423	0.210778	1.24391	0.564567	0.00152584	1.61725	1.46736	138.139	0.769153	(-0.278,1.935)	(0.208,0.214)	(-1.926,4.414)	0.142278	0	0.441803	0.312318	0	0.673936	2	other
TG	BAZ1B	35	591633	575026	575036	575049	0.118011	0.208775	-0.144427	0.11621	0.00152787	0.119383	1.01549	136.644	-1.20978	(-0.11,0.346)	(0.206,0.212)	(-0.378,0.09)	0.309871	0	0.226364	0.533749	0	0.438123	2	other
TG	BCAM	154	591635	574690	574703	574714	-0.034665	0.210977	-0.033134	0.0574161	0.00152649	0.0513579	-0.603751	138.21	-0.645159	(-0.147,0.078)	(0.208,0.214)	(-0.134,0.068)	0.546009	0	0.518824	0.771168	0	0.753132	2	other
TG	BCL7B	10	591635	574689	574702	574714	0.0876573	0.21095	-0.122234	0.242183	0.00152592	0.243139	0.361947	138.244	-0.502735	(-0.387,0.562)	(0.208,0.214)	(-0.599,0.354)	0.717392	0	0.61515	0.869174	0	0.80237	2	other
TG	CBLC	597	591632	574685	574695	574707	-0.0329382	0.210973	-0.000668818	0.0290134	0.00152779	0.0294758	-1.13527	138.09	-0.0226904	(-0.09,0.024)	(0.208,0.214)	(-0.058,0.057)	0.256261	0	0.981897	0.468294	0	0.991584	2	other
TG	CELSR2	63	591634	574685	574697	574706	-0.0754685	0.21104	-0.225062	0.0899832	0.00152605	0.0866859	-0.838695	138.292	-2.59629	(-0.252,0.101)	(0.208,0.214)	(-0.395,-0.055)	0.40164	0	0.0094236	0.643514	0	0.0242321	2	other
TG	CXCL12	49	591634	574685	574696	574708	-0.110471	0.210951	0.0994087	0.0996846	0.00152597	0.099137	-1.1082	138.24	1.00274	(-0.306,0.085)	(0.208,0.214)	(-0.095,0.294)	0.267774	0	0.315986	0.481993	0	0.54169	2	other
TG	FAM174A	62	591633	574685	574697	574708	0.0395032	0.210931	0.128371	0.0966857	0.00152611	0.0910761	0.408574	138.215	1.40949	(-0.15,0.229)	(0.208,0.214)	(-0.05,0.307)	0.682853	0	0.15869	0.862551	0	0.343524	2	other
TG	HAVCR1	453	591633	574708	574719	574728	0.0307687	0.210762	0.0427028	0.0332394	0.001527	0.0361473	0.925667	138.023	1.18135	(-0.034,0.096)	(0.208,0.214)	(-0.028,0.114)	0.354619	0	0.237462	0.580285	0	0.445242	2	other
TG	HMGCR	39	591635	574686	574698	574709	-0.0645617	0.211004	-0.114612	0.116273	0.00152602	0.105247	-0.555258	138.27	-1.08898	(-0.292,0.163)	(0.208,0.214)	(-0.321,0.092)	0.578718	0	0.276163	0.789544	0	0.492171	2	other
TG	LDLR	47	591630	574685	574691	574704	-0.255356	0.210985	-0.0537592	0.10385	0.00152599	0.110625	-2.45888	138.261	-0.485959	(-0.459,-0.052)	(0.208,0.214)	(-0.271,0.163)	0.0253418	0	0.626996	0.0633544	0	0.809027	2	other
TG	LDLRAP1	44	591635	574685	574697	574710	-0.0331263	0.210949	0.176776	0.10848	0.00152591	0.130325	-0.305369	138.245	1.35643	(-0.246,0.179)	(0.208,0.214)	(-0.079,0.432)	0.760085	0	0.174963	0.886973	0	0.370202	2	other
TG	MACO1	12	591633	574685	574696	574707	-0.286341	0.210982	-0.262259	0.213772	0.00152584	0.234501	-1.33947	138.273	-1.11837	(-0.705,0.133)	(0.208,0.214)	(-0.722,0.197)	0.180417	0	0.263408	0.377617	0	0.476517	2	other
TG	MLXIPL	78	591629	574771	574777	574789	-0.206987	0.210421	0.000867316	0.08048	0.00152663	0.0822284	-2.57191	137.834	0.0105476	(-0.365,-0.049)	(0.207,0.213)	(-0.16,0.162)	0.0101141	0	0.991584	0.0258231	0	0.991584	2	other
TG	MYBPHL	122	591635	574685	574697	574709	0.0118555	0.21095	0.0332528	0.0642564	0.00152636	0.0582141	0.184503	138.204	0.571216	(-0.114,0.138)	(0.208,0.214)	(-0.081,0.147)	0.853619	0	0.567853	0.936282	0	0.780257	2	other
TG	MYLIP	47	591634	574684	574697	574709	0.0434012	0.210985	-0.0627754	0.104698	0.001526	0.106388	0.414537	138.26	-0.59006	(-0.162,0.249)	(0.208,0.214)	(-0.271,0.146)	0.678481	0	0.555151	0.862551	0	0.774832	2	other
TG	NCAN	72	591635	574704	574716	574729	-0.00660032	0.210872	-0.0333851	0.0849234	0.00152589	0.0831445	-0.0777208	138.196	-0.40153	(-0.173,0.16)	(0.208,0.214)	(-0.196,0.13)	0.93805	0	0.68803	0.973193	0	0.864399	2	other
TG	NECTIN2	25	591635	574794	574806	574818	-0.00756863	0.210367	-0.0168507	0.145781	0.00152621	0.162672	-0.0519179	137.836	-0.103587	(-0.293,0.278)	(0.207,0.213)	(-0.336,0.302)	0.958594	0	0.917497	0.982556	0	0.96485	2	other
TG	PAFAH1B1	9	591633	574684	574693	574703	0.220788	0.210998	-0.448679	0.275789	0.00152579	0.318837	0.80057	138.288	-1.40724	(-0.32,0.761)	(0.208,0.214)	(-1.074,0.176)	0.423381	0	0.159357	0.662683	0	0.343524	2	other
TG	PAFAH1B2	9	591633	574682	574693	574705	-0.277655	0.210986	0.260052	0.236385	0.00152582	0.311616	-1.17459	138.277	0.834528	(-0.741,0.186)	(0.208,0.214)	(-0.351,0.871)	0.240159	0	0.403984	0.447964	0	0.643514	2	other
TG	PCSK9	348	591633	574684	574696	574707	-0.0833007	0.211004	-0.0165589	0.0380538	0.00152727	0.0347829	-2.18903	138.157	-0.476063	(-0.158,-0.009)	(0.208,0.214)	(-0.085,0.052)	0.028595	0	0.634029	0.0709944	0	0.815181	2	other
TG	SEZ6L	98	591635	574686	574698	574709	-0.00132843	0.211011	-0.0890101	0.0722335	0.00152618	0.0687129	-0.0183908	138.261	-1.29539	(-0.143,0.14)	(0.208,0.214)	(-0.224,0.046)	0.985327	0	0.195185	0.991584	0	0.396987	2	other
TG	SIK3	21	591635	574703	574716	574728	0.152358	0.210922	-0.0894784	0.15475	0.00152596	0.161266	0.984545	138.222	-0.554848	(-0.151,0.456)	(0.208,0.214)	(-0.406,0.227)	0.324848	0	0.578999	0.550383	0	0.789544	2	other
TG	SORT1	40	591633	574685	574695	574707	-0.152126	0.210986	-0.0400741	0.112382	0.00152606	0.108797	-1.35366	138.255	-0.368338	(-0.372,0.068)	(0.208,0.214)	(-0.253,0.173)	0.175846	0	0.712621	0.370202	0	0.869174	2	other
TG	TM6SF2	67	591630	574685	574694	574702	-0.20198	0.211021	-0.1426	0.0879319	0.00152605	0.0856144	-2.29701	138.279	-1.66561	(-0.374,-0.03)	(0.208,0.214)	(-0.31,0.025)	0.0216182	0	0.0957908	0.0544234	0	0.221056	2	other
TG	TOMM40	11	591634	574792	574803	574815	0.119374	0.21042	-0.185482	0.23549	0.00152595	0.176911	0.506917	137.895	-1.04844	(-0.342,0.581)	(0.207,0.213)	(-0.532,0.161)	0.612213	0	0.294434	0.80237	0	0.512148	2	other
TG	WDR12	65	591634	574684	574697	574709	0.0221136	0.210975	-0.00208992	0.0817954	0.00152612	0.0726476	0.270352	138.243	-0.0287679	(-0.138,0.182)	(0.208,0.214)	(-0.144,0.14)	0.786889	0	0.97705	0.896456	0	0.990811	2	other
TG	ZPR1	96	591632	575038	575046	575058	0.121451	0.208992	0.0278765	0.0726934	0.00152714	0.0708352	1.67073	136.852	0.393541	(-0.021,0.264)	(0.206,0.212)	(-0.111,0.167)	0.094774	0	0.69392	0.22012	0	0.864399	2	other
