# Supplementary material for: Pairwise effects between lipid GWAS genes modulate lipid plasma levels and cellular uptake
Source: Nat Commun. 2021 Nov 5;12:6411. doi: 10.1038/s41467-021-26761-3 (PMC8571362; doi:10.1038/s41467-021-26761-3)
Supplement: Supplementary file 13 — Supplementary Data 10 [file 41467_2021_26761_MOESM13_ESM.xlsx]

## Sheet: Sheet1
Supplementary Data 10. Results and statistical analysis of primary coRNAi screen
Results of the combinatorial RNAi screen were analyzed via robust linear model fitting and Bayesion Information Criterion (BIC) model fitting. Gene pairs were defined as: genetic interactions (GI) if the double knockdown FDR-corrected pValue was < 0.005; additive effects (AE) if the double knockdown FDR-corrected pValue was > 0.01 and both single knockdown FDR-corrected pValues were <0.005.
treatment	siRNA_Gene1	siRNA_Gene1	Median Robust Z-score			MAD Robust Z-score			Bayesian Information Criteria (BIC)					BETA coefficients			Sample size					T-statistics			95% CI for BETA coefficient			FDR-p values			Categorization
			siRNA_Gene1	siRNA_Gene1	double knockdown	siRNA_Gene1	siRNA_Gene1	double knockdown	BIC.Model0	BIC.Model1	BIC.Model2	BIC.Model3	BIC.Model4	siRNA_Gene1	siRNA_Gene1	Interaction Value	All	siRNA_Gene1	siRNA_Gene1	double knockdown	CTRL	siRNA_Gene1	siRNA_Gene1	Interaction Value	siRNA_Gene1	siRNA_Gene1	Interaction Value	siRNA_Gene1	siRNA_Gene1	Interaction Value	BIC_best_model	DBIC_best_model	FDR_category
APOB __ HMGCR	APOB	HMGCR	-0.0980527	0.714706	2.80476	1.10143	1.1127	1.53234	990.947	996.848	974.537	979.994	979.154	-0.0748357	0.695699	2.17977	292	4	46	47	195	-0.421638	3.95388	3.68673	-0.423,0.273	0.351,1.041	1.021,3.339	0.746492	0.000580919	0.00147482	2	2	GI
APOE __ MLXIPL	APOE	MLXIPL	0.398218	1.20559	0.353677	1.29266	1.74582	0.460389	1128.16	1133.19	1118.96	1123.99	1119.79	0.375459	1.11334	-1.3969	310	12	52	51	195	2.11807	6.23263	-3.44714	0.028,0.723	0.763,1.463	-2.191,-0.603	0.0893594	8.2331e-09	0.00334548	2	2|4	GI
BCAM __ HAVCR1	BCAM	HAVCR1	0.432662	0.576274	-0.507116	1.51265	1.18016	1.03141	1128.85	1134.48	1130.7	1136.37	1128.27	0.348825	0.617881	-1.56313	309	12	52	50	195	1.94351	3.38947	-3.80384	-0.003,0.701	0.261,0.975	-2.369,-0.758	0.12003	0.00390535	0.000958385	4	4|0	GI
BCAM __ LDLRAP1	BCAM	LDLRAP1	0.432662	0.935693	-0.403951	1.51265	1.44694	0.879256	1127.87	1133.63	1118.08	1123.95	1113.38	0.352229	1.08656	-1.82813	315	12	52	56	195	2.03748	6.47031	-4.65798	0.013,0.691	0.757,1.416	-2.597,-1.059	0.10583	2.8363e-09	3.3074e-05	4	4	GI
CELSR2 __ LPL	CELSR2	LPL	0.229767	-0.286954	-1.39918	1.10952	1.11646	0.579549	1051.14	1056.7	1050.82	1056.51	1052.13	0.262769	-0.190958	-1.43258	309	11	53	50	195	1.50391	-1.06801	-3.45797	-0.08,0.605	-0.541,0.159	-2.245,-0.621	0.245461	0.407194	0.0032432	2	2|0|4	GI
CELSR2 __ SIK3	CELSR2	SIK3	0.229767	0.483318	2.30268	1.10952	1.74506	0.956545	1094.62	1092.29	1081.2	1076.95	1072.17	0.266901	0.585766	1.59522	306	9	53	49	195	1.52197	3.23795	3.57322	-0.077,0.611	0.231,0.94	0.72,2.47	0.240033	0.00561109	0.00225824	4	4	GI
CXCL12 __ HAVCR1	CXCL12	HAVCR1	0.229053	0.576274	-0.412414	1.38506	1.18016	0.945317	1114.34	1120.02	1114.71	1120.33	1115.74	0.32711	0.617881	-1.30994	312	13	54	50	195	1.87532	3.43631	-3.32584	-0.015,0.669	0.265,0.97	-2.082,-0.538	0.130819	0.00345097	0.00460155	0	0|2|4	GI
CXCL12 __ PAFAH1B1	CXCL12	PAFAH1B1	0.229053	-0.552176	-2.16722	1.38506	1.71901	0.710892	1099.74	1105.49	1078.58	1084.33	1073.1	0.327151	-0.592294	-1.78458	313	13	54	51	195	1.81594	-3.21448	-4.39403	-0.026,0.68	-0.953,-0.231	-2.581,-0.989	0.146032	0.00590095	0.000112564	4	4	GI
HAVCR1 __ LDLRAP1	HAVCR1	LDLRAP1	0.576274	0.935693	-0.559383	1.18016	1.44694	0.843772	1146.92	1151.03	1141.46	1145.44	1127.76	0.618405	1.0884	-2.16205	314	13	50	56	195	3.40715	6.26989	-5.45305	0.263,0.974	0.748,1.429	-2.939,-1.385	0.00375734	6.83327e-09	6.87383e-07	4	4	GI
HAVCR1 __ LPL	HAVCR1	LPL	0.576274	-0.286954	-1.65232	1.18016	1.11646	0.592352	1115.05	1115.87	1114.5	1115.5	1110.1	0.617881	-0.190955	-1.74853	308	13	50	50	195	3.39318	-1.04866	-4.35696	0.261,0.975	-0.548,0.166	-2.535,-0.962	0.00386946	0.415206	0.000132386	4	4	GI
HAVCR1 __ MLXIPL	HAVCR1	MLXIPL	0.576274	1.20559	-0.631858	1.18016	1.74582	1.35132	1147.77	1151.79	1145.34	1149.45	1131.79	0.62242	1.11348	-2.31188	309	13	50	51	195	3.40114	6.13252	-5.74137	0.264,0.981	0.758,1.469	-3.101,-1.523	0.00382406	1.37658e-08	1.37708e-07	4	4	GI
HAVCR1 __ MYLIP	HAVCR1	MYLIP	0.576274	0.378776	-0.133984	1.18016	1.52909	0.650474	1093.4	1094.17	1097.83	1098.79	1092.09	0.61788	0.51524	-1.39805	307	13	50	49	195	3.48596	2.88356	-3.57293	0.27,0.965	0.165,0.865	-2.165,-0.631	0.00301856	0.0146611	0.00225824	4	4|0	GI
HAVCR1 __ NCAN	HAVCR1	NCAN	0.576274	1.04406	-0.509893	1.18016	1.76419	1.0713	1129.52	1133.09	1130.8	1134.44	1118.51	0.619066	0.982919	-2.19294	305	12	50	48	195	3.31392	5.17652	-5.17514	0.253,0.985	0.611,1.355	-3.023,-1.362	0.00472673	2.54623e-06	2.54623e-06	4	4	GI
HAVCR1 __ SEZ6L	HAVCR1	SEZ6L	0.576274	-0.228874	-1.19278	1.18016	1.32331	0.856828	1073.21	1074.21	1071.25	1072.38	1062.71	0.61788	-0.0957859	-1.9063	301	10	50	46	195	3.4996	-0.524667	-4.46605	0.272,0.964	-0.454,0.262	-2.743,-1.07	0.00288189	0.680659	8.18742e-05	4	4	GI
HAVCR1 __ SORT1	HAVCR1	SORT1	0.576274	-0.389348	-2.08522	1.18016	0.976231	0.906509	1086.17	1086.73	1082.93	1084.26	1071.27	0.617028	-0.352674	-2.23701	300	8	50	47	195	3.41281	-1.90292	-4.73745	0.263,0.971	-0.716,0.011	-3.163,-1.312	0.0036964	0.12534	2.25946e-05	4	4	GI
HAVCR1 __ TMEM57	HAVCR1	TMEM57	0.576274	0.0167428	-0.95607	1.18016	1.23059	0.498845	1085.47	1087.28	1090.81	1092.74	1081.88	0.61788	0.0959606	-1.81923	300	10	50	45	195	3.54548	0.527792	-4.31087	0.276,0.959	-0.26,0.452	-2.646,-0.992	0.00249477	0.680476	0.000161995	4	4	GI
HAVCR1 __ ZNF259	HAVCR1	ZNF259	0.576274	-0.299328	-1.00758	1.18016	1.21772	0.533129	1085.33	1084.43	1083.71	1083.64	1076.45	0.61788	-0.23813	-1.61605	308	9	50	54	195	3.57339	-1.41966	-3.76605	0.279,0.957	-0.567,0.091	-2.457,-0.775	0.00225824	0.274218	0.00109866	4	4	GI
HMGCR __ PAFAH1B1	HMGCR	PAFAH1B1	0.714706	-0.552176	1.45105	1.1127	1.71901	1.74278	1047.66	1026.46	1047.94	1028	1025.02	0.695705	-0.592299	1.73783	300	7	47	51	195	3.75299	-3.30118	3.50525	0.332,1.059	-0.944,-0.241	0.766,2.71	0.00114591	0.00485112	0.00283486	4	4|1	GI
LDLR __ LDLRAP1	LDLR	LDLRAP1	-1.49914	0.935693	-2.44026	1.17087	1.44694	0.647924	1980.31	1791.31	1941.04	1780.27	1770.21	-1.55469	1.08668	-1.85778	516	12	253	56	195	-14.5255	6.38151	-4.98093	-1.764,-1.345	0.753,1.42	-2.589,-1.127	<1E-15	4.16064e-09	6.65967e-06	4	4	GI
LDLR __ MLXIPL	LDLR	MLXIPL	-1.49914	1.20559	-2.02909	1.17087	1.74582	0.980204	1967.96	1790.04	1934.45	1780.08	1774.29	-1.55461	1.11321	-1.49491	512	13	253	51	195	-14.4581	6.27285	-4.07673	-1.765,-1.344	0.765,1.461	-2.214,-0.776	<1E-15	6.83327e-09	0.000413922	4	4	GI
LDLR __ NCAN	LDLR	NCAN	-1.49914	1.04406	-1.85635	1.17087	1.76419	0.689304	1941.31	1769.04	1916.41	1763.96	1761.6	-1.55465	0.979562	-1.28294	509	13	253	48	195	-14.2358	5.30489	-3.42496	-1.769,-1.341	0.618,1.341	-2.017,-0.549	<1E-15	1.38798e-06	0.00356025	4	4	GI
LDLR __ PVRL2	LDLR	PVRL2	-1.49914	0.208571	0.0819581	1.17087	0.938849	3.67448	1940.43	1827.45	1919.09	1826.56	1809.69	-1.55472	0.149516	1.48497	509	12	253	49	195	-14.212	0.815033	3.85113	-1.769,-1.34	-0.21,0.509	0.729,2.241	<1E-15	0.527919	0.000803322	4	4	GI
LDLRAP1 __ LPL	LDLRAP1	LPL	0.935693	-0.286954	-0.813219	1.44694	1.11646	0.957346	1101.04	1087.52	1098.82	1084.99	1077.03	1.0883	-0.19011	-1.6821	315	14	56	50	195	6.40989	-1.07091	-4.44059	0.756,1.421	-0.538,0.158	-2.425,-0.94	3.58577e-09	0.407194	9.14634e-05	4	4	GI
LDLRAP1 __ SEZ6L	LDLRAP1	SEZ6L	0.935693	-0.228874	-1.45974	1.44694	1.32331	1.35667	1082.49	1071.04	1078.35	1067.27	1053.74	1.0866	-0.0983413	-2.19733	308	11	56	46	195	6.62156	-0.554294	-5.51223	0.765,1.408	-0.446,0.249	-2.979,-1.416	1.36425e-09	0.680476	5.081e-07	4	4	GI
LDLRAP1 __ SORT1	LDLRAP1	SORT1	0.935693	-0.389348	-1.10875	1.44694	0.976231	0.774505	1081.82	1066.62	1078.4	1064.22	1056.1	1.08848	-0.351792	-1.65061	308	10	56	47	195	6.37339	-1.92185	-3.85784	0.754,1.423	-0.711,0.007	-2.489,-0.812	4.30863e-09	0.123543	0.000794053	4	4	GI
LPL __ TOMM40	LPL	TOMM40	-0.286954	-0.633623	-2.22878	1.11646	1.73441	0.816218	1084.59	1085.88	1083.39	1083.89	1078.93	-0.187349	-0.469274	-1.47872	306	9	50	52	195	-1.05337	-2.67983	-3.3425	-0.536,0.161	-0.812,-0.126	-2.346,-0.612	0.413541	0.0249032	0.00444058	4	4	GI
MLXIPL __ SEZ6L	MLXIPL	SEZ6L	1.20559	-0.228874	-0.907486	1.74582	1.32331	2.15343	1074.38	1065.81	1071.71	1063.62	1050.74	1.11351	-0.100172	-2.39887	301	9	51	46	195	6.56752	-0.566896	-5.60557	0.781,1.446	-0.447,0.246	-3.238,-1.56	1.85452e-09	0.680476	3.00985e-07	4	4	GI
MLXIPL __ TOMM40	MLXIPL	TOMM40	1.20559	-0.633623	-2.14021	1.74582	1.73441	1.24352	1152.89	1149.03	1145.52	1142.54	1123.8	1.11346	-0.460834	-2.66988	307	9	51	52	195	6.16122	-2.56965	-5.90032	0.759,1.468	-0.812,-0.109	-3.557,-1.783	1.19243e-08	0.032324	5.38019e-08	4	4	GI
MYBPHL __ SIK3	MYBPHL	SIK3	0.0645779	0.483318	2.1712	1.56211	1.74506	1.49198	1064.86	1069.15	1048.27	1052.19	1046	0.100498	0.589278	1.5914	302	10	48	49	195	0.574799	3.39833	3.83335	-0.242,0.443	0.249,0.929	0.778,2.405	0.680476	0.00384173	0.000854726	4	4	GI
MYLIP __ SEZ6L	MYLIP	SEZ6L	0.378776	-0.228874	2.18265	1.52909	1.32331	0.971182	1033.05	1018.81	1038.62	1024.27	1016.58	0.516012	-0.0980737	1.753	299	9	49	46	195	3.00803	-0.557368	4.10322	0.18,0.852	-0.443,0.247	0.916,2.59	0.0108591	0.680476	0.0003798	4	4	GI
NCAN __ SEZ6L	NCAN	SEZ6L	1.04406	-0.228874	-0.58908	1.76419	1.32331	1.1041	1055.22	1050.56	1054.77	1049.97	1044.89	0.979564	-0.0981322	-1.60421	299	10	48	46	195	5.45438	-0.537127	-3.74497	0.628,1.332	-0.456,0.26	-2.444,-0.765	6.87383e-07	0.680476	0.0011772	4	4	GI
NCAN __ TOMM40	NCAN	TOMM40	1.04406	-0.633623	-1.39875	1.76419	1.73441	1.58189	1121.42	1117.01	1119.28	1115.72	1112.96	0.974903	-0.461266	-1.56406	304	9	48	52	195	5.29451	-2.58613	-3.46178	0.614,1.336	-0.811,-0.112	-2.45,-0.679	1.45544e-06	0.0310447	0.00323395	4	4	GI
PAFAH1B1 __ SIK3	PAFAH1B1	SIK3	-0.552176	0.483318	1.61617	1.71901	1.74506	0.481054	1083.4	1086.79	1065.24	1068.79	1060.75	-0.594557	0.585931	1.78544	305	10	51	49	195	-3.2633	3.16516	4.04551	-0.952,-0.237	0.223,0.949	0.92,2.65	0.00528347	0.00671996	0.000450476	4	4	GI
PAFAH1B1 __ TOMM40	PAFAH1B1	TOMM40	-0.552176	-0.633623	0.889888	1.71901	1.73441	0.896892	1103.08	1107.62	1109.06	1113.59	1101.98	-0.595567	-0.461383	2.29432	308	10	51	52	195	-3.33985	-2.60732	5.33316	-0.945,-0.246	-0.808,-0.115	1.451,3.138	0.00445004	0.0292596	1.22285e-06	4	4|0	GI
PCSK9 __ TMEM57	PCSK9	TMEM57	-0.0137886	0.0167428	1.45627	1.38875	1.23059	0.806417	1019.08	1023.47	1017.89	1022.07	1014.07	0.0342296	0.0980516	1.75834	293	9	44	45	195	0.186622	0.539498	3.98523	-0.325,0.394	-0.258,0.454	0.894,2.623	0.870452	0.680476	0.000526803	4	4	GI
PVRL2 __ SORT1	PVRL2	SORT1	0.208571	-0.389348	1.36494	0.938849	0.976231	1.70989	1023.39	1024.86	1029.48	1030.85	1029.09	0.156401	-0.352952	1.53652	301	10	49	47	195	0.857549	-1.90316	3.51362	-0.201,0.514	-0.716,0.011	0.679,2.394	0.507222	0.12534	0.00276014	0	0|1	GI
SORT1 __ TOMM40	SORT1	TOMM40	-0.389348	-0.633623	0.771672	0.976231	1.73441	1.03656	1063.21	1069.09	1069.01	1074.91	1072.98	-0.349818	-0.472066	1.84389	302	8	47	52	195	-1.82943	-2.57033	3.79329	-0.725,0.025	-0.832,-0.112	0.891,2.797	0.142649	0.032324	0.000994911	0	0	GI
FAM174A __ HMGCR	FAM174A	HMGCR	-0.784988	0.714706	0.163196	1.36669	1.1127	0.589102	1088.61	1090.57	1070.58	1072.71	1075.24	-0.702848	0.6957	0.509379	307	12	53	47	195	-4.13052	3.89757	1.29308	-1.036,-0.369	0.346,1.046	-0.263,1.281	0.000342468	0.000692878	0.334765	2	2	AE
FAM174A __ LDLR	FAM174A	LDLR	-0.784988	-1.49914	-2.17352	1.36669	1.17087	0.41289	1880.63	1886.96	1745.9	1741.03	1747.33	-0.690841	-1.55471	0.159176	515	14	53	253	195	-4.02765	-14.7344	0.456015	-1.027,-0.355	-1.762,-1.348	-0.525,0.843	0.000469316	<1E-15	0.72443	3	3	AE
FAM174A __ MLXIPL	FAM174A	MLXIPL	-0.784988	1.20559	0.583943	1.36669	1.74582	1.74522	1140.58	1137.56	1116.23	1112.8	1118.61	-0.682304	1.11339	-0.0780248	312	13	53	51	195	-3.90781	6.28072	-0.199396	-1.025,-0.34	0.766,1.461	-0.845,0.689	0.00067152	6.76603e-09	0.870452	3	3	AE
FAM174A __ NCAN	FAM174A	NCAN	-0.784988	1.04406	0.0798128	1.36669	1.76419	1.43252	1102.03	1093.37	1092.01	1082.73	1086.39	-0.689717	0.978598	-0.558556	309	13	53	48	195	-3.92743	5.35732	-1.41201	-1.034,-0.346	0.621,1.337	-1.334,0.217	0.000629459	1.12478e-06	0.276675	3	3	AE
HMGCR __ LDLR	HMGCR	LDLR	0.714706	-1.49914	-0.221952	1.1127	1.17087	2.48295	1903.05	1854.56	1750.64	1728.44	1728.06	0.696533	-1.5546	1.15259	506	11	47	253	195	3.85446	-14.6696	2.97623	0.342,1.051	-1.762,-1.347	0.394,1.912	0.000800861	<1E-15	0.0118259	4	4|3	AE
HMGCR __ LDLRAP1	HMGCR	LDLRAP1	0.714706	0.935693	1.2404	1.1127	1.44694	0.569044	1112.84	1102.46	1081.52	1068.52	1074.17	0.69679	1.08678	0.0846519	311	13	47	56	195	4.03967	6.7531	0.229085	0.359,1.035	0.771,1.402	-0.64,0.809	0.000453592	6.09233e-10	0.858263	3	3	AE
HMGCR __ MLXIPL	HMGCR	MLXIPL	0.714706	1.20559	2.16544	1.1127	1.74582	2.23171	1108.58	1100.29	1084.43	1074.81	1080.63	0.69679	1.11347	-0.116289	305	12	47	51	195	3.78029	6.24132	-0.285054	0.336,1.058	0.764,1.463	-0.916,0.683	0.00104297	7.97517e-09	0.825581	3	3	AE
HMGCR __ NCAN	HMGCR	NCAN	0.714706	1.04406	1.38293	1.1127	1.76419	1.22475	1093.51	1083.97	1076.5	1065.99	1071.77	0.696129	0.981875	-0.0432909	302	12	47	48	195	3.75547	5.34204	-0.105024	0.333,1.059	0.622,1.342	-0.851,0.765	0.00114033	1.18585e-06	0.92272	3	3	AE
HMGCR __ SIK3	HMGCR	SIK3	0.714706	0.483318	1.7082	1.1127	1.74506	1.3786	1062.02	1049.38	1054.88	1040.46	1044.94	0.696681	0.585843	0.490335	301	10	47	49	195	3.94044	3.36941	1.17615	0.35,1.043	0.245,0.927	-0.327,1.307	0.000599647	0.00414781	0.379528	3	3	AE
LDLR __ SIK3	LDLR	SIK3	-1.49914	0.483318	-1.60509	1.17087	1.74506	0.938813	1905.6	1747.32	1876.11	1741.18	1747.44	-1.55507	0.589336	-0.0223687	507	10	253	49	195	-14.9728	3.38375	-0.0570346	-1.759,-1.352	0.248,0.931	-0.791,0.746	<1E-15	0.00397074	0.958926	3	3	AE
LDLRAP1 __ MLXIPL	LDLRAP1	MLXIPL	0.935693	1.20559	1.50048	1.44694	1.74582	1.9362	1148.65	1132.66	1135.16	1115.08	1119.24	1.08555	1.11346	-0.840704	312	10	56	51	195	6.34661	6.27518	-1.97338	0.75,1.421	0.766,1.461	-1.676,-0.006	5.03946e-09	6.83327e-09	0.116878	3	3	AE
LDLRAP1 __ NCAN	LDLRAP1	NCAN	0.935693	1.04406	1.84595	1.44694	1.76419	2.37113	1152.85	1130.82	1141.44	1117.33	1123.01	1.08597	0.97708	-0.422155	312	13	56	48	195	6.17038	5.22376	-1.04655	0.741,1.431	0.61,1.344	-1.213,0.368	1.16099e-08	2.04288e-06	0.415274	3	3	AE
MLXIPL __ NCAN	MLXIPL	NCAN	1.20559	1.04406	1.67947	1.74582	1.76419	0.708333	1157	1137.03	1144.78	1123.04	1129.79	1.11316	0.977227	-0.477369	306	12	51	48	195	5.9376	5.08802	-1.11543	0.746,1.481	0.601,1.354	-1.316,0.361	4.33831e-08	3.90222e-06	0.38983	3	3|2	AE
APOB __ APOE	APOB	APOE	-0.0980527	0.398218	0.288552	1.10143	1.29266	1.00124	1079.92	1085.44	1080.25	1085.78	1091.54	-0.0745572	0.370847	0.0188065	305	12	46	52	195	-0.404901	2.11513	0.046533	-0.435,0.286	0.027,0.714	-0.773,0.811	0.746492	0.0897719	0.966505	0		other
APOB __ BAZ1B	APOB	BAZ1B	-0.0980527	0.41606	0.411396	1.10143	1.65346	0.78085	1031.18	1036.95	1029.74	1035.52	1040.45	-0.0743114	0.409799	0.29331	305	10	46	54	195	-0.397165	2.3346	0.673897	-0.441,0.292	0.066,0.754	-0.56,1.146	0.749233	0.0557452	0.621897	2		other
APOB __ BCAM	APOB	BCAM	-0.0980527	0.432662	-0.0690932	1.10143	1.51265	0.823437	1032.36	1037.37	1034.51	1039.64	1044.35	-0.0745606	0.349522	-0.285489	301	8	46	52	195	-0.402513	1.98165	-0.61073	-0.438,0.289	0.004,0.695	-1.202,0.631	0.747154	0.115693	0.667138	0		other
APOB __ BCL7B	APOB	BCL7B	-0.0980527	0.285387	0.103305	1.10143	1.23201	0.82091	975.037	980.892	978.949	984.832	990.444	-0.0748279	0.20418	0.0353333	301	9	46	51	195	-0.418445	1.18997	0.0815852	-0.425,0.276	-0.132,0.54	-0.814,0.884	0.746492	0.379528	0.940744	0		other
APOB __ CBLC	APOB	CBLC	-0.0980527	0.249074	-0.0912593	1.10143	1.25495	1.23628	998.406	1003.65	1003.26	1008.57	1013.76	-0.0742274	0.208259	-0.193105	301	8	46	52	195	-0.404648	1.19234	-0.417153	-0.434,0.285	-0.134,0.551	-1.1,0.714	0.746492	0.379528	0.746492	0		other
APOB __ CELSR2	APOB	CELSR2	-0.0980527	0.229767	0.83344	1.10143	1.10952	0.786787	1016.46	1022.15	1016.03	1021.67	1026.27	-0.0748279	0.262769	0.658572	304	10	46	53	195	-0.406067	1.50886	1.5345	-0.436,0.286	-0.079,0.604	-0.183,1.5	0.746492	0.243799	0.237268	2		other
APOB __ CXCL12	APOB	CXCL12	-0.0980527	0.229053	-0.0510504	1.10143	1.38506	2.02149	1032.08	1037.81	1033.48	1039.25	1045.08	-0.0737148	0.330819	-0.107615	306	11	46	54	195	-0.408102	1.95223	-0.264521	-0.428,0.28	-0.001,0.663	-0.905,0.69	0.746492	0.118968	0.836234	0		other
APOB __ FAM174A	APOB	FAM174A	-0.0980527	-0.784988	-1.39533	1.10143	1.36669	0.966059	1024.94	1029.6	1013.67	1018.15	1021.52	-0.0743875	-0.698579	-0.483192	306	12	46	53	195	-0.412569	-4.09971	-1.22269	-0.428,0.279	-1.033,-0.365	-1.258,0.291	0.746492	0.000382855	0.373367	2		other
APOB __ HAVCR1	APOB	HAVCR1	-0.0980527	0.576274	-0.0425326	1.10143	1.18016	1.08091	1075.37	1080.64	1068.45	1073.65	1078.36	-0.0747207	0.618353	-0.465396	304	13	46	50	195	-0.404484	3.46121	-1.17369	-0.437,0.287	0.268,0.969	-1.243,0.312	0.746492	0.00323395	0.379528	2		other
APOB __ LDLR	APOB	LDLR	-0.0980527	-1.49914	-1.68308	1.10143	1.17087	0.957586	1848.24	1849	1693.61	1699.69	1705.97	-0.073678	-1.55462	0.0454851	506	12	46	253	195	-0.4021	-14.5939	0.12043	-0.433,0.285	-1.763,-1.346	-0.695,0.786	0.747154	<1E-15	0.911829	2		other
APOB __ LDLRAP1	APOB	LDLRAP1	-0.0980527	0.935693	0.302076	1.10143	1.44694	0.858241	1067.39	1072.38	1039.37	1044.57	1049.29	-0.0743115	1.08789	-0.52751	309	12	46	56	195	-0.405879	6.42409	-1.31972	-0.433,0.285	0.756,1.42	-1.311,0.256	0.746492	3.32931e-09	0.320979	2		other
APOB __ LPL	APOB	LPL	-0.0980527	-0.286954	-0.861888	1.10143	1.11646	0.68583	981.281	986.311	984.375	989.261	992.82	-0.074796	-0.19091	-0.612763	300	9	46	50	195	-0.411315	-1.08557	-1.38964	-0.431,0.282	-0.536,0.154	-1.477,0.251	0.746492	0.403577	0.285248	0		other
APOB __ MLXIPL	APOB	MLXIPL	-0.0980527	1.20559	-0.455715	1.10143	1.74582	0.677259	1070.6	1073.79	1057.02	1060.11	1057.96	-0.0736934	1.11359	-1.3427	303	11	46	51	195	-0.393263	6.19334	-3.16867	-0.441,0.294	0.761,1.466	-2.173,-0.512	0.751729	1.03872e-08	0.00666159	2		other
APOB __ MYBPHL	APOB	MYBPHL	-0.0980527	0.0645779	0.578852	1.10143	1.56211	0.6165	973.001	978.679	979.263	984.948	990.479	-0.0736962	0.0986454	0.251865	295	6	46	48	195	-0.409902	0.55816	0.495948	-0.426,0.279	-0.248,0.445	-0.744,1.247	0.746492	0.680476	0.698627	0		other
APOB __ MYLIP	APOB	MYLIP	-0.0980527	0.378776	0.376105	1.10143	1.52909	1.2286	997.647	1003.21	993.902	999.481	1005.3	-0.0741881	0.515549	0.0975594	300	10	46	49	195	-0.411578	2.93373	0.231171	-0.427,0.279	0.171,0.86	-0.73,0.925	0.746492	0.0130468	0.857253	2		other
APOB __ NCAN	APOB	NCAN	-0.0980527	1.04406	-0.301115	1.10143	1.76419	0.969708	1058.32	1062.26	1050.53	1054.28	1054.81	-0.0743115	0.982114	-1.17934	301	12	46	48	195	-0.392373	5.27535	-2.8197	-0.446,0.297	0.617,1.347	-1.999,-0.36	0.751817	1.58639e-06	0.0174247	2		other
APOB __ PAFAH1B1	APOB	PAFAH1B1	-0.0980527	-0.552176	-0.130988	1.10143	1.71901	1.53665	1025.07	1030.65	1024.64	1030.28	1033.18	-0.0743428	-0.59361	0.587471	301	9	46	51	195	-0.385958	-3.2118	1.25933	-0.452,0.303	-0.956,-0.231	-0.327,1.502	0.755074	0.00591533	0.353285	2		other
APOB __ PAFAH1B2	APOB	PAFAH1B2	-0.0980527	0.0710965	-0.273246	1.10143	1.21464	0.94095	967.299	972.759	972.194	977.711	983.212	-0.0746639	0.173868	-0.211842	298	8	46	49	195	-0.414066	0.989035	-0.46395	-0.428,0.279	-0.171,0.518	-1.107,0.683	0.746492	0.441818	0.719916	0		other
APOB __ PCSK9	APOB	PCSK9	-0.0980527	-0.0137886	-0.7353	1.10143	1.38875	1.48908	964.392	969.341	969.293	974.169	977.631	-0.0743167	0.0342343	-0.842421	293	8	46	44	195	-0.410957	0.185921	-1.82741	-0.429,0.28	-0.327,0.395	-1.746,0.061	0.746492	0.870452	0.142829	0		other
APOB __ PVRL2	APOB	PVRL2	-0.0980527	0.208571	0.0290791	1.10143	0.938849	0.783265	988.395	994.109	992.971	998.698	1004.22	-0.0748525	0.155585	0.20457	302	12	46	49	195	-0.409485	0.873036	0.507574	-0.433,0.283	-0.194,0.505	-0.585,0.995	0.746492	0.503377	0.6912	0		other
APOB __ SEZ6L	APOB	SEZ6L	-0.0980527	-0.228874	-0.606873	1.10143	1.32331	0.503365	961.34	966.463	964.218	969.271	973.322	-0.0747959	-0.0958084	-0.66664	296	9	46	46	195	-0.41798	-0.535404	-1.52793	-0.426,0.276	-0.447,0.255	-1.522,0.189	0.746492	0.680476	0.23925	0		other
APOB __ SIK3	APOB	SIK3	-0.0980527	0.483318	2.16109	1.10143	1.74506	1.30987	1015.77	1021.46	1005.84	1011.36	1014.55	-0.0736779	0.585862	1.22774	297	7	46	49	195	-0.397954	3.24582	2.4928	-0.437,0.289	0.232,0.94	0.262,2.193	0.749233	0.00547792	0.0392864	2		other
APOB __ SORT1	APOB	SORT1	-0.0980527	-0.389348	-0.289182	1.10143	0.976231	0.443615	967.653	973.342	972.401	978.086	983.645	-0.0749233	-0.352227	0.419155	295	7	46	47	195	-0.414449	-1.96538	0.869607	-0.429,0.279	-0.703,-0.001	-0.526,1.364	0.746492	0.118	0.504821	0		other
APOB __ TM6SF2	APOB	TM6SF2	-0.0980527	-0.106762	-0.319014	1.10143	1.32424	1.333	1002.28	1007.98	1006.7	1012.39	1018.09	-0.0741882	-0.279095	0.277766	302	10	46	51	195	-0.41529	-1.62823	0.665927	-0.424,0.276	-0.615,0.057	-0.54,1.095	0.746492	0.209358	0.627614	0		other
APOB __ TMEM57	APOB	TMEM57	-0.0980527	0.0167428	-0.270523	1.10143	1.23059	0.983848	986.826	991.729	992.284	997.197	1001.27	-0.0743675	0.0978522	-0.380442	294	8	46	45	195	-0.419457	0.547022	-0.842984	-0.422,0.273	-0.253,0.448	-1.265,0.504	0.746492	0.680476	0.514319	0		other
APOB __ TOMM40	APOB	TOMM40	-0.0980527	-0.633623	-1.26212	1.10143	1.73441	0.74448	1043.04	1048.43	1045.56	1050.76	1054.61	-0.0735113	-0.469272	-0.707852	300	7	46	52	195	-0.39782	-2.6671	-1.44447	-0.436,0.289	-0.814,-0.124	-1.668,0.253	0.749233	0.0254055	0.265799	0		other
APOB __ WDR12	APOB	WDR12	-0.0980527	-0.376783	0.103329	1.10143	1.08463	1.77749	990.874	996.585	997.023	1002.73	1008.33	-0.0744112	-0.200687	0.497366	301	9	46	51	195	-0.411868	-1.15767	1.13671	-0.429,0.28	-0.54,0.139	-0.36,1.355	0.746492	0.379572	0.381303	0		other
APOB __ ZNF259	APOB	ZNF259	-0.0980527	-0.299328	0.0142534	1.10143	1.21772	0.782491	973.029	978.708	978.033	983.729	988.547	-0.0745361	-0.237964	0.505918	303	8	46	54	195	-0.422383	-1.4374	1.13845	-0.42,0.271	-0.562,0.087	-0.365,1.377	0.746492	0.267764	0.381303	0		other
APOE __ BAZ1B	APOE	BAZ1B	0.398218	0.41606	0.986253	1.29266	1.65346	1.43468	1108.68	1106.96	1108.99	1106.7	1111.91	0.375937	0.414598	0.290457	312	11	52	54	195	2.18408	2.44469	0.720043	0.039,0.713	0.082,0.747	-0.5,1.081	0.0786715	0.0439989	0.59164	3		other
APOE __ BCAM	APOE	BCAM	0.398218	0.432662	0.278767	1.29266	1.51265	1.16536	1116.99	1119.42	1120.26	1122.57	1126.89	0.373358	0.350867	-0.498244	310	11	52	52	195	2.11977	1.99207	-1.20386	0.028,0.719	0.006,0.696	-1.309,0.313	0.0891638	0.11459	0.378643	0		other
APOE __ BCL7B	APOE	BCL7B	0.398218	0.285387	-0.138531	1.29266	1.23201	0.776197	1071.26	1072.69	1076.77	1078.15	1083.01	0.369677	0.20418	-0.518166	310	12	52	51	195	2.13245	1.16879	-1.3075	0.03,0.709	-0.138,0.547	-1.295,0.259	0.0874498	0.379528	0.32718	0		other
APOE __ CBLC	APOE	CBLC	0.398218	0.249074	0.519759	1.29266	1.25495	0.557481	1062.3	1063.37	1067.59	1068.28	1073.75	0.370849	0.20893	-0.148976	305	6	52	52	195	2.10391	1.18531	-0.287674	0.025,0.716	-0.137,0.554	-1.164,0.866	0.0914432	0.379528	0.824117	0		other
APOE __ CELSR2	APOE	CELSR2	0.398218	0.229767	0.228091	1.29266	1.10952	1.05201	1097.35	1097.88	1100.55	1101.26	1106.68	0.371668	0.264591	-0.148583	312	12	52	53	195	2.14239	1.53666	-0.375746	0.032,0.712	-0.073,0.602	-0.924,0.626	0.0858305	0.236949	0.761363	0		other
APOE __ CXCL12	APOE	CXCL12	0.398218	0.229053	1.74709	1.29266	1.38506	1.76532	1128.12	1121.78	1125.64	1118.76	1119.78	0.374883	0.330947	1.00189	314	13	52	54	195	2.17837	1.95181	2.62516	0.038,0.712	-0.001,0.663	0.254,1.75	0.0795414	0.118968	0.0280275	3		other
APOE __ FAM174A	APOE	FAM174A	0.398218	-0.784988	-0.204152	1.29266	1.36669	0.66679	1116.16	1113.9	1114.57	1112.61	1117.96	0.372654	-0.696642	0.251567	312	12	52	53	195	2.12967	-4.01121	0.630726	0.03,0.716	-1.037,-0.356	-0.53,1.033	0.0878791	0.000492704	0.652771	3		other
APOE __ HAVCR1	APOE	HAVCR1	0.398218	0.576274	-0.152282	1.29266	1.18016	1.48204	1138.46	1142.81	1137.47	1141.72	1142	0.370137	0.618306	-1.18061	309	12	52	50	195	2.04154	3.35776	-2.84414	0.015,0.725	0.257,0.979	-1.994,-0.367	0.10558	0.00427269	0.0161877	2		other
APOE __ HMGCR	APOE	HMGCR	0.398218	0.714706	0.958481	1.29266	1.1127	0.710322	1068.3	1069.28	1061.24	1061.89	1067.21	0.369677	0.6957	-0.157551	305	11	52	47	195	2.167	3.91693	-0.390075	0.035,0.704	0.348,1.044	-0.949,0.634	0.0815223	0.000650211	0.75303	2		other
APOE __ LDLR	APOE	LDLR	0.398218	-1.49914	-1.06735	1.29266	1.17087	0.907468	1932.31	1911.77	1778.04	1776.8	1783.1	0.375021	-1.55465	0.171357	513	13	52	253	195	2.14125	-14.5382	0.470721	0.032,0.718	-1.764,-1.345	-0.542,0.885	0.0859016	<1E-15	0.715104	3		other
APOE __ LDLRAP1	APOE	LDLRAP1	0.398218	0.935693	0.466335	1.29266	1.44694	0.952346	1131.39	1135.6	1115.36	1119.27	1119.52	0.375017	1.08678	-0.998817	315	12	52	56	195	2.18353	6.51411	-2.56162	0.038,0.712	0.76,1.414	-1.763,-0.235	0.0786715	2.4468e-09	0.0328406	2		other
APOE __ LPL	APOE	LPL	0.398218	-0.286954	-0.10495	1.29266	1.11646	1.02143	1065.43	1066.26	1069.15	1070.07	1075.15	0.369973	-0.190625	-0.250039	308	11	52	50	195	2.1146	-1.07272	-0.606454	0.027,0.713	-0.539,0.158	-1.058,0.558	0.0897719	0.406938	0.669999	0		other
APOE __ MYBPHL	APOE	MYBPHL	0.398218	0.0645779	0.554864	1.29266	1.56211	1.7714	1072.61	1070.91	1078.93	1077.16	1082.77	0.378786	0.100553	0.173224	307	12	52	48	195	2.23616	0.574998	0.445196	0.047,0.711	-0.242,0.443	-0.589,0.936	0.0696214	0.680476	0.731266	1		other
APOE __ MYLIP	APOE	MYLIP	0.398218	0.378776	0.392673	1.29266	1.52909	0.685846	1059.65	1061.84	1060.44	1062	1066.53	0.370212	0.515164	-0.426587	303	7	52	49	195	2.11217	2.8706	-0.876942	0.027,0.714	0.163,0.867	-1.38,0.527	0.0901329	0.0150604	0.502099	0		other
APOE __ NCAN	APOE	NCAN	0.398218	1.04406	1.56691	1.29266	1.76419	1.71526	1130.13	1130.04	1114.87	1114.05	1119.59	0.375916	0.978996	0.118276	306	11	52	48	195	2.09545	5.28606	0.27892	0.024,0.728	0.616,1.342	-0.713,0.949	0.0931833	1.51019e-06	0.828559	3		other
APOE __ PAFAH1B1	APOE	PAFAH1B1	0.398218	-0.552176	-1.03899	1.29266	1.71901	1.22632	1101.2	1103.6	1092.66	1095.28	1098.92	0.37085	-0.593034	-0.865898	309	11	52	51	195	2.01942	-3.20458	-2.00381	0.011,0.731	-0.956,-0.23	-1.713,-0.019	0.109661	0.00598745	0.112832	2		other
APOE __ PAFAH1B2	APOE	PAFAH1B2	0.398218	0.0710965	0.527376	1.29266	1.21464	0.946325	1058.47	1056.54	1063.12	1061.02	1066.82	0.370212	0.173757	0.289039	307	11	52	49	195	2.12641	0.974739	0.703444	0.029,0.711	-0.176,0.523	-0.516,1.094	0.0882903	0.44724	0.602801	1		other
APOE __ PCSK9	APOE	PCSK9	0.398218	-0.0137886	-0.0857015	1.29266	1.38875	1.58085	1066.89	1068.51	1072.07	1073.67	1079	0.375889	0.0339915	-0.663899	303	12	52	44	195	2.21332	0.187168	-1.68945	0.043,0.709	-0.322,0.39	-1.434,0.106	0.0735267	0.870452	0.187584	0		other
APOE __ PVRL2	APOE	PVRL2	0.398218	0.208571	1.10185	1.29266	0.938849	0.886373	1078.13	1073.24	1081.67	1076.23	1077.86	0.369677	0.155338	0.943958	305	9	52	49	195	2.08811	0.856958	2.10776	0.023,0.717	-0.2,0.511	0.066,1.822	0.0946901	0.507222	0.0907591	1		other
APOE __ SEZ6L	APOE	SEZ6L	0.398218	-0.228874	-1.0017	1.29266	1.32331	0.742575	1048.11	1051.85	1048.78	1052.82	1050.1	0.370212	-0.0960438	-1.45616	301	8	52	46	195	2.12033	-0.523768	-3.14681	0.028,0.712	-0.455,0.263	-2.363,-0.549	0.0891638	0.680776	0.00708582	0		other
APOE __ SIK3	APOE	SIK3	0.398218	0.483318	0.926964	1.29266	1.74506	0.868265	1082.34	1084.42	1081.36	1082.84	1087.94	0.375021	0.586014	-0.190018	305	9	52	49	195	2.15407	3.28747	-0.431455	0.034,0.716	0.237,0.935	-1.053,0.673	0.0836989	0.00500798	0.740468	2		other
APOE __ SORT1	APOE	SORT1	0.398218	-0.389348	0.361077	1.29266	0.976231	0.727787	1053.45	1051.35	1058.01	1056.31	1061.97	0.369459	-0.352035	0.401849	302	8	52	47	195	2.1105	-1.9315	0.867316	0.026,0.713	-0.709,0.005	-0.506,1.31	0.0903252	0.122144	0.505958	1		other
APOE __ TM6SF2	APOE	TM6SF2	0.398218	-0.106762	-0.0431153	1.29266	1.32424	0.722897	1075.26	1075.75	1078.39	1079.22	1084.66	0.369677	-0.276915	-0.115873	307	9	52	51	195	2.13247	-1.58515	-0.264908	0.03,0.709	-0.619,0.065	-0.973,0.741	0.0874498	0.221397	0.836234	0		other
APOE __ TMEM57	APOE	TMEM57	0.398218	0.0167428	0.232389	1.29266	1.23059	0.719631	1056.16	1058.34	1061.82	1063.98	1067.94	0.369969	0.0962508	-0.461446	300	8	52	45	195	2.15723	0.529643	-1.01379	0.034,0.706	-0.26,0.452	-1.354,0.431	0.0832075	0.680476	0.430865	0		other
APOE __ TOMM40	APOE	TOMM40	0.398218	-0.633623	-0.616239	1.29266	1.73441	0.106378	1109.51	1111.92	1110.4	1113.49	1115.99	0.375916	-0.468826	-0.770431	306	7	52	52	195	2.15804	-2.69142	-1.59866	0.034,0.717	-0.81,-0.127	-1.715,0.174	0.0832075	0.0241793	0.217296	0		other
APOE __ WDR12	APOE	WDR12	0.398218	-0.376783	0.271717	1.29266	1.08463	0.677966	1072.2	1069.78	1078.26	1076.03	1081.35	0.370158	-0.20259	0.432009	307	9	52	51	195	2.12155	-1.15225	0.981325	0.028,0.712	-0.547,0.142	-0.431,1.295	0.089129	0.379572	0.444207	1		other
APOE __ ZNF259	APOE	ZNF259	0.398218	-0.299328	0.114939	1.29266	1.21772	1.5303	1076.19	1076.87	1079.26	1080.39	1085.35	0.373145	-0.237177	-0.452634	311	10	52	54	195	2.21161	-1.42675	-1.10771	0.042,0.704	-0.563,0.089	-1.254,0.348	0.0736956	0.271332	0.393389	0		other
BAZ1B __ BCAM	BAZ1B	BCAM	0.41606	0.432662	-0.625822	1.65346	1.51265	0.572091	1120.9	1124.68	1124.71	1128.31	1133.98	0.413563	0.351665	-1.24598	310	9	54	52	195	2.36907	1.98482	-2.79698	0.071,0.756	0.004,0.699	-2.119,-0.373	0.0517152	0.115181	0.0185383	0		other
BAZ1B __ BCL7B	BAZ1B	BCL7B	0.41606	0.285387	0.471128	1.65346	1.23201	1.39783	1063.93	1062.7	1067.84	1066.44	1071.66	0.4111	0.202825	0.177784	312	12	54	51	195	2.37598	1.14614	0.444095	0.072,0.75	-0.144,0.55	-0.607,0.962	0.0508704	0.381078	0.731528	1		other
BAZ1B __ CBLC	BAZ1B	CBLC	0.41606	0.249074	0.307607	1.65346	1.25495	0.687444	1089	1088.44	1092.62	1091.91	1098	0.410523	0.208222	-0.0874127	313	12	54	52	195	2.31886	1.15883	-0.213722	0.064,0.758	-0.144,0.56	-0.889,0.714	0.058007	0.379572	0.868707	1		other
BAZ1B __ CELSR2	BAZ1B	CELSR2	0.41606	0.229767	0.392438	1.65346	1.10952	0.437324	1075.75	1078.65	1079.55	1082.34	1087.19	0.405532	0.262769	-0.283981	314	12	54	53	195	2.3032	1.48148	-0.699131	0.06,0.751	-0.085,0.61	-1.08,0.512	0.0599437	0.253456	0.605009	0		other
BAZ1B __ CXCL12	BAZ1B	CXCL12	0.41606	0.229053	0.406907	1.65346	1.38506	1.57844	1086.37	1089.69	1090.38	1093.58	1097.67	0.414396	0.331571	-0.594277	316	13	54	54	195	2.42281	1.93857	-1.54826	0.079,0.75	-0.004,0.667	-1.347,0.158	0.0459912	0.120958	0.232262	0		other
BAZ1B __ FAM174A	BAZ1B	FAM174A	0.41606	-0.784988	-0.592099	1.65346	1.36669	1.22038	1080.59	1080.99	1075.27	1076	1081.87	0.415361	-0.689516	0.149214	314	12	54	53	195	2.44378	-4.02713	0.380547	0.082,0.748	-1.025,-0.354	-0.619,0.918	0.0440074	0.000469316	0.758776	2		other
BAZ1B __ HAVCR1	BAZ1B	HAVCR1	0.41606	0.576274	0.300097	1.65346	1.18016	0.627537	1115.16	1118.87	1109.75	1113.03	1117.71	0.407543	0.618903	-0.455274	309	10	54	50	195	2.27724	3.35476	-1.03215	0.057,0.758	0.257,0.98	-1.32,0.409	0.0636343	0.00430128	0.422411	2		other
BAZ1B __ HMGCR	BAZ1B	HMGCR	0.41606	0.714706	0.999018	1.65346	1.1127	1.38764	1110.24	1109.43	1097.13	1095.51	1100.62	0.40794	0.695918	0.113392	307	11	54	47	195	2.39121	3.86031	0.277322	0.074,0.742	0.343,1.049	-0.688,0.915	0.0493583	0.000790269	0.829187	3		other
BAZ1B __ LDLR	BAZ1B	LDLR	0.41606	-1.49914	-1.6548	1.65346	1.17087	1.0224	1922.54	1911.91	1753.73	1758.31	1761.05	0.414631	-1.55471	-0.701424	515	13	54	253	195	2.39159	-14.471	-1.92436	0.075,0.754	-1.765,-1.344	-1.416,0.013	0.0493583	<1E-15	0.123259	2		other
BAZ1B __ LDLRAP1	BAZ1B	LDLRAP1	0.41606	0.935693	0.521883	1.65346	1.44694	0.87668	1109.5	1114.56	1090.52	1094.81	1095.94	0.414116	1.08668	-1.0054	316	11	54	56	195	2.43368	6.47742	-2.49689	0.081,0.748	0.758,1.415	-1.795,-0.216	0.0450459	2.83166e-09	0.0390218	2		other
BAZ1B __ LPL	BAZ1B	LPL	0.41606	-0.286954	-0.690361	1.65346	1.11646	0.96946	1056.36	1060.42	1057.77	1062.01	1062.99	0.407942	-0.190111	-1.08042	311	12	54	50	195	2.33564	-1.05589	-2.66944	0.066,0.75	-0.543,0.163	-1.874,-0.287	0.0557126	0.412353	0.0252981	0		other
BAZ1B __ MLXIPL	BAZ1B	MLXIPL	0.41606	1.20559	0.528644	1.65346	1.74582	0.81922	1108.29	1112.98	1091.57	1095.26	1098.63	0.415221	1.11303	-0.863216	310	10	54	51	195	2.35398	6.16951	-1.98826	0.069,0.761	0.759,1.467	-1.714,-0.012	0.0536256	1.16099e-08	0.114923	2		other
BAZ1B __ MYBPHL	BAZ1B	MYBPHL	0.41606	0.0645779	0.220964	1.65346	1.56211	1.21489	1058.98	1060.85	1064.9	1066.71	1072.26	0.417472	0.100552	-0.382885	309	12	54	48	195	2.44106	0.561127	-0.96298	0.082,0.753	-0.251,0.452	-1.162,0.396	0.0442377	0.680476	0.451722	0		other
BAZ1B __ MYLIP	BAZ1B	MYLIP	0.41606	0.378776	0.773048	1.65346	1.52909	1.0065	1063.4	1065.05	1061.18	1062.31	1068.01	0.414562	0.516309	-0.0794186	309	11	54	49	195	2.46905	2.95907	-0.197988	0.085,0.744	0.174,0.858	-0.866,0.707	0.0415979	0.0121411	0.870452	2		other
BAZ1B __ NCAN	BAZ1B	NCAN	0.41606	1.04406	1.25936	1.65346	1.76419	2.14636	1116.73	1117.96	1099.98	1100.54	1106.51	0.416637	0.977808	-0.109901	309	12	54	48	195	2.3103	5.1747	-0.262127	0.063,0.77	0.607,1.348	-0.932,0.712	0.0589548	2.54623e-06	0.837506	2		other
BAZ1B __ PAFAH1B1	BAZ1B	PAFAH1B1	0.41606	-0.552176	-1.08474	1.65346	1.71901	1.59612	1093.65	1097.93	1081.29	1085.75	1086.94	0.414116	-0.594557	-0.821685	312	12	54	51	195	2.31388	-3.24812	-1.98432	0.063,0.765	-0.953,-0.236	-1.633,-0.01	0.0586049	0.00545337	0.115181	2		other
BAZ1B __ PAFAH1B2	BAZ1B	PAFAH1B2	0.41606	0.0710965	-0.310214	1.65346	1.21464	0.644804	1041.45	1045.82	1047.15	1051.52	1051.23	0.407852	0.174389	-1.1073	309	11	54	49	195	2.3422	0.963711	-2.66174	0.067,0.749	-0.18,0.529	-1.923,-0.292	0.0549828	0.451722	0.0257482	0		other
BAZ1B __ PCSK9	BAZ1B	PCSK9	0.41606	-0.0137886	0.245887	1.65346	1.38875	0.919996	1029.88	1031.04	1035.57	1036.69	1042.39	0.413571	0.0339564	-0.236206	304	11	54	44	195	2.44635	0.185063	-0.579877	0.082,0.745	-0.326,0.394	-1.035,0.562	0.0438985	0.870452	0.680476	0		other
BAZ1B __ PVRL2	BAZ1B	PVRL2	0.41606	0.208571	-0.296875	1.65346	0.938849	1.943	1049.05	1051.2	1054.66	1056.76	1062.1	0.405536	0.155338	-0.538952	308	10	54	49	195	2.25166	0.82996	-1.2124	0.053,0.759	-0.212,0.522	-1.41,0.332	0.0674491	0.520159	0.376906	0		other
BAZ1B __ SEZ6L	BAZ1B	SEZ6L	0.41606	-0.228874	-0.295599	1.65346	1.32331	0.362989	1020.58	1022.57	1023.98	1025.99	1031.04	0.407853	-0.0964203	-0.497643	305	10	54	46	195	2.38179	-0.528251	-1.17204	0.072,0.743	-0.454,0.261	-1.33,0.335	0.0502991	0.680476	0.379528	0		other
BAZ1B __ SIK3	BAZ1B	SIK3	0.41606	0.483318	0.116219	1.65346	1.74506	0.577663	1056.02	1060.32	1056.16	1059.82	1062.19	0.414575	0.586536	-0.984465	305	7	54	49	195	2.3858	3.24812	-2.01511	0.074,0.755	0.233,0.94	-1.942,-0.027	0.0498645	0.00545337	0.11058	0		other
BAZ1B __ SORT1	BAZ1B	SORT1	0.41606	-0.389348	-0.566032	1.65346	0.976231	0.359601	1033.96	1036.66	1035.93	1039.1	1042.33	0.405527	-0.351793	-0.75494	304	8	54	47	195	2.31337	-1.89913	-1.60656	0.062,0.749	-0.715,0.011	-1.676,0.166	0.0586049	0.126116	0.215477	0		other
BAZ1B __ TM6SF2	BAZ1B	TM6SF2	0.41606	-0.106762	-0.664982	1.65346	1.32424	0.427471	1074.5	1079.18	1073.66	1078.62	1076.51	0.407905	-0.277889	-1.09232	310	10	54	51	195	2.36054	-1.57233	-2.56822	0.069,0.747	-0.624,0.069	-1.926,-0.259	0.0528032	0.225357	0.0323785	2		other
BAZ1B __ TMEM57	BAZ1B	TMEM57	0.41606	0.0167428	1.34881	1.65346	1.23059	1.51369	1051.32	1050.37	1054.57	1053.17	1057.41	0.413679	0.0998305	0.820206	303	9	54	45	195	2.46456	0.553023	1.89655	0.085,0.743	-0.254,0.454	-0.027,1.668	0.0420234	0.680476	0.126116	1		other
BAZ1B __ TOMM40	BAZ1B	TOMM40	0.41606	-0.633623	-1.32469	1.65346	1.73441	0.220045	1106.56	1110.97	1105.16	1110.13	1109.08	0.416851	-0.466643	-1.14173	310	9	54	52	195	2.3999	-2.647	-2.57584	0.076,0.757	-0.812,-0.121	-2.011,-0.273	0.0485385	0.0266951	0.0319063	2		other
BAZ1B __ WDR12	BAZ1B	WDR12	0.41606	-0.376783	0.323208	1.65346	1.08463	0.970804	1063.32	1063.19	1069.57	1069.63	1075.12	0.412769	-0.197401	0.152413	309	9	54	51	195	2.45542	-1.14812	0.354856	0.083,0.742	-0.534,0.14	-0.689,0.994	0.0429069	0.380343	0.776079	1		other
BAZ1B __ ZNF259	BAZ1B	ZNF259	0.41606	-0.299328	-0.127885	1.65346	1.21772	0.942659	1038.04	1038.64	1041.52	1042.61	1048.22	0.412527	-0.236907	-0.18846	312	9	54	54	195	2.494	-1.43226	-0.44752	0.088,0.737	-0.561,0.087	-1.014,0.637	0.0392468	0.269755	0.730643	0		other
BCAM __ BCL7B	BCAM	BCL7B	0.432662	0.285387	-0.426985	1.51265	1.23201	0.592207	1061.74	1066.84	1067.37	1072.5	1067.98	0.348826	0.20418	-1.26363	310	12	52	51	195	1.98795	1.15471	-3.15015	0.005,0.693	-0.142,0.551	-2.05,-0.477	0.114923	0.379572	0.00705151	0		other
BCAM __ CBLC	BCAM	CBLC	0.432662	0.249074	-0.262087	1.51265	1.25495	0.873391	1077.49	1080.4	1082.95	1085.83	1089.9	0.351975	0.20711	-0.497793	310	11	52	52	195	1.99953	1.17657	-1.20347	0.007,0.697	-0.138,0.552	-1.309,0.313	0.113005	0.379528	0.378643	0		other
BCAM __ CELSR2	BCAM	CELSR2	0.432662	0.229767	0.691905	1.51265	1.10952	1.03486	1106.87	1106.87	1108.89	1108.78	1114.42	0.349183	0.263318	0.0852008	312	12	52	53	195	1.9251	1.46265	0.206075	-0.006,0.705	-0.09,0.616	-0.725,0.896	0.123259	0.259885	0.870452	0		other
BCAM __ CXCL12	BCAM	CXCL12	0.432662	0.229053	0.169779	1.51265	1.38506	0.666455	1091.47	1095.41	1096.25	1100.13	1102.26	0.349524	0.328013	-0.736149	313	12	52	54	195	1.94456	1.85216	-1.79925	-0.003,0.702	-0.019,0.675	-1.538,0.066	0.12003	0.136699	0.150776	0		other
BCAM __ FAM174A	BCAM	FAM174A	0.432662	-0.784988	-0.490045	1.51265	1.36669	1.24949	1100.36	1100.78	1096.3	1096.65	1102.41	0.35227	-0.690762	0.0279408	313	13	52	53	195	2.0275	-4.00565	0.0724089	0.012,0.693	-1.029,-0.353	-0.728,0.784	0.108082	0.000497069	0.947358	2		other
BCAM __ HMGCR	BCAM	HMGCR	0.432662	0.714706	1.26578	1.51265	1.1127	1.19094	1068.59	1069.86	1059.82	1060.36	1066.24	0.348828	0.6957	0.147128	304	10	52	47	195	2.00225	3.83545	0.345381	0.007,0.69	0.34,1.051	-0.688,0.982	0.112832	0.000851872	0.78258	2		other
BCAM __ LDLR	BCAM	LDLR	0.432662	-1.49914	-2.0521	1.51265	1.17087	0.843227	1924.17	1913.55	1760.87	1765.84	1766.69	0.351835	-1.55465	-0.909945	511	11	52	253	195	2.00234	-14.491	-2.34082	0.007,0.696	-1.765,-1.344	-1.672,-0.148	0.112832	<1E-15	0.0550658	2		other
BCAM __ LPL	BCAM	LPL	0.432662	-0.286954	-0.743074	1.51265	1.11646	0.547223	1071.93	1076.64	1072.9	1077.53	1076.99	0.348828	-0.190956	-1.05917	310	13	52	50	195	1.96364	-1.05836	-2.67207	0.001,0.697	-0.545,0.163	-1.836,-0.282	0.118007	0.411653	0.025225	0		other
BCAM __ MLXIPL	BCAM	MLXIPL	0.432662	1.20559	0.442803	1.51265	1.74582	0.661028	1121.85	1126.87	1110.01	1114.66	1114.47	0.353067	1.11306	-1.31847	308	10	52	51	195	1.9316	6.04287	-2.96707	-0.005,0.711	0.752,1.474	-2.189,-0.448	0.122144	2.35207e-08	0.0119985	2		other
BCAM __ MYBPHL	BCAM	MYBPHL	0.432662	0.0645779	-0.0258769	1.51265	1.56211	0.729602	1067.02	1068.38	1072.98	1074.27	1079.95	0.353377	0.100341	-0.300943	307	12	52	48	195	2.03809	0.56057	-0.75562	0.014,0.693	-0.25,0.451	-1.082,0.48	0.10583	0.680476	0.567236	0		other
BCAM __ MYLIP	BCAM	MYLIP	0.432662	0.378776	0.625104	1.51265	1.52909	0.724569	1063.87	1065.98	1063.22	1064.68	1070.17	0.351666	0.516019	-0.208027	304	8	52	49	195	2.04017	2.92383	-0.457149	0.014,0.69	0.17,0.862	-1.1,0.684	0.10558	0.0133496	0.72443	2		other
BCAM __ NCAN	BCAM	NCAN	0.432662	1.04406	0.711694	1.51265	1.76419	0.884216	1109.64	1112.62	1098.92	1101.74	1106.43	0.35005	0.982231	-0.478923	307	12	52	48	195	1.89764	5.15776	-1.13027	-0.012,0.712	0.609,1.355	-1.309,0.352	0.126116	2.74077e-06	0.383632	2		other
BCAM __ PAFAH1B1	BCAM	PAFAH1B1	0.432662	-0.552176	-0.342416	1.51265	1.71901	0.943227	1111.3	1113.04	1107.07	1108.7	1114.47	0.350862	-0.594303	-0.329532	310	12	52	51	195	1.9102	-3.2108	-0.784791	-0.009,0.711	-0.957,-0.232	-1.153,0.493	0.124737	0.00591562	0.546478	2		other
BCAM __ PAFAH1B2	BCAM	PAFAH1B2	0.432662	0.0710965	-0.37167	1.51265	1.21464	0.617025	1046.48	1048.98	1052.07	1054.51	1058.87	0.349522	0.174377	-0.511436	305	9	52	49	195	1.97241	0.961089	-1.14091	0.002,0.697	-0.181,0.53	-1.39,0.367	0.116926	0.452258	0.381303	0		other
BCAM __ PCSK9	BCAM	PCSK9	0.432662	-0.0137886	0.627986	1.51265	1.38875	0.918217	1060.48	1058.4	1066.18	1064.07	1068.52	0.35006	0.0342703	0.275084	301	10	52	44	195	1.96841	0.180204	0.629479	0.001,0.699	-0.338,0.407	-0.581,1.132	0.117596	0.870923	0.653161	1		other
BCAM __ PVRL2	BCAM	PVRL2	0.432662	0.208571	0.798659	1.51265	0.938849	1.80631	1061.89	1063.51	1067.52	1069.07	1074.62	0.348828	0.155339	-0.0845604	306	10	52	49	195	1.91125	0.831258	-0.19005	-0.009,0.707	-0.211,0.522	-0.957,0.788	0.12465	0.51973	0.870452	0		other
BCAM __ SEZ6L	BCAM	SEZ6L	0.432662	-0.228874	-0.409189	1.51265	1.32331	1.43912	1045.6	1048.6	1048.61	1051.72	1054.97	0.350862	-0.097556	-0.56912	302	9	52	46	195	2.00782	-0.531568	-1.28198	0.008,0.693	-0.457,0.262	-1.439,0.301	0.112302	0.680476	0.340474	0		other
BCAM __ SIK3	BCAM	SIK3	0.432662	0.483318	-0.251157	1.51265	1.74506	0.816241	1065.29	1069.82	1066.61	1070.6	1070.51	0.352237	0.586536	-1.43712	301	5	52	49	195	1.98532	3.22879	-2.55529	0.004,0.7	0.23,0.943	-2.539,-0.335	0.115181	0.00573264	0.0332098	0		other
BCAM __ SORT1	BCAM	SORT1	0.432662	-0.389348	-0.444328	1.51265	0.976231	0.838373	1047.42	1050	1049.44	1052.52	1055.73	0.34883	-0.351791	-0.598392	301	7	52	47	195	1.95912	-1.89767	-1.20814	0,0.698	-0.715,0.012	-1.569,0.372	0.118011	0.126116	0.378411	0		other
BCAM __ TM6SF2	BCAM	TM6SF2	0.432662	-0.106762	-0.733739	1.51265	1.32424	0.317609	1076.72	1080.62	1077.44	1081.68	1082.04	0.348827	-0.276915	-1.02085	307	9	52	51	195	1.9785	-1.55861	-2.29478	0.003,0.694	-0.625,0.071	-1.893,-0.149	0.115905	0.228546	0.0610281	0		other
BCAM __ TMEM57	BCAM	TMEM57	0.432662	0.0167428	0.309555	1.51265	1.23059	0.39215	1054.81	1055.79	1059.69	1060.39	1066.15	0.350064	0.0979976	0.161978	299	7	52	45	195	2.00133	0.52873	0.332064	0.007,0.693	-0.265,0.461	-0.794,1.118	0.112832	0.680476	0.790802	0		other
BCAM __ TOMM40	BCAM	TOMM40	0.432662	-0.633623	-0.780623	1.51265	1.73441	0.16126	1115.19	1119.23	1114.78	1119.27	1119.54	0.352239	-0.468799	-0.954185	307	8	52	52	195	1.96194	-2.61117	-2.02021	0,0.704	-0.821,-0.117	-1.88,-0.028	0.118007	0.0290031	0.109661	2		other
BCAM __ WDR12	BCAM	WDR12	0.432662	-0.376783	-0.260483	1.51265	1.08463	0.624268	1059.94	1062.81	1064.75	1067.83	1071.22	0.348825	-0.203488	-0.533309	307	9	52	51	195	1.97877	-1.14549	-1.19901	0.003,0.694	-0.552,0.145	-1.405,0.338	0.115905	0.381078	0.378643	0		other
BCAM __ ZNF259	BCAM	ZNF259	0.432662	-0.299328	-0.0687345	1.51265	1.21772	0.613566	1064.73	1065.42	1068.42	1069.43	1075.02	0.350462	-0.237378	-0.171031	311	10	52	54	195	2.02709	-1.39353	-0.408464	0.012,0.689	-0.571,0.096	-0.992,0.65	0.108082	0.28442	0.746492	0		other
BCL7B __ CBLC	BCL7B	CBLC	0.285387	0.249074	-0.638261	1.23201	1.25495	0.563799	1020.24	1025.66	1025.43	1030.84	1035.97	0.204174	0.209576	-0.673374	309	11	51	52	195	1.17397	1.21432	-1.6581	-0.137,0.545	-0.129,0.548	-1.469,0.123	0.379528	0.376297	0.198394	0		other
BCL7B __ CELSR2	BCL7B	CELSR2	0.285387	0.229767	1.4057	1.23201	1.10952	1.59245	1049.2	1050.85	1046.14	1047.32	1047.65	0.20418	0.262769	0.919116	310	11	51	53	195	1.1672	1.5251	2.25312	-0.139,0.547	-0.075,0.6	0.12,1.719	0.379528	0.23925	0.067337	2		other
BCL7B __ CXCL12	BCL7B	CXCL12	0.285387	0.229053	0.0359837	1.23201	1.38506	0.692225	1027.34	1033.01	1030.93	1036.57	1040.45	0.204177	0.327149	-0.517618	312	12	51	54	195	1.18589	1.94341	-1.32897	-0.133,0.542	-0.003,0.657	-1.281,0.246	0.379528	0.12003	0.316116	0		other
BCL7B __ FAM174A	BCL7B	FAM174A	0.285387	-0.784988	-1.36543	1.23201	1.36669	0.634917	1043.8	1049.23	1034.27	1039.83	1043.86	0.20418	-0.702848	-0.652607	310	11	51	53	195	1.18431	-4.13913	-1.62326	-0.134,0.542	-1.036,-0.37	-1.441,0.135	0.379528	0.000337011	0.21052	2		other
BCL7B __ HAVCR1	BCL7B	HAVCR1	0.285387	0.576274	0.591689	1.23201	1.18016	0.939788	1088.83	1093.75	1077.91	1082.79	1088.52	0.204201	0.617832	-0.0636882	309	13	51	50	195	1.1746	3.52604	-0.16519	-0.137,0.545	0.274,0.961	-0.819,0.692	0.379528	0.00267222	0.880261	2		other
BCL7B __ HMGCR	BCL7B	HMGCR	0.285387	0.714706	0.939799	1.23201	1.1127	0.454102	995.725	1001.25	985.375	990.595	995.895	0.204712	0.695555	-0.190404	302	9	51	47	195	1.23571	4.06374	-0.456027	-0.12,0.529	0.36,1.031	-1.009,0.628	0.366564	0.000431649	0.72443	2		other
BCL7B __ LDLR	BCL7B	LDLR	0.285387	-1.49914	-1.90896	1.23201	1.17087	0.792982	1870.38	1864.94	1702.18	1708.2	1713.39	0.202418	-1.55447	-0.380694	511	12	51	253	195	1.15827	-14.6808	-1.02365	-0.14,0.545	-1.762,-1.347	-1.11,0.348	0.379572	<1E-15	0.425725	2		other
BCL7B __ LDLRAP1	BCL7B	LDLRAP1	0.285387	0.935693	0.887259	1.23201	1.44694	1.40522	1072.44	1078.32	1044.88	1050.42	1054.9	0.202114	1.08684	-0.450853	313	11	51	56	195	1.19566	6.66986	-1.14807	-0.129,0.533	0.767,1.406	-1.221,0.319	0.378643	1.04417e-09	0.380343	2		other
BCL7B __ LPL	BCL7B	LPL	0.285387	-0.286954	0.233909	1.23201	1.11646	1.08335	1005.77	1009.27	1011.08	1014.61	1019.6	0.204174	-0.19091	0.315464	308	12	51	50	195	1.16779	-1.08337	0.792968	-0.139,0.547	-0.536,0.154	-0.464,1.095	0.379528	0.403961	0.540963	0		other
BCL7B __ MLXIPL	BCL7B	MLXIPL	0.285387	1.20559	-0.0330072	1.23201	1.74582	1.34866	1077.95	1083.76	1062.68	1068.4	1067.33	0.201789	1.11309	-1.25307	309	12	51	51	195	1.13706	6.27213	-3.1079	-0.146,0.55	0.765,1.461	-2.043,-0.463	0.381303	6.83327e-09	0.00785847	2		other
BCL7B __ MYBPHL	BCL7B	MYBPHL	0.285387	0.0645779	0.45771	1.23201	1.56211	1.05497	1005.53	1009.4	1011.9	1015.7	1020.93	0.201956	0.0990361	0.27394	306	12	51	48	195	1.19844	0.573661	0.712115	-0.128,0.532	-0.239,0.437	-0.48,1.028	0.378643	0.680476	0.597208	0		other
BCL7B __ MYLIP	BCL7B	MYLIP	0.285387	0.378776	0.692274	1.23201	1.52909	1.32833	1016.89	1021.16	1011.15	1015.27	1020.76	0.202825	0.515572	0.197395	306	11	51	49	195	1.18705	2.96978	0.492601	-0.132,0.538	0.175,0.856	-0.588,0.983	0.379528	0.0119665	0.698877	2		other
BCL7B __ NCAN	BCL7B	NCAN	0.285387	1.04406	0.200094	1.23201	1.76419	0.852543	1061.36	1067.07	1049.59	1055.25	1059.02	0.203888	0.983216	-0.975704	306	12	51	48	195	1.13456	5.34051	-2.37841	-0.148,0.556	0.622,1.344	-1.78,-0.172	0.382205	1.18585e-06	0.0506493	2		other
BCL7B __ PAFAH1B1	BCL7B	PAFAH1B1	0.285387	-0.552176	0.0205874	1.23201	1.71901	0.66311	1033.65	1036.31	1031.76	1034.84	1038.6	0.204175	-0.592297	0.52643	306	9	51	51	195	1.12998	-3.278	1.16218	-0.15,0.558	-0.946,-0.238	-0.361,1.414	0.383632	0.00508487	0.379572	2		other
BCL7B __ PAFAH1B2	BCL7B	PAFAH1B2	0.285387	0.0710965	0.574288	1.23201	1.21464	1.32843	995.133	999.735	999.647	1004.17	1010.11	0.204176	0.173328	0.306512	305	10	51	49	195	1.18644	0.991282	0.735286	-0.133,0.541	-0.169,0.516	-0.511,1.124	0.379528	0.440777	0.580487	0		other
BCL7B __ PCSK9	BCL7B	PCSK9	0.285387	-0.0137886	-0.847452	1.23201	1.38875	1.59128	988.715	994.469	992.415	998.172	998.961	0.204174	0.0342549	-1.05613	301	11	51	44	195	1.17311	0.185469	-2.56563	-0.137,0.545	-0.328,0.396	-1.863,-0.249	0.379528	0.870452	0.032542	0		other
BCL7B __ PVRL2	BCL7B	PVRL2	0.285387	0.208571	0.251857	1.23201	0.938849	0.941152	1004.61	1009.46	1009.8	1014.59	1020.29	0.204874	0.156371	-0.0779539	306	11	51	49	195	1.17308	0.881216	-0.190322	-0.137,0.547	-0.191,0.504	-0.881,0.725	0.379528	0.500531	0.870452	0		other
BCL7B __ SEZ6L	BCL7B	SEZ6L	0.285387	-0.228874	-0.86718	1.23201	1.32331	0.66485	1003.76	1009.28	1006.44	1012.04	1017.59	0.204176	-0.0958079	-1.24356	301	9	51	46	195	1.20375	-0.541986	-2.90473	-0.128,0.537	-0.442,0.251	-2.083,-0.404	0.378643	0.680476	0.0138636	0		other
BCL7B __ SIK3	BCL7B	SIK3	0.285387	0.483318	1.52978	1.23201	1.74506	1.72497	1024.91	1029.26	1016.3	1019.9	1024.39	0.202083	0.585931	0.630044	303	8	51	49	195	1.1714	3.34279	1.39253	-0.136,0.54	0.242,0.929	-0.257,1.517	0.379528	0.00444058	0.284568	2		other
BCL7B __ SORT1	BCL7B	SORT1	0.285387	-0.389348	-0.564826	1.23201	0.976231	1.56814	987.056	992.38	989.803	995.27	999.524	0.204609	-0.352474	-0.522582	299	6	51	47	195	1.17969	-1.96696	-1.02754	-0.135,0.545	-0.704,-0.001	-1.519,0.474	0.379528	0.117781	0.424983	0		other
BCL7B __ TM6SF2	BCL7B	TM6SF2	0.285387	-0.106762	-0.554646	1.23201	1.32424	0.751433	1026.06	1030.62	1030.26	1034.88	1040.64	0.20418	-0.276915	-0.0511617	307	10	51	51	195	1.19005	-1.61397	-0.123441	-0.132,0.54	-0.613,0.059	-0.864,0.761	0.379528	0.213507	0.910127	0		other
BCL7B __ TMEM57	BCL7B	TMEM57	0.285387	0.0167428	0.260276	1.23201	1.23059	1.45256	996.325	1001.63	1001.37	1006.58	1012.11	0.204174	0.0959961	-0.0933499	299	8	51	45	195	1.19858	0.535923	-0.207842	-0.13,0.538	-0.255,0.447	-0.974,0.787	0.378643	0.680476	0.870452	0		other
BCL7B __ TOMM40	BCL7B	TOMM40	0.285387	-0.633623	-0.12152	1.23201	1.73441	0.213077	1054.92	1060.01	1057.06	1062.51	1068.23	0.202087	-0.469783	0.000157389	306	8	51	52	195	1.16369	-2.72604	0.000346767	-0.138,0.542	-0.808,-0.132	-0.889,0.89	0.379572	0.0224261	0.999723	0		other
BCL7B __ WDR12	BCL7B	WDR12	0.285387	-0.376783	-0.466797	1.23201	1.08463	0.708561	1003.11	1007.99	1009.27	1014.18	1019.84	0.20418	-0.203488	-0.141434	307	10	51	51	195	1.18168	-1.17767	-0.338849	-0.134,0.543	-0.542,0.135	-0.96,0.677	0.379528	0.379528	0.787204	0		other
BCL7B __ ZNF259	BCL7B	ZNF259	0.285387	-0.299328	-0.03982	1.23201	1.21772	1.03352	988.06	992.914	991.487	996.529	1002.11	0.204175	-0.238123	-0.0923914	309	9	51	54	195	1.21943	-1.45457	-0.22089	-0.124,0.532	-0.559,0.083	-0.912,0.727	0.374966	0.262417	0.863558	0		other
CBLC __ CELSR2	CBLC	CELSR2	0.249074	0.229767	0.667486	1.25495	1.10952	1.70276	1068.89	1072.74	1070.36	1074.09	1079.65	0.208593	0.264426	0.253802	312	12	52	53	195	1.15516	1.47539	0.616623	-0.145,0.563	-0.087,0.616	-0.553,1.061	0.379572	0.256078	0.662964	0		other
CBLC __ CXCL12	CBLC	CXCL12	0.249074	0.229053	0.36324	1.25495	1.38506	0.58386	1087.86	1090.97	1087.9	1091.05	1096.5	0.209017	0.327954	0.0787625	314	13	52	54	195	1.18368	1.88499	0.201128	-0.137,0.555	-0.013,0.669	-0.689,0.846	0.379528	0.128619	0.870452	0		other
CBLC __ FAM174A	CBLC	FAM174A	0.249074	-0.784988	-0.980222	1.25495	1.36669	0.451316	1059.14	1064.56	1048.75	1054.22	1057.12	0.207959	-0.69614	-0.717216	311	11	52	53	195	1.20017	-4.04783	-1.7639	-0.132,0.548	-1.033,-0.359	-1.514,0.08	0.378643	0.000450476	0.161565	2		other
CBLC __ HAVCR1	CBLC	HAVCR1	0.249074	0.576274	-0.140053	1.25495	1.18016	0.739376	1110.96	1116.7	1109.13	1114.89	1115.4	0.209557	0.617883	-1.17741	309	12	52	50	195	1.17033	3.39751	-2.87197	-0.141,0.561	0.261,0.974	-1.981,-0.374	0.379528	0.00384173	0.0150604	2		other
CBLC __ HMGCR	CBLC	HMGCR	0.249074	0.714706	0.578964	1.25495	1.1127	0.519027	1025.25	1030.41	1016.55	1021.47	1026.5	0.209709	0.695664	-0.336136	304	10	52	47	195	1.24381	3.96302	-0.815361	-0.121,0.54	0.352,1.04	-1.144,0.472	0.362427	0.000568117	0.527919	2		other
CBLC __ LDLR	CBLC	LDLR	0.249074	-1.49914	-1.60373	1.25495	1.17087	1.21323	1893.29	1886.27	1731.49	1737.08	1742.58	0.206989	-1.55471	-0.300733	512	12	52	253	195	1.1801	-14.5174	-0.800873	-0.137,0.551	-1.765,-1.345	-1.037,0.435	0.379528	<1E-15	0.535677	2		other
CBLC __ LDLRAP1	CBLC	LDLRAP1	0.249074	0.935693	0.568703	1.25495	1.44694	1.11831	1098.85	1104.58	1077.07	1082.7	1085.31	0.206916	1.08647	-0.901989	314	11	52	56	195	1.20128	6.4934	-2.24	-0.131,0.545	0.759,1.414	-1.691,-0.113	0.378643	2.73798e-09	0.0690788	2		other
CBLC __ LPL	CBLC	LPL	0.249074	-0.286954	-0.8401	1.25495	1.11646	0.540547	1026.23	1031.74	1028.75	1034.22	1037.54	0.209578	-0.190911	-0.612643	309	12	52	50	195	1.19592	-1.07259	-1.5269	-0.134,0.553	-0.54,0.158	-1.399,0.174	0.378643	0.406938	0.23925	0		other
CBLC __ MLXIPL	CBLC	MLXIPL	0.249074	1.20559	0.411169	1.25495	1.74582	0.576966	1093.68	1099.24	1073.09	1078.31	1083.05	0.206736	1.11307	-0.510815	308	10	52	51	195	1.15118	6.1506	-1.17001	-0.145,0.559	0.758,1.468	-1.367,0.345	0.379724	1.25916e-08	0.379528	2		other
CBLC __ MYBPHL	CBLC	MYBPHL	0.249074	0.0645779	0.127758	1.25495	1.56211	1.29321	1051.92	1055.03	1057.48	1060.57	1066.64	0.205747	0.100554	-0.0650852	306	11	52	48	195	1.21831	0.576754	-0.163044	-0.125,0.537	-0.241,0.442	-0.847,0.717	0.375178	0.680476	0.881289	0		other
CBLC __ MYLIP	CBLC	MYLIP	0.249074	0.378776	0.690573	1.25495	1.52909	1.73418	1042.37	1046.5	1038.33	1042.24	1047.98	0.20686	0.516571	0.201158	307	11	52	49	195	1.1976	2.92089	0.493457	-0.132,0.545	0.17,0.863	-0.598,1	0.378643	0.0134022	0.698877	2		other
CBLC __ NCAN	CBLC	NCAN	0.249074	1.04406	0.779615	1.25495	1.76419	0.635179	1085.3	1090.59	1072.6	1077.78	1082.66	0.207324	0.97971	-0.394024	307	12	52	48	195	1.14914	5.25997	-0.950779	-0.146,0.561	0.615,1.345	-1.206,0.418	0.380343	1.70926e-06	0.457844	2		other
CBLC __ PAFAH1B1	CBLC	PAFAH1B1	0.249074	-0.552176	-0.566783	1.25495	1.71901	1.3426	1064.34	1068.82	1058.4	1062.98	1068.7	0.207266	-0.594518	-0.0107084	309	11	52	51	195	1.15694	-3.29315	-0.0254021	-0.144,0.558	-0.948,-0.241	-0.837,0.816	0.379572	0.00497271	0.981992	2		other
CBLC __ PAFAH1B2	CBLC	PAFAH1B2	0.249074	0.0710965	0.702849	1.25495	1.21464	1.04594	1017.1	1020.26	1020.96	1024	1029.15	0.208284	0.175565	0.333951	307	11	52	49	195	1.208	0.994489	0.820676	-0.13,0.546	-0.17,0.522	-0.464,1.132	0.378411	0.439558	0.525356	0		other
CBLC __ PCSK9	CBLC	PCSK9	0.249074	-0.0137886	-0.194934	1.25495	1.38875	0.974029	1000.04	1004.74	1005.54	1010.21	1015.69	0.208284	0.034172	-0.317003	301	10	52	44	195	1.21186	0.185926	-0.75059	-0.129,0.545	-0.326,0.394	-1.145,0.511	0.376906	0.870452	0.569945	0		other
CBLC __ PVRL2	CBLC	PVRL2	0.249074	0.208571	1.10465	1.25495	0.938849	2.5404	1034.98	1038.26	1039.41	1042.59	1047.63	0.209266	0.154785	0.399271	306	10	52	49	195	1.15522	0.834532	0.904123	-0.146,0.564	-0.209,0.518	-0.466,1.265	0.379572	0.518118	0.487285	0		other
CBLC __ SEZ6L	CBLC	SEZ6L	0.249074	-0.228874	-0.970456	1.25495	1.32331	0.653467	1011.03	1016.75	1011.38	1017.1	1014.88	0.208627	-0.0967634	-1.32336	302	9	52	46	195	1.20221	-0.530931	-3.00177	-0.132,0.549	-0.454,0.26	-2.187,-0.459	0.378643	0.680476	0.0110151	0		other
CBLC __ SIK3	CBLC	SIK3	0.249074	0.483318	1.03954	1.25495	1.74506	0.990889	1253.05	1255.05	1245.02	1246.42	1247.29	0.206952	0.586601	0.486531	306	10	52	49	195	1.16071	3.21326	1.11933	-0.143,0.556	0.229,0.944	-0.365,1.338	0.379572	0.00590575	0.388691	2		other
CBLC __ SORT1	CBLC	SORT1	0.249074	-0.389348	-0.585029	1.25495	0.976231	0.561321	1024.82	1029.6	1028.15	1033.02	1038.18	0.20968	-0.352031	-0.300169	304	10	52	47	195	1.18645	-1.91321	-0.694634	-0.137,0.556	-0.713,0.009	-1.147,0.547	0.379528	0.1243	0.606781	0		other
CBLC __ TM6SF2	CBLC	TM6SF2	0.249074	-0.106762	-0.0699151	1.25495	1.32424	1.06448	1040.2	1044.34	1044.26	1048.59	1054.34	0.208285	-0.278949	-0.102635	307	9	52	51	195	1.20492	-1.60137	-0.235317	-0.131,0.547	-0.62,0.062	-0.958,0.752	0.378643	0.217051	0.85594	0		other
CBLC __ TMEM57	CBLC	TMEM57	0.249074	0.0167428	-0.168818	1.25495	1.23059	0.500264	1024.33	1029.32	1029.58	1034.54	1039.75	0.208704	0.097615	-0.203489	302	10	52	45	195	1.2156	0.536566	-0.483159	-0.128,0.545	-0.259,0.454	-1.029,0.622	0.375966	0.680476	0.70578	0		other
CBLC __ TOMM40	CBLC	TOMM40	0.249074	-0.633623	-0.538102	1.25495	1.73441	0.730737	1085.03	1090.45	1085.51	1091.18	1094.31	0.206569	-0.466911	-0.538489	307	8	52	52	195	1.16439	-2.63189	-1.15379	-0.141,0.554	-0.815,-0.119	-1.453,0.376	0.379572	0.0275789	0.379572	0		other
CBLC __ WDR12	CBLC	WDR12	0.249074	-0.376783	0.626608	1.25495	1.08463	1.12825	1043.69	1045.18	1049.82	1051.24	1053.93	0.208284	-0.19957	0.937312	309	11	52	51	195	1.19807	-1.13916	2.29125	-0.132,0.549	-0.543,0.144	0.136,1.739	0.378643	0.381303	0.0614665	0		other
CBLC __ ZNF259	CBLC	ZNF259	0.249074	-0.299328	-0.421273	1.25495	1.21772	0.689483	1021.16	1026.23	1023.67	1028.86	1033.09	0.208146	-0.237379	-0.55264	311	10	52	54	195	1.23077	-1.4246	-1.34927	-0.123,0.54	-0.564,0.089	-1.355,0.25	0.368727	0.272061	0.305565	0		other
CELSR2 __ CXCL12	CELSR2	CXCL12	0.229767	0.229053	0.857856	1.10952	1.38506	0.733721	1081.16	1082.61	1082.23	1083.48	1089.04	0.262766	0.327109	0.175947	314	12	53	54	195	1.50514	1.88749	0.440083	-0.079,0.605	-0.013,0.667	-0.608,0.96	0.245222	0.128103	0.734134	0		other
CELSR2 __ FAM174A	CELSR2	FAM174A	0.229767	-0.784988	-1.11411	1.10952	1.36669	1.46028	1074.98	1079.39	1063.18	1067.95	1069.39	0.2654	-0.696439	-0.760853	311	10	53	53	195	1.52558	-4.00329	-1.79244	-0.076,0.606	-1.037,-0.355	-1.593,0.071	0.23925	0.000497069	0.1528	2		other
CELSR2 __ HAVCR1	CELSR2	HAVCR1	0.229767	0.576274	0.493601	1.10952	1.18016	1.38776	1133.97	1136.78	1125.16	1128.16	1134.04	0.26277	0.617881	-0.211639	311	13	53	50	195	1.46714	3.37125	-0.526399	-0.088,0.614	0.259,0.977	-1,0.576	0.259792	0.00413775	0.680476	2		other
CELSR2 __ HMGCR	CELSR2	HMGCR	0.229767	0.714706	0.627646	1.10952	1.1127	0.666987	1042.3	1045.21	1032.48	1034.86	1040.57	0.262113	0.695574	-0.00992686	305	10	53	47	195	1.56279	3.95352	-0.0240548	-0.067,0.591	0.351,1.04	-0.819,0.799	0.227879	0.000580919	0.982314	2		other
CELSR2 __ LDLR	CELSR2	LDLR	0.229767	-1.49914	-2.13228	1.10952	1.17087	1.31692	1916.49	1909.05	1748.24	1753.86	1755.57	0.267221	-1.55464	-0.728937	514	13	53	253	195	1.53537	-14.5205	-2.00343	-0.074,0.608	-1.764,-1.345	-1.442,-0.016	0.237208	<1E-15	0.112832	2		other
CELSR2 __ LDLRAP1	CELSR2	LDLRAP1	0.229767	0.935693	1.03784	1.10952	1.44694	1.21669	1111.06	1115.87	1088.74	1093.14	1096.68	0.267772	1.08668	-0.551038	316	12	53	56	195	1.5623	6.47805	-1.40758	-0.068,0.604	0.758,1.415	-1.318,0.216	0.227879	2.83166e-09	0.278353	2		other
CELSR2 __ MLXIPL	CELSR2	MLXIPL	0.229767	1.20559	0.494405	1.10952	1.74582	0.993069	1135.37	1140.04	1117.4	1122.16	1127.19	0.268233	1.1132	-0.909598	311	12	53	51	195	1.51444	6.19041	-2.23289	-0.079,0.615	0.761,1.466	-1.708,-0.111	0.242889	1.04411e-08	0.0700656	2		other
CELSR2 __ MYBPHL	CELSR2	MYBPHL	0.229767	0.0645779	1.27874	1.10952	1.56211	1.89112	1065.42	1064.85	1070.93	1070.26	1073.68	0.26886	0.0997251	0.463107	306	10	53	48	195	1.56464	0.557953	1.09701	-0.068,0.606	-0.251,0.45	-0.364,1.291	0.227827	0.680476	0.39842	1		other
CELSR2 __ MYLIP	CELSR2	MYLIP	0.229767	0.378776	0.486199	1.10952	1.52909	0.305828	1044.93	1049	1044.96	1048.97	1053.01	0.262769	0.51524	-0.425229	308	11	53	49	195	1.51564	2.88086	-1.03287	-0.077,0.603	0.165,0.866	-1.232,0.382	0.242671	0.0147133	0.422398	0		other
CELSR2 __ NCAN	CELSR2	NCAN	0.229767	1.04406	0.891475	1.10952	1.76419	1.28292	1106.7	1109.23	1090.08	1092.48	1098.34	0.264732	0.982161	-0.110722	308	12	53	48	195	1.44149	5.14153	-0.260872	-0.095,0.625	0.608,1.357	-0.943,0.721	0.266432	2.96354e-06	0.837849	2		other
CELSR2 __ PAFAH1B1	CELSR2	PAFAH1B1	0.229767	-0.552176	0.285464	1.10952	1.71901	1.18485	1071.45	1072.66	1067.8	1068.91	1074.68	0.265404	-0.594062	0.381324	311	12	53	51	195	1.46298	-3.22529	0.913906	-0.09,0.621	-0.955,-0.233	-0.436,1.199	0.259885	0.00577675	0.480899	2		other
CELSR2 __ PAFAH1B2	CELSR2	PAFAH1B2	0.229767	0.0710965	0.816615	1.10952	1.21464	2.29849	1039.97	1041.73	1044.66	1046.15	1052.24	0.264498	0.175062	0.509451	306	9	53	49	195	1.49112	0.956697	1.12818	-0.083,0.612	-0.184,0.534	-0.376,1.395	0.249491	0.454296	0.384014	0		other
CELSR2 __ PCSK9	CELSR2	PCSK9	0.229767	-0.0137886	-0.212057	1.10952	1.38875	1.1639	1024.78	1027.33	1030.56	1033.08	1038.73	0.262769	0.034288	-0.134139	303	11	53	44	195	1.5007	0.181751	-0.31988	-0.08,0.606	-0.335,0.404	-0.956,0.688	0.246293	0.870452	0.799283	0		other
CELSR2 __ PVRL2	CELSR2	PVRL2	0.229767	0.208571	1.49934	1.10952	0.938849	1.096	1051.08	1048.86	1054.05	1051.46	1053.51	0.262559	0.155561	1.11813	308	11	53	49	195	1.5027	0.863052	2.69486	-0.08,0.605	-0.198,0.509	0.305,1.931	0.24569	0.507222	0.0240568	1		other
CELSR2 __ SEZ6L	CELSR2	SEZ6L	0.229767	-0.228874	-0.970041	1.10952	1.32331	0.686713	1019.49	1023.67	1021.92	1026.3	1029.41	0.26277	-0.0957859	-0.871388	303	9	53	46	195	1.51053	-0.520372	-1.95929	-0.078,0.604	-0.457,0.265	-1.743,0	0.243355	0.681681	0.118011	0		other
CELSR2 __ SORT1	CELSR2	SORT1	0.229767	-0.389348	-0.510104	1.10952	0.976231	0.748335	1025.44	1028.66	1028.21	1031.66	1036.55	0.261838	-0.35286	-0.231708	304	9	53	47	195	1.5268	-1.96146	-0.529254	-0.074,0.598	-0.705,0	-1.09,0.626	0.23925	0.118007	0.680476	0		other
CELSR2 __ TM6SF2	CELSR2	TM6SF2	0.229767	-0.106762	-0.627245	1.10952	1.32424	0.965929	1050.71	1053.66	1053.81	1057.16	1062.33	0.262769	-0.276915	-0.350242	307	8	53	51	195	1.52619	-1.58411	-0.767433	-0.075,0.6	-0.62,0.066	-1.245,0.544	0.23925	0.221416	0.558884	0		other
CELSR2 __ TMEM57	CELSR2	TMEM57	0.229767	0.0167428	0.421356	1.10952	1.23059	1.15781	1035.54	1039.15	1040.88	1044.45	1049.57	0.263276	0.0965087	-0.181208	302	9	53	45	195	1.53972	0.528671	-0.41388	-0.072,0.598	-0.261,0.454	-1.039,0.677	0.23587	0.680476	0.746492	0		other
CELSR2 __ TOMM40	CELSR2	TOMM40	0.229767	-0.633623	-0.0514354	1.10952	1.73441	0.74115	1091.78	1095.18	1093.38	1097.36	1102.23	0.268163	-0.468855	-0.277858	307	7	53	52	195	1.51242	-2.62454	-0.562745	-0.079,0.616	-0.819,-0.119	-1.246,0.69	0.243155	0.0280275	0.680476	0		other
CELSR2 __ WDR12	CELSR2	WDR12	0.229767	-0.376783	0.459663	1.10952	1.08463	1.28134	1047.51	1046.63	1053.71	1052.81	1056.4	0.263317	-0.202313	0.90249	308	9	53	51	195	1.5114	-1.14375	2.04008	-0.078,0.605	-0.549,0.144	0.035,1.77	0.243289	0.381283	0.10558	1		other
CELSR2 __ ZNF259	CELSR2	ZNF259	0.229767	-0.299328	-0.605702	1.10952	1.21772	1.3913	1046.96	1050.24	1049.92	1053.4	1058.26	0.266271	-0.23691	-0.411281	314	12	53	54	195	1.61132	-1.44419	-1.08678	-0.058,0.59	-0.558,0.085	-1.153,0.33	0.21373	0.265799	0.403577	0		other
CXCL12 __ FAM174A	CXCL12	FAM174A	0.229053	-0.784988	-1.69351	1.38506	1.36669	0.882564	1096.61	1102.08	1079.21	1084.78	1080.35	0.3288	-0.698148	-1.27204	315	13	54	53	195	1.9081	-4.02191	-3.28463	-0.009,0.667	-1.038,-0.358	-2.031,-0.513	0.12488	0.000473806	0.00500798	2		other
CXCL12 __ HMGCR	CXCL12	HMGCR	0.229053	0.714706	1.07934	1.38506	1.1127	1.04357	1079.28	1078.33	1062.7	1060.61	1063.36	0.327101	0.695699	0.523615	307	11	54	47	195	1.91417	3.8527	1.27848	-0.008,0.662	0.342,1.05	-0.279,1.326	0.1243	0.000802399	0.342123	3		other
CXCL12 __ LDLR	CXCL12	LDLR	0.229053	-1.49914	-2.14677	1.38506	1.17087	0.495014	1920.92	1914.64	1747.29	1753.24	1752.43	0.329104	-1.55421	-0.984047	516	14	54	253	195	1.89221	-14.4202	-2.76477	-0.012,0.67	-1.765,-1.343	-1.682,-0.286	0.126944	<1E-15	0.020255	2		other
CXCL12 __ LDLRAP1	CXCL12	LDLRAP1	0.229053	0.935693	1.37387	1.38506	1.44694	1.46203	1119.39	1122.7	1091.2	1093.41	1099.15	0.331744	1.08657	-0.0178472	317	12	54	56	195	1.95217	6.48533	-0.0457087	-0.001,0.665	0.758,1.415	-0.783,0.747	0.118968	2.81811e-09	0.966505	2		other
CXCL12 __ LPL	CXCL12	LPL	0.229053	-0.286954	-1.00539	1.38506	1.11646	1.15593	1057.5	1062.69	1057.53	1062.7	1061.51	0.327783	-0.190297	-1.09589	313	14	54	50	195	1.90748	-1.07426	-2.8909	-0.009,0.665	-0.537,0.157	-1.839,-0.353	0.12488	0.406938	0.0144053	0		other
CXCL12 __ MLXIPL	CXCL12	MLXIPL	0.229053	1.20559	0.710061	1.38506	1.74582	1.5505	1125.69	1130.18	1107.34	1111.47	1115.62	0.333265	1.11311	-0.711785	313	13	54	51	195	1.87848	6.13445	-1.77967	-0.014,0.681	0.757,1.469	-1.496,0.072	0.130101	1.37658e-08	0.15637	2		other
CXCL12 __ MYBPHL	CXCL12	MYBPHL	0.229053	0.0645779	-0.41001	1.38506	1.56211	0.638309	1040.9	1044.33	1046.43	1049.83	1054.5	0.331705	0.0993242	-0.613255	308	11	54	48	195	1.9575	0.559404	-1.51246	0,0.664	-0.249,0.447	-1.408,0.181	0.118245	0.680476	0.243155	0		other
CXCL12 __ MYLIP	CXCL12	MYLIP	0.229053	0.378776	-0.0586719	1.38506	1.52909	0.743897	1054.38	1059.12	1056.12	1060.76	1062.31	0.330959	0.516039	-0.765282	310	12	54	49	195	1.95997	2.94078	-1.95262	0,0.662	0.172,0.86	-1.533,0.003	0.118011	0.0127915	0.118968	0		other
CXCL12 __ NCAN	CXCL12	NCAN	0.229053	1.04406	1.82537	1.38506	1.76419	1.13677	1116.61	1116.25	1093.7	1092.06	1094.72	0.331271	0.979372	0.659465	308	11	54	48	195	1.89719	5.35299	1.57839	-0.011,0.674	0.621,1.338	-0.159,1.478	0.126116	1.14038e-06	0.223306	3		other
CXCL12 __ PAFAH1B2	CXCL12	PAFAH1B2	0.229053	0.0710965	-0.435519	1.38506	1.21464	1.01413	1022.01	1026.06	1027.71	1031.74	1034.41	0.327151	0.173331	-0.757401	307	9	54	49	195	1.91623	0.976969	-1.73186	-0.007,0.662	-0.174,0.521	-1.615,0.1	0.124077	0.446205	0.172547	0		other
CXCL12 __ PCSK9	CXCL12	PCSK9	0.229053	-0.0137886	0.824951	1.38506	1.38875	1.39542	1040.78	1038	1046.35	1043.62	1046.38	0.329821	0.0340603	0.562335	306	13	54	44	195	1.96281	0.186758	1.46556	0,0.659	-0.323,0.392	-0.19,1.314	0.118007	0.870452	0.25985	1		other
CXCL12 __ PVRL2	CXCL12	PVRL2	0.229053	0.208571	-0.201784	1.38506	0.938849	1.28275	1054.85	1058.08	1060.49	1063.73	1068.59	0.327149	0.155364	-0.418227	311	13	54	49	195	1.85414	0.847332	-1.04795	-0.019,0.673	-0.204,0.515	-1.2,0.364	0.136317	0.5121	0.415206	0		other
CXCL12 __ SEZ6L	CXCL12	SEZ6L	0.229053	-0.228874	-0.78239	1.38506	1.32331	1.46274	1023.19	1027.54	1024.43	1029.04	1029.5	0.329373	-0.0972842	-1.15892	304	9	54	46	195	1.91815	-0.53151	-2.6235	-0.007,0.666	-0.456,0.261	-2.025,-0.293	0.123956	0.680476	0.0280435	0		other
CXCL12 __ SIK3	CXCL12	SIK3	0.229053	0.483318	0.010327	1.38506	1.74506	1.91004	1075.35	1078.8	1072.67	1075.58	1081.41	0.33276	0.587399	-0.534458	308	10	54	49	195	1.89514	3.21922	-1.23324	-0.011,0.677	0.23,0.945	-1.384,0.315	0.126309	0.00586518	0.367643	2		other
CXCL12 __ SORT1	CXCL12	SORT1	0.229053	-0.389348	-1.34808	1.38506	0.976231	1.10762	1069.44	1072.29	1073.76	1076.82	1083.72	0.327101	-0.351817	-0.769067	307	11	54	47	195	1.85122	-1.88425	-1.81604	-0.019,0.673	-0.718,0.014	-1.599,0.061	0.136764	0.128624	0.146032	0		other
CXCL12 __ TM6SF2	CXCL12	TM6SF2	0.229053	-0.106762	-0.969608	1.38506	1.32424	1.76423	1067.27	1072.06	1067.25	1072.24	1071.85	0.329373	-0.279208	-1.00736	310	10	54	51	195	1.93132	-1.60071	-2.39983	-0.005,0.664	-0.621,0.063	-1.83,-0.185	0.122144	0.217051	0.0485385	2		other
CXCL12 __ TMEM57	CXCL12	TMEM57	0.229053	0.0167428	0.855855	1.38506	1.23059	2.15834	1050.54	1052.35	1055.19	1056.7	1062.38	0.329732	0.09898	0.240668	304	10	54	45	195	1.94155	0.541923	0.570569	-0.003,0.663	-0.259,0.457	-0.586,1.067	0.120337	0.680476	0.680476	0		other
CXCL12 __ TOMM40	CXCL12	TOMM40	0.229053	-0.633623	-1.53885	1.38506	1.73441	0.799319	1107.36	1111.72	1107.69	1112.46	1114.62	0.333225	-0.466911	-1.03909	311	10	54	52	195	1.91348	-2.64165	-2.4274	-0.008,0.675	-0.813,-0.12	-1.878,-0.2	0.1243	0.0270516	0.0455182	0		other
CXCL12 __ WDR12	CXCL12	WDR12	0.229053	-0.376783	-0.0390108	1.38506	1.08463	0.98034	1053.12	1055.83	1058.79	1061.69	1067.04	0.32711	-0.203487	-0.265223	311	11	54	51	195	1.87197	-1.13858	-0.637213	-0.015,0.67	-0.554,0.147	-1.081,0.551	0.131597	0.381303	0.648153	0		other
CXCL12 __ ZNF259	CXCL12	ZNF259	0.229053	-0.299328	-0.693708	1.38506	1.21772	0.850017	1040.65	1043.99	1042.77	1046.32	1050.33	0.327151	-0.238123	-0.508143	315	12	54	54	195	1.94882	-1.41849	-1.31394	-0.002,0.656	-0.567,0.091	-1.266,0.25	0.119373	0.274452	0.323876	0		other
FAM174A __ HAVCR1	FAM174A	HAVCR1	-0.784988	0.576274	-1.03692	1.36669	1.18016	1.25504	1127.18	1114.87	1125.96	1113.4	1112.44	-0.700599	0.618909	-1.10392	311	13	53	50	195	-3.96657	3.42422	-2.78423	-1.047,-0.354	0.265,0.973	-1.881,-0.327	0.000563044	0.00356025	0.0191835	4		other
FAM174A __ LDLRAP1	FAM174A	LDLRAP1	-0.784988	0.935693	-0.765039	1.36669	1.44694	1.16025	1133.42	1120.08	1115.62	1101.56	1101.58	-0.689605	1.08643	-1.08738	318	14	53	56	195	-4.00357	6.44456	-2.9055	-1.027,-0.352	0.756,1.417	-1.821,-0.354	0.000497069	3.0876e-09	0.0138636	3		other
FAM174A __ LPL	FAM174A	LPL	-0.784988	-0.286954	-1.87088	1.36669	1.11646	0.744186	1055.78	1042.35	1057.32	1043.17	1042.92	-0.701917	-0.190558	-0.948931	310	12	53	50	195	-4.06753	-1.0791	-2.38718	-1.04,-0.364	-0.537,0.156	-1.728,-0.17	0.000427624	0.404538	0.0497894	1		other
FAM174A __ MYBPHL	FAM174A	MYBPHL	-0.784988	0.0645779	-0.913261	1.36669	1.56211	1.50931	1050.69	1048.48	1056.53	1054.27	1059.7	-0.682099	0.100566	0.0911259	308	12	53	48	195	-4.08219	0.578634	0.235981	-1.01,-0.355	-0.24,0.441	-0.666,0.848	0.00040857	0.680476	0.85594	1		other
FAM174A __ MYLIP	FAM174A	MYLIP	-0.784988	0.378776	-0.812973	1.36669	1.52909	0.949813	1055.1	1043.97	1055.49	1045.24	1046.92	-0.690388	0.516376	-0.980656	306	9	53	49	195	-4.12609	2.9916	-2.30222	-1.018,-0.362	0.178,0.855	-1.816,-0.146	0.00034642	0.0113177	0.0599706	1		other
FAM174A __ PAFAH1B1	FAM174A	PAFAH1B1	-0.784988	-0.552176	-0.601896	1.36669	1.71901	1.39175	1067.82	1067.18	1066.96	1065.74	1070.09	-0.691664	-0.594569	0.491196	310	11	53	51	195	-3.8708	-3.27727	1.16104	-1.042,-0.341	-0.95,-0.239	-0.338,1.32	0.00076523	0.00508487	0.379572	3		other
FAM174A __ PAFAH1B2	FAM174A	PAFAH1B2	-0.784988	0.0710965	-0.957691	1.36669	1.21464	0.803333	1028.84	1018.89	1034.3	1024.47	1028.78	-0.701518	0.173854	-0.391055	308	11	53	49	195	-4.13039	0.992268	-0.969594	-1.034,-0.369	-0.17,0.517	-1.182,0.399	0.000342468	0.440581	0.449777	1		other
FAM174A __ PCSK9	FAM174A	PCSK9	-0.784988	-0.0137886	-0.530568	1.36669	1.38875	0.998489	1026.3	1022.63	1032.36	1028.86	1034.23	-0.70021	0.0343854	0.336003	305	13	53	44	195	-4.0288	0.183627	0.851667	-1.041,-0.36	-0.333,0.401	-0.437,1.109	0.000469316	0.870452	0.510099	1		other
FAM174A __ PVRL2	FAM174A	PVRL2	-0.784988	0.208571	-1.71999	1.36669	0.938849	0.78598	1059.59	1048.18	1065.31	1053.87	1056.22	-0.702848	0.155338	-0.969105	310	13	53	49	195	-4.04462	0.866535	-2.48015	-1.043,-0.362	-0.196,0.507	-1.735,-0.203	0.000450476	0.506011	0.0404202	1		other
FAM174A __ SEZ6L	FAM174A	SEZ6L	-0.784988	-0.228874	-0.63321	1.36669	1.32331	1.55153	1015.35	1012.96	1020.78	1018.19	1023.6	-0.689516	-0.0985113	0.125276	302	8	53	46	195	-4.1686	-0.562847	0.283937	-1.014,-0.365	-0.442,0.245	-0.739,0.99	0.000298476	0.680476	0.825818	1		other
FAM174A __ SIK3	FAM174A	SIK3	-0.784988	0.483318	0.192538	1.36669	1.74506	0.987214	1074.3	1072.65	1064.9	1063.84	1068.27	-0.689437	0.587037	0.487174	307	10	53	49	195	-3.95016	3.26044	1.13785	-1.032,-0.347	0.234,0.94	-0.352,1.326	0.000582401	0.00531755	0.381303	3		other
FAM174A __ SORT1	FAM174A	SORT1	-0.784988	-0.389348	-0.22486	1.36669	0.976231	0.987337	1035.02	1033.88	1040.69	1039.53	1043.49	-0.70285	-0.351791	0.895591	306	11	53	47	195	-4.02552	-1.92076	2.15318	-1.045,-0.361	-0.711,0.007	0.08,1.711	0.000469553	0.123641	0.0837145	1		other
FAM174A __ TM6SF2	FAM174A	TM6SF2	-0.784988	-0.106762	-1.1974	1.36669	1.32424	1.08335	1060.98	1053.55	1064.38	1056.43	1061.66	-0.692588	-0.280545	-0.142563	310	11	53	51	195	-4.19374	-1.67315	-0.364605	-1.016,-0.369	-0.609,0.048	-0.909,0.624	0.00026924	0.19349	0.769032	1		other
FAM174A __ TMEM57	FAM174A	TMEM57	-0.784988	0.0167428	-0.711183	1.36669	1.23059	1.96766	1046.62	1041.11	1051.18	1045.95	1051.65	-0.69088	0.100066	-0.00589844	303	10	53	45	195	-4.13727	0.561291	-0.0143093	-1.018,-0.364	-0.249,0.449	-0.814,0.802	0.000337252	0.680476	0.989341	1		other
FAM174A __ TOMM40	FAM174A	TOMM40	-0.784988	-0.633623	-1.2288	1.36669	1.73441	1.41266	1097.87	1092.92	1101.02	1095.21	1100.58	-0.680811	-0.461328	-0.134288	310	10	53	52	195	-4.04281	-2.71899	-0.3264	-1.011,-0.351	-0.794,-0.129	-0.941,0.672	0.000450476	0.0227071	0.794663	1		other
FAM174A __ WDR12	FAM174A	WDR12	-0.784988	-0.376783	-0.829013	1.36669	1.08463	0.539813	1042.14	1035.57	1048.09	1041.37	1047.33	-0.702848	-0.203488	0.0848704	310	11	53	51	195	-4.08137	-1.16383	0.208156	-1.04,-0.365	-0.546,0.139	-0.714,0.884	0.00040857	0.379572	0.870452	1		other
FAM174A __ ZNF259	FAM174A	ZNF259	-0.784988	-0.299328	-0.956123	1.36669	1.21772	1.05042	1036.98	1029.11	1040.89	1032.32	1037.41	-0.692581	-0.236485	-0.218751	312	10	53	54	195	-4.23091	-1.4553	-0.548346	-1.013,-0.372	-0.555,0.082	-1.001,0.563	0.000230105	0.262417	0.680476	1		other
HAVCR1 __ HMGCR	HAVCR1	HMGCR	0.576274	0.714706	0.284154	1.18016	1.1127	1.376	1093.04	1088.99	1089.75	1085.03	1088.6	0.617461	0.695626	-0.762468	303	11	50	47	195	3.51915	3.86763	-1.85898	0.274,0.961	0.343,1.048	-1.566,0.041	0.0027293	0.000771076	0.135065	3		other
HAVCR1 __ LDLR	HAVCR1	LDLR	0.576274	-1.49914	-2.18246	1.18016	1.17087	0.486001	1946.94	1925.74	1780.26	1780.63	1775.95	0.619344	-1.55405	-1.32461	508	10	50	253	195	3.39579	-14.174	-3.20439	0.262,0.977	-1.769,-1.339	-2.135,-0.514	0.00384924	<1E-15	0.00598745	4	4|2|3	other
HAVCR1 __ MYBPHL	HAVCR1	MYBPHL	0.576274	0.0645779	0.594846	1.18016	1.56211	1.31117	1088.26	1079.84	1094.56	1085.96	1091.51	0.622348	0.0987755	-0.135394	305	12	50	48	195	3.48426	0.544053	-0.334168	0.272,0.972	-0.257,0.455	-0.93,0.659	0.0030207	0.680476	0.790336	1		other
HAVCR1 __ PAFAH1B1	HAVCR1	PAFAH1B1	0.576274	-0.552176	-0.965394	1.18016	1.71901	0.899481	1115.95	1113.82	1105.69	1102.88	1104.02	0.617881	-0.592326	-0.814964	308	12	50	51	195	3.28389	-3.17293	-1.91859	0.249,0.987	-0.958,-0.226	-1.648,0.018	0.00500798	0.00658641	0.123956	3		other
HAVCR1 __ PAFAH1B2	HAVCR1	PAFAH1B2	0.576274	0.0710965	0.126436	1.18016	1.21464	0.297869	1071.46	1067.18	1077.28	1072.96	1075.05	0.617457	0.172838	-0.667856	305	11	50	49	195	3.47412	0.96467	-1.61258	0.269,0.966	-0.178,0.524	-1.48,0.144	0.003111	0.451722	0.213507	1		other
HAVCR1 __ PCSK9	HAVCR1	PCSK9	0.576274	-0.0137886	-0.673155	1.18016	1.38875	1.93487	1089.15	1085.76	1093.67	1090.32	1092.82	0.622287	0.0339835	-0.970386	302	13	50	44	195	3.51443	0.182288	-2.45934	0.275,0.969	-0.331,0.399	-1.744,-0.197	0.00276014	0.870452	0.0425397	1		other
HAVCR1 __ PVRL2	HAVCR1	PVRL2	0.576274	0.208571	-0.700439	1.18016	0.938849	1.7482	1093.12	1090.84	1098.69	1096.46	1096.82	0.617854	0.15534	-1.21287	306	12	50	49	195	3.36091	0.838217	-2.91334	0.258,0.978	-0.208,0.519	-2.029,-0.397	0.00424182	0.516231	0.0136847	1		other
HAVCR1 __ SIK3	HAVCR1	SIK3	0.576274	0.483318	1.22638	1.18016	1.74506	1.74438	1097.41	1092.67	1097.46	1091.47	1096.44	0.622153	0.585769	-0.27509	302	8	50	49	195	3.42495	3.19878	-0.581305	0.266,0.978	0.227,0.945	-1.203,0.652	0.00356025	0.00608452	0.680476	3		other
HAVCR1 __ TM6SF2	HAVCR1	TM6SF2	0.576274	-0.106762	-0.407117	1.18016	1.32424	1.1538	1102.38	1099.46	1103.02	1100.51	1101.05	0.617881	-0.276915	-1.04266	306	10	50	51	195	3.45872	-1.56233	-2.43189	0.268,0.968	-0.624,0.07	-1.883,-0.202	0.0032432	0.227879	0.0451643	1		other
HAVCR1 __ TOMM40	HAVCR1	TOMM40	0.576274	-0.633623	-1.05775	1.18016	1.73441	1.55002	1137.81	1136.72	1136.3	1135.85	1134.46	0.622856	-0.468825	-1.07437	306	9	50	52	195	3.44874	-2.63655	-2.39158	0.269,0.977	-0.817,-0.12	-1.955,-0.194	0.00334084	0.0273933	0.0493583	4		other
HAVCR1 __ WDR12	HAVCR1	WDR12	0.576274	-0.376783	-0.483514	1.18016	1.08463	0.70767	1093.41	1090.91	1097.12	1094.75	1094.68	0.61788	-0.203488	-0.874776	308	12	50	51	195	3.48326	-1.15621	-2.18442	0.27,0.966	-0.548,0.141	-1.66,-0.09	0.0030207	0.379572	0.0786715	1		other
HMGCR __ LPL	HMGCR	LPL	0.714706	-0.286954	0.11355	1.1127	1.11646	0.426735	1023.46	1012.07	1027.93	1016.28	1021.88	0.695631	-0.191493	-0.0854372	305	13	47	50	195	3.95992	-1.11743	-0.225043	0.351,1.04	-0.527,0.144	-0.83,0.659	0.000572179	0.389448	0.860866	1		other
HMGCR __ MYBPHL	HMGCR	MYBPHL	0.714706	0.0645779	1.73628	1.1127	1.56211	0.508002	1022.25	1003.87	1028.46	1009.9	1011.89	0.695909	0.0964112	0.974902	299	9	47	48	195	3.92055	0.54777	2.24279	0.348,1.044	-0.249,0.441	0.123,1.827	0.000644098	0.680476	0.0687269	1		other
HMGCR __ MYLIP	HMGCR	MYLIP	0.714706	0.378776	-0.513261	1.1127	1.52909	0.753919	1016.93	1014.32	1019.62	1016.02	1015.65	0.695705	0.515272	-1.51796	298	7	47	49	195	3.95036	2.97516	-3.21599	0.351,1.041	0.176,0.855	-2.443,-0.593	0.000582401	0.0118259	0.00589036	1		other
HMGCR __ PAFAH1B2	HMGCR	PAFAH1B2	0.714706	0.0710965	0.00367194	1.1127	1.21464	0.900481	1020.21	1012.05	1025.78	1017.52	1022.88	0.695705	0.173324	-0.738484	302	11	47	49	195	3.97384	1.00671	-1.847	0.353,1.039	-0.164,0.511	-1.522,0.045	0.000549365	0.433721	0.137839	1		other
HMGCR __ PCSK9	HMGCR	PCSK9	0.714706	-0.0137886	0.444311	1.1127	1.38875	0.797488	1003.04	991.014	1008.92	996.712	1002.48	0.6957	0.0342395	-0.14796	298	12	47	44	195	3.99177	0.191274	-0.379035	0.354,1.037	-0.317,0.385	-0.913,0.617	0.00051869	0.870452	0.759359	1		other
HMGCR __ PVRL2	HMGCR	PVRL2	0.714706	0.208571	1.23833	1.1127	0.938849	1.13508	1035.76	1020.56	1040.04	1024.66	1029.42	0.695555	0.156186	0.434591	302	11	47	49	195	3.90307	0.891208	1.06781	0.346,1.045	-0.187,0.5	-0.363,1.232	0.000681033	0.495445	0.407194	1		other
HMGCR __ SEZ6L	HMGCR	SEZ6L	0.714706	-0.228874	1.26019	1.1127	1.32331	0.394208	991.433	976.43	996.5	981.863	986.737	0.695705	-0.0958078	0.399678	295	7	47	46	195	4.00922	-0.54735	0.856385	0.356,1.036	-0.439,0.247	-0.515,1.314	0.000493788	0.680476	0.507222	1		other
HMGCR __ SORT1	HMGCR	SORT1	0.714706	-0.389348	1.02293	1.1127	0.976231	1.44227	1009.27	994.375	1014.11	999.431	1004.6	0.695576	-0.352474	0.661062	297	8	47	47	195	3.94437	-1.99876	1.46586	0.35,1.041	-0.698,-0.007	-0.223,1.545	0.000593267	0.113005	0.25985	1		other
HMGCR __ TM6SF2	HMGCR	TM6SF2	0.714706	-0.106762	0.759399	1.1127	1.32424	0.716876	1030.57	1015.83	1035.14	1020.7	1025.94	0.6957	-0.276886	0.576761	302	9	47	51	195	4.05366	-1.66688	1.37766	0.359,1.032	-0.602,0.049	-0.244,1.397	0.0004446	0.19542	0.290532	1		other
HMGCR __ TMEM57	HMGCR	TMEM57	0.714706	0.0167428	0.944985	1.1127	1.23059	0.965164	1001.76	993.332	1006.99	998.021	1003.87	0.695705	0.0959928	0.122394	292	5	47	45	195	4.05387	0.549596	0.232419	0.359,1.032	-0.246,0.438	-0.91,1.155	0.0004446	0.680476	0.857253	1		other
HMGCR __ TOMM40	HMGCR	TOMM40	0.714706	-0.633623	0.622158	1.1127	1.73441	0.999975	1067.86	1059.1	1070.07	1062.38	1068.28	0.69679	-0.46968	0.128575	301	7	47	52	195	3.89297	-2.73208	0.268863	0.346,1.048	-0.807,-0.133	-0.809,1.066	0.000702319	0.0221379	0.834729	1		other
HMGCR __ WDR12	HMGCR	WDR12	0.714706	-0.376783	0.854262	1.1127	1.08463	0.920255	1024.68	1012.1	1030.58	1018.21	1024.05	0.6957	-0.203489	0.202158	303	10	47	51	195	3.98662	-1.20476	0.492629	0.354,1.038	-0.535,0.128	-0.602,1.006	0.000526803	0.378643	0.698877	1		other
HMGCR __ ZNF259	HMGCR	ZNF259	0.714706	-0.299328	0.112198	1.1127	1.21772	1.20694	1021.44	1009.99	1024.93	1013.98	1019.75	0.695705	-0.238123	-0.371631	306	10	47	54	195	4.04398	-1.46266	-0.922081	0.359,1.033	-0.557,0.081	-1.162,0.418	0.000450476	0.259885	0.47568	1		other
LDLR __ LPL	LDLR	LPL	-1.49914	-0.286954	-2.04571	1.17087	1.11646	0.646862	1869.79	1715.68	1874.13	1719.15	1724.16	-1.55424	-0.1893	-0.403896	511	13	253	50	195	-14.4394	-1.05721	-1.09825	-1.765,-1.343	-0.54,0.162	-1.125,0.317	<1E-15	0.411949	0.398079	1		other
LDLR __ MYBPHL	LDLR	MYBPHL	-1.49914	0.0645779	-1.54038	1.17087	1.56211	1.87245	1865.69	1727.42	1859.37	1732.98	1736.24	-1.55507	0.100507	0.44226	505	9	253	48	195	-14.9662	0.572077	1.08007	-1.759,-1.351	-0.244,0.445	-0.36,1.245	<1E-15	0.680476	0.404362	1		other
LDLR __ MYLIP	LDLR	MYLIP	-1.49914	0.378776	-1.72884	1.17087	1.52909	1.15545	1893.48	1724.79	1873.96	1724.83	1729.76	-1.55471	0.51645	-0.448538	508	11	253	49	195	-14.6237	2.8968	-1.15867	-1.763,-1.346	0.167,0.866	-1.207,0.31	<1E-15	0.0141779	0.379572	1		other
LDLR __ PAFAH1B1	LDLR	PAFAH1B1	-1.49914	-0.552176	-1.23562	1.17087	1.71901	1.73835	1859.94	1737.33	1865.28	1738.6	1739.99	-1.55468	-0.594482	0.928104	508	9	253	51	195	-14.2693	-3.30595	2.17103	-1.768,-1.341	-0.947,-0.242	0.09,1.766	<1E-15	0.00480649	0.080864	1		other
LDLR __ PAFAH1B2	LDLR	PAFAH1B2	-1.49914	0.0710965	-1.44305	1.17087	1.21464	1.51658	1870.25	1715.34	1860.85	1720.29	1726.73	-1.55471	0.177743	-0.106483	507	10	253	49	195	-14.6538	0.999018	-0.265783	-1.763,-1.347	-0.171,0.526	-0.892,0.679	<1E-15	0.437921	0.836234	1		other
LDLR __ PCSK9	LDLR	PCSK9	-1.49914	-0.0137886	-1.8396	1.17087	1.38875	0.966615	1854.17	1700.79	1858.59	1705.52	1708.56	-1.55471	0.0340369	-0.770961	503	11	253	44	195	-14.6562	0.183201	-1.97703	-1.763,-1.347	-0.33,0.398	-1.535,-0.007	<1E-15	0.870452	0.116093	1		other
LDLR __ SEZ6L	LDLR	SEZ6L	-1.49914	-0.228874	-1.95638	1.17087	1.32331	0.640228	1845.42	1693.9	1849.92	1697.65	1703	-1.55463	-0.0980751	-0.450398	505	11	253	46	195	-14.6883	-0.538707	-1.16227	-1.762,-1.347	-0.455,0.259	-1.21,0.309	<1E-15	0.680476	0.379572	1		other
LDLR __ SORT1	LDLR	SORT1	-1.49914	-0.389348	-0.914719	1.17087	0.976231	0.53414	1843.99	1700.55	1846.68	1705.58	1711.92	-1.55456	-0.348815	0.275924	504	9	253	47	195	-14.636	-1.92589	0.658169	-1.763,-1.346	-0.704,0.006	-0.546,1.098	<1E-15	0.123253	0.633185	1		other
LDLR __ TM6SF2	LDLR	TM6SF2	-1.49914	-0.106762	-1.07423	1.17087	1.32424	1.75714	1875.72	1736.75	1877.16	1742.48	1747.83	-1.55467	-0.281681	0.604237	510	11	253	51	195	-14.799	-1.62461	1.5849	-1.761,-1.349	-0.622,0.058	-0.143,1.351	<1E-15	0.210265	0.221397	1		other
LDLR __ TMEM57	LDLR	TMEM57	-1.49914	0.0167428	-1.9831	1.17087	1.23059	0.68573	1875.79	1723.09	1869.32	1728.74	1734.73	-1.55464	0.0998069	-0.192297	504	11	253	45	195	-14.6818	0.54311	-0.495021	-1.762,-1.347	-0.26,0.46	-0.954,0.569	<1E-15	0.680476	0.69876	1		other
LDLR __ TOMM40	LDLR	TOMM40	-1.49914	-0.633623	-2.1847	1.17087	1.73441	1.49911	1905.9	1781.56	1908.58	1787.78	1791.92	-1.55517	-0.460003	0.612839	510	10	253	52	195	-14.8128	-2.67518	1.55287	-1.761,-1.349	-0.797,-0.123	-0.161,1.386	<1E-15	0.0250566	0.230488	1		other
LDLR __ WDR12	LDLR	WDR12	-1.49914	-0.376783	-1.68747	1.17087	1.08463	1.00829	1885.22	1747.6	1880.64	1755.04	1758.74	-1.55469	-0.195715	0.390887	510	11	253	51	195	-14.8083	-1.12948	1.02592	-1.76,-1.349	-0.535,0.144	-0.356,1.138	<1E-15	0.383632	0.425255	1		other
LDLR __ ZNF259	LDLR	ZNF259	-1.49914	-0.299328	-1.44643	1.17087	1.21772	1.11092	1854.41	1705.01	1853.97	1710.83	1715.81	-1.55464	-0.236484	0.582116	512	10	253	54	195	-14.9294	-1.40732	1.49129	-1.759,-1.351	-0.566,0.093	-0.183,1.347	<1E-15	0.278353	0.249491	1		other
LDLRAP1 __ MYBPHL	LDLRAP1	MYBPHL	0.935693	0.0645779	0.898639	1.44694	1.56211	2.0261	1104.84	1072.21	1110.87	1078.32	1083.96	1.08557	0.100431	0.0952757	312	13	56	48	195	6.54704	0.569924	0.250707	0.761,1.411	-0.245,0.446	-0.65,0.84	2.06999e-09	0.680476	0.844764	1		other
LDLRAP1 __ MYLIP	LDLRAP1	MYLIP	0.935693	0.378776	0.677395	1.44694	1.52909	1.87535	1112.57	1089.14	1113.42	1089.17	1093.79	1.08609	0.517096	-0.650826	313	13	56	49	195	6.43368	2.9061	-1.68508	0.755,1.417	0.168,0.866	-1.408,0.106	3.24569e-09	0.0138636	0.189014	1		other
LDLRAP1 __ PAFAH1B1	LDLRAP1	PAFAH1B1	0.935693	-0.552176	-0.728045	1.44694	1.71901	0.939513	1125.13	1107.88	1111.97	1093.83	1093.47	1.08678	-0.594518	-1.16551	315	13	56	51	195	6.23199	-3.28631	-2.93097	0.745,1.429	-0.949,-0.24	-1.945,-0.386	8.2331e-09	0.00500798	0.0131238	4		other
LDLRAP1 __ PAFAH1B2	LDLRAP1	PAFAH1B2	0.935693	0.0710965	0.567049	1.44694	1.21464	1.24099	1074.11	1051.79	1079.93	1057.54	1059.76	1.08681	0.177196	-0.772373	310	10	56	49	195	6.54056	1.01172	-1.86101	0.761,1.412	-0.166,0.52	-1.586,0.041	2.10486e-09	0.431316	0.13467	1		other
LDLRAP1 __ PCSK9	LDLRAP1	PCSK9	0.935693	-0.0137886	0.431667	1.44694	1.38875	1.91998	1080.85	1055.24	1085.92	1060.45	1065.42	1.08641	0.0340423	-0.6563	307	12	56	44	195	6.45329	0.183686	-1.64529	0.756,1.416	-0.329,0.397	-1.438,0.126	2.9756e-09	0.870452	0.202772	1		other
LDLRAP1 __ PVRL2	LDLRAP1	PVRL2	0.935693	0.208571	0.719035	1.44694	0.938849	1.81212	1105.99	1078.68	1111.63	1084.21	1089.62	1.08848	0.155262	-0.398298	313	13	56	49	195	6.16421	0.834193	-0.985888	0.742,1.435	-0.21,0.52	-1.19,0.394	1.18517e-08	0.518118	0.443267	1		other
LDLRAP1 __ SIK3	LDLRAP1	SIK3	0.935693	0.483318	1.51426	1.44694	1.74506	1.00133	1103.2	1081.55	1103.25	1079.48	1084.25	1.08615	0.588015	-0.32183	310	10	56	49	195	6.34219	3.25751	-0.752382	0.75,1.422	0.234,0.942	-1.16,0.517	5.09667e-09	0.0053524	0.569138	3		other
LDLRAP1 __ TM6SF2	LDLRAP1	TM6SF2	0.935693	-0.106762	-0.574734	1.44694	1.32424	0.488569	1100.92	1083.34	1099.24	1082.7	1079.92	1.08839	-0.277434	-1.2482	312	10	56	51	195	6.43091	-1.58018	-2.96106	0.757,1.42	-0.622,0.067	-2.074,-0.422	3.24569e-09	0.222839	0.0121411	4		other
LDLRAP1 __ TMEM57	LDLRAP1	TMEM57	0.935693	0.0167428	0.159374	1.44694	1.23059	1.36168	1119.12	1102.33	1125.23	1108.6	1110.98	1.08677	0.0998252	-1.28098	307	11	56	45	195	6.58511	0.554511	-3.18962	0.763,1.41	-0.253,0.453	-2.068,-0.494	1.69486e-09	0.680476	0.0062596	1		other
LDLRAP1 __ TOMM40	LDLRAP1	TOMM40	0.935693	-0.633623	-0.955674	1.44694	1.73441	2.20143	1147.54	1130.87	1146.01	1130.96	1131.7	1.08555	-0.460905	-1.18758	312	9	56	52	195	6.47222	-2.66938	-2.74147	0.757,1.414	-0.799,-0.122	-2.037,-0.339	2.8363e-09	0.0252981	0.0215733	1		other
LDLRAP1 __ WDR12	LDLRAP1	WDR12	0.935693	-0.376783	0.197529	1.44694	1.08463	1.03082	1093.74	1067.72	1098.34	1073.3	1077.71	1.08678	-0.196302	-0.528017	313	11	56	51	195	6.62502	-1.15353	-1.33559	0.765,1.408	-0.53,0.137	-1.303,0.247	1.36425e-09	0.379572	0.312793	1		other
LDLRAP1 __ ZNF259	LDLRAP1	ZNF259	0.935693	-0.299328	0.114716	1.44694	1.21772	1.39114	1096.4	1068.54	1098.44	1071.66	1076.61	1.08657	-0.23598	-0.766179	316	11	56	54	195	6.77623	-1.45092	-1.99076	0.772,1.401	-0.555,0.083	-1.521,-0.012	5.36593e-10	0.263153	0.114729	1		other
LPL __ MLXIPL	LPL	MLXIPL	-0.286954	1.20559	0.361669	1.11646	1.74582	0.759552	1083.49	1086.22	1064.02	1066.81	1070.19	-0.186993	1.11327	-0.706485	307	11	50	51	195	-1.04848	6.29145	-1.70497	-0.537,0.163	0.766,1.46	-1.519,0.106	0.415206	6.56099e-09	0.181836	2		other
LPL __ MYBPHL	LPL	MYBPHL	-0.286954	0.0645779	-0.3451	1.11646	1.56211	0.853877	1032.29	1036.93	1038.13	1042.79	1048.88	-0.186999	0.0993058	-0.343015	305	12	50	48	195	-1.06825	0.558115	-0.863848	-0.53,0.156	-0.249,0.448	-1.121,0.435	0.407194	0.680476	0.507222	0		other
LPL __ MYLIP	LPL	MYLIP	-0.286954	0.378776	0.534405	1.11646	1.52909	1.00485	1023.83	1028.89	1018.19	1023.28	1028.82	-0.19011	0.515259	0.328499	305	11	50	49	195	-1.08239	2.91007	0.802625	-0.534,0.154	0.168,0.862	-0.474,1.131	0.403961	0.0137882	0.534913	2		other
LPL __ NCAN	LPL	NCAN	-0.286954	1.04406	0.659553	1.11646	1.76419	0.79495	1065.32	1069	1052.2	1056.05	1061.04	-0.190132	0.982853	-0.311064	303	10	50	48	195	-1.02575	5.21663	-0.696302	-0.553,0.173	0.614,1.352	-1.187,0.565	0.425255	2.10428e-06	0.606058	2		other
LPL __ PAFAH1B1	LPL	PAFAH1B1	-0.286954	-0.552176	-1.35488	1.11646	1.71901	1.43806	1051.59	1055.35	1043.26	1046.82	1051.73	-0.190525	-0.592559	-0.34279	308	12	50	51	195	-1.02381	-3.20934	-0.815934	-0.555,0.174	-0.954,-0.231	-1.166,0.481	0.425725	0.00592542	0.527919	2		other
LPL __ PAFAH1B2	LPL	PAFAH1B2	-0.286954	0.0710965	-0.860045	1.11646	1.21464	1.07868	1006.66	1007.41	1012.42	1013.11	1012.01	-0.190913	0.173331	-1.10701	305	11	50	49	195	-1.08548	0.977601	-2.70109	-0.536,0.154	-0.174,0.521	-1.91,-0.304	0.403577	0.446205	0.0237875	0		other
LPL __ PCSK9	LPL	PCSK9	-0.286954	-0.0137886	-1.22926	1.11646	1.38875	0.833996	997.403	999.688	1001.35	1003.58	1005.93	-0.190905	0.0342565	-1.02866	300	11	50	44	195	-1.08259	0.184507	-2.48233	-0.537,0.155	-0.33,0.398	-1.841,-0.216	0.403961	0.870452	0.0402686	0		other
LPL __ PVRL2	LPL	PVRL2	-0.286954	0.208571	-0.427034	1.11646	0.938849	1.23739	1018.84	1021.71	1024.55	1027.42	1031.49	-0.191009	0.155424	-0.480691	307	13	50	49	195	-1.06808	0.862118	-1.21758	-0.542,0.16	-0.198,0.509	-1.254,0.293	0.407194	0.507222	0.375178	0		other
LPL __ SEZ6L	LPL	SEZ6L	-0.286954	-0.228874	-0.790191	1.11646	1.32331	1.26708	984.477	988.197	987.976	991.417	995.828	-0.190906	-0.0958073	-0.689967	299	8	50	46	195	-1.08209	-0.525183	-1.49539	-0.537,0.155	-0.453,0.262	-1.594,0.214	0.403961	0.680659	0.248487	0		other
LPL __ SIK3	LPL	SIK3	-0.286954	0.483318	0.195232	1.11646	1.74506	1.03351	1022.89	1026.31	1018.97	1023.07	1028.07	-0.187812	0.585884	-0.381294	300	6	50	49	195	-1.06959	3.30985	-0.74724	-0.532,0.156	0.239,0.933	-1.381,0.619	0.407194	0.00475851	0.571936	2		other
LPL __ SORT1	LPL	SORT1	-0.286954	-0.389348	-1.08434	1.11646	0.976231	1.49863	1013.07	1016.29	1015.39	1018.56	1022.74	-0.191023	-0.351842	-0.404172	303	11	50	47	195	-1.06075	-1.90596	-0.960101	-0.544,0.162	-0.714,0.01	-1.229,0.421	0.411	0.12503	0.452459	0		other
LPL __ TM6SF2	LPL	TM6SF2	-0.286954	-0.106762	-0.822686	1.11646	1.32424	1.31044	1033.01	1035.89	1034.94	1037.49	1040.34	-0.190525	-0.277274	-0.674301	306	10	50	51	195	-1.0855	-1.59221	-1.60074	-0.535,0.153	-0.619,0.064	-1.5,0.151	0.403577	0.219149	0.217051	0		other
LPL __ TMEM57	LPL	TMEM57	-0.286954	0.0167428	-0.68424	1.11646	1.23059	0.883335	1018.17	1022.06	1023.55	1027.47	1032.64	-0.190955	0.0959611	-0.376353	300	10	50	45	195	-1.08102	0.520711	-0.87984	-0.537,0.155	-0.265,0.457	-1.215,0.462	0.404199	0.681681	0.500531	0		other
LPL __ WDR12	LPL	WDR12	-0.286954	-0.376783	-0.729994	1.11646	1.08463	1.01919	1019.01	1022.2	1024.38	1027.51	1031.69	-0.190955	-0.203488	-0.365806	307	11	50	51	195	-1.07271	-1.15213	-0.88446	-0.54,0.158	-0.55,0.143	-1.176,0.445	0.406938	0.379572	0.499707	0		other
LPL __ ZNF259	LPL	ZNF259	-0.286954	-0.299328	-0.7081	1.11646	1.21772	1.24857	1005.99	1010.38	1009.96	1014.22	1019.89	-0.189202	-0.237332	-0.0622303	310	11	50	54	195	-1.11573	-1.44274	-0.158586	-0.522,0.143	-0.56,0.085	-0.831,0.707	0.38983	0.266168	0.883473	0		other
MLXIPL __ MYBPHL	MLXIPL	MYBPHL	1.20559	0.0645779	-0.0577671	1.74582	1.56211	1.68726	1087.95	1069.12	1093.32	1074.55	1079.01	1.11308	0.10004	-0.938498	304	10	51	48	195	6.4559	0.566375	-2.24385	0.775,1.451	-0.246,0.446	-1.758,-0.119	2.9756e-09	0.680476	0.0686841	1		other
MLXIPL __ MYLIP	MLXIPL	MYLIP	1.20559	0.378776	1.2994	1.74582	1.52909	1.13462	1124.3	1099.11	1122.23	1095.99	1101.95	1.11349	0.517791	-0.113748	307	12	51	49	195	6.4647	2.9587	-0.289771	0.776,1.451	0.175,0.861	-0.883,0.656	2.87949e-09	0.0121411	0.823079	3		other
MLXIPL __ PAFAH1B1	MLXIPL	PAFAH1B1	1.20559	-0.552176	-0.540827	1.74582	1.71901	0.807199	1125.03	1114.16	1112.09	1100.86	1098.75	1.11313	-0.594503	-1.11822	308	11	51	51	195	5.94783	-3.17662	-2.55523	0.746,1.48	-0.961,-0.228	-1.976,-0.26	4.12324e-08	0.00652499	0.0332098	4		other
MLXIPL __ PAFAH1B2	MLXIPL	PAFAH1B2	1.20559	0.0710965	0.322229	1.74582	1.21464	1.30148	1074.5	1059.25	1080.26	1064.93	1064.54	1.11319	0.177877	-1.14299	306	11	51	49	195	6.26194	0.984799	-2.74153	0.765,1.462	-0.176,0.532	-1.96,-0.326	7.08831e-09	0.443267	0.0215733	1		other
MLXIPL __ PCSK9	MLXIPL	PCSK9	1.20559	-0.0137886	1.87266	1.74582	1.38875	1.03163	1089.19	1052.19	1094.73	1057.58	1058.84	1.11307	0.0340456	0.804168	302	12	51	44	195	6.32633	0.182347	1.98765	0.768,1.458	-0.332,0.4	0.011,1.597	5.55323e-09	0.870452	0.114923	1		other
MLXIPL __ PVRL2	MLXIPL	PVRL2	1.20559	0.208571	2.20292	1.74582	0.938849	1.92521	1110.25	1076.47	1114.06	1079.64	1082.38	1.11352	0.150377	0.638687	306	11	51	49	195	6.10385	0.811282	1.4928	0.756,1.471	-0.213,0.514	-0.2,1.477	1.62803e-08	0.530137	0.249383	1		other
MLXIPL __ SIK3	MLXIPL	SIK3	1.20559	0.483318	0.700944	1.74582	1.74506	1.05213	1100.87	1085.49	1102.04	1085.48	1088.47	1.11347	0.589327	-0.825957	305	10	51	49	195	6.30371	3.28368	-1.93037	0.767,1.46	0.238,0.941	-1.665,0.013	6.21712e-09	0.00500798	0.122197	3		other
MLXIPL __ SORT1	MLXIPL	SORT1	1.20559	-0.389348	-0.139385	1.74582	0.976231	0.74794	1081.38	1067.72	1080.6	1067.39	1065.54	1.1155	-0.350529	-1.22607	303	10	51	47	195	6.00894	-1.82757	-2.7184	0.752,1.479	-0.726,0.025	-2.11,-0.342	2.8671e-08	0.142829	0.0227071	4		other
MLXIPL __ TM6SF2	MLXIPL	TM6SF2	1.20559	-0.106762	-0.595637	1.74582	1.32424	1.51238	1102.15	1089	1101.29	1088.83	1086.61	1.11305	-0.281468	-1.37715	307	10	51	51	195	6.281	-1.58833	-3.21706	0.766,1.46	-0.629,0.066	-2.216,-0.538	6.76603e-09	0.220537	0.00588891	4		other
MLXIPL __ TMEM57	MLXIPL	TMEM57	1.20559	0.0167428	2.17106	1.74582	1.23059	0.758385	1122.78	1089.22	1124.65	1090.47	1090.12	1.11319	0.100091	0.981925	301	10	51	45	195	6.29036	0.53788	2.27643	0.766,1.46	-0.265,0.465	0.136,1.827	6.56099e-09	0.680476	0.0636343	1		other
MLXIPL __ WDR12	MLXIPL	WDR12	1.20559	-0.376783	-0.226835	1.74582	1.08463	1.78154	1090.2	1076.4	1092.84	1079.97	1077.94	1.11303	-0.194481	-1.44431	306	9	51	51	195	6.30456	-1.1016	-3.2634	0.767,1.459	-0.541,0.152	-2.312,-0.577	6.21712e-09	0.396383	0.00528347	1		other
MLXIPL __ ZNF259	MLXIPL	ZNF259	1.20559	-0.299328	-0.951359	1.74582	1.21772	1.18469	1085.14	1067.31	1085.34	1068.75	1069.26	1.11311	-0.235587	-1.30235	309	9	51	54	195	6.40066	-1.38554	-2.99781	0.772,1.454	-0.569,0.098	-2.154,-0.451	3.73875e-09	0.286734	0.0111243	1		other
MYBPHL __ MYLIP	MYBPHL	MYLIP	0.0645779	0.378776	0.719144	1.56211	1.52909	0.900972	1047.32	1053	1040.29	1045.9	1050.65	0.100513	0.517047	0.212896	304	12	48	49	195	0.572102	2.96733	0.542134	-0.244,0.445	0.176,0.859	-0.557,0.983	0.680476	0.0119985	0.680476	2		other
MYBPHL __ NCAN	MYBPHL	NCAN	0.0645779	1.04406	1.10149	1.56211	1.76419	1.58477	1081.09	1087.16	1061.67	1067.58	1072.97	0.100515	0.976721	0.144857	303	12	48	48	195	0.550329	5.34765	0.35425	-0.257,0.458	0.619,1.335	-0.657,0.946	0.680476	1.16278e-06	0.776079	2		other
MYBPHL __ PAFAH1B1	MYBPHL	PAFAH1B1	0.0645779	-0.552176	0.657213	1.56211	1.71901	1.92096	1062.65	1066.35	1065.68	1069.42	1065.75	0.100513	-0.594419	1.08511	306	12	48	51	195	0.543191	-3.29095	2.63171	-0.262,0.463	-0.948,-0.24	0.277,1.893	0.680476	0.00499249	0.0275789	0		other
MYBPHL __ PAFAH1B2	MYBPHL	PAFAH1B2	0.0645779	0.0710965	-0.59735	1.56211	1.21464	0.912833	1004.8	1010.21	1010.33	1015.74	1020.17	0.099412	0.177804	-0.702589	303	11	48	49	195	0.565333	1.01951	-1.73752	-0.245,0.444	-0.164,0.52	-1.495,0.09	0.680476	0.427994	0.17074	0		other
MYBPHL __ PCSK9	MYBPHL	PCSK9	0.0645779	-0.0137886	-0.312524	1.56211	1.38875	0.804337	994.169	999.976	999.636	1005.44	1011.3	0.100171	0.0340703	-0.409	298	11	48	44	195	0.572176	0.187877	-1.00748	-0.243,0.443	-0.321,0.39	-1.205,0.387	0.680476	0.870452	0.433668	0		other
MYBPHL __ PVRL2	MYBPHL	PVRL2	0.0645779	0.208571	0.617471	1.56211	0.938849	1.41598	1022.64	1028.54	1026.29	1032.18	1036.25	0.0987088	0.150355	0.515117	304	12	48	49	195	0.551339	0.846771	1.28724	-0.252,0.45	-0.198,0.498	-0.269,1.299	0.680476	0.5121	0.337783	0		other
MYBPHL __ SEZ6L	MYBPHL	SEZ6L	0.0645779	-0.228874	0.731648	1.56211	1.32331	1.44308	996.432	1002.58	1001.75	1007.94	1013.23	0.100193	-0.0986421	0.406542	298	9	48	46	195	0.5687	-0.55038	0.93299	-0.245,0.446	-0.45,0.253	-0.448,1.261	0.680476	0.680476	0.469085	0		other
MYBPHL __ SORT1	MYBPHL	SORT1	0.0645779	-0.389348	1.07815	1.56211	0.976231	2.24672	1009.92	1015.27	1016.07	1021.42	1022.24	0.0982154	-0.34885	1.08802	299	9	48	47	195	0.541937	-1.90867	2.43087	-0.257,0.453	-0.707,0.009	0.211,1.965	0.680476	0.12488	0.0451875	0		other
MYBPHL __ TM6SF2	MYBPHL	TM6SF2	0.0645779	-0.106762	0.0211824	1.56211	1.32424	0.737199	1026.08	1032.23	1030.72	1036.94	1042.47	0.099035	-0.280825	0.184739	304	10	48	51	195	0.567012	-1.64717	0.446676	-0.243,0.441	-0.615,0.053	-0.626,0.995	0.680476	0.2023	0.730699	0		other
MYBPHL __ TMEM57	MYBPHL	TMEM57	0.0645779	0.0167428	0.252303	1.56211	1.23059	0.918467	1009.82	1015.95	1014.63	1020.72	1026.4	0.0993243	0.100076	-0.0708753	296	8	48	45	195	0.574573	0.564032	-0.158744	-0.239,0.438	-0.248,0.448	-0.946,0.804	0.680476	0.680476	0.883473	0		other
MYBPHL __ TOMM40	MYBPHL	TOMM40	0.0645779	-0.633623	0.206274	1.56211	1.73441	0.896538	1063.9	1069.86	1068.52	1074.82	1079.03	0.100487	-0.460928	0.737308	304	9	48	52	195	0.575938	-2.72731	1.72225	-0.241,0.442	-0.792,-0.13	-0.102,1.576	0.680476	0.0224003	0.175566	0		other
MYBPHL __ WDR12	MYBPHL	WDR12	0.0645779	-0.376783	0.924483	1.56211	1.08463	1.01619	1023.61	1029.16	1029.24	1034.87	1035.12	0.0993449	-0.195137	1.04075	305	11	48	51	195	0.580066	-1.16727	2.6504	-0.236,0.435	-0.523,0.133	0.271,1.81	0.680476	0.379528	0.0265616	0		other
MYBPHL __ ZNF259	MYBPHL	ZNF259	0.0645779	-0.299328	1.25289	1.56211	1.21772	1.4315	1032.59	1036.83	1038.85	1042.96	1038.51	0.100514	-0.233657	1.32394	306	9	48	54	195	0.600463	-1.46257	3.23074	-0.228,0.429	-0.547,0.079	0.521,2.127	0.674268	0.259885	0.00571381	0		other
MYLIP __ NCAN	MYLIP	NCAN	0.378776	1.04406	0.815023	1.52909	1.76419	1.23719	1072.16	1074.97	1064.86	1067.23	1068.03	0.516569	0.978461	-1.00828	303	11	49	48	195	2.86398	5.3802	-2.41101	0.163,0.87	0.622,1.335	-1.828,-0.189	0.015293	1.0114e-06	0.0473986	2		other
MYLIP __ PAFAH1B1	MYLIP	PAFAH1B1	0.378776	-0.552176	-0.0988786	1.52909	1.71901	1.3609	1050.22	1044.6	1046.98	1041.9	1047.09	0.516319	-0.594507	0.292678	304	9	49	51	195	2.86532	-3.35218	0.65661	0.163,0.87	-0.942,-0.247	-0.581,1.166	0.015271	0.00432366	0.633826	3		other
MYLIP __ PAFAH1B2	MYLIP	PAFAH1B2	0.378776	0.0710965	-0.166437	1.52909	1.21464	1.32328	1021.05	1019.4	1026.38	1024.72	1029.75	0.516327	0.177744	-0.405865	305	12	49	49	195	3.00397	1.03411	-1.04947	0.179,0.853	-0.159,0.515	-1.164,0.352	0.0109704	0.422036	0.415206	1		other
MYLIP __ PCSK9	MYLIP	PCSK9	0.378776	-0.0137886	1.06724	1.52909	1.38875	2.68462	1012.08	1006.43	1017.92	1012.26	1017.17	0.516285	0.0339983	0.282389	297	9	49	44	195	2.95939	0.186592	0.647931	0.174,0.858	-0.323,0.391	-0.572,1.137	0.0121411	0.870452	0.640155	1		other
MYLIP __ PVRL2	MYLIP	PVRL2	0.378776	0.208571	0.0627517	1.52909	0.938849	0.954216	1009.73	1009.08	1015.43	1014.69	1019.03	0.515272	0.155347	-0.563135	300	7	49	49	195	2.846	0.858026	-1.1439	0.16,0.87	-0.2,0.51	-1.528,0.402	0.0161384	0.507222	0.381283	1		other
MYLIP __ SIK3	MYLIP	SIK3	0.378776	0.483318	0.525142	1.52909	1.74506	0.757214	1031.82	1032.64	1030.7	1030.41	1034.74	0.516041	0.585969	-0.503978	300	7	49	49	195	2.90796	3.30201	-1.04446	0.168,0.864	0.238,0.934	-1.45,0.442	0.0138413	0.00485112	0.416185	3		other
MYLIP __ SORT1	MYLIP	SORT1	0.378776	-0.389348	0.338394	1.52909	0.976231	1.18622	1012.14	1008.6	1015.9	1012.69	1018.59	0.51524	-0.351791	0.147667	300	9	49	47	195	2.88064	-1.9342	0.331986	0.165,0.866	-0.708,0.005	-0.724,1.019	0.0147133	0.121972	0.790802	1		other
MYLIP __ TM6SF2	MYLIP	TM6SF2	0.378776	-0.106762	0.937912	1.52909	1.32424	0.530349	1036.07	1029.45	1040.9	1034.56	1039.25	0.515272	-0.276917	0.679444	304	9	49	51	195	2.92436	-1.59683	1.55887	0.17,0.861	-0.617,0.063	-0.175,1.534	0.0133496	0.217441	0.228546	1		other
MYLIP __ TMEM57	MYLIP	TMEM57	0.378776	0.0167428	1.22428	1.52909	1.23059	0.657785	1027.74	1023.03	1031.47	1026.46	1031.66	0.515353	0.0976151	0.496315	298	9	49	45	195	2.95784	0.541357	1.14205	0.174,0.857	-0.256,0.451	-0.355,1.348	0.0121411	0.680476	0.381303	1		other
MYLIP __ TOMM40	MYLIP	TOMM40	0.378776	-0.633623	0.707946	1.52909	1.73441	1.68482	1077.18	1073.72	1080.6	1077.87	1083.62	0.517749	-0.460881	0.567001	303	7	49	52	195	2.96183	-2.69948	1.19663	0.175,0.86	-0.796,-0.126	-0.362,1.496	0.0121411	0.0237875	0.378643	1		other
MYLIP __ WDR12	MYLIP	WDR12	0.378776	-0.376783	-0.307695	1.52909	1.08463	0.292958	1031.73	1032.61	1036.07	1037.12	1039.43	0.515239	-0.203488	-0.624781	307	12	49	51	195	2.88552	-1.15789	-1.55995	0.165,0.865	-0.548,0.141	-1.41,0.16	0.0146117	0.379572	0.228546	0		other
MYLIP __ ZNF259	MYLIP	ZNF259	0.378776	-0.299328	0.387364	1.52909	1.21772	1.16703	1027.26	1023.85	1030.89	1027.55	1033.16	0.516041	-0.236485	-0.0876945	310	12	49	54	195	3.04896	-1.45199	-0.231982	0.184,0.848	-0.556,0.083	-0.829,0.653	0.00954387	0.263153	0.857253	1		other
NCAN __ PAFAH1B1	NCAN	PAFAH1B1	1.04406	-0.552176	-0.356131	1.76419	1.71901	0.695708	1096.33	1083.48	1090.81	1077.87	1083.22	0.981088	-0.594102	-0.494974	304	10	48	51	195	5.00957	-3.1078	-1.06735	0.597,1.365	-0.969,-0.219	-1.404,0.414	5.78787e-06	0.00785847	0.407194	3		other
NCAN __ PAFAH1B2	NCAN	PAFAH1B2	1.04406	0.0710965	1.67882	1.76419	1.21464	1.16567	1081.2	1056.59	1084.15	1059.4	1063.09	0.981088	0.176157	0.45459	304	12	48	49	195	5.31685	0.962571	1.10219	0.619,1.343	-0.183,0.535	-0.354,1.263	1.31223e-06	0.451722	0.396383	1		other
NCAN __ PCSK9	NCAN	PCSK9	1.04406	-0.0137886	1.61601	1.76419	1.38875	2.53726	1076.06	1055.55	1081.79	1061.28	1065.97	0.977248	0.0341568	0.300853	298	11	48	44	195	5.31756	0.17943	0.705971	0.617,1.337	-0.339,0.407	-0.534,1.136	1.31223e-06	0.870923	0.60141	1		other
NCAN __ PVRL2	NCAN	PVRL2	1.04406	0.208571	2.35269	1.76419	0.938849	1.7911	1125.14	1095.15	1126.64	1096.11	1092.37	0.982904	0.154206	1.26394	304	12	48	49	195	5.07679	0.803092	2.92076	0.603,1.362	-0.222,0.531	0.416,2.112	4.10615e-06	0.534913	0.0134022	4		other
NCAN __ SIK3	NCAN	SIK3	1.04406	0.483318	1.49084	1.76419	1.74506	1.42922	1108.48	1092.28	1104.12	1086.11	1091.48	0.977779	0.587842	0.0980787	301	9	48	49	195	5.16059	3.12827	0.210177	0.606,1.349	0.22,0.956	-0.817,1.013	2.72244e-06	0.00749889	0.870452	3		other
NCAN __ SORT1	NCAN	SORT1	1.04406	-0.389348	-0.512812	1.76419	0.976231	0.982614	1063.2	1057.61	1061.96	1056.7	1053.08	0.983676	-0.351792	-1.4213	300	10	48	47	195	5.19033	-1.84057	-3.14908	0.612,1.355	-0.726,0.023	-2.306,-0.537	2.403e-06	0.139606	0.00705423	4		other
NCAN __ TM6SF2	NCAN	TM6SF2	1.04406	-0.106762	-0.217735	1.76419	1.32424	0.577571	1084.18	1076.47	1084.83	1077.45	1078.27	0.982727	-0.278022	-1.00042	304	10	48	51	195	5.25572	-1.52328	-2.25949	0.616,1.349	-0.636,0.08	-1.868,-0.133	1.73353e-06	0.239763	0.0663704	1		other
NCAN __ TMEM57	NCAN	TMEM57	1.04406	0.0167428	0.963072	1.76419	1.23059	2.44936	1084.27	1066.08	1088.54	1069.91	1074.3	0.979769	0.0997647	0.428943	297	9	48	45	195	5.36062	0.531804	0.947448	0.622,1.338	-0.268,0.467	-0.458,1.316	1.1158e-06	0.680476	0.459642	1		other
NCAN __ WDR12	NCAN	WDR12	1.04406	-0.376783	0.350082	1.76419	1.08463	1.80392	1080.43	1064.81	1085.95	1071.02	1076.88	0.978994	-0.195171	-0.297427	304	10	48	51	195	5.43109	-1.10923	-0.696814	0.626,1.332	-0.54,0.15	-1.134,0.539	7.6941e-07	0.392868	0.606058	1		other
NCAN __ ZNF259	NCAN	ZNF259	1.04406	-0.299328	0.00817488	1.76419	1.21772	0.391857	1060.94	1047.57	1063.17	1050.27	1054.29	0.981503	-0.237379	-0.627498	307	10	48	54	195	5.48157	-1.3891	-1.48555	0.631,1.332	-0.572,0.098	-1.455,0.2	5.97983e-07	0.285248	0.251833	1		other
PAFAH1B1 __ PAFAH1B2	PAFAH1B1	PAFAH1B2	-0.552176	0.0710965	-0.69002	1.71901	1.21464	1.14098	1038.37	1034.52	1042.48	1038.74	1044.34	-0.592647	0.173872	0.0641592	306	11	51	49	195	-3.22458	0.931089	0.148849	-0.953,-0.232	-0.192,0.54	-0.781,0.909	0.00577675	0.469917	0.890544	1		other
PAFAH1B1 __ PCSK9	PAFAH1B1	PCSK9	-0.552176	-0.0137886	-1.76423	1.71901	1.38875	1.79408	1039.02	1025.94	1042.88	1029.44	1028.34	-0.594556	0.0339833	-1.25672	300	10	51	44	195	-3.31611	0.178612	-2.87077	-0.946,-0.243	-0.339,0.407	-2.115,-0.399	0.00470836	0.870923	0.0150604	1		other
PAFAH1B1 __ PVRL2	PAFAH1B1	PVRL2	-0.552176	0.208571	1.40943	1.71901	0.938849	1.75189	1055.28	1056.27	1057.42	1058.49	1059.36	-0.592337	0.15534	1.38672	306	11	51	49	195	-3.12697	0.807095	3.12142	-0.964,-0.221	-0.222,0.533	0.516,2.257	0.00750769	0.532678	0.00762572	0		other
PAFAH1B1 __ SEZ6L	PAFAH1B1	SEZ6L	-0.552176	-0.228874	0.28441	1.71901	1.32331	0.180576	1010.67	1006.97	1016.15	1012.37	1018.06	-0.592308	-0.0958068	0.431962	299	7	51	46	195	-3.25651	-0.505422	0.858428	-0.949,-0.236	-0.467,0.276	-0.554,1.418	0.0053524	0.691709	0.507222	1		other
PAFAH1B1 __ SORT1	PAFAH1B1	SORT1	-0.552176	-0.389348	0.701609	1.71901	0.976231	2.5957	1038.43	1040.84	1045.09	1047.66	1042.49	-0.592338	-0.351825	1.6453	300	7	51	47	195	-3.1156	-1.79111	3.13185	-0.965,-0.22	-0.737,0.033	0.616,2.675	0.00775268	0.152998	0.00743235	0		other
PAFAH1B1 __ TM6SF2	PAFAH1B1	TM6SF2	-0.552176	-0.106762	0.0827497	1.71901	1.32424	0.798304	1051.97	1051.8	1057.63	1057.36	1060.35	-0.592304	-0.276918	1.05353	307	10	51	51	195	-3.26339	-1.52572	2.40291	-0.948,-0.237	-0.633,0.079	0.194,1.913	0.00528347	0.23925	0.048351	1		other
PAFAH1B1 __ TMEM57	PAFAH1B1	TMEM57	-0.552176	0.0167428	0.0797937	1.71901	1.23059	1.54262	1040.21	1039.7	1042.28	1041.95	1045.07	-0.59326	0.0976151	0.985502	300	9	51	45	195	-3.23551	0.506289	2.12617	-0.953,-0.234	-0.28,0.476	0.077,1.894	0.0056391	0.69162	0.0882903	1		other
PAFAH1B1 __ WDR12	PAFAH1B1	WDR12	-0.552176	-0.376783	0.410632	1.71901	1.08463	2.04952	1046.76	1046.94	1052.67	1053.11	1054.72	-0.594518	-0.196302	1.09622	307	10	51	51	195	-3.31852	-1.09573	2.53306	-0.946,-0.243	-0.547,0.155	0.248,1.944	0.00468633	0.398792	0.0353014	0		other
PAFAH1B1 __ ZNF259	PAFAH1B1	ZNF259	-0.552176	-0.299328	0.528002	1.71901	1.21772	1.34811	1024.11	1024.66	1029.97	1030.48	1029.12	-0.594517	-0.236485	1.41581	306	6	51	54	195	-3.4432	-1.40082	2.81476	-0.933,-0.256	-0.567,0.094	0.43,2.402	0.00337927	0.280982	0.017646	0		other
PAFAH1B2 __ PCSK9	PAFAH1B2	PCSK9	0.0710965	-0.0137886	-0.503965	1.21464	1.38875	0.842598	981.584	986.65	987.04	992.075	997.66	0.177142	0.0339565	-0.339955	299	11	49	44	195	1.04735	0.192228	-0.86098	-0.154,0.509	-0.312,0.38	-1.114,0.434	0.415206	0.870452	0.507222	0		other
PAFAH1B2 __ PVRL2	PAFAH1B2	PVRL2	0.0710965	0.208571	-0.760116	1.21464	0.938849	0.720122	1006.76	1012.35	1012.13	1017.72	1014.59	0.172644	0.15592	-1.22883	304	11	49	49	195	0.96739	0.873679	-2.97435	-0.177,0.522	-0.194,0.506	-2.039,-0.419	0.450799	0.503377	0.0118259	0		other
PAFAH1B2 __ SEZ6L	PAFAH1B2	SEZ6L	0.0710965	-0.228874	-0.36259	1.21464	1.32331	0.811049	982.301	987.465	985.908	991.147	996.732	0.174379	-0.0964232	-0.616973	299	9	49	46	195	0.995045	-0.536411	-1.41363	-0.169,0.518	-0.449,0.256	-1.472,0.238	0.439558	0.680476	0.276209	0		other
PAFAH1B2 __ SIK3	PAFAH1B2	SIK3	0.0710965	0.483318	-0.197521	1.21464	1.74506	1.86988	1026.3	1031.92	1023.99	1029.41	1033.98	0.177728	0.586548	-0.467378	300	7	49	49	195	1.00305	3.31031	-0.970085	-0.17,0.525	0.239,0.934	-1.412,0.477	0.435697	0.00475851	0.449777	2		other
PAFAH1B2 __ SORT1	PAFAH1B2	SORT1	0.0710965	-0.389348	0.911951	1.21464	0.976231	1.64755	997.199	1000.16	1002.72	1005.76	1009.66	0.173304	-0.351792	0.703101	300	9	49	47	195	0.963107	-1.92261	1.57123	-0.179,0.526	-0.71,0.007	-0.174,1.58	0.451722	0.123543	0.22552	0		other
PAFAH1B2 __ TM6SF2	PAFAH1B2	TM6SF2	0.0710965	-0.106762	0.193319	1.21464	1.32424	1.12299	1008.27	1012.78	1012.2	1016.93	1022.71	0.173331	-0.276916	0.120971	302	7	49	51	195	0.985276	-1.59935	0.253432	-0.171,0.518	-0.616,0.062	-0.815,1.057	0.443267	0.217296	0.843227	0		other
PAFAH1B2 __ TMEM57	PAFAH1B2	TMEM57	0.0710965	0.0167428	-0.304464	1.21464	1.23059	0.622476	995.503	1001.01	1001.1	1006.59	1010.71	0.173331	0.0959961	-0.470099	297	8	49	45	195	0.994867	0.532403	-1.03738	-0.168,0.515	-0.257,0.449	-1.358,0.418	0.439558	0.680476	0.420347	0		other
PAFAH1B2 __ TOMM40	PAFAH1B2	TOMM40	0.0710965	-0.633623	-0.624922	1.21464	1.73441	1.22056	1057.37	1062.74	1059.09	1064.71	1069.16	0.178397	-0.467672	-0.364733	305	9	49	52	195	1.01392	-2.72149	-0.839029	-0.166,0.523	-0.804,-0.131	-1.217,0.487	0.430865	0.0226765	0.516231	0		other
PAFAH1B2 __ WDR12	PAFAH1B2	WDR12	0.0710965	-0.376783	-0.125043	1.21464	1.08463	0.724303	999.708	1004.39	1005.64	1010.49	1016.25	0.173306	-0.203487	0.0482584	304	9	49	51	195	0.98222	-1.17179	0.110569	-0.173,0.519	-0.544,0.137	-0.807,0.904	0.44407	0.379528	0.919001	0		other
PAFAH1B2 __ ZNF259	PAFAH1B2	ZNF259	0.0710965	-0.299328	0.372488	1.21464	1.21772	0.693784	994.492	997.965	999.304	1002.94	1008.06	0.173866	-0.238042	0.346337	308	10	49	54	195	1.01183	-1.4396	0.848609	-0.163,0.511	-0.562,0.086	-0.454,1.146	0.431316	0.26702	0.511791	0		other
PCSK9 __ PVRL2	PCSK9	PVRL2	-0.0137886	0.208571	0.320581	1.38875	0.938849	0.969602	1001.14	1006.96	1005.17	1010.98	1016.06	0.0342875	0.155345	0.168517	300	12	44	49	195	0.181885	0.860661	0.411278	-0.335,0.404	-0.198,0.509	-0.635,0.972	0.870452	0.507222	0.746492	0		other
PCSK9 __ SEZ6L	PCSK9	SEZ6L	-0.0137886	-0.228874	-1.51783	1.38875	1.32331	1.1504	975.307	979.785	977.581	981.844	983.711	0.0343851	-0.0964222	-1.24843	293	8	44	46	195	0.186179	-0.531594	-2.69999	-0.328,0.396	-0.452,0.259	-2.155,-0.342	0.870452	0.680476	0.0237875	0		other
PCSK9 __ SIK3	PCSK9	SIK3	-0.0137886	0.483318	-0.417364	1.38875	1.74506	0.868813	1013.34	1017.92	1012.21	1016.73	1019.66	0.0339915	0.586536	-0.84453	297	9	44	49	195	0.184547	3.32588	-1.91689	-0.327,0.395	0.241,0.932	-1.708,0.019	0.870452	0.00460155	0.124077	2		other
PCSK9 __ SORT1	PCSK9	SORT1	-0.0137886	-0.389348	0.0919666	1.38875	0.976231	0.595262	980.957	986.632	984.831	990.589	996.14	0.0342878	-0.351791	-0.124112	295	9	44	47	195	0.184835	-1.94779	-0.278949	-0.329,0.398	-0.706,0.002	-0.996,0.748	0.870452	0.119446	0.828559	0		other
PCSK9 __ TM6SF2	PCSK9	TM6SF2	-0.0137886	-0.106762	-0.675473	1.38875	1.32424	1.6202	1007.38	1013.08	1010.79	1016.27	1021.08	0.0343851	-0.277874	-0.511566	297	7	44	51	195	0.186235	-1.59709	-1.06	-0.327,0.396	-0.619,0.063	-1.457,0.434	0.870452	0.217441	0.411038	0		other
PCSK9 __ TOMM40	PCSK9	TOMM40	-0.0137886	-0.633623	-1.65745	1.38875	1.73441	0.467436	1060.25	1064.51	1060.45	1064.56	1065.27	0.0340217	-0.468439	-1.04891	300	9	44	52	195	0.181787	-2.67661	-2.35179	-0.333,0.401	-0.811,-0.125	-1.923,-0.175	0.870452	0.0250142	0.0537648	0		other
PCSK9 __ WDR12	PCSK9	WDR12	-0.0137886	-0.376783	-0.26211	1.38875	1.08463	0.785161	991.602	997.6	997.972	1004.01	1009.53	0.0343858	-0.201468	0.161858	299	9	44	51	195	0.189587	-1.17876	0.374027	-0.321,0.39	-0.536,0.134	-0.686,1.01	0.870452	0.379528	0.762112	0		other
PCSK9 __ ZNF259	PCSK9	ZNF259	-0.0137886	-0.299328	0.119105	1.38875	1.21772	0.638124	991.737	997.834	996.66	1002.8	1008.03	0.0343777	-0.237964	0.272319	305	12	44	54	195	0.190566	-1.43169	0.699549	-0.319,0.388	-0.564,0.088	-0.491,1.035	0.870452	0.269755	0.605009	0		other
PVRL2 __ SEZ6L	PVRL2	SEZ6L	0.208571	-0.228874	0.359316	0.938849	1.32331	0.382953	982.812	987.069	988.268	992.569	997.54	0.156298	-0.0954949	0.395917	299	9	49	46	195	0.883825	-0.526452	0.898952	-0.19,0.503	-0.451,0.26	-0.467,1.259	0.499707	0.680476	0.490443	0		other
PVRL2 __ SIK3	PVRL2	SIK3	0.208571	0.483318	0.292389	0.938849	1.74506	1.09971	1042.58	1047.92	1037.68	1042.91	1048.65	0.155339	0.582732	-0.173362	303	10	49	49	195	0.828813	3.10918	-0.386915	-0.212,0.523	0.215,0.95	-1.052,0.705	0.520479	0.00785847	0.754933	2		other
PVRL2 __ TM6SF2	PVRL2	TM6SF2	0.208571	-0.106762	-0.382081	0.938849	1.32424	1.22346	1026.92	1032.51	1029.8	1035.47	1040.36	0.15574	-0.276496	-0.271899	303	8	49	51	195	0.869896	-1.56918	-0.588364	-0.195,0.507	-0.622,0.069	-1.178,0.634	0.504821	0.22611	0.680476	0		other
PVRL2 __ TMEM57	PVRL2	TMEM57	0.208571	0.0167428	1.55457	0.938849	1.23059	1.37582	1038.99	1041.15	1039.76	1041.56	1040.32	0.155356	0.0959927	1.3311	299	10	49	45	195	0.873543	0.521545	3.11151	-0.193,0.504	-0.265,0.457	0.493,2.17	0.503377	0.681681	0.00783558	0		other
PVRL2 __ TOMM40	PVRL2	TOMM40	0.208571	-0.633623	0.432834	0.938849	1.73441	1.26681	1087.76	1091.21	1093.38	1096.99	1100.2	0.150347	-0.469783	0.717666	306	10	49	52	195	0.823429	-2.63437	1.65081	-0.208,0.508	-0.819,-0.12	-0.134,1.57	0.523869	0.0275004	0.201099	0		other
PVRL2 __ WDR12	PVRL2	WDR12	0.208571	-0.376783	0.707123	0.938849	1.08463	1.33124	1035.38	1037.97	1041.57	1044.17	1046.1	0.155343	-0.203489	0.834648	307	12	49	51	195	0.856384	-1.13981	2.05139	-0.2,0.511	-0.553,0.146	0.037,1.632	0.507222	0.381303	0.103345	0		other
PVRL2 __ ZNF259	PVRL2	ZNF259	0.208571	-0.299328	1.11515	0.938849	1.21772	0.849079	1013.46	1014.84	1019.27	1020.64	1018.23	0.155346	-0.23813	1.29715	307	9	49	54	195	0.88175	-1.4046	2.98687	-0.19,0.501	-0.57,0.094	0.446,2.148	0.500531	0.279389	0.0114585	0		other
SEZ6L __ SIK3	SEZ6L	SIK3	-0.228874	0.483318	-0.0169697	1.32331	1.74506	0.758234	1009.81	1013.62	1005.58	1009.8	1015.09	-0.0981253	0.586005	-0.333537	297	7	46	49	195	-0.536821	3.28839	-0.685924	-0.456,0.26	0.237,0.935	-1.287,0.62	0.680476	0.00500798	0.613016	2		other
SEZ6L __ SORT1	SEZ6L	SORT1	-0.228874	-0.389348	-0.752965	1.32331	0.976231	0.830598	971.162	975.364	974.878	978.661	982.851	-0.0955661	-0.352229	-0.625191	293	5	46	47	195	-0.528053	-1.96322	-1.1367	-0.45,0.259	-0.704,-0.001	-1.703,0.453	0.680476	0.118007	0.381303	0		other
SEZ6L __ TM6SF2	SEZ6L	TM6SF2	-0.228874	-0.106762	0.423762	1.32331	1.32424	0.673313	997.992	1004	1003.42	1009.4	1012.38	-0.0958085	-0.276916	0.825519	300	8	46	51	195	-0.538019	-1.62065	1.83498	-0.445,0.253	-0.612,0.058	-0.056,1.707	0.680476	0.210994	0.141127	0		other
SEZ6L __ TMEM57	SEZ6L	TMEM57	-0.228874	0.0167428	0.204691	1.32331	1.23059	1.87426	981.038	986.09	985.016	990.278	996.019	-0.0964222	0.097124	0.455495	291	5	46	45	195	-0.540478	0.539583	0.838531	-0.446,0.253	-0.256,0.45	-0.609,1.52	0.680476	0.680476	0.516231	0		other
SEZ6L __ TOMM40	SEZ6L	TOMM40	-0.228874	-0.633623	-0.187127	1.32331	1.73441	0.998064	1042.72	1048.38	1047.75	1053.38	1057.87	-0.0988657	-0.466657	0.591416	300	7	46	52	195	-0.548563	-2.71933	1.23739	-0.452,0.254	-0.803,-0.13	-0.345,1.528	0.680476	0.0227071	0.36598	0		other
SEZ6L __ WDR12	SEZ6L	WDR12	-0.228874	-0.376783	-1.53074	1.32331	1.08463	0.822523	996.467	999.387	1002.14	1004.88	1008.34	-0.0964222	-0.201468	-0.74356	301	9	46	51	195	-0.54198	-1.18021	-1.72574	-0.445,0.252	-0.536,0.133	-1.588,0.101	0.680476	0.379528	0.174539	0		other
SEZ6L __ ZNF259	SEZ6L	ZNF259	-0.228874	-0.299328	0.359348	1.32331	1.21772	0.632939	974.14	979.696	979.205	984.659	989.628	-0.0968511	-0.237701	0.454326	302	7	46	54	195	-0.554742	-1.45126	0.983121	-0.439,0.245	-0.559,0.083	-0.451,1.36	0.680476	0.263153	0.443929	0		other
SIK3 __ SORT1	SIK3	SORT1	0.483318	-0.389348	0.99892	1.74506	0.976231	1.2667	1048.28	1038.18	1054.09	1044.21	1046.85	0.585399	-0.348851	0.845744	299	8	49	47	195	3.25145	-1.90547	1.81099	0.233,0.938	-0.708,0.01	-0.07,1.761	0.00542887	0.12503	0.147401	1		other
SIK3 __ TM6SF2	SIK3	TM6SF2	0.483318	-0.106762	-0.847267	1.74506	1.32424	1.91681	1040.34	1038.21	1041.96	1040.93	1043.67	0.586552	-0.281047	-0.982612	300	5	49	51	195	3.32908	-1.62073	-1.79998	0.241,0.932	-0.621,0.059	-2.053,0.087	0.00458509	0.210994	0.150775	1		other
SIK3 __ TMEM57	SIK3	TMEM57	0.483318	0.0167428	1.37816	1.74506	1.23059	0.185124	1024.04	1019.13	1028.63	1022.94	1028.41	0.585764	0.0997154	0.707473	294	5	49	45	195	3.36133	0.552903	1.30336	0.244,0.927	-0.254,0.453	-0.356,1.771	0.00424182	0.680476	0.329162	1		other
SIK3 __ TOMM40	SIK3	TOMM40	0.483318	-0.633623	1.40943	1.74506	1.73441	0.23358	1084.79	1078.34	1088.35	1082.72	1088.12	0.58929	-0.461485	0.743071	303	7	49	52	195	3.33964	-2.6778	1.55359	0.243,0.935	-0.799,-0.124	-0.194,1.681	0.00445004	0.0249895	0.230488	1		other
SIK3 __ WDR12	SIK3	WDR12	0.483318	-0.376783	0.659336	1.74506	1.08463	1.352	1045.35	1037.5	1051.42	1043.67	1048.81	0.586269	-0.195706	0.515011	304	9	49	51	195	3.32322	-1.12715	1.18016	0.24,0.932	-0.536,0.145	-0.34,1.37	0.00462657	0.384221	0.379528	1		other
SIK3 __ ZNF259	SIK3	ZNF259	0.483318	-0.299328	1.10729	1.74506	1.21772	2.84789	1050.65	1039.65	1056.07	1045.4	1048.31	0.587005	-0.235457	0.724623	307	9	49	54	195	3.33243	-1.38908	1.66883	0.242,0.932	-0.568,0.097	-0.126,1.576	0.00454847	0.285248	0.194931	1		other
SORT1 __ TM6SF2	SORT1	TM6SF2	-0.389348	-0.106762	0.811183	0.976231	1.32424	0.466756	1012	1017.65	1017.54	1023.13	1025.32	-0.352675	-0.275999	1.36018	300	7	47	51	195	-1.94935	-1.57616	2.81107	-0.707,0.002	-0.619,0.067	0.412,2.309	0.119373	0.223971	0.0178	0		other
SORT1 __ TMEM57	SORT1	TMEM57	-0.389348	0.0167428	0.792289	0.976231	1.23059	0.738586	1003.25	1008.73	1004.65	1010.26	1012.32	-0.352033	0.0957398	1.44658	294	7	47	45	195	-1.97973	0.529022	3.02091	-0.701,-0.004	-0.259,0.45	0.508,2.385	0.115905	0.680476	0.0104406	0		other
SORT1 __ WDR12	SORT1	WDR12	-0.389348	-0.376783	-0.319209	0.976231	1.08463	0.457553	1002.04	1006.56	1007.98	1012.46	1018.68	-0.35286	-0.205446	0.494156	302	9	47	51	195	-1.9713	-1.18583	1.13171	-0.704,-0.002	-0.545,0.134	-0.362,1.35	0.117017	0.379528	0.38355	0		other
SORT1 __ ZNF259	SORT1	ZNF259	-0.389348	-0.299328	0.351161	0.976231	1.21772	0.501839	995.969	1001.65	1001.58	1007.22	1009.16	-0.351793	-0.23813	1.13205	305	9	47	54	195	-2.001	-1.4313	2.64886	-0.696,-0.007	-0.564,0.088	0.294,1.97	0.112832	0.269755	0.0266155	0		other
TM6SF2 __ TMEM57	TM6SF2	TMEM57	-0.106762	0.0167428	1.10624	1.32424	1.23059	0.414906	1019.46	1024.56	1021.84	1027.14	1030.87	-0.276918	0.0959962	1.17199	297	6	51	45	195	-1.63271	0.538262	2.35137	-0.609,0.056	-0.254,0.446	0.195,2.149	0.207768	0.680476	0.0537648	0		other
TM6SF2 __ TOMM40	TM6SF2	TOMM40	-0.106762	-0.633623	0.417534	1.32424	1.73441	1.52757	1078.78	1084.43	1084.17	1089.79	1092.61	-0.281876	-0.466911	1.22795	305	7	51	52	195	-1.61307	-2.69255	2.55696	-0.624,0.061	-0.807,-0.127	0.287,2.169	0.213507	0.0241602	0.0332044	0		other
TM6SF2 __ WDR12	TM6SF2	WDR12	-0.106762	-0.376783	-0.897449	1.32424	1.08463	0.731284	1026.54	1030.65	1032.53	1036.6	1042.41	-0.277874	-0.201468	0.0753808	305	8	51	51	195	-1.62688	-1.17954	0.168674	-0.613,0.057	-0.536,0.133	-0.801,0.951	0.209613	0.379528	0.878165	0		other
TM6SF2 __ ZNF259	TM6SF2	ZNF259	-0.106762	-0.299328	0.633476	1.32424	1.21772	0.844757	1012.39	1017.89	1017.96	1023.43	1025.59	-0.27787	-0.237964	1.14023	307	7	51	54	195	-1.66438	-1.45781	2.48989	-0.605,0.049	-0.558,0.082	0.243,2.038	0.196133	0.261891	0.0395157	0		other
TMEM57 __ TOMM40	TMEM57	TOMM40	0.0167428	-0.633623	-0.83498	1.23059	1.73441	1.8602	1065.75	1070.95	1067.48	1072.93	1077.26	0.100756	-0.46664	-0.438159	298	6	45	52	195	0.551818	-2.70806	-0.8594	-0.257,0.459	-0.804,-0.129	-1.437,0.561	0.680476	0.023365	0.507222	0		other
TMEM57 __ WDR12	TMEM57	WDR12	0.0167428	-0.376783	1.19819	1.23059	1.08463	1.40547	1030.34	1033.27	1036.28	1039.15	1045.38	0.0997955	-0.196443	1.17062	300	9	45	51	195	0.573065	-1.18617	2.79619	-0.242,0.441	-0.521,0.128	0.35,1.991	0.680476	0.379528	0.0185383	0		other
TMEM57 __ ZNF259	TMEM57	ZNF259	0.0167428	-0.299328	0.320834	1.23059	1.21772	0.679222	1001.06	1004.72	1005.45	1009.36	1015.22	0.0971229	-0.237964	0.406296	301	7	45	54	195	0.552629	-1.4562	0.880077	-0.247,0.442	-0.558,0.082	-0.499,1.311	0.680476	0.262333	0.500531	0		other
TOMM40 __ WDR12	TOMM40	WDR12	-0.633623	-0.376783	-0.180764	1.73441	1.08463	1.96	1084.38	1089.41	1090.51	1095.57	1100.04	-0.461447	-0.188248	0.728574	308	10	52	51	195	-2.74758	-1.1123	1.78443	-0.791,-0.132	-0.52,0.143	-0.072,1.529	0.0212906	0.391367	0.155003	0		other
TOMM40 __ ZNF259	TOMM40	ZNF259	-0.633623	-0.299328	0.455317	1.73441	1.21772	0.310512	1060.54	1065.67	1066.18	1071.25	1074.23	-0.468799	-0.235957	1.19339	309	8	52	54	195	-2.76833	-1.41419	2.68439	-0.801,-0.137	-0.563,0.091	0.322,2.065	0.0200902	0.276209	0.0246297	0		other
WDR12 __ ZNF259	WDR12	ZNF259	-0.376783	-0.299328	-0.143143	1.08463	1.21772	0.798853	1008.7	1014.66	1012.72	1018.65	1024.59	-0.203487	-0.23813	0.112243	310	10	51	54	195	-1.19215	-1.42688	0.273252	-0.538,0.131	-0.565,0.089	-0.693,0.917	0.379528	0.271332	0.831828	0		other
