# Supplementary material for: Pairwise effects between lipid GWAS genes modulate lipid plasma levels and cellular uptake
Source: Nat Commun. 2021 Nov 5;12:6411. doi: 10.1038/s41467-021-26761-3 (PMC8571362; doi:10.1038/s41467-021-26761-3)
Supplement: Supplementary file 14 — Supplementary Data 11 [file 41467_2021_26761_MOESM14_ESM.xlsx]

## Sheet: Sheet1
Supplementary Data11. Replication of coRNAi screening results independently validate 20 gene pairs as showing non-additive effects on cellular LDL-uptake
The 36 gene pairs identified as putative GIs in the coRNAi screen at (at p-value (fdr)<0.005 significance) were assayed in independent, fluid-phase transfection based replication experiments. The 20 GIs validated, namely having both p-value(fdr)<0.01 and same directionality of interaction as in primary screen, are highlighted in grey. Shown are both unadjusted and FDR-adjusted p-values derived fr…
			Primary coRNAi-screen				Validation Screen
							Median Robust Z-score			MAD Robust Z-score			BETA coefficients			Sample size					95% CI for BETA coefficient			P-values			FDR-p values			Validated as GI
	Gene1	Gene2	Median Robust Z-score	Robust Z-score MAD	Interaction Value	p-val(fdr)	siRNA_Gene1	siRNA_Gene1	double knockdown	siRNA_Gene1	siRNA_Gene1	double knockdown	siRNA_Gene1	siRNA_Gene1	Interaction Value	All	siRNA_Gene1	siRNA_Gene1	double knockdown	CTRL	siRNA_Gene1	siRNA_Gene1	Interaction Value	siRNA_Gene1	siRNA_Gene1	Interaction Value	siRNA_Gene1	siRNA_Gene1	Interaction Value
2	APOB	HMGCR	2.8	1.53234	2.18	0.00147482	0.514422	2.14274	3.32641	1.26463	2.02316	3.72945	0.423369	2.09674	0.969694	625	166	150	129	180	0.046,0.8	1.709,2.484	0.405,1.534	0.0277072	<1E-15	0.000765292	0.0374047	<1E-15	0.00127156	x
13	APOE	MLXIPL	0.35	0.460389	-1.4	0.00334548	1.29493	0.739912	3.25108	1.38024	1.37494	2.65111	1.23394	0.783477	1.14102	551	90	138	193	130	0.732,1.736	0.336,1.231	0.494,1.788	1.4448e-06	0.000597772	0.000545289	3.18446e-06	0.00100874	0.000934782
17	BCAM	HAVCR1	-0.51	1.03141	-1.56	0.000958385	-0.157761	0.371377	-0.514939	1.34303	1.89792	1.20149	-0.210124	0.334608	-0.54367	551	159	141	123	128	-0.516,0.095	0.021,0.649	-0.984,-0.103	0.177664	0.0368018	0.0155789	0.208563	0.0474062	0.021851
26	BCAM	LDLRAP1	-0.4	0.879256	-1.83	3.3074e-05	-0.157761	0.769878	-0.0472199	1.34303	1.49482	1.82807	-0.21167	0.785644	-0.696627	608	159	195	82	172	-0.503,0.079	0.509,1.062	-1.15,-0.243	0.153841	2.59284e-08	0.0026122	0.182581	6.36425e-08	0.00403026	x
15	CELSR2	LPL	-1.4	0.579549	-1.43	0.0032432	0.68469	0.0435929	-0.114935	1.39527	1.15005	1.70592	0.626323	0.0657342	-0.857606	679	170	197	140	172	0.339,0.914	-0.212,0.343	-1.269,-0.446	1.96464e-05	0.64242	4.35494e-05	3.78895e-05	0.686945	8.10919e-05	x
8	CELSR2	SIK3	2.3	0.956545	1.6	0.00225824	0.215304	0.441642	0.715708	1.76755	1.93481	2.07516	0.168379	0.500003	0.148438	479	174	112	14	179	-0.151,0.488	0.138,0.862	-0.761,1.058	0.302105	0.00677402	0.749091	0.343446	0.00975459	0.785454
24	CXCL12	PAFAH1B1	-2.17	0.710892	-1.78	0.000112564	2.65366	0.670649	1.31758	1.98754	1.24106	1.99034	2.58748	0.653223	-1.91678	584	146	132	172	134	2.214,2.961	0.27,1.036	-2.437,-1.397	<1E-15	0.000829061	4.92273e-13	<1E-15	0.00135664	1.77218e-12	x
36	HAVCR1	LDLR	-2.18	0.486001	-1.32	0.00598745	-1.58537	0.371377	-2.24427	0.955528	1.89792	1.30298	-1.4863	0.407361	-1.23967	674	213	141	163	157	-1.739,-1.233	0.128,0.686	-1.615,-0.865	<1E-15	0.00422028	9.05982e-11	<1E-15	0.00615932	2.71795e-10	x
29	HAVCR1	LDLRAP1	-0.56	0.843772	-2.16	6.87383e-07	0.371377	0.769878	0.393157	1.89792	1.49482	1.44778	0.34575	0.788729	-0.729181	572	141	195	108	128	0.006,0.686	0.472,1.105	-1.206,-0.253	0.0461895	1.0561e-06	0.00270667	0.0580054	2.37622e-06	0.00411719	x
23	HAVCR1	LPL	-1.65	0.592352	-1.75	0.000132386	0.371377	0.0435929	0.389611	1.89792	1.15005	1.51562	0.318633	0.0657039	-0.0263761	632	141	197	122	172	0.019,0.618	-0.209,0.341	-0.453,0.4	0.0368715	0.639401	0.903444	0.0474062	0.686945	0.929257
33	HAVCR1	MLXIPL	-0.63	1.35132	-2.31	1.37708e-07	0.371377	0.686994	-0.124084	1.89792	1.37457	1.83112	0.411151	0.836695	-1.20101	556	141	187	71	157	0.07,0.753	0.518,1.155	-1.735,-0.667	0.018276	2.63679e-07	1.03332e-05	0.0249848	6.19073e-07	2.06663e-05	x
14	HAVCR1	MYLIP	-0.13	0.650474	-1.4	0.00225824	1.52987	-0.221519	1.91098	2.01035	2.27554	2.49448	1.44696	-0.135026	0.628459	683	175	174	141	193	1.045,1.849	-0.537,0.267	0.035,1.222	1.68909e-12	0.51077	0.0378028	5.88458e-12	0.557204	0.0480317
30	HAVCR1	NCAN	-0.51	1.0713	-2.19	2.54623e-06	0.790789	1.34052	1.72747	1.31772	1.36107	2.02795	0.979376	1.43376	-0.556197	312	37	86	82	107	0.446,1.512	1.033,1.834	-1.239,0.127	0.00031585	2.29328e-12	0.11038	0.00055019	7.50527e-12	0.134186
28	HAVCR1	SEZ6L	-1.19	0.856828	-1.91	8.18742e-05	0.804703	-0.593179	-0.665813	2.32063	1.45842	1.52732	0.769082	-0.625383	-0.768348	971	221	260	245	245	0.475,1.063	-0.907,-0.344	-1.175,-0.361	2.85486e-07	1.36914e-05	0.000215906	6.5601e-07	2.68849e-05	0.000382259	x
32	HAVCR1	SORT1	-2.09	0.906509	-2.24	2.25946e-05	0.97964	-1.05034	-0.62929	2.28013	1.16161	1.51444	0.981749	-1.12637	-0.576799	1032	226	309	231	266	0.725,1.238	-1.363,-0.889	-0.933,-0.221	6.26166e-14	<1E-15	0.00148532	2.33193e-13	<1E-15	0.00239424	x
25	HAVCR1	TMEM57	-0.96	0.498845	-1.82	0.000161995	0.371377	1.08636	1.78113	1.89792	1.3634	1.55397	0.323215	1.22898	0.257218	642	141	175	154	172	-0.006,0.652	0.918,1.54	-0.202,0.716	0.0541385	9.32587e-15	0.271938	0.0672064	3.87382e-14	0.312439
20	HAVCR1	ZNF259	-1.01	0.533129	-1.62	0.00109866	0.550536	0.188831	1.9275	1.18129	1.37424	2.05703	0.499531	0.0685796	1.06586	443	142	82	66	153	0.18,0.819	-0.307,0.444	0.511,1.62	0.00217863	0.720169	0.000165423	0.00341003	0.762532	0.000297761
7	HMGCR	PAFAH1B1	1.45	1.74278	1.74	0.00283486	0.807147	2.14274	2.74388	1.47241	2.02316	2.38594	0.77731	2.0971	-0.399487	665	143	150	192	180	0.391,1.164	1.715,2.479	-0.939,0.14	8.17862e-05	<1E-15	0.146752	0.00014971	<1E-15	0.176102
27	LDLR	LDLRAP1	-2.44	0.647924	-1.86	6.65967e-06	-2.86294	1.16013	-2.49285	0.846657	1.98663	0.812119	-2.87831	1.23046	-0.923281	1063	240	282	223	318	-3.074,-2.682	1.043,1.418	-1.207,-0.64	<1E-15	<1E-15	1.77299e-10	<1E-15	<1E-15	5.17521e-10	x
16	LDLR	MLXIPL	-2.03	0.980204	-1.49	0.000413922	-2.53346	1.02778	-2.30928	0.547221	1.28489	0.626842	-2.50875	1.05666	-0.896641	729	204	206	63	256	-2.677,-2.341	0.889,1.224	-1.207,-0.586	<1E-15	<1E-15	1.50712e-08	<1E-15	<1E-15	3.78534e-08	x
12	LDLR	NCAN	-1.86	0.689304	-1.28	0.00356025	-0.722867	2.03106	-1.22968	1.9248	2.19179	2.40616	-0.945242	1.77613	-2.21832	475	112	117	116	130	-1.394,-0.496	1.332,2.22	-2.858,-1.578	3.6762e-05	4.21885e-15	1.09943e-11	6.96542e-05	1.89848e-14	3.39253e-11	x
11	LDLR	PVRL2	0.08	3.67448	1.48	0.000803322	-1.35798	-0.0274442	-2.12963	0.919588	0.940614	1.42961	-1.41483	0.131129	-0.90205	626	184	145	123	174	-1.628,-1.202	-0.095,0.358	-1.228,-0.576	<1E-15	0.256424	5.87803e-08	<1E-15	0.297783	1.41073e-07
22	LDLRAP1	LPL	-0.81	0.957346	-1.68	9.14634e-05	1.14822	-1.18295	1.70166	1.66735	0.670091	2.30408	1.12195	-1.16694	1.77387	680	196	206	67	211	0.866,1.378	-1.419,-0.914	1.327,2.221	<1E-15	<1E-15	7.54952e-15	<1E-15	<1E-15	3.26139e-14
31	LDLRAP1	SEZ6L	-1.46	1.35667	-2.2	5.081e-07	0.440649	-1.73926	-1.09769	1.2736	0.64228	0.897145	0.602052	-1.53805	0.00373459	800	220	213	203	164	0.399,0.805	-1.743,-1.333	-0.277,0.284	6.32129e-09	<1E-15	0.97917	1.70675e-08	<1E-15	0.988321
21	LDLRAP1	SORT1	-1.11	0.774505	-1.65	0.000794053	1.28755	-1.05034	-1.08969	1.67441	1.1629	1.99441	1.34937	-1.22102	-0.952494	976	278	199	222	277	1.087,1.611	-1.508,-0.934	-1.352,-0.553	<1E-15	<1E-15	2.91965e-06	<1E-15	<1E-15	6.18278e-06	x
34	MLXIPL	SEZ6L	-0.91	2.15343	-2.4	3.00985e-07	0.379155	-1.11152	-0.959211	1.19304	0.887453	0.93887	0.352617	-1.20885	0.000599329	675	185	172	142	176	0.118,0.587	-1.447,-0.97	-0.344,0.345	0.00316684	<1E-15	0.997277	0.00475026	<1E-15	0.997277
35	MLXIPL	TOMM40	-2.14	1.24352	-2.66988	5.38019e-08	-1.76238	0.562104	-1.9431	0.985204	1.43338	1.0477	-1.7396	0.625297	-0.903123	903	161	234	233	275	-1.968,-1.511	0.42,0.83	-1.216,-0.59	<1E-15	2.21952e-09	1.4986e-08	<1E-15	6.14636e-09	3.78534e-08	x
9	MYBPHL	SIK3	2.17	1.49198	1.59	0.000854726	0.849027	0.441642	2.29667	1.97427	1.93481	2.44263	0.881466	0.497711	0.963701	510	155	112	64	179	0.505,1.257	0.085,0.911	0.308,1.619	4.32294e-06	0.018132	0.00395675	8.80901e-06	0.0249848	0.00585382	x
6	MYLIP	SEZ6L	2.18	0.971182	1.75	0.0003798	1.16736	-1.11152	-1.15408	4.02584	0.887453	0.712865	1.32391	-1.38885	-1.1911	738	224	172	163	179	0.985,1.663	-1.75,-1.028	-1.692,-0.69	1.82077e-14	4.44089e-14	3.166e-06	7.28306e-14	1.71292e-13	6.57554e-06
19	NCAN	SEZ6L	-0.59	1.1041	-1.6	0.0011772	1.34052	0.00448534	-0.0820873	1.36107	0.946713	1.14586	1.43599	0.1428	-1.55905	382	86	122	67	107	1.132,1.74	-0.135,0.421	-1.999,-1.119	<1E-15	0.313671	3.97193e-12	<1E-15	0.35288	1.26167e-11	x
18	NCAN	TOMM40	-1.4	1.58189	-1.56	0.00323395	2.03106	-1.98423	-1.49461	2.19179	0.891034	0.56855	1.85803	-2.0771	-1.33579	438	117	130	61	130	1.566,2.15	-2.362,-1.793	-1.796,-0.875	<1E-15	<1E-15	1.31e-08	<1E-15	<1E-15	3.45072e-08	x
4	PAFAH1B1	SIK3	1.62	0.481054	1.79	0.000450476	-0.166422	0.441642	3.30286	2.39074	1.93481	2.87637	-0.198	0.495186	2.44402	525	132	112	102	179	-0.636,0.24	0.035,0.955	1.762,3.126	0.37544	0.0347863	2.09277e-12	0.418016	0.0458161	7.0631e-12	x
1	PAFAH1B1	TOMM40	0.89	0.896892	2.29	1.22285e-06	0.670649	-0.27782	-0.259109	1.24106	0.774794	1.09817	0.598853	-0.289558	-0.638382	479	132	99	84	164	0.353,0.845	-0.558,-0.022	-1.036,-0.241	1.86504e-06	0.0341832	0.00165419	4.02849e-06	0.0455776	0.00262724
5	PCSK9	TMEM57	1.46	0.806417	1.76	0.000526803	-0.0381219	0.195346	1.78501	1.19445	0.89272	1.72492	-0.0400923	0.12041	1.53425	448	81	97	108	162	-0.38,0.3	-0.2,0.441	1.047,2.021	0.817009	0.461346	6.63797e-10	0.848432	0.508422	1.88658e-09	x
10	PVRL2	SORT1	1.36	1.70989	1.54	0.00276014	0.691736	-0.528859	0.0368648	1.30907	1.15352	2.32226	0.828626	-0.539701	-0.0482933	131	34	28	25	44	0.202,1.455	-1.203,0.123	-1.029,0.932	0.00949695	0.110579	0.9231	0.0134957	0.134186	0.940517
3	SORT1	TOMM40	0.77	1.03656	1.84	0.000994911	-1.27793	-2.5753	-2.47914	0.874509	0.525323	0.496686	-1.46581	-2.79713	1.77033	588	183	75	144	186	-1.646,-1.286	-3.033,-2.561	1.466,2.075	<1E-15	<1E-15	<1E-15	<1E-15	<1E-15	<1E-15	x
