# Supplementary material for: Pairwise effects between lipid GWAS genes modulate lipid plasma levels and cellular uptake
Source: Nat Commun. 2021 Nov 5;12:6411. doi: 10.1038/s41467-021-26761-3 (PMC8571362; doi:10.1038/s41467-021-26761-3)
Supplement: Supplementary file 16 — Source data [file 41467_2021_26761_MOESM16_ESM.xlsx]

## Sheet: Supplementary Fig. 6
Source Data for Supplementary Fig 6.
Ct VALUES*
		Experiment 1		Experiment 2		Experiment 3
	Sample:	CTRL	siTOMM40	CTRL	siTOMM40	CTRL	siTOMM40
	Amplicon
	GAPDH	16.2037	15.8065	15.9133	16.3319	14.5083	14.8548				*averaged Ct values from 3 technical replicates
	TOMM40	21.4441	23.7168	21.7169	24.4936	20.5104	23.7045
	APOE	32.9542	32.7416	31.6137	31.8057	31.8235	32.4671
Calculations of log2 fold change
		Experiment 1		Experiment 2		Experiment 3
	Sample:	CTRL	siTOMM40	CTRL	siTOMM40	CTRL	siTOMM40
TOMM40	DCt	5.24036	7.91032	5.80355	8.16171	6.00216	8.84967
	DDCt		2.66997		2.35817		2.8475
	log2 fold change		-2.66997		-2.35817		-2.8475
APOE	DCt	16.7505	16.9351	15.7004	15.4738	17.3152	17.6122
	DDCt		0.184549		-0.22652		0.296994
	log2 fold change		-0.184549		0.22652		-0.296994
Statistical analysis of log2 fold change upon knockdown of TOMM40
	Amplicon	MEAN log2fold change	SD	SEM
	TOMM40	-2.62521	0.247719	0.143021
	APOE	-0.085008	0.275587	0.15911
